# Supplementary material for: Transcriptome, proteome and draft genome of Euglena gracilis
Source: BMC Biol. 2019 Feb 7;17:11. doi: 10.1186/s12915-019-0626-8 (PMC6366073; doi:10.1186/s12915-019-0626-8)
Supplement: Supplementary file 2 — Table S1. Raw data for proteomics and transcriptomics of E. gracilis under adaptive conditions. Cells were grown under dark or light conditions as described in methods and subjected to protein or RNA extraction and analysed by mass spectrometry or RNAseq. Each condition was analysed in triplicate (n = 3) and data for individual samples together with the merged data are provided (Transcripts, Proteome), together with BLAST annotation of altered transcripts (additional tabs). (XLSX 19876 kb) [file 12915_2019_626_MOESM2_ESM.xlsx]

## Sheet: Transcripts
ratio L/D	log10ratio	x-logt test p value	Blast Top Hit Accession	Blast Top Hit GOs	Sequence Description	Blast Top Hit Species	Blast Top Hit E-Value	Blast Similarity Mean	Blast Top Hit Length	remark	all_Accession	Sequence Name	log10_L1	log10L2	log10L3	log10D1	log10D2	log10D3	t-test Significant	baseMean	log2FoldChange	lfcSE	stat	pvalue generic	padj		AVE Dark	AVE Light	SD Dark	SD Light	SD combined	SD ratio	ratio L/D	log10ratio	T-log10p	x-Log t-test p value	t-test Difference	Accession
47.09	1.67	3.4417			---NA---					lightup>157	>EG_transcript_158	>EG_transcript_158	6.35919	6.2327	6.96506	0.960795	1.59428	0.0396766	+	48.0376	3.27717	0.262569	12.4812	9.46e-36	2.97e-32	NaN	2	94.1	41.3	47.3	88.6	0.53	47.09	1.67	35.02	3.4417	5.65406	EG_transcript_158
11.01	1.04	2.61084			---NA---					lightup>181	>EG_transcript_16742	>EG_transcript_16742	4.93292	4.4442	4.60892	1.54576	1.59428	0.0396766		13.9473	1.67142	0.285706	5.85014	4.91e-09	4.04e-07	NaN	2.32	25.6	7.79	9.21	17	0.54	11.01	1.04	8.31	2.61084	3.60211	EG_transcript_16742
9.43	0.97	3.05165			---NA---					lightup>26	>EG_transcript_10675	>EG_transcript_10675	5.35919	5.81766	6.17451	2.54576	3.00932	2.03968	+	31.28	2.14853	0.262989	8.16966	3.09e-16	1.17e-13	NaN	6	56.6	22.8	22.2	45	0.49	9.43	0.97	15.51	3.05165	3.2522	EG_transcript_10675
9.37	0.97	4.39767			---NA---					lightup>526	>EG_transcript_28391	>EG_transcript_28391	3.51788	3.15469	2.96506	-0.0392051	0.00931711	0.0396766	+	5.19607	0.880475	0.270715	3.2524	0.00114433	0.0125237	NaN	1	9.39	2.28	3.49	5.77	0.61	9.37	0.97	2.94	4.39767	3.20928	EG_transcript_28391
9.25	0.97	2.6929									>EG_transcript_30864		4.10285	2.98477	3.55002	0.960795	0.00931711	0.0396766	+	6.79864	1.03833	0.279575	3.71396	0.000204039	0.00328798	NaN	1.33	12.3	3.78	5.08	8.85	0.57	9.25	0.97	3.69	2.6929	3.20928	EG_transcript_30864
9.13	0.96	2.77215									>EG_transcript_52870		4.02038	3.15469	3.55002	-0.0392051	0.00931711	1.03968	+	6.81358	1.04842	0.280125	3.74267	0.000182072	0.00299631	NaN	1.35	12.3	3.69	5.08	8.78	0.58	9.13	0.96	3.74	2.77215	3.23844	EG_transcript_52870
9.02	0.96	2.99897			---NA---					lightup>486	>EG_transcript_26975	>EG_transcript_26975	3.83981	3.15469	3.6655	0.960795	0.00931711	0.0396766	+	6.64895	1.03329	0.279783	3.69318	0.000221465	0.00351029	NaN	1.33	12	4.1	4.6	8.7	0.53	9.02	0.96	3.65	2.99897	3.21674	EG_transcript_26975
8.7	0.94	2.50664									>EG_transcript_13221		5.02038	4.98477	3.87195	0.960795	2.00932	1.62464		14.6361	1.55171	0.285778	5.42977	5.64e-08	3.53e-06	NaN	3.02	26.3	4.57	13.8	18.3	0.75	8.7	0.94	7.25	2.50664	3.09412	EG_transcript_13221
8.7	0.94	3.75158									>EG_transcript_69893		4.45648	4.15469	4.42449	0.960795	1.00932	1.62464	+	11.3804	1.4302	0.287042	4.98253	6.28e-07	2.84e-05	NaN	2.35	20.4	6.62	7.38	14	0.53	8.7	0.94	6.2	3.75158	3.14697	EG_transcript_69893
8.51	0.93	2.87888									>EG_transcript_11255		3.10285	3.79212	3.55002	-0.0392051	1.00932	0.0396766	+	6.36183	0.986744	0.278454	3.54365	0.000394635	0.00551113	NaN	1.34	11.4	3.8	4.4	8.21	0.54	8.51	0.93	3.4	2.87888	3.14507	EG_transcript_11255
8.31	0.92	2.36668									>EG_transcript_20649		5.10285	4.56973	4.6655	0.960795	2.59428	1.03968		15.5886	1.61394	0.283741	5.68809	1.28e-08	9.63e-07	NaN	3.35	27.8	8.71	10.8	19.5	0.55	8.31	0.92	7.89	2.36668	3.24778	EG_transcript_20649
8.08	0.91	2.24457			---NA---					lightup>719	>EG_transcript_36762	>EG_transcript_36762	4.32524	4.15469	4.28699	-0.0392051	1.00932	2.03968		10.746	1.35059	0.287185	4.70287	2.57e-06	9.38e-05	NaN	2.37	19.1	6.3	6.62	12.9	0.51	8.08	0.91	5.59	2.24457	3.25238	EG_transcript_36762
8.05	0.91	1.98293			---NA---					lightup>766	>EG_transcript_38565	>EG_transcript_38565	3.39235	1.56973	3.42449	-0.0392051	0.00931711	0.0396766		4.53552	0.724889	0.260696	2.7806	0.00542592	0.0399197	NaN	1	8.07	3.26	4.95	8.21	0.6	8.05	0.91	2.27	1.98293	2.79226	EG_transcript_38565
8.03	0.9	1.90751									>EG_transcript_51468		4.68781	3.98477	4.96506	1.54576	0.00931711	2.3616		13.6509	1.47649	0.286242	5.1582	2.49e-07	1.29e-05	NaN	3.02	24.3	10.1	12.3	22.4	0.55	8.03	0.9	6.6	1.90751	3.24032	EG_transcript_51468
7.96	0.9	3.06794			---NA---					lightup>479	>EG_transcript_26798	>EG_transcript_26798	3.83981	3.56973	3.77242	0.960795	0.00931711	1.03968	+	7.47769	1.08978	0.283508	3.84389	0.000121097	0.00217698	NaN	1.67	13.3	4.31	4.38	8.69	0.5	7.96	0.9	3.92	3.06794	3.05739	EG_transcript_26798
7.67	0.88	1.5156									>EG_transcript_22126		2.74028	4.62862	4.42449	2.28272	0.00931711	0.0396766		9.96556	1.14532	0.285198	4.01588	5.92e-05	0.0012278	NaN	2.3	17.6	7.68	7.9	15.6	0.51	7.67	0.88	4.23	1.5156	3.15389	EG_transcript_22126
7.67	0.88	2.08835			---NA---					lightup>1118	>EG_transcript_71150	>EG_transcript_71150	4.68781	3.68521	3.96506	-0.0392051	1.59428	1.62464		10.2217	1.25933	0.286938	4.38884	1.14e-05	0.000315697	NaN	2.36	18.1	5.1	8.27	13.4	0.62	7.67	0.88	4.94	2.08835	3.05279	EG_transcript_71150
7.64	0.88	2.04329									>EG_transcript_27037		3.83981	2.79212	4.05252	1.54576	0.00931711	0.0396766		7.13203	1.00096	0.2807	3.56592	0.00036258	0.00516588	NaN	1.65	12.6	5.62	6.45	12.1	0.53	7.64	0.88	3.44	2.04329	3.0299	EG_transcript_27037
7.4	0.87	4.03767			---NA---					lightup>1149	>EG_transcript_8037	>EG_transcript_8037	5.68781	5.96205	5.60892	3.13072	2.81667	2.62464	+	30.7767	2.00768	0.257003	7.81186	5.63e-15	1.69e-12	NaN	7.32	54.2	14.4	19.7	34.1	0.58	7.4	0.87	14.25	4.03767	2.89558	EG_transcript_8037
7.32	0.86	2.22122									>EG_transcript_34595		3.25485	3.89166	3.6655	-0.0392051	0.00931711	1.62464		7.0234	1.00476	0.281451	3.56993	0.000357075	0.00510167	NaN	1.69	12.4	4.13	4.73	8.87	0.53	7.32	0.86	3.45	2.22122	3.07242	EG_transcript_34595
7.23	0.86	1.82593									>EG_transcript_17014		4.39235	3.89166	3.96506	-0.0392051	0.00931711	2.3616		9.76321	1.2093	0.286723	4.21765	2.47e-05	0.000593712	NaN	2.37	17.2	5.34	6.68	12	0.56	7.23	0.86	4.61	1.82593	3.30579	EG_transcript_17014
7.13	0.85	2.0675									>EG_transcript_71683		4.02038	3.79212	2.55002	-0.0392051	1.00932	1.03968		6.82983	0.950425	0.279348	3.4023	0.000668214	0.00823667	NaN	1.68	12	1.74	6.33	8.07	0.78	7.13	0.85	3.18	2.0675	2.78425	EG_transcript_71683
7.01	0.85	1.73801			---NA---					lightup>767	>EG_transcript_38633	>EG_transcript_38633	4.32524	3.89166	2.96506	-0.0392051	0.00931711	2.03968		8.13137	1.04424	0.283353	3.68529	0.000228438	0.00359847	NaN	2.03	14.2	2.62	6.76	9.38	0.72	7.01	0.85	3.64	1.73801	3.05739	EG_transcript_38633
7.01	0.85	2.51895									>EG_transcript_63040		5.66084	5.37709	5.05252	3.28272	2.00932	2.03968		23.8678	1.78559	0.27037	6.60426	4e-11	5.67e-09	NaN	5.96	41.8	11	13.6	24.6	0.55	7.01	0.85	10.4	2.51895	2.91958	EG_transcript_63040
6.99	0.84	1.98829			---NA---					lightup>554	>EG_transcript_29492	>EG_transcript_29492	2.93292	2.3067	3.96506	-0.0392051	0.00931711	1.03968		5.37277	0.789359	0.269476	2.92924	0.00339796	0.0282268	NaN	1.35	9.4	4.99	6.37	11.4	0.56	6.99	0.84	2.47	1.98829	2.73163	EG_transcript_29492
6.97	0.84	2.4112			---NA---					lightup>631	>EG_transcript_32859	>EG_transcript_32859	3.63336	2.56973	3.28699	-0.0392051	0.00931711	1.03968		5.35709	0.81468	0.271602	2.99954	0.0027039	0.0238263	NaN	1.35	9.37	3.04	4.07	7.12	0.57	6.97	0.84	2.57	2.4112	2.82676	EG_transcript_32859
6.97	0.84	2.06445									>EG_transcript_69889		4.32524	3.68521	4.05252	-0.0392051	1.00932	2.03968		9.43339	1.18465	0.286658	4.13262	3.59e-05	0.000816889	NaN	2.37	16.5	5.32	6.42	11.7	0.55	6.97	0.84	4.45	2.06445	3.01773	EG_transcript_69889
6.82	0.83	3.02185			---NA---					lightup>807	>EG_transcript_40884	>EG_transcript_40884	2.51788	3.3067	2.28699	-0.0392051	0.00931711	0.0396766	+	3.91838	0.637639	0.255758	2.49314	0.012662	0.0738766	NaN	1	6.83	1.3	3.63	4.93	0.74	6.82	0.83	1.9	3.02185	2.70059	EG_transcript_40884
6.71	0.83	2.94605									>EG_transcript_17055		4.39235	3.98477	4.05252	1.9608	1.00932	1.03968	+	10.2312	1.23419	0.287177	4.29767	1.73e-05	0.000442465	NaN	2.65	17.8	5.27	5.7	11	0.52	6.71	0.83	4.76	2.94605	2.80662	EG_transcript_17055
6.64	0.82	1.48531			---NA---					lightup>882	>EG_transcript_47001	>EG_transcript_47001	3.10285	4.98477	3.77242	-0.0392051	1.00932	2.3616		10.3409	1.10968	0.285669	3.88448	0.000102548	0.00191077	NaN	2.71	18	4.46	11.7	16.1	0.72	6.64	0.82	3.99	1.48531	2.84277	EG_transcript_47001
6.58	0.82	1.85112			---NA---					lightup>72	>EG_transcript_12786	>EG_transcript_12786	4.45648	3.98477	3.13498	-0.0392051	1.59428	1.62464		8.94133	1.09516	0.28557	3.83498	0.000125573	0.00224362	NaN	2.36	15.5	2.82	7.2	10	0.72	6.58	0.82	3.9	1.85112	2.79884	EG_transcript_12786
6.57	0.82	1.54917									>EG_transcript_39243		3.83981	3.15469	1.55002	0.960795	0.00931711	0.0396766		5.02216	0.717914	0.26484	2.71074	0.00671327	0.0466108	NaN	1.33	8.72	0.847	4.25	5.1	0.83	6.57	0.82	2.17	1.54917	2.51158	EG_transcript_39243
6.56	0.82	3.33024									>EG_transcript_39832		6.37587	6.49256	5.96506	3.9608	3.33125	3.3616	+	45.2459	2.08348	0.23612	8.82381	1.11e-18	5.87e-16	NaN	12	78.5	18.7	30.2	48.8	0.62	6.56	0.82	17.96	3.33024	2.72661	EG_transcript_39832
6.55	0.82	1.6573									>EG_transcript_32969		2.51788	3.4442	4.48862	1.54576	1.00932	0.0396766		7.50366	0.938469	0.280282	3.3483	0.000813096	0.0095942	NaN	1.99	13	7.14	7.22	14.4	0.5	6.55	0.82	3.09	1.6573	2.61865	EG_transcript_32969
6.49	0.81	1.80512									>EG_transcript_33531		4.57678	4.15469	4.55002	1.9608	0.00931711	2.3616		12.5233	1.34173	0.286326	4.68604	2.79e-06	0.000100194	NaN	3.35	21.7	7.66	7.81	15.5	0.5	6.49	0.81	5.56	1.80512	2.98326	EG_transcript_33531
6.49	0.81	2.18821									>EG_transcript_5754		4.57678	3.3067	4.60892	1.9608	1.59428	1.03968		11.1882	1.22624	0.287182	4.2699	1.96e-05	0.000490562	NaN	2.99	19.4	7.45	10	17.4	0.57	6.49	0.81	4.71	2.18821	2.63255	EG_transcript_5754
6.48	0.81	3.51499									>EG_transcript_26657		4.88712	4.68521	4.48862	2.28272	1.59428	2.03968	+	14.9609	1.47426	0.282945	5.21041	1.88e-07	1.01e-05	NaN	4	25.9	6.77	8.24	15	0.55	6.48	0.81	6.72	3.51499	2.71476	EG_transcript_26657
6.47	0.81	1.43148			---NA---					lightup>34	>EG_transcript_11165	>EG_transcript_11165	4.39235	4.15469	2.55002	2.28272	0.00931711	0.0396766		8.59471	1.00078	0.283076	3.53537	0.0004072	0.00563461	NaN	2.3	14.9	2.47	7.33	9.8	0.75	6.47	0.81	3.39	1.43148	2.92178	EG_transcript_11165
6.45	0.81	3.4153									>EG_transcript_22199		3.10285	2.56973	2.28699	-0.0392051	0.00931711	0.0396766	+	3.736	0.608565	0.253756	2.39822	0.0164748	0.0890936	NaN	1	6.47	1.3	2.54	3.84	0.66	6.45	0.81	1.78	3.4153	2.64993	EG_transcript_22199
6.41	0.81	1.75559			---NA---					lightup>200	>EG_transcript_1733	>EG_transcript_1733	4.02038	4.3067	4.77241	2.54576	1.59428	0.0396766		12.2057	1.29332	0.28681	4.50931	6.5e-06	0.000202559	NaN	3.3	21.1	8.95	7.61	16.6	0.46	6.41	0.81	5.19	1.75559	2.97326	EG_transcript_1733
6.36	0.8	2.42426									>EG_transcript_39818		4.45648	4.98477	4.48862	2.28272	2.33125	1.03968		14.6705	1.43338	0.283843	5.04989	4.42e-07	2.1e-05	NaN	3.98	25.4	6.8	9.9	16.7	0.59	6.36	0.8	6.35	2.42426	2.75874	EG_transcript_39818
6.31	0.8	2.80148									>EG_transcript_26201		2.93292	3.3067	2.96506	-0.0392051	1.00932	0.0396766	+	4.89236	0.748749	0.268896	2.78453	0.00536048	0.0395901	NaN	1.34	8.45	2.5	3.19	5.69	0.56	6.31	0.8	2.27	2.80148	2.73163	EG_transcript_26201
6.3	0.8	2.29053			---NA---					lightup>1164	>EG_transcript_8574	>EG_transcript_8574	5.51788	4.84275	4.77241	1.54576	2.33125	3.03968		19.67	1.58836	0.277578	5.72221	1.05e-08	8.06e-07	NaN	5.39	33.9	8.26	14.3	22.6	0.63	6.3	0.8	7.98	2.29053	2.73879	EG_transcript_8574
6.26	0.8	2.1023									>EG_transcript_23024		4.45648	4.37709	4.6655	2.76815	1.00932	1.03968		13.1656	1.3478	0.285729	4.71705	2.39e-06	8.85e-05	NaN	3.63	22.7	8.85	6.83	15.7	0.44	6.26	0.8	5.62	2.1023	2.89398	EG_transcript_23024
6.2	0.79	0.991548									>EG_transcript_24398		4.25485	3.3067	0.96506	0.960795	1.00932	0.0396766		5.98762	0.747834	0.268697	2.78319	0.00538273	0.0396662	NaN	1.66	10.3	0.308	5.71	6.02	0.95	6.2	0.79	2.27	0.991548	2.17227	EG_transcript_24398
6.2	0.79	1.94423									>EG_transcript_30520		2.74028	3.98477	3.87195	0.960795	1.59428	0.0396766		7.19146	0.939344	0.281449	3.33753	0.000845273	0.00990807	NaN	2	12.4	4.57	5.38	9.95	0.54	6.2	0.79	3.07	1.94423	2.66741	EG_transcript_30520
6.18	0.79	3.10975			---NA---					lightup>913	>EG_transcript_4936	>EG_transcript_4936	7.08267	6.84275	6.69298	4.28272	3.70976	4.62464	+	68.5019	2.19691	0.208687	10.5273	6.47e-26	9.11e-23	NaN	19.1	118	30.3	38.7	69	0.56	6.18	0.79	25.19	3.10975	2.66709	EG_transcript_4936
6.17	0.79	2.46895									>EG_transcript_26672		4.45648	3.98477	4.60892	1.54576	1.00932	2.3616		12.0435	1.29379	0.286607	4.51417	6.36e-06	0.000198579	NaN	3.36	20.7	7.61	8.79	16.4	0.54	6.17	0.79	5.2	2.46895	2.71116	EG_transcript_26672
6.17	0.79	2.87833									>EG_transcript_61411		1.93292	2.79212	2.96506	-0.0392051	0.00931711	0.0396766	+	3.59348	0.576358	0.250999	2.29626	0.0216611	0.107783	NaN	1	6.18	2.28	2.53	4.81	0.53	6.17	0.79	1.66	2.87833	2.56011	EG_transcript_61411
6.11	0.79	1.98464									>EG_transcript_56686		3.25485	3.4442	1.96506	0.960795	0.00931711	0.0396766		4.7192	0.695181	0.264811	2.62519	0.00865998	0.05616	NaN	1.33	8.11	1.17	4.38	5.55	0.79	6.11	0.79	2.06	1.98464	2.55144	EG_transcript_56686
6.1	0.79	1.72835									>EG_transcript_36051		3.93292	4.50833	4.13499	0.960795	0.00931711	2.62464		10.7868	1.1957	0.287183	4.16353	3.13e-05	0.000725883	NaN	3.04	18.5	5.89	7.26	13.1	0.55	6.1	0.79	4.5	1.72835	2.99383	EG_transcript_36051
6.07	0.78	2.46519			---NA---					lightup>726	>EG_transcript_37084	>EG_transcript_37084	2.93292	3.4442	2.55002	-0.0392051	1.00932	0.0396766		4.73192	0.711552	0.266553	2.66946	0.00759726	0.0511601	NaN	1.34	8.13	1.85	4.06	5.91	0.69	6.07	0.78	2.12	2.46519	2.63912	EG_transcript_37084
6.06	0.78	4.65144									>EG_transcript_42977		6.71428	6.58468	6.8477	3.9608	4.25725	4.12714	+	61.3881	2.15499	0.211755	10.1768	2.52e-24	2.94e-21	NaN	17.4	105	33.8	36.3	70.1	0.52	6.06	0.78	23.6	4.65144	2.6005	EG_transcript_42977
6.04	0.78	1.78558									>EG_transcript_44067		4.18085	4.07223	2.96506	-0.0392051	1.59428	1.62464		8.30719	1.01889	0.284627	3.57973	0.00034395	0.004954	NaN	2.36	14.3	2.5	7.43	9.93	0.75	6.04	0.78	3.46	1.78558	2.67948	EG_transcript_44067
5.96	0.78	2.15211									>EG_transcript_47763		3.25485	3.4442	3.28699	-0.0392051	0.00931711	1.62464		5.8757	0.834259	0.276492	3.01729	0.00255042	0.0228242	NaN	1.69	10.1	3.16	3.4	6.56	0.52	5.96	0.78	2.59	2.15211	2.7971	EG_transcript_47763
5.95	0.77	2.05886									>EG_transcript_48385		3.93292	2.56973	3.13498	-0.0392051	1.00932	1.03968		5.83944	0.807292	0.274632	2.93954	0.00328695	0.0275624	NaN	1.68	10	2.71	4.77	7.48	0.64	5.95	0.77	2.48	2.05886	2.54262	EG_transcript_48385
5.93	0.77	1.69654									>EG_transcript_23863		3.10285	3.68521	5.00945	0.960795	2.00932	1.62464		10.4535	1.08119	0.286226	3.77741	0.000158465	0.00267681	NaN	3.02	17.9	10.4	11.8	22.2	0.53	5.93	0.77	3.8	1.69654	2.40092	EG_transcript_23863
5.88	0.77	2.09558			---NA---					lightup>110	>EG_transcript_14089	>EG_transcript_14089	2.93292	3.89166	3.6655	1.54576	0.00931711	1.03968		6.8583	0.906406	0.280975	3.22594	0.00125562	0.0134206	NaN	1.99	11.7	4.2	4.3	8.5	0.51	5.88	0.77	2.9	2.09558	2.63178	EG_transcript_14089
5.86	0.77	3.21712									>EG_transcript_57238		4.39235	4.79212	4.77241	2.28272	2.33125	1.62464	+	14.8364	1.40604	0.282858	4.97083	6.67e-07	2.99e-05	NaN	4.33	25.3	8.08	8.27	16.4	0.51	5.86	0.77	6.18	3.21712	2.57276	EG_transcript_57238
5.85	0.77	2.99649									>EG_transcript_61196		4.63336	4.4442	4.87195	2.54576	1.59428	2.03968	+	14.8067	1.40244	0.282972	4.95609	7.19e-07	3.2e-05	NaN	4.32	25.3	9.26	8.99	18.2	0.49	5.85	0.77	6.14	2.99649	2.58993	EG_transcript_61196
5.83	0.77	3.39653			---NA---					lightup>467	>EG_transcript_26404	>EG_transcript_26404	2.25485	2.3067	2.96506	-0.0392051	0.00931711	0.0396766	+	3.42274	0.546454	0.248638	2.19779	0.0279638	NaN	NaN	1	5.84	2.28	2.58	4.86	0.53	5.83	0.77	1.55	3.39653	2.50561	EG_transcript_26404
5.83	0.77	2.26127									>EG_transcript_46043		2.74028	2.98477	1.55002	-0.0392051	0.00931711	0.0396766		3.42229	0.536011	0.247069	2.16948	0.0300465	NaN	NaN	1	5.84	0.653	3.29	3.94	0.83	5.83	0.77	1.52	2.26127	2.42176	EG_transcript_46043
5.83	0.77	3.39653									>EG_transcript_63627		2.25485	2.3067	2.96506	-0.0392051	0.00931711	0.0396766	+	3.42274	0.546454	0.248638	2.19779	0.0279638	NaN	NaN	1	5.84	2.28	2.58	4.86	0.53	5.83	0.77	1.55	3.39653	2.50561	EG_transcript_63627
5.82	0.76	3.02581									>EG_transcript_32627		2.51788	1.98477	2.96506	-0.0392051	0.00931711	0.0396766	+	3.41692	0.543423	0.248229	2.1892	0.0285822	NaN	NaN	1	5.83	2.28	2.9	5.18	0.56	5.82	0.76	1.54	3.02581	2.48597	EG_transcript_32627
5.82	0.76	2.8314									>EG_transcript_49925		2.93292	2.98477	2.96506	-0.0392051	1.00932	0.0396766	+	4.56252	0.69159	0.265876	2.60117	0.00929062	0.059179	NaN	1.34	7.79	2.5	2.32	4.82	0.48	5.82	0.76	2.03	2.8314	2.62432	EG_transcript_49925
5.81	0.76	3.22506									>EG_transcript_39070		4.51788	4.50833	5.17451	1.9608	2.33125	2.3616	+	15.9746	1.43186	0.281837	5.08047	3.76e-07	1.85e-05	NaN	4.69	27.3	10.9	12.2	23.1	0.53	5.81	0.76	6.42	3.22506	2.51569	EG_transcript_39070
5.8	0.76	2.5991			---NA---					lightup>130	>EG_transcript_14814	>EG_transcript_14814	3.10285	3.56973	3.13498	-0.0392051	1.00932	1.03968		5.71528	0.812226	0.275765	2.94535	0.00322588	0.0272	NaN	1.68	9.75	2.71	3.96	6.67	0.59	5.8	0.76	2.49	2.5991	2.59926	EG_transcript_14814
5.8	0.76	2.67255									>EG_transcript_34833		3.74028	4.2327	4.35738	0.960795	1.59428	2.03968	+	10.2899	1.16661	0.287184	4.06222	4.86e-05	0.00104759	NaN	3.03	17.6	6.19	6.6	12.8	0.52	5.8	0.76	4.31	2.67255	2.57853	EG_transcript_34833
5.8	0.76	2.74826									>EG_transcript_38923		4.18085	3.79212	4.35738	0.960795	2.00932	1.62464	+	10.2572	1.16732	0.287185	4.06471	4.81e-05	0.00103868	NaN	3.02	17.5	6.52	7.4	13.9	0.53	5.8	0.76	4.32	2.74826	2.57853	EG_transcript_38923
5.78	0.76	1.76791									>EG_transcript_56644		4.32524	4.15469	3.87195	-0.0392051	2.33125	1.62464		10.2645	1.15576	0.287169	4.02468	5.71e-05	0.0011949	NaN	3.03	17.5	5.22	6.57	11.8	0.56	5.78	0.76	4.24	1.76791	2.81173	EG_transcript_56644
5.71	0.76	1.33168									>EG_transcript_44135		4.02038	1.98477	3.77242	1.9608	0.00931711	0.0396766		6.62963	0.815073	0.276185	2.95119	0.00316554	0.0268484	NaN	1.98	11.3	4.86	5.7	10.6	0.54	5.71	0.76	2.5	1.33168	2.58926	EG_transcript_44135
5.68	0.75	2.23142									>EG_transcript_30452		2.51788	3.68521	3.28699	0.960795	1.00932	0.0396766		5.55647	0.772764	0.273551	2.82494	0.00472894	0.0359438	NaN	1.66	9.45	2.91	3.74	6.65	0.56	5.68	0.75	2.33	2.23142	2.49343	EG_transcript_30452
5.65	0.75	2.01473									>EG_transcript_51908		3.74028	3.68521	3.77242	0.960795	0.00931711	2.03968		7.82614	0.986489	0.28467	3.46537	0.0005295	0.00688619	NaN	2.35	13.3	4.36	4.05	8.41	0.48	5.65	0.75	3.28	2.01473	2.72937	EG_transcript_51908
5.63	0.75	1.81905			---NA---					lightup>661	>EG_transcript_33975	>EG_transcript_33975	4.18085	3.89166	4.13499	1.54576	2.33125	0.0396766		9.92141	1.12408	0.287121	3.915	9.04e-05	0.00171979	NaN	2.99	16.8	5.56	5.55	11.1	0.5	5.63	0.75	4.04	1.81905	2.7636	EG_transcript_33975
5.62	0.75	1.61357			---NA---					lightup>512	>EG_transcript_27941	>EG_transcript_27941	1.93292	3.79212	2.28699	-0.0392051	1.00932	0.0396766		4.42761	0.619153	0.259006	2.3905	0.0168254	0.0903302	NaN	1.34	7.52	1.53	5.17	6.7	0.77	5.62	0.75	1.77	1.61357	2.33408	EG_transcript_27941
5.62	0.75	3.35477									>EG_transcript_66690		6.42478	6.00714	6.13499	3.28272	3.91621	3.84703	+	43.2875	1.9344	0.234742	8.24053	1.71e-16	7.01e-14	NaN	13.1	73.5	20.9	25.4	46.2	0.55	5.62	0.75	15.77	3.35477	2.50698	EG_transcript_66690
5.61	0.75	1.51457			---NA---					lightup>679	>EG_transcript_34949	>EG_transcript_34949	4.68781	4.79212	4.60892	2.76815	2.59428	0.0396766		15.2934	1.3777	0.282753	4.87246	1.1e-06	4.62e-05	NaN	4.63	26	7.79	7.48	15.3	0.49	5.61	0.75	5.96	1.51457	2.89558	EG_transcript_34949
5.6	0.75	2.61808									>EG_transcript_39949		5.88712	5.02916	5.74642	3.42023	2.59428	3.2096		28.5859	1.70225	0.261843	6.50104	7.98e-11	1.06e-08	NaN	8.66	48.5	16.6	19.6	36.2	0.54	5.6	0.75	10.1	2.61808	2.47953	EG_transcript_39949
5.57	0.75	1.44522			---NA---					lightup>442	>EG_transcript_25639	>EG_transcript_25639	4.63336	2.79212	3.6655	1.9608	0.00931711	1.62464		8.73619	0.968748	0.284194	3.40876	0.000652599	0.00807255	NaN	2.66	14.8	4.3	6.98	11.3	0.62	5.57	0.75	3.19	1.44522	2.49874	EG_transcript_25639
5.56	0.75	1.4571			---NA---					lightup>802	>EG_transcript_40587	>EG_transcript_40587	3.10285	1.98477	3.96506	-0.0392051	0.00931711	1.62464		5.53827	0.726496	0.269919	2.69154	0.0071124	0.048722	NaN	1.69	9.39	5.11	6.69	11.8	0.57	5.56	0.75	2.15	1.4571	2.48597	EG_transcript_40587
5.54	0.74	1.68159			---NA---					lightup>1089	>EG_transcript_67329	>EG_transcript_67329	6.70111	6.00714	6.59442	4.66123	2.33125	4.12714		52.1343	1.19688	0.287173	4.1678	3.08e-05	0.000715174	NaN	15.9	88.3	33.7	31.8	65.4	0.49	5.54	0.74	4.51	1.68159	2.72768	EG_transcript_67329
5.53	0.74	2.03396									>EG_transcript_25234		2.93292	4.50833	4.28699	1.54576	1.59428	1.62464		9.82319	1.06449	0.28661	3.71407	0.00020395	0.00328798	NaN	3.01	16.6	5.54	7.57	13.1	0.58	5.53	0.74	3.69	2.03396	2.32119	EG_transcript_25234
5.53	0.74	1.89588			---NA---					lightup>632	>EG_transcript_32877	>EG_transcript_32877	3.39235	4.07223	3.55002	0.960795	0.00931711	2.03968		7.68316	0.953391	0.283901	3.35818	0.000784579	0.00935451	NaN	2.35	13	3.7	5.39	9.1	0.59	5.53	0.74	3.11	1.89588	2.66827	EG_transcript_32877
5.52	0.74	3.15178									>EG_transcript_28645		1.93292	2.79212	2.55002	-0.0392051	0.00931711	0.0396766	+	3.26812	0.514309	0.245715	2.09311	0.0363394	NaN	NaN	1	5.53	1.63	2.09	3.72	0.56	5.52	0.74	1.44	3.15178	2.42176	EG_transcript_28645
5.52	0.74	2.20706			---NA---					lightup>787	>EG_transcript_39872	>EG_transcript_39872	3.39235	2.3067	2.77242	-0.0392051	0.00931711	1.03968		4.38595	0.644587	0.262382	2.45668	0.0140229	0.0796724	NaN	1.35	7.43	2.07	3.18	5.24	0.61	5.52	0.74	1.85	2.20706	2.48723	EG_transcript_39872
5.51	0.74	1.73429			---NA---					lightup>571	>EG_transcript_30127	>EG_transcript_30127	4.02038	3.3067	4.21299	-0.0392051	1.59428	2.03968		8.79537	1.02849	0.285968	3.5965	0.000322523	0.00471686	NaN	2.7	14.9	5.96	7.52	13.5	0.56	5.51	0.74	3.49	1.73429	2.64844	EG_transcript_30127
5.5	0.74	1.74972									>EG_transcript_41527		2.74028	2.56973	3.87195	1.54576	0.00931711	0.0396766		5.369	0.724278	0.270461	2.67794	0.00740757	0.0502554	NaN	1.65	9.09	4.97	4.96	9.92	0.5	5.5	0.74	2.13	1.74972	2.52907	EG_transcript_41527
5.49	0.74	3.31384									>EG_transcript_61238		2.51788	1.98477	2.77242	-0.0392051	0.00931711	0.0396766	+	3.25424	0.513067	0.245632	2.08876	0.0367292	NaN	NaN	1	5.51	1.95	2.47	4.42	0.56	5.49	0.74	1.43	3.31384	2.42176	EG_transcript_61238
5.49	0.74	2.44824			---NA---					lightup>1159	>EG_transcript_8481	>EG_transcript_8481	9.8125	9.93896	9.71325	8.03761	7.05371	6.63959		535.922	1.60309	0.272136	5.89076	3.84e-09	3.28e-07	NaN	165	907	268	262	530	0.49	5.49	0.74	8.42	2.44824	2.57794	EG_transcript_8481
5.48	0.74	1.58571									>EG_transcript_31305		2.51788	0.984768	3.13498	-0.0392051	0.00931711	0.0396766		3.24977	0.489452	0.241776	2.0244	0.0429289	NaN	NaN	1	5.5	2.61	3.78	6.38	0.59	5.48	0.74	1.37	1.58571	2.20928	EG_transcript_31305
5.46	0.74	1.83762									>EG_transcript_65888		5.0622	3.4442	4.42449	1.54576	2.59428	1.62464		12.9683	1.2023	0.286879	4.19098	2.78e-05	0.000654893	NaN	4.01	21.9	6.86	10.2	17	0.6	5.46	0.74	4.56	1.83762	2.38874	EG_transcript_65888
5.45	0.74	4.33619									>EG_transcript_22377		4.25485	4.07223	4.21299	1.9608	1.59428	1.62464	+	10.7423	1.17595	0.287016	4.09716	4.18e-05	0.000925316	NaN	3.33	18.2	5.36	5.33	10.7	0.5	5.45	0.74	4.38	4.33619	2.45345	EG_transcript_22377
5.37	0.73	1.60079									>EG_transcript_36676		3.10285	3.56973	4.05252	2.28272	0.00931711	0.0396766		7.32644	0.886832	0.281855	3.14641	0.00165286	0.0164649	NaN	2.3	12.4	6.05	4.07	10.1	0.4	5.37	0.73	2.78	1.60079	2.79779	EG_transcript_36676
5.37	0.73	2.68378									>EG_transcript_40773		3.10285	2.56973	2.77242	0.960795	0.00931711	0.0396766	+	4.22356	0.627387	0.261678	2.39756	0.0165048	0.0891856	NaN	1.33	7.12	2.15	2.21	4.36	0.51	5.37	0.73	1.78	2.68378	2.4784	EG_transcript_40773
5.36	0.73	2.76877									>EG_transcript_41628		4.25485	3.89166	3.87195	0.960795	2.00932	1.62464	+	9.60515	1.09326	0.287087	3.8081	0.000140036	0.00242464	NaN	3.02	16.2	4.57	5.71	10.3	0.56	5.36	0.73	3.85	2.76877	2.47457	EG_transcript_41628
5.36	0.73	1.90271			---NA---					lightup>977	>EG_transcript_5520	>EG_transcript_5520	2.25485	3.56973	2.28699	-0.0392051	1.00932	0.0396766		4.25687	0.607547	0.259217	2.34377	0.0190897	0.0986647	NaN	1.34	7.18	1.53	4.4	5.93	0.74	5.36	0.73	1.72	1.90271	2.36726	EG_transcript_5520
5.34	0.73	1.71226			---NA---					lightup>689	>EG_transcript_35429	>EG_transcript_35429	4.74028	3.3067	4.48862	0.960795	2.59428	1.62464		11.6902	1.14169	0.287172	3.97564	7.02e-05	0.00140382	NaN	3.69	19.7	7.62	10.1	17.7	0.57	5.34	0.73	4.15	1.71226	2.45196	EG_transcript_35429
5.33	0.73	2.0517									>EG_transcript_30331		2.93292	3.4442	3.77242	0.960795	0.00931711	1.62464		6.37043	0.834329	0.279131	2.98902	0.00279875	0.0244364	NaN	2.01	10.7	4.24	3.96	8.2	0.48	5.33	0.73	2.55	2.0517	2.51826	EG_transcript_30331
5.31	0.72	1.79414									>EG_transcript_45923		4.10285	5.07223	5.05252	3.28272	1.59428	1.62464		16.6411	1.3363	0.282929	4.72311	2.32e-06	8.63e-05	NaN	5.28	28	11.5	9.7	21.2	0.46	5.31	0.72	5.63	1.79414	2.57532	EG_transcript_45923
5.3	0.72	2.26227									>EG_transcript_18344		4.39235	5.47662	5.13499	2.9608	2.00932	2.84703		19.9455	1.45965	0.27686	5.27214	1.35e-07	7.44e-06	NaN	6.34	33.6	10.9	12.8	23.6	0.54	5.3	0.72	6.87	2.26227	2.39561	EG_transcript_18344
5.3	0.72	2.16377									>EG_transcript_37740		3.51788	3.15469	3.55002	-0.0392051	1.59428	1.03968		6.3536	0.840951	0.279613	3.00755	0.00263362	0.023364	NaN	2.02	10.7	3.91	4.18	8.09	0.52	5.3	0.72	2.58	2.16377	2.54262	EG_transcript_37740
5.29	0.72	1.58326									>EG_transcript_50292		4.51788	3.98477	4.28699	2.28272	0.00931711	2.3616		11.5458	1.17679	0.286877	4.10207	4.09e-05	0.000908952	NaN	3.67	19.4	6.57	6.08	12.7	0.48	5.29	0.72	4.39	1.58326	2.712	EG_transcript_50292
5.27	0.72	1.73928			---NA---					lightup>428	>EG_transcript_25173	>EG_transcript_25173	2.93292	3.79212	3.28699	1.9608	0.00931711	0.0396766		6.19623	0.79901	0.277417	2.88017	0.00397455	0.0317232	NaN	1.98	10.4	3.56	3.54	7.1	0.5	5.27	0.72	2.4	1.73928	2.66741	EG_transcript_25173
5.24	0.72	1.72121									>EG_transcript_14981		4.10285	4.15469	3.55002	2.28272	1.59428	0.0396766		9.26989	1.038	0.286708	3.6204	0.000294149	0.00439471	NaN	2.97	15.6	3.56	5.6	9.16	0.61	5.24	0.72	3.53	1.72121	2.63029	EG_transcript_14981
5.24	0.72	1.68297									>EG_transcript_43006		4.32524	3.15469	3.6655	1.9608	1.59428	0.0396766		8.26341	0.955429	0.284819	3.35451	0.00079506	0.00943041	NaN	2.65	13.9	3.89	5.38	9.27	0.58	5.24	0.72	3.1	1.68297	2.51689	EG_transcript_43006
5.24	0.72	2.01132									>EG_transcript_47226		2.74028	3.68521	3.55002	1.54576	1.00932	0.0396766		6.20312	0.808014	0.278099	2.90549	0.00366673	0.0298629	NaN	1.99	10.4	3.56	3.75	7.31	0.51	5.24	0.72	2.44	2.01132	2.46025	EG_transcript_47226
5.23	0.72	3.7582									>EG_transcript_52857		3.83981	3.79212	3.77242	1.54576	1.59428	1.03968	+	8.30522	1.00061	0.286065	3.49785	0.000469031	0.00627967	NaN	2.66	13.9	3.87	3.8	7.67	0.5	5.23	0.72	3.33	3.7582	2.40821	EG_transcript_52857
5.21	0.72	2.6433			---NA---					lightup>923	>EG_transcript_50619	>EG_transcript_50619	3.10285	3.15469	3.13498	-0.0392051	1.00932	1.03968	+	5.22053	0.732798	0.272655	2.68764	0.00719595	0.0490804	NaN	1.68	8.76	2.71	2.65	5.37	0.49	5.21	0.72	2.14	2.6433	2.46091	EG_transcript_50619
5.21	0.72	3.43125									>EG_transcript_52731		4.93292	5.2327	5.35738	3.13072	2.59428	2.62464	+	21.6845	1.54165	0.269743	5.71524	1.1e-08	8.37e-07	NaN	6.99	36.4	12.2	11.2	23.4	0.48	5.21	0.72	7.96	3.43125	2.39112	EG_transcript_52731
5.2	0.72	2.26709									>EG_transcript_27870		3.25485	2.56973	3.42449	-0.0392051	1.00932	1.03968		5.21023	0.721113	0.271671	2.65436	0.00794596	0.0528377	NaN	1.68	8.74	3.37	4.19	7.55	0.55	5.2	0.72	2.1	2.26709	2.41309	EG_transcript_27870
5.2	0.72	2.04778									>EG_transcript_55074		4.51788	4.56973	4.42449	0.960795	2.81667	2.03968		13.5391	1.27372	0.284713	4.47371	7.69e-06	0.00023088	NaN	4.37	22.7	7.4	7.68	15.1	0.51	5.2	0.72	5.11	2.04778	2.56499	EG_transcript_55074
5.19	0.71	0.697421									>EG_transcript_45640		-0.0670785	3.68521	2.77242	0.960795	0.00931711	0.0396766		4.10522	0.528184	0.249701	2.11526	0.0344074	0.146551	NaN	1.33	6.88	2.15	3.66	5.8	0.63	5.19	0.71	1.46	0.697421	1.79359	EG_transcript_45640
5.17	0.71	1.91426			---NA---					lightup>317	>EG_transcript_21619	>EG_transcript_21619	3.51788	2.79212	2.96506	-0.0392051	0.00931711	1.62464		5.20887	0.714019	0.271114	2.63365	0.00844725	0.0551304	NaN	1.69	8.73	2.51	3.49	6	0.58	5.17	0.71	2.07	1.91426	2.56011	EG_transcript_21619
5.16	0.71	2.2582			---NA---					lightup>52	>EG_transcript_11786	>EG_transcript_11786	4.18085	3.79212	3.87195	0.960795	2.33125	1.03968		9.27757	1.04581	0.286861	3.64572	0.000266643	0.00407007	NaN	3.01	15.5	4.91	5.4	10.3	0.52	5.16	0.71	3.57	2.2582	2.5044	EG_transcript_11786
5.16	0.71	2.01365									>EG_transcript_42311		3.25485	4.4442	3.28699	1.9608	1.00932	1.03968		8.17281	0.932936	0.284364	3.28078	0.00103519	0.0115954	NaN	2.65	13.7	3	7.27	10.3	0.71	5.16	0.71	2.98	2.01365	2.32542	EG_transcript_42311
5.15	0.71	2.19165			---NA---					lightup>374	>EG_transcript_23228	>EG_transcript_23228	3.39235	3.3067	3.42449	-0.0392051	1.59428	1.03968		6.19674	0.818759	0.279041	2.93419	0.00334425	0.0279225	NaN	2.02	10.4	3.59	3.42	7	0.49	5.15	0.71	2.48	2.19165	2.5096	EG_transcript_23228
5.14	0.71	1.68195			---NA---					lightup>243	>EG_transcript_19173	>EG_transcript_19173	3.83981	3.98477	3.96506	2.54576	0.00931711	1.03968		9.11151	1.01658	0.286546	3.5477	0.000388617	0.00544197	NaN	2.97	15.3	5.83	3.45	9.28	0.37	5.14	0.71	3.41	1.68195	2.73163	EG_transcript_19173
5.14	0.71	1.44772									>EG_transcript_39195		3.25485	1.98477	0.96506	-0.0392051	0.00931711	0.0396766		3.07723	0.449901	0.237215	1.8966	0.0578809	NaN	NaN	1	5.15	0.328	2.86	3.19	0.9	5.14	0.71	1.24	1.44772	2.06496	EG_transcript_39195
5.14	0.71	2.68679									>EG_transcript_42509		2.51788	2.98477	2.77242	0.960795	0.00931711	0.0396766	+	4.07611	0.599486	0.259879	2.30679	0.0210665	0.105765	NaN	1.33	6.83	2.15	1.99	4.14	0.48	5.14	0.71	1.68	2.68679	2.42176	EG_transcript_42509
5.14	0.71	2.80484									>EG_transcript_62979		3.10285	3.89166	3.6655	0.960795	1.59428	1.03968	+	7.19069	0.895378	0.282999	3.1639	0.00155671	0.0157921	NaN	2.34	12	3.81	4.51	8.32	0.54	5.14	0.71	2.81	2.80484	2.35508	EG_transcript_62979
5.12	0.71	1.85961			---NA---					lightup>22	>EG_transcript_10603	>EG_transcript_10603	3.83981	3.89166	3.55002	1.9608	0.00931711	1.62464		8.14279	0.965288	0.285476	3.38133	0.00072136	0.00874147	NaN	2.66	13.6	3.98	4.29	8.27	0.52	5.12	0.71	3.14	1.85961	2.56225	EG_transcript_10603
5.12	0.71	1.892			---NA---					lightup>135	>EG_transcript_15018	>EG_transcript_15018	4.57678	4.62862	4.77241	3.13072	2.00932	1.03968		15.1287	1.31065	0.282767	4.63509	3.57e-06	0.00012251	NaN	4.95	25.3	9.04	6.38	15.4	0.41	5.12	0.71	5.45	1.892	2.59937	EG_transcript_15018
5.12	0.71	3.02024			---NA---					lightup>251	>EG_transcript_19520	>EG_transcript_19520	5.76581	4.98477	5.55002	3.28272	3.17924	2.84703	+	26.4852	1.6071	0.262815	6.11497	9.66e-10	9.72e-08	NaN	8.66	44.3	13.2	16.6	29.8	0.56	5.12	0.71	9.02	3.02024	2.33054	EG_transcript_19520
5.12	0.71	2.19903									>EG_transcript_29455		4.68781	4.4442	4.60892	1.54576	3.00932	1.62464		14.3332	1.29254	0.283702	4.55596	5.21e-06	0.000167514	NaN	4.69	24	8.28	7.9	16.2	0.49	5.12	0.71	5.28	2.19903	2.5204	EG_transcript_29455
5.12	0.71	2.05174									>EG_transcript_54091		2.74028	1.98477	3.28699	0.960795	0.00931711	0.0396766		4.06357	0.584217	0.257985	2.26453	0.0235413	0.114137	NaN	1.33	6.8	3.12	3.55	6.68	0.53	5.12	0.71	1.63	2.05174	2.33408	EG_transcript_54091
5.1	0.71	1.68843									>EG_transcript_31728		4.18085	3.4442	4.05252	1.9608	2.00932	0.0396766		9.09351	1.01487	0.286557	3.54159	0.000397722	0.00554099	NaN	2.98	15.2	5.19	5.67	10.9	0.52	5.1	0.71	3.4	1.68843	2.55593	EG_transcript_31728
5.08	0.71	2.34393			---NA---					lightup>1060	>EG_transcript_64001	>EG_transcript_64001	2.74028	2.79212	3.55002	0.960795	1.00932	0.0396766		5.05143	0.694519	0.270245	2.56996	0.010171	0.0629997	NaN	1.66	8.44	3.56	3.76	7.32	0.51	5.08	0.71	1.99	2.34393	2.35754	EG_transcript_64001
5.07	0.7	2.23539									>EG_transcript_32564		3.25485	2.3067	2.55002	-0.0392051	1.00932	0.0396766		4.06061	0.587425	0.258621	2.27138	0.0231241	0.112814	NaN	1.34	6.78	1.85	2.86	4.71	0.61	5.07	0.7	1.64	2.23539	2.36726	EG_transcript_32564
5.07	0.71	2.46777									>EG_transcript_36974		4.45648	3.89166	4.87195	2.28272	1.59428	2.3616		13.1841	1.22521	0.285568	4.29043	1.78e-05	0.000453999	NaN	4.34	22	8.93	10.5	19.5	0.54	5.07	0.71	4.75	2.46777	2.32716	EG_transcript_36974
5.06	0.7	4.38772									>EG_transcript_19225		4.02038	3.68521	4.05252	1.54576	1.59428	1.62464	+	9.11784	1.03922	0.286917	3.62201	0.000292323	0.00437381	NaN	3.01	15.2	4.56	5.35	9.91	0.54	5.06	0.7	3.53	4.38772	2.33115	EG_transcript_19225
5.06	0.7	1.81235									>EG_transcript_32112		2.51788	3.56973	2.96506	-0.0392051	1.59428	0.0396766		5.07175	0.684674	0.269316	2.54227	0.0110136	0.0666424	NaN	1.67	8.47	2.73	3.85	6.58	0.59	5.06	0.7	1.96	1.81235	2.48597	EG_transcript_32112
5.06	0.7	1.85659			---NA---					lightup>623	>EG_transcript_32614	>EG_transcript_32614	2.74028	3.56973	2.77242	-0.0392051	1.59428	0.0396766		5.06816	0.686486	0.269514	2.54713	0.0108614	0.0660451	NaN	1.67	8.46	2.4	4.18	6.58	0.63	5.06	0.7	1.96	1.85659	2.49589	EG_transcript_32614
5.05	0.7	2.15244			---NA---					lightup>1063	>EG_transcript_64411	>EG_transcript_64411	3.63336	2.98477	3.28699	1.54576	1.00932	0.0396766		6.00775	0.78686	0.277673	2.83376	0.00460031	0.0352944	NaN	1.99	10	2.91	3.16	6.07	0.52	5.05	0.7	2.34	2.15244	2.43679	EG_transcript_64411
5.04	0.7	1.6182									>EG_transcript_19120		3.51788	4.07223	4.05252	2.54576	0.00931711	1.03968		8.96182	0.987719	0.286208	3.45106	0.000558391	0.00714817	NaN	2.97	15	6.15	4.21	10.4	0.41	5.04	0.7	3.25	1.6182	2.68263	EG_transcript_19120
5.03	0.7	1.78909			---NA---					lightup>344	>EG_transcript_22481	>EG_transcript_22481	3.83981	3.68521	2.96506	1.9608	0.00931711	1.03968		6.99093	0.855717	0.28167	3.03801	0.00238147	0.0217213	NaN	2.32	11.7	2.79	4.28	7.07	0.6	5.03	0.7	2.62	1.78909	2.49343	EG_transcript_22481
5.03	0.7	2.43563									>EG_transcript_35015		2.74028	3.3067	3.13498	-0.0392051	1.00932	1.03968		5.06725	0.701129	0.271008	2.58712	0.00967823	0.0609731	NaN	1.68	8.45	2.71	3.08	5.8	0.53	5.03	0.7	2.01	2.43563	2.39072	EG_transcript_35015
5.03	0.7	2.03586									>EG_transcript_47748		3.10285	2.98477	3.77242	0.960795	1.59428	0.0396766		6.02764	0.781905	0.277343	2.81927	0.00481337	0.0363691	NaN	2	10.1	4.25	4.62	8.87	0.52	5.03	0.7	2.32	2.03586	2.42176	EG_transcript_47748
5.03	0.7	1.7898									>EG_transcript_59998		2.25485	2.79212	3.77242	-0.0392051	1.00932	1.03968		5.06771	0.674124	0.268366	2.51196	0.0120063	0.0711019	NaN	1.68	8.45	4.34	4.74	9.08	0.52	5.03	0.7	1.92	1.7898	2.26987	EG_transcript_59998
5	0.7	1.61084									>EG_transcript_41911		3.74028	5.37709	3.96506	1.9608	1.59428	2.84703		14.1079	1.15612	0.286799	4.03111	5.55e-05	0.00117171	NaN	4.7	23.5	4.47	15.2	19.7	0.77	5	0.7	4.26	1.61084	2.22677	EG_transcript_41911
4.99	0.7	3.82364			---NA---					lightup>38	>EG_transcript_113	>EG_transcript_113	8.61592	8.24216	8.46491	6.28272	6.19914	5.87257	+	209.728	2.16784	0.140619	15.4164	1.27e-53	8.65e-50	NaN	70	349	98.2	107	206	0.52	4.99	0.7	52.9	3.82364	2.32285	EG_transcript_113
4.99	0.7	1.68209			---NA---					lightup>1197	>EG_transcript_9876	>EG_transcript_9876	3.93292	4.15469	3.55002	1.54576	2.33125	0.0396766		8.9628	0.997058	0.286447	3.48077	0.000499972	0.00658816	NaN	2.99	14.9	3.61	6.04	9.65	0.63	4.99	0.7	3.3	1.68209	2.57365	EG_transcript_9876
4.98	0.7	3.32268									>EG_transcript_57213		3.74028	3.4442	3.42449	0.960795	1.59428	1.03968	+	7.00114	0.878095	0.282867	3.10427	0.00190751	0.0183659	NaN	2.34	11.7	3.16	3.81	6.96	0.55	4.98	0.7	2.72	3.32268	2.33807	EG_transcript_57213
4.96	0.7	2.57083									>EG_transcript_32021		4.32524	4.93896	5.09434	1.9608	2.81667	2.62464		16.9981	1.35971	0.279702	4.86127	1.17e-06	4.85e-05	NaN	5.7	28.3	10.5	10.9	21.4	0.51	4.96	0.7	5.93	2.57083	2.31881	EG_transcript_32021
4.9	0.69	1.49524			---NA---					lightup>590	>EG_transcript_30918	>EG_transcript_30918	4.18085	4.50833	3.6655	2.28272	2.33125	0.0396766		10.7517	1.07933	0.28718	3.75837	0.000171022	0.0028487	NaN	3.64	17.9	3.89	7.69	11.6	0.66	4.9	0.69	3.77	1.49524	2.56701	EG_transcript_30918
4.9	0.69	0.863911									>EG_transcript_42262		-0.0670785	3.15469	2.28699	-0.0392051	0.00931711	0.0396766		2.95799	0.413307	0.232269	1.77943	0.0751695	NaN	NaN	1	4.91	1.3	2.66	3.96	0.67	4.9	0.69	1.12	0.863911	1.78827	EG_transcript_42262
4.9	0.69	1.72875									>EG_transcript_44388		2.51788	4.3067	3.77242	1.54576	1.59428	1.03968		7.86286	0.879723	0.283211	3.10625	0.00189477	0.0182647	NaN	2.66	13.1	3.87	5.82	9.69	0.6	4.9	0.69	2.72	1.72875	2.13909	EG_transcript_44388
4.89	0.69	2.73449									>EG_transcript_33780		5.51788	5.65719	5.13499	3.66124	2.81667	2.84703	+	26.3857	1.57365	0.26149	6.01801	1.77e-09	1.65e-07	NaN	8.96	43.8	10.6	15.5	26.1	0.59	4.89	0.69	8.75	2.73449	2.32838	EG_transcript_33780
4.89	0.69	1.63351									>EG_transcript_53371		0.932921	2.79212	2.55002	-0.0392051	0.00931711	0.0396766		2.94994	0.434142	0.236513	1.8356	0.0664174	NaN	NaN	1	4.9	1.63	2.3	3.93	0.59	4.89	0.69	1.18	1.63351	2.08843	EG_transcript_53371
4.89	0.69	1.84635									>EG_transcript_9567		3.51788	2.56973	2.77242	1.54576	0.00931711	0.0396766		4.86304	0.654861	0.267634	2.44685	0.0144111	0.0812005	NaN	1.65	8.07	2.36	2.85	5.21	0.55	4.89	0.69	1.84	1.84635	2.42176	EG_transcript_9567
4.88	0.69	2.04699									>EG_transcript_17741		3.10285	3.68521	2.96506	0.960795	1.59428	0.0396766		5.87615	0.75953	0.276658	2.74538	0.00604413	0.0431699	NaN	2	9.75	2.29	4.29	6.58	0.65	4.88	0.69	2.22	2.04699	2.38612	EG_transcript_17741
4.87	0.69	1.7166									>EG_transcript_33798		2.93292	1.56973	3.13498	0.960795	0.00931711	0.0396766		3.89507	0.546819	0.25481	2.14598	0.0318742	0.139753	NaN	1.33	6.46	2.8	3.44	6.24	0.55	4.87	0.69	1.5	1.7166	2.20928	EG_transcript_33798
4.86	0.69	1.44785			---NA---					lightup>1115	>EG_transcript_70535	>EG_transcript_70535	1.51788	2.3067	3.55002	-0.0392051	1.00932	0.0396766		3.92302	0.533237	0.25281	2.10924	0.0349236	0.147896	NaN	1.34	6.51	3.8	4.1	7.9	0.52	4.86	0.69	1.46	1.44785	2.1216	EG_transcript_70535
4.85	0.69	2.65589			---NA---					lightup>116	>EG_transcript_14337	>EG_transcript_14337	4.74028	4.68521	4.6655	1.9608	3.00932	2.03968	+	15.6481	1.31829	0.280829	4.69426	2.68e-06	9.72e-05	NaN	5.35	25.9	8.06	7.61	15.7	0.49	4.85	0.69	5.57	2.65589	2.3604	EG_transcript_14337
4.85	0.69	2.61967									>EG_transcript_42010		2.74028	2.79212	2.55002	-0.0392051	1.00932	0.0396766		3.91316	0.567657	0.257801	2.20192	0.0276709	0.127459	NaN	1.34	6.49	1.85	2.2	4.05	0.54	4.85	0.69	1.56	2.61967	2.35754	EG_transcript_42010
4.85	0.69	3.78527									>EG_transcript_49256		2.25485	1.98477	2.55002	-0.0392051	0.00931711	0.0396766	+	2.93247	0.447845	0.239315	1.87137	0.0612943	NaN	NaN	1	4.86	1.63	1.93	3.56	0.54	4.85	0.69	1.21	3.78527	2.25995	EG_transcript_49256
4.84	0.68	2.54714			---NA---					lightup>322	>EG_transcript_21828	>EG_transcript_21828	2.93292	2.56973	2.55002	-0.0392051	1.00932	0.0396766		3.90733	0.565577	0.257561	2.1959	0.0280992	0.128923	NaN	1.34	6.48	1.85	2.22	4.07	0.55	4.84	0.68	1.55	2.54714	2.34763	EG_transcript_21828
4.84	0.69	3.87881									>EG_transcript_32147		2.51788	1.98477	2.28699	-0.0392051	0.00931711	0.0396766	+	2.92889	0.447488	0.239286	1.8701	0.0614702	NaN	NaN	1	4.86	1.3	1.6	2.91	0.55	4.84	0.69	1.21	3.87881	2.25995	EG_transcript_32147
4.84	0.68	2.76088									>EG_transcript_51150		3.74028	3.89166	3.96506	0.960795	2.00932	1.62464	+	8.81326	0.995877	0.286671	3.47393	0.000512886	0.00671932	NaN	3.02	14.6	4.89	4.64	9.53	0.49	4.84	0.68	3.29	2.76088	2.33408	EG_transcript_51150
4.84	0.68	2.2154									>EG_transcript_65798		2.51788	3.15469	2.28699	-0.0392051	0.00931711	1.03968		3.92478	0.56101	0.256927	2.18354	0.0289961	0.131663	NaN	1.35	6.5	1.42	3.19	4.6	0.69	4.84	0.68	1.54	2.2154	2.31659	EG_transcript_65798
4.83	0.68	1.31412			---NA---					lightup>260	>EG_transcript_19797	>EG_transcript_19797	4.32524	5.02916	4.55002	3.42023	2.00932	0.0396766		15.314	1.22392	0.284525	4.30162	1.7e-05	0.00043604	NaN	5.25	25.4	8.28	7.97	16.2	0.49	4.83	0.68	4.77	1.31412	2.81173	EG_transcript_19797
4.83	0.68	1.36913			---NA---					lightup>729	>EG_transcript_37164	>EG_transcript_37164	3.74028	3.3067	4.60892	2.76815	0.00931711	1.03968		9.58922	0.956847	0.285955	3.34614	0.000819441	0.00965525	NaN	3.29	15.9	8.97	7.86	16.8	0.47	4.83	0.68	3.09	1.36913	2.61292	EG_transcript_37164
4.83	0.68	0.915239									>EG_transcript_70840		2.51788	-0.0152318	2.96506	-0.0392051	0.00931711	0.0396766		2.92217	0.413094	0.232628	1.77577	0.0757701	NaN	NaN	1	4.84	2.28	3.56	5.84	0.61	4.83	0.68	1.12	0.915239	1.81931	EG_transcript_70840
4.82	0.68	2.07834									>EG_transcript_41282		3.63336	3.68521	4.21299	0.960795	1.00932	2.3616		8.8195	0.976818	0.28635	3.41127	0.000646617	0.00801154	NaN	3.03	14.6	5.87	6.11	12	0.51	4.82	0.68	3.19	2.07834	2.39995	EG_transcript_41282
4.82	0.68	1.63922									>EG_transcript_6690		3.10285	3.89166	3.87195	2.28272	1.00932	0.0396766		7.66358	0.879695	0.283693	3.10087	0.00192951	0.0185209	NaN	2.64	12.7	4.95	3.98	8.93	0.45	4.82	0.68	2.71	1.63922	2.51158	EG_transcript_6690
4.81	0.68	1.30864									>EG_transcript_18321		3.74028	4.50833	4.77241	-0.0392051	2.59428	2.62464		12.772	1.14683	0.28657	4.00191	6.28e-05	0.00128826	NaN	4.39	21.2	9.33	9.32	18.7	0.5	4.81	0.68	4.2	1.30864	2.61377	EG_transcript_18321
4.81	0.68	1.77489									>EG_transcript_27789		5.68781	5.19422	5.77241	4.13072	3.00932	2.03968		28.7498	1.55118	0.262342	5.9128	3.36e-09	2.91e-07	NaN	9.89	47.6	18.1	16	34.1	0.47	4.81	0.68	8.47	1.77489	2.49158	EG_transcript_27789
4.81	0.68	2.2653			---NA---					lightup>608	>EG_transcript_31825	>EG_transcript_31825	3.10285	2.3067	2.55002	-0.0392051	0.00931711	1.03968		3.90508	0.559521	0.256871	2.17822	0.0293897	0.132728	NaN	1.35	6.47	1.74	2.54	4.28	0.59	4.81	0.68	1.53	2.2653	2.31659	EG_transcript_31825
4.8	0.68	2.03846									>EG_transcript_43252		3.10285	1.98477	2.77242	-0.0392051	0.00931711	1.03968		3.90284	0.554718	0.256217	2.16503	0.0303855	0.135577	NaN	1.35	6.46	2.07	2.79	4.85	0.57	4.8	0.68	1.52	2.03846	2.28341	EG_transcript_43252
4.8	0.68	2.03846			---NA---					lightup>984	>EG_transcript_55759	>EG_transcript_55759	3.10285	1.98477	2.77242	-0.0392051	0.00931711	1.03968		3.90284	0.554718	0.256217	2.16503	0.0303855	0.135577	NaN	1.35	6.46	2.07	2.79	4.85	0.57	4.8	0.68	1.52	2.03846	2.28341	EG_transcript_55759
4.8	0.68	1.57506									>EG_transcript_62643		3.93292	3.98477	4.13499	-0.0392051	2.00932	2.3616		9.80215	1.03982	0.287119	3.62156	0.000292835	0.00437667	NaN	3.38	16.2	5.75	5.66	11.4	0.5	4.8	0.68	3.53	1.57506	2.57365	EG_transcript_62643
4.79	0.68	1.80367			---NA---					lightup>4	>EG_transcript_10047	>EG_transcript_10047	3.83981	3.15469	4.60892	2.28272	1.59428	1.03968		9.5945	0.982464	0.286539	3.42872	0.000606426	0.00761751	NaN	3.31	15.9	7.64	8.84	16.5	0.54	4.79	0.68	3.22	1.80367	2.22891	EG_transcript_10047
4.79	0.68	1.38518									>EG_transcript_21121		4.51788	4.56973	3.87195	3.13072	1.59428	0.0396766		12.3508	1.11442	0.286844	3.88512	0.000102278	0.00190747	NaN	4.27	20.4	5.37	6.93	12.3	0.56	4.79	0.68	3.99	1.38518	2.73163	EG_transcript_21121
4.78	0.68	2.07341									>EG_transcript_45388		4.25485	3.89166	4.55002	1.9608	2.59428	1.03968		11.5578	1.12449	0.286738	3.92165	8.79e-05	0.00168241	NaN	4	19.1	7.19	7.94	15.1	0.52	4.78	0.68	4.06	2.07341	2.36726	EG_transcript_45388
4.77	0.68	3.25827			---NA---					lightup>137	>EG_transcript_1511	>EG_transcript_1511	5.42478	4.98477	5.63749	2.9608	3.33125	3.03968	+	25.0788	1.53599	0.263523	5.82867	5.59e-09	4.52e-07	NaN	8.69	41.5	14.5	17.3	31.7	0.54	4.77	0.68	8.25	3.25827	2.23844	EG_transcript_1511
4.77	0.68	2.98047									>EG_transcript_47122		6.45648	6.13452	6.55002	4.54576	4.00932	3.74012	+	50.7667	1.81589	0.222705	8.15381	3.53e-16	1.32e-13	NaN	17.6	83.9	27.8	28	55.8	0.5	4.77	0.68	15.45	2.98047	2.28194	EG_transcript_47122
4.72	0.67	2.02063			---NA---					lightup>494	>EG_transcript_27322	>EG_transcript_27322	3.39235	3.4442	2.77242	1.54576	0.00931711	1.03968		5.69984	0.733456	0.275731	2.66004	0.00781311	0.0522092	NaN	1.99	9.41	2.25	3.51	5.76	0.61	4.72	0.67	2.11	2.02063	2.33807	EG_transcript_27322
4.72	0.67	2.14292									>EG_transcript_42362		4.51788	3.15469	3.42449	1.54576	1.59428	1.62464		8.59577	0.925186	0.285375	3.242	0.00118693	0.0128546	NaN	3.01	14.2	2.61	6.66	9.27	0.72	4.72	0.67	2.93	2.14292	2.1108	EG_transcript_42362
4.72	0.67	2.90603									>EG_transcript_45561		4.02038	3.4442	3.42449	1.54576	1.00932	1.62464	+	7.64419	0.897734	0.284593	3.15445	0.00160802	0.0161562	NaN	2.67	12.6	2.99	4.44	7.43	0.6	4.72	0.67	2.79	2.90603	2.23645	EG_transcript_45561
4.72	0.67	1.68778			---NA---					lightup>942	>EG_transcript_52337	>EG_transcript_52337	3.74028	3.68521	4.91926	2.54576	1.00932	2.03968		11.4082	1.05776	0.287184	3.68323	0.000230301	0.00362502	NaN	3.99	18.8	10	10.1	20.2	0.5	4.72	0.67	3.64	1.68778	2.25	EG_transcript_52337
4.71	0.67	1.51791									>EG_transcript_23334		4.02038	4.3067	3.42449	2.28272	2.00932	0.0396766		9.4457	0.987628	0.286789	3.44375	0.000573716	0.00730545	NaN	3.31	15.6	3.24	6.59	9.83	0.67	4.71	0.67	3.24	1.51791	2.47329	EG_transcript_23334
4.7	0.67	1.70661									>EG_transcript_24726		2.74028	3.89166	2.77242	0.960795	0.00931711	1.62464		5.73224	0.714826	0.274222	2.60674	0.00914085	0.0584437	NaN	2.01	9.45	1.96	5.17	7.14	0.72	4.7	0.67	2.04	1.70661	2.26987	EG_transcript_24726
4.69	0.67	2.2514									>EG_transcript_31274		4.32524	4.73966	4.82304	2.28272	3.00932	1.62464		15.1783	1.26501	0.282152	4.48345	7.34e-06	0.000222307	NaN	5.33	25	8.72	8.38	17.1	0.49	4.69	0.67	5.13	2.2514	2.32375	EG_transcript_31274
4.68	0.67	1.60612			---NA---					lightup>476	>EG_transcript_26727	>EG_transcript_26727	1.51788	3.3067	2.55002	0.960795	0.00931711	0.0396766		3.76598	0.516478	0.252143	2.04835	0.0405259	0.16331	NaN	1.33	6.21	1.82	2.77	4.59	0.6	4.68	0.67	1.39	1.60612	2.1216	EG_transcript_26727
4.68	0.67	3.50601									>EG_transcript_29524		4.25485	3.79212	4.21299	1.9608	2.00932	1.62464	+	10.4153	1.07152	0.287111	3.73207	0.000189915	0.00310661	NaN	3.67	17.2	5.15	5.99	11.1	0.54	4.68	0.67	3.72	3.50601	2.22174	EG_transcript_29524
4.68	0.67	3.16108									>EG_transcript_9757		4.25485	4.84275	4.48862	2.28272	2.59428	2.03968	+	14.2088	1.23621	0.283287	4.36381	1.28e-05	0.000344741	NaN	5.01	23.4	6.21	8.26	14.5	0.57	4.68	0.67	4.89	3.16108	2.22318	EG_transcript_9757
4.65	0.67	0.610496									>EG_transcript_24620		3.51788	-0.0152318	3.42449	0.960795	1.00932	0.0396766		4.69472	0.563129	0.258386	2.17941	0.0293014	0.13248	NaN	1.66	7.73	3.24	5.18	8.41	0.62	4.65	0.67	1.53	0.610496	1.63912	EG_transcript_24620
4.64	0.67	2.70059									>EG_transcript_37300		2.74028	2.56973	2.55002	0.960795	0.00931711	0.0396766	+	3.74269	0.536451	0.255368	2.1007	0.035667	0.150018	NaN	1.33	6.16	1.82	1.58	3.4	0.46	4.64	0.67	1.45	2.70059	2.28341	EG_transcript_37300
4.63	0.67	1.65969									>EG_transcript_27441		2.25485	3.4442	2.96506	-0.0392051	0.00931711	1.62464		4.75487	0.624647	0.266041	2.34793	0.0188778	0.0979537	NaN	1.69	7.82	2.51	3.31	5.81	0.57	4.63	0.67	1.72	1.65969	2.35645	EG_transcript_27441
4.62	0.67	1.16236									>EG_transcript_49824		2.51788	3.4442	0.96506	-0.0392051	1.00932	0.0396766		3.76301	0.498394	0.249531	1.99732	0.0457901	0.176884	NaN	1.34	6.19	0.551	4.72	5.27	0.9	4.62	0.67	1.34	1.16236	1.97245	EG_transcript_49824
4.62	0.66	2.43932									>EG_transcript_55572		4.97731	4.98477	4.87195	2.54576	3.33125	2.03968		18.7437	1.3744	0.274945	4.99883	5.77e-07	2.63e-05	NaN	6.67	30.8	8.95	9.12	18.1	0.5	4.62	0.66	6.24	2.43932	2.30579	EG_transcript_55572
4.61	0.66	1.98323									>EG_transcript_17288		3.25485	3.4442	3.55002	1.54576	1.59428	0.0396766		6.51832	0.800703	0.28083	2.8512	0.00435544	0.0338893	NaN	2.32	10.7	3.56	2.99	6.55	0.46	4.61	0.66	2.36	1.98323	2.35645	EG_transcript_17288
4.61	0.66	1.09116									>EG_transcript_19015		2.25485	3.56973	0.96506	-0.0392051	0.00931711	1.03968		3.7724	0.491672	0.248498	1.97858	0.0478636	0.182325	NaN	1.35	6.2	0.439	5.05	5.49	0.92	4.61	0.66	1.32	1.09116	1.92662	EG_transcript_19015
4.61	0.66	2.33675									>EG_transcript_22215		2.51788	2.98477	2.28699	-0.0392051	1.00932	0.0396766		3.7563	0.532637	0.254908	2.08953	0.0366604	0.152903	NaN	1.34	6.17	1.53	2.75	4.27	0.64	4.61	0.66	1.44	2.33675	2.25995	EG_transcript_22215
4.61	0.66	1.29646									>EG_transcript_24490		4.68781	4.3067	4.77241	3.13072	2.59428	0.0396766		14.7865	1.21098	0.283779	4.26733	1.98e-05	0.000493804	NaN	5.28	24.3	8.77	7.69	16.5	0.47	4.61	0.66	4.7	1.29646	2.66741	EG_transcript_24490
4.6	0.66	2.03908									>EG_transcript_57431		5.21832	5.68521	5.28699	3.9608	2.81667	2.3616		25.9135	1.48937	0.26425	5.63621	1.74e-08	1.26e-06	NaN	9.25	42.6	12.8	13.1	25.9	0.51	4.6	0.66	7.76	2.03908	2.35048	EG_transcript_57431
4.59	0.66	1.68448									>EG_transcript_46017		2.74028	1.56973	3.13498	-0.0392051	1.00932	0.0396766		3.74153	0.516691	0.252621	2.04532	0.040823	0.164103	NaN	1.34	6.15	2.83	3.66	6.49	0.56	4.59	0.66	1.39	1.68448	2.14507	EG_transcript_46017
4.58	0.66	1.98716									>EG_transcript_35706		2.51788	1.98477	3.13498	-0.0392051	0.00931711	1.03968		3.75092	0.52417	0.253825	2.06508	0.0389153	0.158957	NaN	1.35	6.16	2.72	3.34	6.05	0.55	4.58	0.66	1.41	1.98716	2.20928	EG_transcript_35706
4.58	0.66	0.982414									>EG_transcript_41635		3.63336	0.984768	3.13498	-0.0392051	0.00931711	1.62464		4.70606	0.57692	0.260561	2.21415	0.0268186	0.124999	NaN	1.69	7.72	2.83	4.52	7.35	0.61	4.58	0.66	1.57	0.982414	2.05279	EG_transcript_41635
4.57	0.66	2.08734									>EG_transcript_41446		3.74028	3.68521	2.55002	0.960795	1.59428	1.03968		6.51758	0.780785	0.279728	2.79124	0.00525073	0.0389959	NaN	2.34	10.7	1.53	5.25	6.78	0.77	4.57	0.66	2.28	2.08734	2.12692	EG_transcript_41446
4.56	0.66	2.14108									>EG_transcript_36850		3.39235	2.98477	3.13498	1.54576	1.00932	0.0396766		5.52688	0.710893	0.275028	2.5848	0.00974353	0.0612285	NaN	1.99	9.07	2.59	2.53	5.11	0.49	4.56	0.66	2.01	2.14108	2.30579	EG_transcript_36850
4.56	0.66	1.92433									>EG_transcript_40231		7.89292	7.28855	7.99848	4.54576	5.53288	6.18942		132.066	1.26793	0.282571	4.48711	7.22e-06	0.000219188	NaN	47.5	217	77.9	97.5	175	0.56	4.56	0.66	5.14	1.92433	2.30397	EG_transcript_40231
4.55	0.66	1.36749			---NA---					lightup>154	>EG_transcript_15726	>EG_transcript_15726	4.02038	2.79212	4.77241	0.960795	2.33125	2.03968		10.2624	0.960384	0.286532	3.35175	0.000803019	0.00949999	NaN	3.7	16.8	8.91	11.8	20.7	0.57	4.55	0.66	3.1	1.36749	2.0844	EG_transcript_15726
4.54	0.66	2.52903			---NA---					lightup>579	>EG_transcript_30424	>EG_transcript_30424	4.63336	5.19422	4.35738	2.28272	3.00932	2.3616		16.6642	1.28071	0.280169	4.57119	4.85e-06	0.000158672	NaN	6.02	27.3	5.89	12.9	18.7	0.69	4.54	0.66	5.31	2.52903	2.17711	EG_transcript_30424
4.54	0.66	3.30488			---NA---					lightup>996	>EG_transcript_57433	>EG_transcript_57433	1.93292	2.56973	1.96506	-0.0392051	0.00931711	0.0396766	+	2.77785	0.413175	0.235456	1.75478	0.0792962	NaN	NaN	1	4.55	0.978	1.87	2.85	0.66	4.54	0.66	1.1	3.30488	2.15264	EG_transcript_57433
4.53	0.66	2.66322			---NA---					lightup>78	>EG_transcript_12883	>EG_transcript_12883	2.25485	2.56973	1.55002	-0.0392051	0.00931711	0.0396766	+	2.77427	0.410174	0.234882	1.7463	0.0807596	NaN	NaN	1	4.55	0.653	2.19	2.85	0.77	4.53	0.66	1.09	2.66322	2.1216	EG_transcript_12883
4.53	0.66	1.76426			---NA---					lightup>140	>EG_transcript_15268	>EG_transcript_15268	3.63336	3.3067	3.77242	1.9608	1.59428	0.0396766		7.31825	0.849016	0.283602	2.99369	0.00275623	0.0241425	NaN	2.65	12	4.21	3.96	8.17	0.48	4.53	0.66	2.56	1.76426	2.37257	EG_transcript_15268
4.53	0.66	1.49102			---NA---					lightup>643	>EG_transcript_33257	>EG_transcript_33257	3.93292	2.79212	2.28699	1.54576	0.00931711	1.03968		5.5103	0.670274	0.271494	2.46883	0.0135554	0.0777312	NaN	1.99	9.03	1.6	4.12	5.72	0.72	4.53	0.66	1.87	1.49102	2.13909	EG_transcript_33257
4.52	0.66	1.84443									>EG_transcript_60147		4.02038	4.4442	4.6655	2.54576	1.00932	2.62464		12.899	1.14806	0.285508	4.02111	5.79e-05	0.0012094	NaN	4.67	21.1	8.18	6.73	14.9	0.45	4.52	0.66	4.24	1.84443	2.31679	EG_transcript_60147
4.51	0.65	2.50131									>EG_transcript_62755		5.63336	5.53936	5.13499	3.42023	2.59428	3.62464		26.7269	1.51617	0.260015	5.8311	5.51e-09	4.47e-07	NaN	9.69	43.8	10	14.8	24.8	0.6	4.51	0.65	8.26	2.50131	2.22285	EG_transcript_62755
4.51	0.65	1.41083			---NA---					lightup>1200	>EG_transcript_9974	>EG_transcript_9974	5.18085	4.3067	4.82304	3.76815	1.59428	1.03968		17.1783	1.20632	0.283499	4.25512	2.09e-05	0.000517023	NaN	6.23	28.1	10.9	7.67	18.6	0.41	4.51	0.65	4.68	1.41083	2.63616	EG_transcript_9974
4.5	0.65	2.4201									>EG_transcript_60141		2.51788	2.98477	3.13498	0.960795	1.00932	0.0396766		4.56921	0.614295	0.266324	2.30657	0.0210789	0.105778	NaN	1.66	7.48	2.59	2.43	5.01	0.48	4.5	0.65	1.68	2.4201	2.20928	EG_transcript_60141
4.49	0.65	3.27036			---NA---					lightup>305	>EG_transcript_212	>EG_transcript_212	4.88712	4.68521	4.6655	2.9608	2.33125	2.3616	+	16.4423	1.29457	0.278701	4.64502	3.4e-06	0.000117854	NaN	5.99	26.9	7.38	7.27	14.7	0.5	4.49	0.65	5.47	3.27036	2.19473	EG_transcript_212
4.49	0.65	1.42139									>EG_transcript_38951		4.02038	4.2327	3.77242	2.9608	0.00931711	1.03968		9.92349	0.970549	0.286921	3.38264	0.000717934	0.00871805	NaN	3.62	16.2	5.61	4.53	10.1	0.45	4.49	0.65	3.14	1.42139	2.6719	EG_transcript_38951
4.48	0.65	1.59812			---NA---					lightup>1133	>EG_transcript_7332	>EG_transcript_7332	3.25485	3.4442	2.77242	-0.0392051	0.00931711	2.03968		5.55898	0.692008	0.273683	2.52851	0.0114549	0.0686221	NaN	2.03	9.09	2.29	4.06	6.35	0.64	4.48	0.65	1.94	1.59812	2.48723	EG_transcript_7332
4.47	0.65	3.39744			---NA---					lightup>355	>EG_transcript_22785	>EG_transcript_22785	4.45648	4.56973	4.91926	2.76815	2.33125	2.3616	+	15.4909	1.25597	0.280747	4.47365	7.69e-06	0.00023088	NaN	5.66	25.3	8.79	8.34	17.1	0.49	4.47	0.65	5.11	3.39744	2.16149	EG_transcript_22785
4.47	0.65	1.7366									>EG_transcript_26664		3.74028	3.3067	2.96506	1.9608	0.00931711	1.03968		6.33709	0.75987	0.279152	2.72207	0.00648748	0.0454546	NaN	2.32	10.4	2.79	3.16	5.95	0.53	4.47	0.65	2.19	1.7366	2.33408	EG_transcript_26664
4.47	0.65	1.94008									>EG_transcript_67855		3.83981	2.79212	3.87195	0.960795	2.00932	1.03968		7.31903	0.831069	0.282913	2.93754	0.00330825	0.0277125	NaN	2.68	12	4.68	5.91	10.6	0.56	4.47	0.65	2.48	1.94008	2.1647	EG_transcript_67855
4.46	0.65	2.74423									>EG_transcript_53810		5.10285	5.41103	5.09434	3.54576	2.81667	2.62464	+	22.6611	1.43529	0.26691	5.37742	7.56e-08	4.53e-06	NaN	8.3	37	10.2	11.2	21.4	0.53	4.46	0.65	7.12	2.74423	2.20705	EG_transcript_53810
4.46	0.65	1.68374									>EG_transcript_70041		2.74028	3.79212	3.42449	1.54576	0.00931711	1.62464		6.38024	0.759931	0.27914	2.7224	0.00648097	0.0454246	NaN	2.34	10.4	3.44	3.75	7.19	0.52	4.46	0.65	2.19	1.68374	2.25906	EG_transcript_70041
4.46	0.65	2.36671			---NA---					lightup>1170	>EG_transcript_8838	>EG_transcript_8838	5.57678	5.34232	4.82304	2.9608	2.59428	3.62464		23.7938	1.4396	0.26719	5.38795	7.13e-08	4.3e-06	NaN	8.72	38.9	7.73	14.4	22.2	0.65	4.46	0.65	7.15	2.36671	2.18748	EG_transcript_8838
4.45	0.65	1.47785									>EG_transcript_2527		1.93292	3.4442	2.96506	-0.0392051	0.00931711	1.62464		4.59578	0.588672	0.263447	2.2345	0.02545	0.120573	NaN	1.69	7.5	2.51	3.41	5.91	0.58	4.45	0.65	1.59	1.47785	2.24914	EG_transcript_2527
4.45	0.65	1.51606									>EG_transcript_43199		3.83981	2.98477	3.77242	-0.0392051	2.33125	1.03968		7.32681	0.823653	0.282587	2.91469	0.00356044	0.0291907	NaN	2.69	12	5.01	5.58	10.6	0.53	4.45	0.65	2.45	1.51606	2.42176	EG_transcript_43199
4.45	0.65	1.28321			---NA---					lightup>1158	>EG_transcript_8463	>EG_transcript_8463	3.51788	1.98477	3.55002	-0.0392051	0.00931711	2.03968		5.53615	0.661504	0.270929	2.44161	0.0146218	0.0819927	NaN	2.03	9.04	3.92	5.27	9.2	0.57	4.45	0.65	1.83	1.28321	2.34763	EG_transcript_8463
4.42	0.65	2.1013									>EG_transcript_12286		3.51788	3.68521	3.96506	0.960795	2.33125	1.03968		8.16167	0.897563	0.285618	3.14253	0.00167493	0.0166159	NaN	3.01	13.3	5.23	4.71	9.94	0.47	4.42	0.65	2.78	2.1013	2.27881	EG_transcript_12286
4.41	0.64	1.40694									>EG_transcript_33773		1.51788	1.98477	3.42449	0.960795	0.00931711	0.0396766		3.58987	0.475211	0.247919	1.9168	0.0552634	0.200373	NaN	1.33	5.85	3.45	3.56	7.01	0.51	4.41	0.64	1.26	1.40694	1.97245	EG_transcript_33773
4.41	0.64	1.84966									>EG_transcript_56184		4.18085	3.89166	3.42449	2.54576	1.00932	1.03968		8.93732	0.928916	0.286429	3.24309	0.00118239	0.012819	NaN	3.3	14.6	3.75	4.28	8.03	0.53	4.41	0.64	2.93	1.84966	2.30075	EG_transcript_56184
4.4	0.64	0.924048			---NA---					lightup>640	>EG_transcript_33154	>EG_transcript_33154	3.83981	2.56973	0.96506	-0.0392051	1.00932	1.03968		4.5416	0.546348	0.258135	2.11652	0.0343004	0.146323	NaN	1.68	7.4	0.437	4.45	4.89	0.91	4.4	0.64	1.46	0.924048	1.78827	EG_transcript_33154
4.4	0.64	1.98			---NA---					lightup>876	>EG_transcript_4642	>EG_transcript_4642	2.25485	1.98477	3.13498	0.960795	0.00931711	0.0396766		3.58271	0.493028	0.250986	1.96436	0.0494882	0.186514	NaN	1.33	5.84	2.8	2.91	5.71	0.51	4.4	0.64	1.31	1.98	2.1216	EG_transcript_4642
4.4	0.64	2.37319									>EG_transcript_51222		11.8334	11.3963	12.003	9.0875	9.38218	10.1843		2137.33	1.46729	0.26555	5.52548	3.29e-08	2.18e-06	NaN	792	3480	1230	1450	2680	0.54	4.4	0.64	7.48	2.37319	2.19287	EG_transcript_51222
4.38	0.64	1.88017									>EG_transcript_51197		3.25485	2.56973	3.42449	1.54576	0.00931711	1.03968		5.36688	0.674946	0.273192	2.47059	0.013489	0.0774573	NaN	1.99	8.74	3.55	3.54	7.09	0.5	4.38	0.64	1.87	1.88017	2.21811	EG_transcript_51197
4.37	0.64	3.01144			---NA---					lightup>415	>EG_transcript_24734	>EG_transcript_24734	2.74028	2.98477	3.55002	0.960795	1.00932	1.03968	+	5.38766	0.682928	0.273943	2.49295	0.0126685	0.0738766	NaN	2.01	8.77	3.26	3.54	6.8	0.52	4.37	0.64	1.9	3.01144	2.08843	EG_transcript_24734
4.36	0.64	1.93927			---NA---					lightup>57	>EG_transcript_11990	>EG_transcript_11990	3.83981	4.3067	3.28699	1.54576	1.00932	2.3616		8.99019	0.927689	0.286461	3.23845	0.00120182	0.012978	NaN	3.36	14.6	2.73	7.24	9.97	0.73	4.36	0.64	2.92	1.93927	2.17227	EG_transcript_11990
4.36	0.64	1.95441									>EG_transcript_51998		4.32524	4.2327	4.13499	2.76815	1.00932	2.03968		11.5588	1.07611	0.286528	3.75568	0.000172874	0.00287455	NaN	4.31	18.8	6.02	4.41	10.4	0.42	4.36	0.64	3.76	1.95441	2.29193	EG_transcript_51998
4.35	0.64	1.98967									>EG_transcript_12801		2.93292	4.15469	3.77242	1.54576	2.00932	1.03968		8.01896	0.862363	0.284826	3.02768	0.0024644	0.0222804	NaN	3	13	3.92	5.17	9.1	0.57	4.35	0.64	2.61	1.98967	2.08843	EG_transcript_12801
4.35	0.64	1.87866									>EG_transcript_55877		1.93292	2.3067	3.13498	-0.0392051	0.00931711	1.03968		3.59764	0.491911	0.251058	1.95935	0.0500715	0.187966	NaN	1.35	5.85	2.72	2.9	5.62	0.52	4.35	0.64	1.3	1.87866	2.1216	EG_transcript_55877
4.33	0.64	2.25172			---NA---					lightup>348	>EG_transcript_22518	>EG_transcript_22518	4.25485	3.68521	4.60892	1.9608	2.59428	1.62464		11.562	1.06213	0.286732	3.70426	0.000212011	0.00339069	NaN	4.34	18.8	7.4	8.81	16.2	0.54	4.33	0.64	3.67	2.25172	2.12309	EG_transcript_22518
4.33	0.64	3.64464			---NA---					lightup>891	>EG_transcript_47372	>EG_transcript_47372	6.76581	6.92728	6.55002	4.86768	4.59428	4.43199	+	66.5281	1.7984	0.20118	8.93929	3.92e-19	2.29e-16	NaN	25	108	24.6	35.6	60.2	0.59	4.33	0.64	18.41	3.64464	2.11639	EG_transcript_47372
4.33	0.64	2.37835									>EG_transcript_53259		2.74028	2.3067	2.55002	-0.0392051	0.00931711	1.03968		3.58689	0.500905	0.252615	1.98288	0.0473809	0.18106	NaN	1.35	5.83	1.74	1.92	3.66	0.52	4.33	0.64	1.32	2.37835	2.19574	EG_transcript_53259
4.32	0.64	1.56738			---NA---					lightup>445	>EG_transcript_25785	>EG_transcript_25785	4.32524	4.56973	4.60892	3.42023	1.00932	1.62464		13.9996	1.13017	0.284976	3.96586	7.31e-05	0.00145133	NaN	5.27	22.7	9.28	4.9	14.2	0.35	4.32	0.64	4.14	1.56738	2.48323	EG_transcript_25785
4.32	0.64	1.96455									>EG_transcript_55966		2.74028	2.79212	2.96506	1.54576	0.00931711	0.0396766		4.39516	0.580807	0.264033	2.19975	0.0278247	0.128023	NaN	1.65	7.14	2.69	1.7	4.39	0.39	4.32	0.64	1.56	1.96455	2.3009	EG_transcript_55966
4.31	0.63	2.38243			---NA---					lightup>635	>EG_transcript_32913	>EG_transcript_32913	12.2163	11.8369	12.4514	9.56442	9.83587	10.6293		2878.73	1.461	0.26392	5.53577	3.1e-08	2.09e-06	NaN	1080	4670	1670	1950	3620	0.54	4.31	0.63	7.51	2.38243	2.15833	EG_transcript_32913
4.31	0.63	1.92293									>EG_transcript_39466		4.10285	4.4442	3.6655	1.9608	2.59428	1.03968		10.6046	1.01306	0.28715	3.52798	0.000418737	0.00574948	NaN	4	17.2	3.61	7.47	11.1	0.67	4.31	0.63	3.38	1.92293	2.20593	EG_transcript_39466
4.31	0.63	1.30711									>EG_transcript_43684		4.39235	4.15469	4.35738	3.42023	1.00932	0.0396766		12.1758	1.02762	0.287057	3.57985	0.000343789	0.004954	NaN	4.58	19.8	8.2	3.92	12.1	0.32	4.31	0.63	3.46	1.30711	2.81173	EG_transcript_43684
4.31	0.63	2.43481									>EG_transcript_51217		5.21832	4.89166	5.51965	2.54576	3.59428	3.03968		23.1547	1.40912	0.267157	5.2745	1.33e-07	7.36e-06	NaN	8.71	37.6	14.5	16	30.4	0.52	4.31	0.63	6.88	2.43481	2.14997	EG_transcript_51217
4.31	0.63	2.23731									>EG_transcript_71340		4.18085	3.4442	3.28699	1.9608	1.00932	1.62464		7.9619	0.865818	0.285038	3.03755	0.00238506	0.021747	NaN	3	12.9	2.88	4.75	7.63	0.62	4.31	0.63	2.62	2.23731	2.10576	EG_transcript_71340
4.29	0.63	1.83245									>EG_transcript_11450		4.97731	5.07223	4.87195	3.28272	1.59428	3.2096		19.4047	1.32584	0.273924	4.84016	1.3e-06	5.29e-05	NaN	7.33	31.5	9.55	8.7	18.3	0.48	4.29	0.63	5.89	1.83245	2.2783	EG_transcript_11450
4.29	0.63	2.59414									>EG_transcript_12178		3.74028	3.79212	3.55002	0.960795	1.59428	2.03968		8.00119	0.884487	0.285668	3.09621	0.00196012	0.0187181	NaN	3.03	13	3.26	4.39	7.65	0.57	4.29	0.63	2.71	2.59414	2.16256	EG_transcript_12178
4.29	0.63	2.42345			---NA---					lightup>365	>EG_transcript_22992	>EG_transcript_22992	5.0622	5.27017	5.13499	2.9608	3.59428	2.3616		22.0236	1.39125	0.267879	5.19356	2.06e-07	1.1e-05	NaN	8.33	35.7	10.4	10.5	20.8	0.5	4.29	0.63	6.69	2.42345	2.18356	EG_transcript_22992
4.29	0.63	2.94092									>EG_transcript_32157		4.7909	5.02916	4.6655	3.13072	2.33125	2.62464	+	17.612	1.29084	0.27648	4.66885	3.03e-06	0.000107153	NaN	6.65	28.6	7.48	9.03	16.5	0.55	4.29	0.63	5.52	2.94092	2.13299	EG_transcript_32157
4.29	0.63	1.89763									>EG_transcript_43861		5.0622	5.15469	4.60892	3.66124	2.33125	2.03968		19.2048	1.29305	0.276139	4.68261	2.83e-06	0.000101438	NaN	7.27	31.1	8.25	9.9	18.2	0.55	4.29	0.63	5.55	1.89763	2.26455	EG_transcript_43861
4.28	0.63	1.07457									>EG_transcript_40076		1.93292	3.98477	3.87195	0.960795	2.33125	0.0396766		7.04966	0.733969	0.278409	2.6363	0.00838166	0.0548074	NaN	2.67	11.4	5.02	5.7	10.7	0.53	4.28	0.63	2.08	1.07457	2.15264	EG_transcript_40076
4.27	0.63	3.60732									>EG_transcript_34181		5.14238	4.98477	4.96506	2.9608	3.17924	2.62464	+	20.2047	1.36082	0.270444	5.03179	4.86e-07	2.28e-05	NaN	7.67	32.7	8.36	9.18	17.5	0.52	4.27	0.63	6.31	3.60732	2.10918	EG_transcript_34181
4.25	0.63	1.21671			---NA---					lightup>169	>EG_transcript_16087	>EG_transcript_16087	1.51788	2.79212	3.55002	-0.0392051	0.00931711	1.62464		4.42773	0.545367	0.259692	2.10005	0.0357241	0.150227	NaN	1.69	7.17	3.81	3.66	7.47	0.49	4.25	0.63	1.45	1.21671	2.08843	EG_transcript_16087
4.25	0.63	1.75559									>EG_transcript_28087		3.39235	1.98477	2.77242	0.960795	0.00931711	1.03968		4.38323	0.565651	0.262467	2.15513	0.0311519	0.137718	NaN	1.67	7.1	2.03	2.85	4.89	0.58	4.25	0.63	1.51	1.75559	2.04658	EG_transcript_28087
4.25	0.63	2.48548									>EG_transcript_57012		4.93292	4.07223	4.35738	2.76815	2.33125	2.03968		13.9702	1.14888	0.284062	4.04447	5.24e-05	0.00111529	NaN	5.32	22.6	5.65	7.91	13.6	0.58	4.25	0.63	4.28	2.48548	2.07449	EG_transcript_57012
4.24	0.63	1.93032			---NA---					lightup>603	>EG_transcript_31569	>EG_transcript_31569	4.93292	4.37709	4.60892	3.28272	2.33125	1.62464		15.5959	1.19709	0.28167	4.24996	2.14e-05	0.000526935	NaN	5.95	25.2	7.72	6.94	14.7	0.47	4.24	0.63	4.67	1.93032	2.22677	EG_transcript_31569
4.24	0.63	1.43448									>EG_transcript_34277		3.51788	2.56973	1.96506	-0.0392051	1.59428	0.0396766		4.3861	0.552304	0.260731	2.11829	0.0341504	0.145907	NaN	1.67	7.1	1.43	3.49	4.92	0.71	4.24	0.63	1.47	1.43448	2.15264	EG_transcript_34277
4.24	0.63	2.45981									>EG_transcript_36170		5.51788	6.02916	6.07358	3.9608	3.17924	4.12714		36.7631	1.57563	0.24304	6.48301	8.99e-11	1.17e-08	NaN	14	59.5	19.9	19.2	39.1	0.49	4.24	0.63	10.05	2.45981	2.11782	EG_transcript_36170
4.24	0.63	1.61076									>EG_transcript_56551		0.932921	2.79212	1.96506	-0.0392051	0.00931711	0.0396766		2.62458	0.367762	0.228899	1.60666	0.10813	NaN	NaN	1	4.25	0.978	2.1	3.08	0.68	4.24	0.63	0.97	1.61076	1.89344	EG_transcript_56551
4.23	0.63	1.77378									>EG_transcript_29476		3.25485	1.98477	2.96506	-0.0392051	1.00932	1.03968		4.39236	0.568324	0.262932	2.16149	0.0306578	0.136434	NaN	1.68	7.1	2.39	3.33	5.72	0.58	4.23	0.63	1.51	1.77378	2.06496	EG_transcript_29476
4.23	0.63	1.89247			---NA---					lightup>1182	>EG_transcript_9191	>EG_transcript_9191	3.39235	2.56973	2.28699	-0.0392051	1.00932	1.03968		4.39325	0.569606	0.263092	2.16505	0.0303842	0.135577	NaN	1.68	7.11	1.41	3.18	4.59	0.69	4.23	0.63	1.52	1.89247	2.07976	EG_transcript_9191
4.22	0.63	1.44123									>EG_transcript_16436		3.63336	3.3067	2.77242	2.28272	0.00931711	0.0396766		6.0062	0.692846	0.276061	2.50976	0.0120814	0.0713806	NaN	2.3	9.71	2.8	2.64	5.43	0.49	4.22	0.63	1.92	1.44123	2.46025	EG_transcript_16436
4.22	0.63	2.08147									>EG_transcript_43210		4.02038	3.56973	4.21299	1.9608	1.00932	2.3616		9.61536	0.961689	0.287115	3.3495	0.000809585	0.0095623	NaN	3.68	15.5	5.58	6.11	11.7	0.52	4.22	0.63	3.09	2.08147	2.15713	EG_transcript_43210
4.22	0.63	1.87944									>EG_transcript_50121		3.93292	4.37709	4.21299	2.76815	1.00932	2.03968		11.2558	1.03701	0.286802	3.61576	0.000299464	0.00445456	NaN	4.31	18.2	6.34	4.77	11.1	0.43	4.22	0.63	3.52	1.87944	2.23528	EG_transcript_50121
4.22	0.63	2.16819									>EG_transcript_52995		4.10285	3.68521	4.05252	1.9608	1.00932	2.3616		9.61401	0.966847	0.287144	3.36712	0.000759575	0.00911268	NaN	3.68	15.5	4.93	5.13	10.1	0.51	4.22	0.63	3.12	2.16819	2.16962	EG_transcript_52995
4.21	0.62	2.93859									>EG_transcript_21779		2.25485	2.3067	1.55002	-0.0392051	0.00931711	0.0396766	+	2.60935	0.376624	0.231142	1.62941	0.103227	NaN	NaN	1	4.22	0.653	1.75	2.41	0.73	4.21	0.62	0.99	2.93859	2.03393	EG_transcript_21779
4.21	0.62	2.87839									>EG_transcript_21807		3.74028	4.56973	4.13499	2.28272	2.00932	2.03968	+	11.2808	1.0402	0.286741	3.62766	0.000286003	0.00430606	NaN	4.33	18.2	4.69	6.51	11.2	0.58	4.21	0.62	3.54	2.87839	2.03776	EG_transcript_21807
4.21	0.62	4.28139			---NA---					lightup>700	>EG_transcript_35720	>EG_transcript_35720	2.93292	2.98477	3.28699	0.960795	1.00932	1.03968	+	5.22139	0.661672	0.273398	2.42018	0.0155128	0.0852998	NaN	2.01	8.44	2.61	2.78	5.39	0.52	4.21	0.62	1.81	4.28139	2.06496	EG_transcript_35720
4.2	0.62	1.4408									>EG_transcript_31752		3.83981	4.62862	5.00945	2.54576	3.17924	1.03968		14.7033	1.12216	0.284762	3.94069	8.12e-05	0.00157645	NaN	5.65	23.8	10.1	9.12	19.2	0.48	4.2	0.62	4.09	1.4408	2.23774	EG_transcript_31752
4.2	0.62	1.27236									>EG_transcript_67456		3.25485	3.3067	4.48862	2.28272	0.00931711	2.03968		8.64572	0.85345	0.285067	2.99386	0.00275473	0.0241398	NaN	3.33	14	7.66	7.22	14.9	0.49	4.2	0.62	2.56	1.27236	2.23948	EG_transcript_67456
4.19	0.62	2.66789									>EG_transcript_31514		5.45648	4.98477	5.77241	3.42023	3.00932	3.62464	+	26.8876	1.44259	0.260298	5.54209	2.99e-08	2.04e-06	NaN	10.4	43.4	15.6	18.6	34.2	0.54	4.19	0.62	7.52	2.66789	2.05316	EG_transcript_31514
4.19	0.62	1.79515									>EG_transcript_53805		2.25485	0.984768	2.55002	-0.0392051	0.00931711	0.0396766		2.60264	0.368237	0.229321	1.60577	0.108324	NaN	NaN	1	4.2	1.63	2.37	4	0.59	4.19	0.62	0.97	1.79515	1.92662	EG_transcript_53805
4.19	0.62	2.69891									>EG_transcript_58782		2.51788	1.98477	1.55002	-0.0392051	0.00931711	0.0396766	+	2.60353	0.374292	0.230695	1.62245	0.104707	NaN	NaN	1	4.2	0.653	1.58	2.24	0.71	4.19	0.62	0.98	2.69891	2.0143	EG_transcript_58782
4.19	0.62	2.33385			---NA---					lightup>1130	>EG_transcript_7264	>EG_transcript_7264	3.25485	2.3067	3.42449	0.960795	1.00932	1.03968		5.20751	0.646646	0.272011	2.37728	0.0174407	0.0925412	NaN	2.01	8.41	2.93	4.08	7.02	0.58	4.19	0.62	1.76	2.33385	1.99208	EG_transcript_7264
4.18	0.62	1.86551			---NA---					lightup>292	>EG_transcript_20815	>EG_transcript_20815	3.51788	3.15469	3.13498	1.54576	1.59428	0.0396766		6.01864	0.719556	0.278341	2.58516	0.00973346	0.0611985	NaN	2.32	9.71	2.59	2.85	5.43	0.52	4.18	0.62	2.01	1.86551	2.20928	EG_transcript_20815
4.18	0.62	2.70978			---NA---					lightup>699	>EG_transcript_35709	>EG_transcript_35709	6.35919	6.11405	6.03115	4.54576	3.59428	4.03968	+	44.7725	1.63877	0.228343	7.17682	7.14e-13	1.48e-10	NaN	17.3	72.3	19.8	19.6	39.4	0.5	4.18	0.62	12.15	2.70978	2.10822	EG_transcript_35709
4.18	0.62	2.11948									>EG_transcript_36021		5.0622	5.11405	4.60892	2.9608	2.00932	3.3616		19.0891	1.29733	0.274673	4.7232	2.32e-06	8.63e-05	NaN	7.36	30.8	6.93	11.1	18	0.62	4.18	0.62	5.63	2.11948	2.15115	EG_transcript_36021
4.18	0.62	1.26731									>EG_transcript_36483		4.25485	2.79212	2.96506	0.960795	0.00931711	2.3616		6.98645	0.739229	0.279242	2.64727	0.00811443	0.053635	NaN	2.7	11.3	2.52	5.71	8.23	0.69	4.18	0.62	2.09	1.26731	2.22677	EG_transcript_36483
4.16	0.62	1.22984									>EG_transcript_30177		1.51788	1.56973	3.42449	0.960795	0.00931711	0.0396766		3.42496	0.438809	0.244082	1.79779	0.0722096	NaN	NaN	1.33	5.52	3.45	3.78	7.23	0.52	4.16	0.62	1.14	1.22984	1.83411	EG_transcript_30177
4.14	0.62	2.34191									>EG_transcript_32269		4.25485	4.2327	4.35738	1.9608	1.59428	2.84703		12.0828	1.07724	0.285835	3.76876	0.000164057	0.00275306	NaN	4.7	19.5	6.1	5.76	11.9	0.49	4.14	0.62	3.79	2.34191	2.14761	EG_transcript_32269
4.14	0.62	2.72083									>EG_transcript_40683		4.97731	5.37709	5.13499	3.13072	2.59428	3.49911	+	22.3838	1.37356	0.266785	5.14854	2.63e-07	1.35e-05	NaN	8.7	36.1	9.72	11.2	21	0.54	4.14	0.62	6.58	2.72083	2.08843	EG_transcript_40683
4.14	0.62	1.1895									>EG_transcript_51674		0.932921	2.56973	3.13498	-0.0392051	1.00932	0.0396766		3.4408	0.44632	0.245589	1.81734	0.069165	NaN	NaN	1.34	5.54	2.83	2.73	5.56	0.49	4.14	0.62	1.16	1.1895	1.87595	EG_transcript_51674
4.14	0.62	1.5634									>EG_transcript_56857		1.93292	3.15469	2.96506	1.54576	0.00931711	0.0396766		4.24771	0.539146	0.260418	2.07031	0.0384238	0.157722	NaN	1.65	6.84	2.69	2.32	5.01	0.46	4.14	0.62	1.42	1.5634	2.15264	EG_transcript_56857
4.13	0.62	1.74915			---NA---					lightup>622	>EG_transcript_32379	>EG_transcript_32379	2.74028	3.15469	2.28699	1.54576	0.00931711	0.0396766		4.23696	0.544471	0.261256	2.08405	0.0371554	0.154219	NaN	1.65	6.82	1.71	2.64	4.36	0.61	4.13	0.62	1.43	1.74915	2.19574	EG_transcript_32379
4.13	0.62	2.41732			---NA---					lightup>690	>EG_transcript_35434	>EG_transcript_35434	2.25485	2.56973	2.55002	-0.0392051	1.00932	0.0396766		3.43005	0.470503	0.250031	1.88178	0.0598656	NaN	NaN	1.34	5.52	1.85	1.77	3.62	0.49	4.13	0.62	1.22	2.41732	2.1216	EG_transcript_35434
4.13	0.62	2.32097									>EG_transcript_43588		3.63336	2.79212	3.77242	1.54576	1.59428	1.03968		6.83261	0.771703	0.281903	2.73747	0.00619131	0.0438457	NaN	2.66	11	3.87	4.94	8.81	0.56	4.13	0.62	2.21	2.32097	2.00606	EG_transcript_43588
4.13	0.62	1.04679			---NA---					lightup>954	>EG_transcript_53169	>EG_transcript_53169	1.93292	1.56973	3.77242	1.54576	0.00931711	0.0396766		4.23429	0.49995	0.254664	1.96317	0.0496262	0.186914	NaN	1.65	6.82	4.64	4.86	9.51	0.51	4.13	0.62	1.3	1.04679	1.89344	EG_transcript_53169
4.12	0.62	1.23476									>EG_transcript_51294		2.74028	2.98477	0.96506	-0.0392051	1.00932	0.0396766		3.42736	0.44736	0.245933	1.81903	0.0689063	NaN	NaN	1.34	5.52	0.551	3.5	4.05	0.86	4.12	0.62	1.16	1.23476	1.89344	EG_transcript_51294
4.12	0.62	1.72014									>EG_transcript_61779		3.63336	3.89166	2.55002	0.960795	2.00932	1.03968		6.85606	0.756208	0.280977	2.69135	0.00711641	0.0487332	NaN	2.68	11	1.75	6.03	7.78	0.77	4.12	0.62	2.15	1.72014	2.02175	EG_transcript_61779
4.12	0.61	1.32974			---NA---					lightup>1135	>EG_transcript_7407	>EG_transcript_7407	4.10285	3.4442	4.05252	2.9608	0.00931711	1.03968		9.25129	0.881661	0.286228	3.08028	0.00206809	0.019521	NaN	3.62	14.9	6.59	4.27	10.9	0.39	4.12	0.61	2.68	1.32974	2.52993	EG_transcript_7407
4.11	0.61	1.55786									>EG_transcript_12701		3.25485	2.79212	1.96506	1.54576	0.00931711	0.0396766		4.22173	0.534905	0.260037	2.05704	0.0396827	0.16096	NaN	1.65	6.79	1.39	2.3	3.69	0.62	4.11	0.61	1.4	1.55786	2.13909	EG_transcript_12701
4.11	0.61	1.44583									>EG_transcript_34800		3.10285	3.4442	2.28699	1.9608	0.00931711	0.0396766		5.04718	0.604792	0.268753	2.25036	0.0244261	0.117285	NaN	1.98	8.12	1.93	3.41	5.34	0.64	4.11	0.61	1.61	1.44583	2.27475	EG_transcript_34800
4.11	0.61	4.39988									>EG_transcript_44741		7.09279	6.80495	6.88392	5.00519	4.81667	4.84703	+	75.9165	1.77859	0.189768	9.37244	7.09e-21	5.46e-18	NaN	29.7	122	30.8	34.8	65.6	0.53	4.11	0.61	20.15	4.39988	2.03759	EG_transcript_44741
4.11	0.61	1.23861									>EG_transcript_53454		2.93292	2.79212	0.96506	-0.0392051	1.00932	0.0396766		3.42154	0.44684	0.245902	1.81715	0.0691946	NaN	NaN	1.34	5.51	0.551	3.17	3.72	0.85	4.11	0.61	1.16	1.23861	1.89344	EG_transcript_53454
4.1	0.61	2.38237			---NA---					lightup>1059	>EG_transcript_63951	>EG_transcript_63951	2.51788	2.3067	2.55002	-0.0392051	0.00931711	1.03968		3.4278	0.469386	0.250025	1.87736	0.060469	NaN	NaN	1.35	5.51	1.74	1.82	3.56	0.51	4.1	0.61	1.22	2.38237	2.1216	EG_transcript_63951
4.09	0.61	3.09711									>EG_transcript_27712		3.83981	3.15469	3.77242	1.54576	1.59428	1.62464	+	7.65195	0.83399	0.284894	2.92737	0.00341844	0.0283392	NaN	3.01	12.3	3.59	4.71	8.3	0.57	4.09	0.61	2.47	3.09711	2.00075	EG_transcript_27712
4.09	0.61	2.27495									>EG_transcript_51724		3.51788	3.15469	3.6655	0.960795	1.00932	2.03968		6.85335	0.777766	0.282333	2.75478	0.00587315	0.0421983	NaN	2.69	11	3.81	4.28	8.09	0.53	4.09	0.61	2.23	2.27495	2.10943	EG_transcript_51724
4.09	0.61	1.07073									>EG_transcript_62209		3.39235	1.98477	0.96506	-0.0392051	1.00932	0.0396766		3.40407	0.431329	0.243183	1.77368	0.0761159	NaN	NaN	1.34	5.47	0.551	3.18	3.73	0.85	4.09	0.61	1.12	1.07073	1.77746	EG_transcript_62209
4.08	0.61	2.02859			---NA---					lightup>791	>EG_transcript_39971	>EG_transcript_39971	3.39235	4.62862	3.77242	2.28272	1.59428	2.03968		10.1499	0.94212	0.287132	3.28114	0.00103387	0.011587	NaN	4	16.3	3.84	7.5	11.3	0.66	4.08	0.61	2.99	2.02859	1.9589	EG_transcript_39971
4.08	0.61	1.99695									>EG_transcript_49690		2.93292	1.98477	2.28699	-0.0392051	0.00931711	1.03968		3.41839	0.461673	0.24878	1.85575	0.0634893	NaN	NaN	1.35	5.49	1.42	2.22	3.64	0.61	4.08	0.61	1.2	1.99695	2.06496	EG_transcript_49690
4.08	0.61	3.11398									>EG_transcript_50938		4.45648	4.3067	4.55002	2.76815	2.33125	2.03968	+	13.5212	1.12888	0.283564	3.98104	6.86e-05	0.00137912	NaN	5.32	21.7	6.63	6.18	12.8	0.48	4.08	0.61	4.16	3.11398	2.05804	EG_transcript_50938
4.07	0.61	1.92262			---NA---					lightup>489	>EG_transcript_27110	>EG_transcript_27110	3.25485	3.68521	3.87195	0.960795	1.00932	2.3616		7.6915	0.824709	0.284557	2.89822	0.00375288	0.0303343	NaN	3.03	12.4	4.57	4.4	8.97	0.49	4.07	0.61	2.43	1.92262	2.1601	EG_transcript_27110
4.07	0.61	1.30418			---NA---					lightup>838	>EG_transcript_43270	>EG_transcript_43270	1.51788	3.56973	3.28699	0.960795	1.00932	1.03968		5.08559	0.598241	0.268155	2.23095	0.0256846	0.121276	NaN	2.01	8.17	2.61	3.84	6.45	0.6	4.07	0.61	1.59	1.30418	1.78827	EG_transcript_43270
4.07	0.61	1.20942			---NA---					lightup>924	>EG_transcript_5069	>EG_transcript_5069	5.48751	5.59948	5.32261	3.86769	4.00932	1.03968		27.6877	0.919821	0.286707	3.20823	0.00133556	0.0140908	NaN	10.9	44.5	12.7	12.8	25.4	0.5	4.07	0.61	2.87	1.20942	2.49764	EG_transcript_5069
4.06	0.61	1.07573			---NA---					lightup>884	>EG_transcript_47068	>EG_transcript_47068	1.51788	3.3067	3.55002	-0.0392051	2.00932	0.0396766		5.08309	0.578305	0.265847	2.17533	0.0296052	0.133416	NaN	2.01	8.16	4.25	4.16	8.41	0.49	4.06	0.61	1.53	1.07573	2.1216	EG_transcript_47068
4.06	0.61	2.04411									>EG_transcript_56319		3.10285	2.98477	2.96506	1.54576	0.00931711	1.03968		5.04958	0.628426	0.27156	2.31413	0.0206605	0.104393	NaN	1.99	8.11	2.58	1.89	4.47	0.42	4.06	0.61	1.68	2.04411	2.15264	EG_transcript_56319
4.06	0.61	1.71942									>EG_transcript_66662		2.74028	3.3067	1.96506	-0.0392051	1.00932	1.03968		4.25386	0.54053	0.261089	2.07029	0.0384251	0.157722	NaN	1.68	6.83	1.09	3.95	5.04	0.78	4.06	0.61	1.42	1.71942	2.00075	EG_transcript_66662
4.05	0.61	3.04171									>EG_transcript_5348		5.71428	5.79212	5.63749	3.86769	3.91621	3.2096	+	32.7731	1.51222	0.244968	6.17312	6.7e-10	7.03e-08	NaN	13	52.6	13.5	14.5	28	0.52	4.05	0.61	9.17	3.04171	2.05013	EG_transcript_5348
4.04	0.61	2.7681			---NA---					lightup>238	>EG_transcript_1889	>EG_transcript_1889	4.93292	4.84275	4.71995	2.28272	2.81667	3.2096	+	17.793	1.2573	0.275634	4.56149	5.08e-06	0.000163935	NaN	7.05	28.5	7.17	8.67	15.8	0.55	4.04	0.61	5.29	2.7681	2.06221	EG_transcript_1889
4.04	0.61	2.36516			---NA---					lightup>412	>EG_transcript_24609	>EG_transcript_24609	4.10285	3.3067	4.42449	1.9608	2.00932	2.03968		10.0968	0.951617	0.28718	3.31365	0.000920851	0.0105785	NaN	4.01	16.2	5.87	7.96	13.8	0.58	4.04	0.61	3.04	2.36516	1.94142	EG_transcript_24609
4.04	0.61	1.83868									>EG_transcript_61733		5.88712	5.11405	5.77241	4.13072	3.70976	2.62464		30.8741	1.43318	0.256477	5.58794	2.3e-08	1.62e-06	NaN	12.3	49.5	16.2	17.3	33.5	0.52	4.04	0.61	7.64	1.83868	2.10282	EG_transcript_61733
4.03	0.61	1.1417			---NA---					lightup>272	>EG_transcript_20221	>EG_transcript_20221	2.51788	3.3067	4.35738	2.28272	0.00931711	1.62464		7.51267	0.748018	0.281125	2.6608	0.00779555	0.0521174	NaN	2.99	12	7.12	5.93	13	0.45	4.03	0.61	2.11	1.1417	2.08843	EG_transcript_20221
4.03	0.6	1.31132			---NA---					lightup>284	>EG_transcript_20642	>EG_transcript_20642	4.02038	2.56973	3.28699	2.28272	0.00931711	1.03968		6.64226	0.711404	0.278816	2.55152	0.0107255	0.0654712	NaN	2.64	10.6	3.66	3.79	7.45	0.51	4.03	0.6	1.97	1.31132	2.1818	EG_transcript_20642
4.03	0.6	3.48845									>EG_transcript_42080		6.97731	6.80495	6.70653	4.91499	5.00932	4.49911	+	71.2076	1.73603	0.194347	8.93263	4.16e-19	2.39e-16	NaN	28.3	114	27.3	31.9	59.2	0.54	4.03	0.6	18.38	3.48845	2.02179	EG_transcript_42080
4.03	0.61	2.74823									>EG_transcript_64863		5.39235	4.89166	5.63749	3.13072	3.17924	3.62464	+	25.2696	1.38833	0.262439	5.29009	1.22e-07	6.83e-06	NaN	10.1	40.5	14	17.3	31.3	0.55	4.03	0.61	6.91	2.74823	1.99563	EG_transcript_64863
4.02	0.6	1.39305			---NA---					lightup>6	>EG_transcript_10137	>EG_transcript_10137	4.02038	3.98477	3.55002	2.54576	2.00932	0.0396766		9.11091	0.892678	0.286724	3.11337	0.00184965	0.0179441	NaN	3.63	14.6	3.56	4.29	7.85	0.55	4.02	0.6	2.73	1.39305	2.32014	EG_transcript_10137
4.02	0.6	1.42619									>EG_transcript_23543		3.39235	3.15469	4.05252	2.28272	0.00931711	1.62464		7.49251	0.78854	0.283436	2.78208	0.00540125	0.0397812	NaN	2.99	12	5.82	4.94	10.8	0.46	4.02	0.6	2.27	1.42619	2.22763	EG_transcript_23543
4.02	0.6	2.34721									>EG_transcript_29879		3.74028	2.98477	2.77242	1.54576	1.00932	1.03968		5.85013	0.68495	0.276883	2.47379	0.0133688	0.07694	NaN	2.33	9.37	1.8	3.48	5.28	0.66	4.02	0.6	1.87	2.34721	1.96757	EG_transcript_29879
4.02	0.6	1.28612			---NA---					lightup>587	>EG_transcript_30726	>EG_transcript_30726	3.39235	1.98477	3.28699	-0.0392051	2.00932	0.0396766		5.04099	0.590722	0.267638	2.20717	0.0273023	0.126374	NaN	2.01	8.07	3.6	4.3	7.9	0.54	4.02	0.6	1.56	1.28612	2.21811	EG_transcript_30726
4.02	0.6	1.69952									>EG_transcript_52844		3.51788	3.3067	2.77242	1.54576	0.00931711	1.62464		5.86534	0.68684	0.277035	2.47926	0.0131656	0.0759955	NaN	2.34	9.39	2.14	3.18	5.32	0.6	4.02	0.6	1.88	1.69952	2.13909	EG_transcript_52844
4.01	0.6	2.13872									>EG_transcript_10567		2.93292	3.98477	3.13498	0.960795	1.59428	1.62464		6.71711	0.744185	0.281086	2.64754	0.00810807	0.0536103	NaN	2.68	10.8	2.39	5.28	7.68	0.69	4.01	0.6	2.09	2.13872	1.95765	EG_transcript_10567
4.01	0.6	1.69346			---NA---					lightup>118	>EG_transcript_14493	>EG_transcript_14493	3.51788	2.56973	2.77242	-0.0392051	1.59428	1.03968		5.04545	0.612403	0.270165	2.26677	0.0234042	0.113692	NaN	2.02	8.07	2.29	3.49	5.78	0.6	4.01	0.6	1.63	1.69346	2.08843	EG_transcript_14493
4.01	0.6	1.29955									>EG_transcript_51417		4.10285	3.15469	2.55002	1.54576	2.00932	0.0396766		6.65292	0.712271	0.278964	2.55327	0.0106715	0.0652089	NaN	2.66	10.6	1.61	4.75	6.36	0.75	4.01	0.6	1.97	1.29955	2.07094	EG_transcript_51417
3.99	0.6	3.24518									>EG_transcript_29779		6.34231	6.3067	6.09434	4.20872	3.91621	4.56324	+	47.6421	1.62442	0.221398	7.33711	2.18e-13	4.98e-11	NaN	19.1	76.2	17.9	22.9	40.8	0.56	3.99	0.6	12.66	3.24518	2.01839	EG_transcript_29779
3.99	0.6	2.33686									>EG_transcript_34244		6.27277	5.98477	5.87195	4.04826	4.53288	3.3616		41.5307	1.55833	0.234194	6.65398	2.85e-11	4.13e-09	NaN	16.7	66.4	16.2	20.3	36.4	0.56	3.99	0.6	10.54	2.33686	2.06225	EG_transcript_34244
3.98	0.6	1.22257			---NA---					lightup>547	>EG_transcript_29135	>EG_transcript_29135	4.51788	4.2327	4.21299	2.28272	0.00931711	3.2096		12.5631	1.03713	0.286234	3.62338	0.000290781	0.00435586	NaN	5.04	20.1	5.9	6.01	11.9	0.5	3.98	0.6	3.54	1.22257	2.48731	EG_transcript_29135
3.98	0.6	3.42187			---NA---					lightup>560	>EG_transcript_29810	>EG_transcript_29810	5.76581	6.21359	5.96506	4.13072	4.09678	3.74012	+	39.8469	1.55732	0.233816	6.66045	2.73e-11	3.98e-09	NaN	16	63.7	16.4	19.3	35.7	0.54	3.98	0.6	10.56	3.42187	1.99228	EG_transcript_29810
3.98	0.6	1.61185			---NA---					lightup>711	>EG_transcript_3634	>EG_transcript_3634	5.18085	4.73966	4.35738	2.54576	3.59428	1.62464		17.4147	1.17923	0.280087	4.21021	2.55e-05	0.000609654	NaN	7	27.8	6.58	10.1	16.7	0.61	3.98	0.6	4.59	1.61185	2.17107	EG_transcript_3634
3.97	0.6	1.75008			---NA---					lightup>870	>EG_transcript_4575	>EG_transcript_4575	3.74028	4.3067	3.42449	0.960795	2.59428	1.62464		9.15994	0.886657	0.286676	3.09289	0.00198217	0.0188669	NaN	3.69	14.6	3.71	7.25	11	0.66	3.97	0.6	2.7	1.75008	2.09725	EG_transcript_4575
3.97	0.6	1.62645									>EG_transcript_48557		4.63336	4.2327	3.96506	2.9608	1.00932	2.3616		12.3624	1.03501	0.286089	3.6178	0.000297116	0.00442562	NaN	4.98	19.7	5.47	5.68	11.1	0.51	3.97	0.6	3.53	1.62645	2.16647	EG_transcript_48557
3.96	0.6	1.34021									>EG_transcript_31412		5.76581	5.07223	5.39133	4.20872	1.59428	3.49911		27.1402	1.3375	0.266219	5.02408	5.06e-07	2.35e-05	NaN	10.9	43.3	15.5	12	27.5	0.44	3.96	0.6	6.3	1.34021	2.30909	EG_transcript_31412
3.96	0.6	2.0655									>EG_transcript_52932		5.83981	5.07223	5.69298	3.9608	2.81667	3.74012		29.7713	1.41801	0.256423	5.52997	3.2e-08	2.15e-06	NaN	12	47.5	16.1	16.7	32.8	0.51	3.96	0.6	7.49	2.0655	2.02915	EG_transcript_52932
3.96	0.6	1.37668									>EG_transcript_53018		3.10285	3.68521	3.87195	0.960795	0.00931711	2.62464		7.53597	0.779112	0.283141	2.75168	0.00592906	0.0424668	NaN	3.04	12	4.91	4.51	9.42	0.48	3.96	0.6	2.23	1.37668	2.35508	EG_transcript_53018
3.96	0.6	1.09525			---NA---					lightup>1004	>EG_transcript_5807	>EG_transcript_5807	1.51788	3.3067	3.42449	1.9608	0.00931711	0.0396766		4.90377	0.557762	0.264688	2.10724	0.0350964	0.148401	NaN	1.98	7.83	3.88	2.97	6.85	0.43	3.96	0.6	1.45	1.09525	2.07976	EG_transcript_5807
3.96	0.6	1.29206									>EG_transcript_66209		3.83981	3.89166	4.21299	0.960795	3.17924	0.0396766		9.95649	0.896232	0.286813	3.1248	0.00177927	0.0174142	NaN	4.01	15.9	7.22	5.89	13.1	0.45	3.96	0.6	2.75	1.29206	2.58825	EG_transcript_66209
3.95	0.6	1.48787			---NA---					lightup>265	>EG_transcript_19969	>EG_transcript_19969	3.25485	3.79212	2.96506	2.28272	1.00932	0.0396766		6.51901	0.71265	0.27973	2.54763	0.0108457	0.0659883	NaN	2.64	10.4	2.68	3.86	6.54	0.59	3.95	0.6	1.96	1.48787	2.22677	EG_transcript_19969
3.95	0.6	1.09616									>EG_transcript_38286		4.45648	4.37709	2.28699	1.9608	1.59428	2.3616		9.94442	0.864563	0.286211	3.02071	0.00252181	0.0226375	NaN	4.02	15.9	0.662	9.29	9.95	0.93	3.95	0.6	2.6	1.09616	1.73463	EG_transcript_38286
3.95	0.6	2.30478									>EG_transcript_61037		3.74028	3.68521	4.6655	1.9608	2.00932	2.3616		10.7772	0.966274	0.287126	3.36533	0.000764526	0.00916669	NaN	4.35	17.2	7.27	8.61	15.9	0.54	3.95	0.6	3.12	2.30478	1.91976	EG_transcript_61037
3.95	0.6	2.18129									>EG_transcript_9652		4.51788	4.4442	3.42449	2.28272	2.00932	2.3616		11.5744	1.00147	0.286744	3.49255	0.000478436	0.00637218	NaN	4.68	18.5	2.3	8.21	10.5	0.78	3.95	0.6	3.32	2.18129	1.91098	EG_transcript_9652
3.94	0.6	1.53821									>EG_transcript_24364		2.51788	3.3067	3.55002	1.9608	1.00932	0.0396766		5.71148	0.65362	0.275158	2.37543	0.0175285	0.0928384	NaN	2.31	9.11	3.76	2.87	6.63	0.43	3.94	0.6	1.76	1.53821	2.1216	EG_transcript_24364
3.94	0.6	1.73796									>EG_transcript_30707		3.93292	3.79212	3.42449	0.960795	1.00932	2.62464		8.33159	0.844259	0.285758	2.95445	0.00313223	0.0266367	NaN	3.38	13.3	3.38	4.82	8.2	0.59	3.94	0.6	2.5	1.73796	2.18493	EG_transcript_30707
3.94	0.6	0.565245									>EG_transcript_57847		0.932921	0.984768	3.96506	1.54576	0.00931711	0.0396766		4.07654	0.433176	0.245439	1.7649	0.0775809	0.249399	NaN	1.65	6.5	5.29	5.74	11	0.52	3.94	0.6	1.11	0.565245	1.42933	EG_transcript_57847
3.92	0.59	1.77616									>EG_transcript_15821		3.93292	3.3067	3.77242	2.54576	1.00932	1.03968		8.12349	0.824733	0.285417	2.88957	0.0038577	0.0309875	NaN	3.3	12.9	4.73	3.63	8.35	0.43	3.92	0.59	2.41	1.77616	2.13909	EG_transcript_15821
3.92	0.59	1.74434									>EG_transcript_59803		5.68781	4.79212	5.28699	2.54576	4.09678	2.84703		24.74	1.31021	0.268682	4.87643	1.08e-06	4.55e-05	NaN	10	39.4	13.4	15.2	28.7	0.53	3.92	0.59	5.97	1.74434	2.09245	EG_transcript_59803
3.92	0.59	0.993453									>EG_transcript_64067		3.25485	2.98477	0.96506	1.54576	0.00931711	0.0396766		4.06129	0.483699	0.254541	1.90028	0.0573966	0.20512	NaN	1.65	6.47	0.738	3.17	3.91	0.81	3.92	0.59	1.24	0.993453	1.86998	EG_transcript_64067
3.91	0.59	1.84781									>EG_transcript_16606		3.83981	2.98477	3.6655	2.28272	1.00932	1.03968		7.30969	0.77317	0.283393	2.72826	0.00636686	0.044817	NaN	2.98	11.6	4.19	3.85	8.04	0.48	3.91	0.59	2.2	1.84781	2.05279	EG_transcript_16606
3.91	0.59	1.79879									>EG_transcript_32800		2.74028	2.56973	1.55002	0.960795	0.00931711	0.0396766		3.25466	0.428961	0.245345	1.7484	0.0803955	NaN	NaN	1.33	5.18	0.847	2.08	2.93	0.71	3.91	0.59	1.09	1.79879	1.95008	EG_transcript_32800
3.91	0.59	1.79165									>EG_transcript_52843		4.7909	4.93896	4.55002	2.9608	3.33125	1.62464		17.1194	1.19008	0.278145	4.27864	1.88e-05	0.000475758	NaN	6.98	27.3	6.78	8.91	15.7	0.57	3.91	0.59	4.73	1.79165	2.12107	EG_transcript_52843
3.91	0.59	2.65782			---NA---					lightup>1070	>EG_transcript_6519	>EG_transcript_6519	4.18085	4.3067	4.05252	2.54576	2.33125	1.62464	+	11.4125	1.01348	0.286307	3.53984	0.000400369	0.00556837	NaN	4.65	18.2	4.5	5.18	9.68	0.53	3.91	0.59	3.4	2.65782	2.01281	EG_transcript_6519
3.9	0.59	1.4801									>EG_transcript_33912		3.39235	1.98477	3.13498	1.54576	1.00932	0.0396766		4.86722	0.57829	0.26772	2.16006	0.0307684	0.136703	NaN	1.99	7.75	2.59	3.22	5.8	0.55	3.9	0.59	1.51	1.4801	1.97245	EG_transcript_33912
3.9	0.59	2.08352									>EG_transcript_42761		3.74028	3.56973	4.13499	1.9608	2.33125	1.03968		8.9647	0.883286	0.286821	3.07957	0.00207297	0.0195355	NaN	3.66	14.3	5.17	5.36	10.5	0.51	3.9	0.59	2.68	2.08352	2.03776	EG_transcript_42761
3.9	0.59	3.68439			---NA---					lightup>889	>EG_transcript_4734	>EG_transcript_4734	6.7909	6.4605	6.42449	4.76815	4.59428	4.43199	+	59.6133	1.65392	0.206634	8.00411	1.2e-15	4.24e-13	NaN	24.3	94.9	21.6	27.8	49.4	0.56	3.9	0.59	14.92	3.68439	1.96049	EG_transcript_4734
3.9	0.59	1.6255									>EG_transcript_53509		3.39235	2.56973	3.42449	1.54576	1.59428	0.0396766		5.69016	0.657059	0.275704	2.3832	0.0171627	0.0914225	NaN	2.32	9.06	3.24	3.65	6.88	0.53	3.9	0.59	1.77	1.6255	2.06895	EG_transcript_53509
3.89	0.59	2.85224			---NA---					lightup>439	>EG_transcript_25568	>EG_transcript_25568	5.48751	5.07223	5.25046	3.54576	3.46875	2.84703	+	24.4199	1.3563	0.261782	5.18101	2.21e-07	1.16e-05	NaN	9.98	38.9	10.3	11.1	21.4	0.52	3.89	0.59	6.66	2.85224	1.98289	EG_transcript_25568
3.88	0.59	1.8404			---NA---					lightup>221	>EG_transcript_18280	>EG_transcript_18280	3.74028	2.3067	3.13498	1.54576	1.00932	1.03968		5.68073	0.647655	0.274968	2.35538	0.0185036	0.0965513	NaN	2.33	9.03	2.45	3.48	5.94	0.59	3.88	0.59	1.73	1.8404	1.8624	EG_transcript_18280
3.88	0.59	1.35425			---NA---					lightup>675	>EG_transcript_34750	>EG_transcript_34750	3.25485	3.4442	1.55002	0.960795	1.00932	1.03968		4.89558	0.572371	0.267065	2.14319	0.0320976	0.14041	NaN	2.01	7.79	0.33	4.6	4.93	0.93	3.88	0.59	1.49	1.35425	1.74643	EG_transcript_34750
3.88	0.59	2.32811									>EG_transcript_35935		2.93292	2.56973	2.55002	0.960795	0.00931711	1.03968		4.0731	0.522187	0.260738	2.00273	0.0452066	0.175639	NaN	1.67	6.48	1.71	1.9	3.61	0.53	3.88	0.59	1.34	2.32811	2.0143	EG_transcript_35935
3.88	0.59	3.44704									>EG_transcript_50439		4.88712	4.56973	4.60892	2.54576	3.00932	2.62464	+	16.2999	1.18419	0.278276	4.25546	2.09e-05	0.000516645	NaN	6.69	25.9	6.64	7.92	14.6	0.54	3.88	0.59	4.68	3.44704	1.96202	EG_transcript_50439
3.88	0.59	1.31338									>EG_transcript_59066		4.18085	3.79212	3.42449	2.28272	0.00931711	2.3616		8.9564	0.863335	0.286484	3.01355	0.00258207	0.0230519	NaN	3.67	14.2	3.64	4.42	8.07	0.55	3.88	0.59	2.59	1.31338	2.24794	EG_transcript_59066
3.88	0.59	2.27919									>EG_transcript_59491		5.66084	4.89166	5.32261	3.28272	3.81667	2.84703		25.219	1.34302	0.263339	5.09998	3.4e-07	1.68e-05	NaN	10.3	40.1	11.3	13.6	25	0.55	3.88	0.59	6.47	2.27919	1.97623	EG_transcript_59491
3.87	0.59	3.18848			---NA---					lightup>201	>EG_transcript_17339	>EG_transcript_17339	2.25485	1.56973	1.96506	-0.0392051	0.00931711	0.0396766	+	2.4422	0.341036	0.22679	1.50375	0.132645	NaN	NaN	1	3.88	0.978	1.28	2.26	0.57	3.87	0.59	0.88	3.18848	1.92662	EG_transcript_17339
3.87	0.59	1.78827									>EG_transcript_33075		2.51788	1.98477	0.96506	-0.0392051	0.00931711	0.0396766		2.44085	0.333979	0.22503	1.48415	0.137769	NaN	NaN	1	3.88	0.328	1.64	1.96	0.83	3.87	0.59	0.86	1.78827	1.81931	EG_transcript_33075
3.87	0.59	1.31099			---NA---					lightup>1040	>EG_transcript_61680	>EG_transcript_61680	2.25485	2.3067	3.77242	0.960795	0.00931711	1.62464		4.90364	0.564784	0.266167	2.12192	0.0338445	0.145086	NaN	2.01	7.8	4.24	4.86	9.1	0.53	3.87	0.59	1.47	1.31099	1.91307	EG_transcript_61680
3.86	0.59	2.46142									>EG_transcript_11035		4.18085	4.56973	4.77241	2.9608	2.59428	2.03968		14.5251	1.11181	0.28232	3.9381	8.21e-05	0.00158897	NaN	5.98	23.1	7.74	6.74	14.5	0.47	3.86	0.59	4.09	2.46142	1.97608	EG_transcript_11035
3.86	0.59	1.5976									>EG_transcript_28678		3.39235	1.98477	2.28699	0.960795	0.00931711	1.03968		4.05787	0.502199	0.257889	1.94734	0.0514938	0.191425	NaN	1.67	6.45	1.38	2.85	4.23	0.67	3.86	0.59	1.29	1.5976	1.88477	EG_transcript_28678
3.86	0.59	1.92384			---NA---					lightup>684	>EG_transcript_35162	>EG_transcript_35162	3.10285	2.79212	2.96506	0.960795	0.00931711	1.62464		4.89378	0.596602	0.270033	2.20937	0.0271491	0.125935	NaN	2.01	7.78	2.29	2.24	4.53	0.49	3.86	0.59	1.57	1.92384	2.08843	EG_transcript_35162
3.86	0.59	0.899956									>EG_transcript_35171		4.02038	1.56973	3.55002	0.960795	2.33125	0.0396766		6.48595	0.647716	0.274871	2.35644	0.018451	0.096351	NaN	2.67	10.3	4.04	5.7	9.74	0.59	3.86	0.59	1.73	0.899956	1.93614	EG_transcript_35171
3.86	0.59	1.21775									>EG_transcript_35449		3.10285	3.98477	4.21299	1.54576	0.00931711	2.84703		9.01495	0.837028	0.285837	2.92834	0.00340778	0.0282911	NaN	3.71	14.3	6.11	5.71	11.8	0.48	3.86	0.59	2.47	1.21775	2.2995	EG_transcript_35449
3.86	0.59	3.38893									>EG_transcript_46505		6.37587	6.21359	6.60892	4.71568	4.25725	4.3616	+	53.4707	1.61361	0.213983	7.54083	4.67e-14	1.16e-11	NaN	22	85	27.6	27.4	54.9	0.5	3.86	0.59	13.33	3.38893	1.95461	EG_transcript_46505
3.86	0.59	2.37296									>EG_transcript_47536		2.51788	1.56973	1.55002	-0.0392051	0.00931711	0.0396766		2.43861	0.336979	0.225829	1.49219	0.13565	NaN	NaN	1	3.87	0.653	1.58	2.24	0.71	3.86	0.59	0.87	2.37296	1.87595	EG_transcript_47536
3.86	0.59	2.0482			---NA---					lightup>1008	>EG_transcript_58458	>EG_transcript_58458	2.25485	1.98477	2.77242	-0.0392051	0.00931711	1.03968		3.26646	0.432436	0.246339	1.75545	0.0791822	NaN	NaN	1.35	5.19	2.07	2.36	4.43	0.53	3.86	0.59	1.1	2.0482	2.00075	EG_transcript_58458
3.85	0.59	1.39944									>EG_transcript_19918		4.25485	3.79212	2.55002	0.960795	2.00932	2.03968		8.14744	0.792651	0.284373	2.78736	0.00531392	0.0393151	NaN	3.36	12.9	1.52	6.33	7.85	0.81	3.85	0.59	2.27	1.39944	1.8624	EG_transcript_19918
3.85	0.59	1.33882			---NA---					lightup>347	>EG_transcript_22515	>EG_transcript_22515	1.93292	2.3067	3.42449	-0.0392051	0.00931711	1.62464		4.09431	0.495891	0.256925	1.9301	0.053594	0.196291	NaN	1.69	6.5	3.48	3.77	7.25	0.52	3.85	0.59	1.27	1.33882	2.02312	EG_transcript_22515
3.85	0.58	1.69838									>EG_transcript_25996		3.25485	2.56973	1.96506	-0.0392051	1.00932	1.03968		4.07148	0.508106	0.258881	1.9627	0.0496811	0.187051	NaN	1.68	6.46	1.09	2.86	3.95	0.72	3.85	0.58	1.3	1.69838	1.92662	EG_transcript_25996
3.85	0.59	1.52036			---NA---					lightup>569	>EG_transcript_30074	>EG_transcript_30074	3.10285	1.56973	1.96506	-0.0392051	1.00932	0.0396766		3.24632	0.418413	0.243679	1.71706	0.0859674	NaN	NaN	1.34	5.15	1.2	2.54	3.74	0.68	3.85	0.59	1.07	1.52036	1.87595	EG_transcript_30074
3.85	0.59	1.24552									>EG_transcript_30560		4.25485	3.98477	4.21299	2.76815	2.59428	0.0396766		11.2246	0.970381	0.286894	3.38237	0.000718634	0.00871877	NaN	4.63	17.8	5.84	4.57	10.4	0.44	3.85	0.59	3.14	1.24552	2.35017	EG_transcript_30560
3.85	0.59	1.53465									>EG_transcript_38044		4.10285	3.15469	4.35738	0.960795	2.59428	2.03968		9.78034	0.893051	0.286972	3.11198	0.00185839	0.0180118	NaN	4.03	15.5	6.85	8.39	15.2	0.55	3.85	0.59	2.73	1.53465	2.00672	EG_transcript_38044
3.85	0.59	2.01758									>EG_transcript_50561		3.10285	2.3067	2.55002	-0.0392051	1.00932	1.03968		4.07283	0.516154	0.260068	1.98469	0.047179	0.180617	NaN	1.68	6.47	1.74	2.54	4.28	0.59	3.85	0.59	1.33	2.01758	1.98326	EG_transcript_50561
3.84	0.58	1.29407									>EG_transcript_36159		2.93292	3.15469	3.77242	2.54576	0.00931711	0.0396766		6.34676	0.668501	0.27738	2.41006	0.0159499	0.0870969	NaN	2.62	10.1	5.29	3	8.29	0.36	3.84	0.58	1.8	1.29407	2.42176	EG_transcript_36159
3.84	0.58	0.954705			---NA---					lightup>806	>EG_transcript_40726	>EG_transcript_40726	3.39235	1.56973	0.96506	-0.0392051	1.00932	0.0396766		3.23916	0.396051	0.239196	1.65576	0.0977709	NaN	NaN	1.34	5.14	0.551	3.18	3.73	0.85	3.84	0.58	1.01	0.954705	1.63912	EG_transcript_40726
3.84	0.58	0.683721									>EG_transcript_44943		2.51788	-0.0152318	3.13498	-0.0392051	0.00931711	1.03968		3.25617	0.396791	0.239329	1.65793	0.0973308	NaN	NaN	1.35	5.17	2.72	4	6.71	0.6	3.84	0.58	1.01	0.683721	1.54262	EG_transcript_44943
3.84	0.58	1.27229			---NA---					lightup>934	>EG_transcript_51124	>EG_transcript_51124	3.74028	1.98477	2.55002	0.960795	0.00931711	1.62464		4.86915	0.560024	0.265825	2.10674	0.03514	0.148451	NaN	2.01	7.73	1.64	3.81	5.44	0.7	3.84	0.58	1.45	1.27229	1.89344	EG_transcript_51124
3.83	0.58	1.51									>EG_transcript_28074		3.10285	1.98477	2.77242	-0.0392051	0.00931711	1.62464		4.07416	0.504334	0.258421	1.9516	0.0509859	0.190207	NaN	1.69	6.46	2.18	2.79	4.97	0.56	3.83	0.58	1.29	1.51	2.08843	EG_transcript_28074
3.83	0.58	1.52327									>EG_transcript_3731		5.25485	4.50833	4.55002	2.54576	3.70976	1.62464		17.729	1.15032	0.280129	4.10641	4.02e-05	0.000897305	NaN	7.34	28.1	7.78	10.8	18.6	0.58	3.83	0.58	4.4	1.52327	2.14435	EG_transcript_3731
3.83	0.58	0.414225									>EG_transcript_39392		3.25485	-0.0152318	-0.0349396	-0.0392051	0.00931711	0.0396766		2.4198	0.291212	0.213782	1.36219	0.173138	NaN	NaN	1	3.84	0.0199	2.86	2.88	0.99	3.83	0.58	0.76	0.414225	1.06496	EG_transcript_39392
3.83	0.58	1.1445									>EG_transcript_41893		3.93292	2.79212	4.60892	0.960795	1.00932	3.03968		9.7973	0.831198	0.285717	2.90916	0.00362397	0.0296225	NaN	4.06	15.5	8.17	10.4	18.5	0.56	3.83	0.58	2.44	1.1445	2.10806	EG_transcript_41893
3.83	0.58	1.51									>EG_transcript_46165		3.10285	1.98477	2.77242	-0.0392051	0.00931711	1.62464		4.07416	0.504334	0.258421	1.9516	0.0509859	0.190207	NaN	1.69	6.46	2.18	2.79	4.97	0.56	3.83	0.58	1.29	1.51	2.08843	EG_transcript_46165
3.82	0.58	1.17983			---NA---					lightup>82	>EG_transcript_13019	>EG_transcript_13019	1.93292	3.79212	3.13498	1.9608	1.00932	0.0396766		5.56492	0.605559	0.271763	2.22826	0.025863	0.121809	NaN	2.31	8.82	2.78	3.33	6.12	0.54	3.82	0.58	1.59	1.17983	1.95008	EG_transcript_13019
3.82	0.58	0.730707									>EG_transcript_32113		3.93292	0.984768	3.28699	-0.0392051	1.59428	1.62464		5.68152	0.588099	0.269138	2.18512	0.0288802	0.131305	NaN	2.36	9	3.15	5.27	8.42	0.63	3.82	0.58	1.54	0.730707	1.67499	EG_transcript_32113
3.82	0.58	1.36799									>EG_transcript_43792		3.83981	2.98477	3.55002	2.54576	1.00932	0.0396766		7.1379	0.734122	0.281951	2.60372	0.00922182	0.0588692	NaN	2.96	11.3	4.19	3.09	7.28	0.42	3.82	0.58	2.04	1.36799	2.25995	EG_transcript_43792
3.81	0.58	1.26076									>EG_transcript_38284		4.10285	3.89166	4.13499	2.54576	0.00931711	2.62464		10.4345	0.933362	0.287166	3.25025	0.00115303	0.0125951	NaN	4.34	16.5	6.02	4.47	10.5	0.43	3.81	0.58	2.94	1.26076	2.31659	EG_transcript_38284
3.8	0.58	2.37788			---NA---					lightup>539	>EG_transcript_28865	>EG_transcript_28865	3.74028	4.15469	4.21299	1.9608	1.59428	2.62464		10.4666	0.950066	0.287058	3.30966	0.000934089	0.0107125	NaN	4.36	16.6	5.33	5.3	10.6	0.5	3.8	0.58	3.03	2.37788	1.97608	EG_transcript_28865
3.8	0.58	2.14293									>EG_transcript_36122		4.39235	3.3067	3.87195	2.28272	1.59428	2.03968		9.58892	0.890742	0.287064	3.10294	0.00191608	0.0184353	NaN	4	15.2	4.16	5.38	9.54	0.56	3.8	0.58	2.72	2.14293	1.88477	EG_transcript_36122
3.8	0.58	0.950272									>EG_transcript_37166		2.93292	4.79212	4.21299	-0.0392051	2.81667	2.62464		11.3456	0.888745	0.286989	3.09679	0.00195626	0.0186899	NaN	4.73	18	6.63	9.11	15.7	0.58	3.8	0.58	2.71	0.950272	2.17864	EG_transcript_37166
3.8	0.58	1.97732									>EG_transcript_45668		4.32524	4.37709	4.77241	2.9608	2.81667	1.62464		14.345	1.09275	0.282742	3.86484	0.000111163	0.00203692	NaN	5.97	22.7	8.08	7.16	15.2	0.47	3.8	0.58	3.95	1.97732	2.02421	EG_transcript_45668
3.8	0.58	1.40484									>EG_transcript_53739		4.25485	4.50833	4.91926	3.13072	1.00932	3.03968		15.1838	1.09533	0.282682	3.87478	0.000106722	0.00197504	NaN	6.33	24	10.2	7.59	17.8	0.43	3.8	0.58	3.97	1.40484	2.16757	EG_transcript_53739
3.79	0.58	2.39429									>EG_transcript_10935		3.25485	3.15469	3.55002	1.9608	1.00932	1.03968		6.35426	0.706926	0.280537	2.5199	0.0117387	0.0699547	NaN	2.65	10.1	3.65	2.99	6.64	0.45	3.79	0.58	1.93	2.39429	1.98326	EG_transcript_10935
3.79	0.58	1.6244			---NA---					lightup>495	>EG_transcript_27326	>EG_transcript_27326	2.74028	3.3067	3.28699	1.9608	0.00931711	1.03968		5.54878	0.634047	0.274854	2.30685	0.0210631	0.105761	NaN	2.32	8.78	3.44	2.33	5.77	0.4	3.79	0.58	1.68	1.6244	2.10806	EG_transcript_27326
3.79	0.58	1.60414									>EG_transcript_34375		3.74028	4.3067	4.35738	0.960795	2.33125	2.84703		11.3042	0.96956	0.286838	3.38016	0.000724424	0.00876819	NaN	4.72	17.9	6.29	6.82	13.1	0.52	3.79	0.58	3.14	1.60414	2.08843	EG_transcript_34375
3.79	0.58	2.63393			---NA---					lightup>989	>EG_transcript_56493	>EG_transcript_56493	3.63336	3.3067	3.55002	1.9608	1.59428	1.03968		7.1642	0.768032	0.283872	2.70556	0.00681901	0.0471869	NaN	2.99	11.3	3.22	3.09	6.31	0.49	3.79	0.58	2.17	2.63393	1.96511	EG_transcript_56493
3.79	0.58	1.43495									>EG_transcript_60691		4.68781	4.62862	4.21299	0.960795	3.17924	2.84703		14.5427	1.08604	0.283358	3.83275	0.000126717	0.00225912	NaN	6.07	23	6.53	9.09	15.6	0.58	3.79	0.58	3.9	1.43495	2.18078	EG_transcript_60691
3.78	0.58	1.68012									>EG_transcript_38519		4.18085	3.68521	4.21299	0.960795	2.81667	2.03968		10.4415	0.933326	0.287157	3.25023	0.00115311	0.0125951	NaN	4.37	16.5	6.43	6.75	13.2	0.51	3.78	0.58	2.94	1.68012	2.0873	EG_transcript_38519
3.78	0.58	1.50061									>EG_transcript_59748		2.25485	3.56973	2.55002	1.54576	1.00932	0.0396766		4.74394	0.553434	0.26629	2.07831	0.0376808	0.155784	NaN	1.99	7.5	1.61	3.53	5.14	0.69	3.78	0.58	1.42	1.50061	1.92662	EG_transcript_59748
3.78	0.58	1.1428									>EG_transcript_60443		4.68781	4.4442	3.96506	3.66124	1.59428	0.0396766		13.3097	0.964361	0.286824	3.36221	0.000773216	0.00925459	NaN	5.57	21.1	6.56	4.85	11.4	0.43	3.78	0.58	3.11	1.1428	2.60063	EG_transcript_60443
3.77	0.58	1.16193									>EG_transcript_37399		3.83981	2.98477	3.96506	-0.0392051	3.00932	0.0396766		7.9841	0.741941	0.282468	2.62664	0.00862338	0.0559998	NaN	3.35	12.6	6.45	6.45	12.9	0.5	3.77	0.58	2.06	1.16193	2.59328	EG_transcript_37399
3.77	0.58	1.47354									>EG_transcript_41906		4.57678	4.4442	3.96506	0.960795	2.33125	3.2096		12.9133	1.02202	0.285702	3.57721	0.000347279	0.00498263	NaN	5.41	20.4	4.68	8.21	12.9	0.64	3.77	0.58	3.46	1.47354	2.16147	EG_transcript_41906
3.77	0.58	1.43081									>EG_transcript_50675		2.93292	2.3067	3.28699	1.9608	0.00931711	0.0396766		4.71198	0.550635	0.266002	2.07004	0.0384486	0.157771	NaN	1.98	7.45	3.56	2.79	6.35	0.44	3.77	0.58	1.42	1.43081	2.17227	EG_transcript_50675
3.77	0.58	1.94678									>EG_transcript_70897		4.18085	4.73966	3.96506	2.54576	1.59428	2.84703		12.754	1.02355	0.28544	3.58586	0.000335973	0.00487529	NaN	5.35	20.2	4.36	8.47	12.8	0.66	3.77	0.58	3.47	1.94678	1.96617	EG_transcript_70897
3.76	0.58	1.86792									>EG_transcript_29061		4.02038	3.15469	3.6655	0.960795	2.33125	1.62464		7.98075	0.80174	0.285252	2.81064	0.00494433	0.0371798	NaN	3.35	12.6	4.14	4.81	8.96	0.54	3.76	0.58	2.31	1.86792	1.97463	EG_transcript_29061
3.76	0.58	1.1597									>EG_transcript_34494		1.51788	3.3067	3.28699	1.54576	0.00931711	1.03968		4.7502	0.5429	0.264966	2.04894	0.0404678	0.163109	NaN	1.99	7.51	3.23	3.08	6.3	0.49	3.76	0.58	1.39	1.1597	1.83894	EG_transcript_34494
3.76	0.58	1.01948									>EG_transcript_61912		2.25485	4.07223	3.96506	2.54576	1.59428	0.0396766		7.84966	0.731999	0.282228	2.59365	0.00949643	0.0601618	NaN	3.3	12.4	5.05	4.73	9.78	0.48	3.76	0.58	2.02	1.01948	2.03748	EG_transcript_61912
3.75	0.57	1.42468									>EG_transcript_4207		3.39235	3.4442	2.28699	1.54576	0.00931711	1.62464		5.5458	0.622819	0.273982	2.27321	0.0230137	0.112433	NaN	2.34	8.76	1.49	3.95	5.43	0.73	3.75	0.57	1.64	1.42468	1.98128	EG_transcript_4207
3.75	0.57	1.59561									>EG_transcript_45793		2.74028	3.4442	2.28699	0.960795	1.59428	0.0396766		4.74009	0.557624	0.267035	2.08821	0.036779	0.153213	NaN	2	7.48	1.32	3.85	5.17	0.74	3.75	0.57	1.43	1.59561	1.9589	EG_transcript_45793
3.75	0.57	2.18669									>EG_transcript_66399		5.66084	5.98477	5.79795	3.28272	4.53288	3.62464		35.7953	1.44553	0.243277	5.94192	2.82e-09	2.5e-07	NaN	15.1	56.5	18	18.2	36.2	0.5	3.75	0.57	8.55	2.18669	2.00111	EG_transcript_66399
3.74	0.57	1.94906			---NA---					lightup>55	>EG_transcript_11821	>EG_transcript_11821	2.93292	2.98477	2.77242	1.54576	0.00931711	1.03968		4.72781	0.569938	0.268595	2.12193	0.033844	0.145086	NaN	1.99	7.46	2.25	1.88	4.13	0.45	3.74	0.57	1.47	1.94906	2.03178	EG_transcript_11821
3.74	0.57	1.70925			---NA---					lightup>799	>EG_transcript_40422	>EG_transcript_40422	2.51788	2.98477	2.28699	1.54576	0.00931711	0.0396766		3.91295	0.484783	0.2572	1.88485	0.05945	0.209366	NaN	1.65	6.17	1.71	2.1	3.81	0.55	3.74	0.57	1.23	1.70925	2.06496	EG_transcript_40422
3.74	0.57	1.27445									>EG_transcript_42854		4.02038	2.79212	3.42449	1.54576	0.00931711	2.3616		7.1594	0.726663	0.28183	2.57837	0.00992679	0.0619943	NaN	3.02	11.3	3.28	4.44	7.71	0.58	3.74	0.57	2	1.27445	2.10677	EG_transcript_42854
3.74	0.57	1.07137									>EG_transcript_56330		2.74028	3.98477	1.96506	0.960795	0.00931711	2.03968		5.58044	0.588852	0.270383	2.17784	0.0294179	0.132826	NaN	2.35	8.81	1.1	6.26	7.36	0.85	3.74	0.57	1.53	1.07137	1.89344	EG_transcript_56330
3.74	0.57	1.83776									>EG_transcript_57885		2.51788	2.98477	3.13498	0.960795	1.59428	0.0396766		4.73696	0.56701	0.26823	2.1139	0.0345241	0.146828	NaN	2	7.48	2.62	2.43	5.05	0.48	3.74	0.57	1.46	1.83776	2.0143	EG_transcript_57885
3.74	0.57	1.1868			---NA---					lightup>1005	>EG_transcript_58180	>EG_transcript_58180	2.74028	4.15469	3.6655	1.9608	2.33125	0.0396766		7.85582	0.75771	0.283731	2.67052	0.0075734	0.0510414	NaN	3.32	12.4	3.89	4.74	8.62	0.55	3.74	0.57	2.12	1.1868	2.07625	EG_transcript_58180
3.73	0.57	1.61664			---NA---					lightup>797	>EG_transcript_40373	>EG_transcript_40373	2.93292	3.15469	3.28699	-0.0392051	2.00932	1.03968		5.55961	0.633642	0.275127	2.30309	0.0212739	0.106463	NaN	2.35	8.77	3.49	2.98	6.46	0.46	3.73	0.57	1.67	1.61664	2.1216	EG_transcript_40373
3.73	0.57	2.40709									>EG_transcript_44650		2.25485	2.98477	3.28699	0.960795	1.00932	1.03968		4.74411	0.566917	0.26827	2.11324	0.0345807	0.147014	NaN	2.01	7.48	2.61	2.75	5.36	0.51	3.73	0.57	1.46	2.40709	1.83894	EG_transcript_44650
3.73	0.57	1.26042									>EG_transcript_67407		3.74028	3.4442	3.13498	2.76815	0.00931711	0.0396766		6.97997	0.697102	0.28037	2.48637	0.0129055	0.0748979	NaN	2.95	11	3.88	2.18	6.06	0.36	3.73	0.57	1.89	1.26042	2.50077	EG_transcript_67407
3.72	0.57	1.48483			---NA---					lightup>199	>EG_transcript_17318	>EG_transcript_17318	4.39235	4.15469	3.77242	0.960795	3.17924	1.62464		11.0941	0.932575	0.28711	3.24814	0.0011616	0.0126642	NaN	4.7	17.5	5.36	6.56	11.9	0.55	3.72	0.57	2.93	1.48483	2.18493	EG_transcript_17318
3.72	0.57	2.71725									>EG_transcript_46215		5.54763	5.34232	5.00945	3.42023	3.00932	3.74012	+	25.2789	1.32705	0.260401	5.09619	3.47e-07	1.72e-05	NaN	10.7	39.9	8.05	12.5	20.6	0.61	3.72	0.57	6.46	2.71725	1.90992	EG_transcript_46215
3.71	0.57	2.44544									>EG_transcript_31304		4.32524	4.56973	4.28699	1.9608	3.00932	2.3616		13.3999	1.05463	0.283793	3.71619	0.000202249	0.00327423	NaN	5.69	21.1	6	7.15	13.1	0.54	3.71	0.57	3.69	2.44544	1.95008	EG_transcript_31304
3.71	0.57	1.7787									>EG_transcript_31985		5.48751	4.07223	4.77241	3.28272	2.59428	3.03968		18.835	1.14524	0.278714	4.10904	3.97e-05	0.000888618	NaN	8	29.7	7.68	11.7	19.4	0.6	3.71	0.57	4.4	1.7787	1.80516	EG_transcript_31985
3.71	0.57	2.05888									>EG_transcript_66467		5.32524	5.37709	5.79795	3.54576	4.17924	2.84703		29.0462	1.35709	0.255479	5.31192	1.08e-07	6.17e-06	NaN	12.3	45.8	16.6	16.1	32.6	0.49	3.71	0.57	6.96	2.05888	1.97608	EG_transcript_66467
3.71	0.57	1.89775									>EG_transcript_69297		2.74028	2.98477	1.96506	0.960795	1.00932	0.0396766		3.91491	0.485986	0.257606	1.88655	0.0592211	0.208936	NaN	1.66	6.17	0.959	2.74	3.7	0.74	3.71	0.57	1.23	1.89775	1.89344	EG_transcript_69297
3.7	0.57	2.32914									>EG_transcript_13783		2.51788	2.79212	2.55002	0.960795	0.00931711	1.03968		3.91983	0.492703	0.258765	1.90405	0.0569031	0.20414	NaN	1.67	6.17	1.71	1.76	3.47	0.51	3.7	0.57	1.24	2.32914	1.95008	EG_transcript_13783
3.7	0.57	3.30344									>EG_transcript_38659		5.60535	6.07223	6.03115	4.13072	3.81667	4.12714	+	38.408	1.46778	0.235479	6.23318	4.57e-10	4.91e-08	NaN	16.4	60.5	17.5	18.2	35.7	0.51	3.7	0.57	9.34	3.30344	1.87807	EG_transcript_38659
3.7	0.57	1.91056			---NA---					lightup>834	>EG_transcript_43045	>EG_transcript_43045	2.93292	2.79212	1.96506	0.960795	1.00932	0.0396766		3.90909	0.485519	0.257591	1.88485	0.0594507	0.209366	NaN	1.66	6.16	0.959	2.41	3.37	0.72	3.7	0.57	1.23	1.91056	1.89344	EG_transcript_43045
3.69	0.57	3.20037			---NA---					lightup>311	>EG_transcript_21508	>EG_transcript_21508	3.93292	3.79212	3.55002	1.54576	2.00932	2.03968	+	8.64933	0.849197	0.286752	2.96143	0.00306215	0.0261934	NaN	3.69	13.6	3.04	4.28	7.32	0.58	3.69	0.57	2.51	3.20037	1.89344	EG_transcript_21508
3.69	0.57	1.99028									>EG_transcript_35555		3.10285	2.3067	2.28699	0.960795	1.00932	0.0396766		3.90103	0.484592	0.257524	1.88173	0.0598725	0.210344	NaN	1.66	6.14	1.28	2.21	3.5	0.63	3.69	0.57	1.22	1.99028	1.89558	EG_transcript_35555
3.69	0.57	3.34973									>EG_transcript_60860		7.59826	7.71269	7.48076	6.02688	5.56391	5.49911	+	123.318	1.71997	0.159345	10.794	3.68e-27	5.78e-24	NaN	52.6	194	48	53.3	101	0.53	3.69	0.57	26.43	3.34973	1.9006	EG_transcript_60860
3.68	0.57	1.3928			---NA---					lightup>235	>EG_transcript_18730	>EG_transcript_18730	5.14238	4.50833	5.69298	3.9608	2.00932	3.3616		23.2809	1.2011	0.273276	4.39519	1.11e-05	0.000308275	NaN	9.96	36.6	17.8	16.7	34.4	0.48	3.68	0.57	4.96	1.3928	2.00399	EG_transcript_18730
3.68	0.57	1.48722									>EG_transcript_20944		2.93292	1.56973	2.96506	0.960795	0.00931711	1.03968		3.90371	0.475815	0.256215	1.85709	0.0632979	0.218387	NaN	1.67	6.14	2.36	3.01	5.37	0.56	3.68	0.57	1.2	1.48722	1.81931	EG_transcript_20944
3.68	0.57	1.2184									>EG_transcript_36583		3.63336	3.4442	3.77242	-0.0392051	3.00932	0.0396766		7.8353	0.738588	0.282981	2.61003	0.00905345	0.0580574	NaN	3.35	12.3	5.8	4.71	10.5	0.45	3.68	0.57	2.04	1.2184	2.6134	EG_transcript_36583
3.68	0.57	1.45793									>EG_transcript_36595		3.25485	3.4442	3.6655	1.9608	0.00931711	2.03968		7.02165	0.73283	0.28285	2.59087	0.00957329	0.0604986	NaN	3	11	4.19	2.98	7.17	0.42	3.68	0.57	2.02	1.45793	2.11825	EG_transcript_36595
3.67	0.56	1.29887			---NA---					lightup>48	>EG_transcript_11570	>EG_transcript_11570	3.25485	4.2327	4.71995	2.76815	2.59428	1.03968		11.6012	0.918673	0.287109	3.19974	0.00137553	0.014397	NaN	4.97	18.2	8.1	6.7	14.8	0.45	3.67	0.56	2.86	1.29887	1.93513	EG_transcript_11570
3.67	0.56	1.21436			---NA---					lightup>132	>EG_transcript_14938	>EG_transcript_14938	4.45648	3.15469	2.55002	1.54576	2.33125	1.03968		7.78746	0.724745	0.282253	2.56771	0.0102372	0.0633099	NaN	3.34	12.2	1.54	6.35	7.89	0.8	3.67	0.56	1.99	1.21436	1.74817	EG_transcript_14938
3.67	0.57	1.94629			---NA---					lightup>548	>EG_transcript_29141	>EG_transcript_29141	3.51788	3.3067	3.96506	0.960795	2.33125	1.62464		7.83823	0.785817	0.285155	2.75575	0.00585575	0.0421526	NaN	3.35	12.3	5.12	5.37	10.5	0.51	3.67	0.57	2.23	1.94629	1.95765	EG_transcript_29141
3.67	0.56	3.22285			---NA---					lightup>641	>EG_transcript_3317	>EG_transcript_3317	4.93292	4.4442	5.00945	2.9608	2.81667	3.03968	+	17.9299	1.17762	0.275132	4.28022	1.87e-05	0.000472693	NaN	7.68	28.2	8.42	10.3	18.7	0.55	3.67	0.56	4.73	3.22285	1.85648	EG_transcript_3317
3.67	0.56	1.28956									>EG_transcript_48200		1.93292	3.4442	3.87195	1.54576	1.59428	1.03968		6.2231	0.646925	0.276994	2.33552	0.0195163	0.100311	NaN	2.66	9.78	4.2	4.27	8.47	0.5	3.67	0.56	1.71	1.28956	1.68979	EG_transcript_48200
3.67	0.56	1.77686									>EG_transcript_48306		4.10285	3.98477	3.87195	1.9608	2.81667	1.03968		10.1082	0.904807	0.287175	3.15071	0.00162872	0.016276	NaN	4.33	15.9	4.49	4.43	8.92	0.5	3.67	0.56	2.79	1.77686	2.04747	EG_transcript_48306
3.67	0.56	1.43937									>EG_transcript_49912		1.93292	3.15469	2.55002	-0.0392051	0.00931711	1.62464		3.94059	0.475772	0.256209	1.85697	0.0633159	0.218387	NaN	1.69	6.19	1.85	2.76	4.61	0.6	3.67	0.56	1.2	1.43937	2.0143	EG_transcript_49912
3.66	0.56	1.13565			---NA---					lightup>152	>EG_transcript_15644	>EG_transcript_15644	1.93292	0.984768	3.13498	0.960795	0.00931711	0.0396766		3.09378	0.380931	0.238857	1.5948	0.110756	NaN	NaN	1.33	4.86	2.8	3.24	6.04	0.54	3.66	0.56	0.96	1.13565	1.68096	EG_transcript_15644
3.66	0.56	1.41865									>EG_transcript_37348		3.51788	3.3067	4.28699	0.960795	1.00932	2.84703		8.67096	0.800371	0.28558	2.80261	0.00506903	0.0379163	NaN	3.72	13.6	6.43	7.1	13.5	0.52	3.66	0.56	2.3	1.41865	2.09814	EG_transcript_37348
3.66	0.56	1.21309									>EG_transcript_70936		2.51788	3.3067	1.55002	-0.0392051	0.00931711	1.62464		3.93565	0.464974	0.254455	1.82733	0.0676498	0.227721	NaN	1.69	6.18	0.879	4.06	4.94	0.82	3.66	0.56	1.17	1.21309	1.92662	EG_transcript_70936
3.65	0.56	1.58378									>EG_transcript_11234		2.74028	2.56973	4.05252	1.54576	1.59428	1.03968		6.20116	0.648822	0.277272	2.34002	0.0192825	0.0994099	NaN	2.66	9.74	4.85	5.82	10.7	0.55	3.65	0.56	1.71	1.58378	1.72761	EG_transcript_11234
3.65	0.56	2.32761									>EG_transcript_26688		3.25485	4.07223	3.77242	2.28272	1.59428	1.62464		8.5002	0.819326	0.286358	2.86119	0.00422047	0.0331648	NaN	3.66	13.3	3.95	4.09	8.04	0.51	3.65	0.56	2.37	2.32761	1.86595	EG_transcript_26688
3.65	0.56	2.0659									>EG_transcript_46415		4.97731	4.68521	5.21299	3.66124	3.00932	2.3616		20.0269	1.20233	0.272108	4.41858	9.94e-06	0.000282511	NaN	8.61	31.4	11	10.1	21.1	0.48	3.65	0.56	5	2.0659	1.94778	EG_transcript_46415
3.65	0.56	2.78434									>EG_transcript_51611		4.63336	4.93896	4.42449	2.54576	3.17924	2.62464	+	16.3386	1.13249	0.278478	4.06673	4.77e-05	0.00103026	NaN	7.02	25.7	5.89	9.67	15.6	0.62	3.65	0.56	4.32	2.78434	1.88239	EG_transcript_51611
3.65	0.56	1.18008			---NA---					lightup>1050	>EG_transcript_63151	>EG_transcript_63151	3.39235	1.56973	2.28699	-0.0392051	1.59428	0.0396766		3.89494	0.457747	0.253342	1.80684	0.0707875	0.234459	NaN	1.67	6.12	1.75	3.18	4.93	0.64	3.65	0.56	1.15	1.18008	1.88477	EG_transcript_63151
3.65	0.56	2.13007									>EG_transcript_69769		1.93292	2.56973	2.28699	-0.0392051	1.00932	0.0396766		3.10828	0.402126	0.243521	1.6513	0.0986781	NaN	NaN	1.34	4.88	1.53	1.66	3.18	0.52	3.65	0.56	1.01	2.13007	1.92662	EG_transcript_69769
3.65	0.56	1.29231									>EG_transcript_72176		4.63336	4.79212	4.96506	3.54576	1.00932	3.2096		17.7835	1.13515	0.278163	4.08088	4.49e-05	0.000979332	NaN	7.65	27.9	11.1	6.59	17.7	0.37	3.65	0.56	4.35	1.29231	2.20862	EG_transcript_72176
3.64	0.56	3.29456									>EG_transcript_33751		6.7909	6.58468	6.51965	4.86768	4.96351	4.43199	+	63.4074	1.59151	0.200498	7.93778	2.06e-15	7.07e-13	NaN	27.3	99.5	23.4	27.2	50.6	0.54	3.64	0.56	14.69	3.29456	1.87735	EG_transcript_33751
3.64	0.56	1.93689									>EG_transcript_53824		4.51788	3.89166	4.35738	2.28272	3.00932	1.62464		12.3752	0.991599	0.285669	3.47115	0.000518242	0.00677862	NaN	5.33	19.4	6.12	6.74	12.9	0.52	3.64	0.56	3.29	1.93689	1.95008	EG_transcript_53824
3.64	0.56	1.92319			---NA---					lightup>1062	>EG_transcript_64324	>EG_transcript_64324	1.93292	1.98477	2.77242	-0.0392051	1.00932	0.0396766		3.1038	0.398407	0.242807	1.64084	0.100831	NaN	NaN	1.34	4.87	2.18	2.26	4.44	0.51	3.64	0.56	1	1.92319	1.89344	EG_transcript_64324
3.63	0.56	1.91475			---NA---					lightup>234	>EG_transcript_18670	>EG_transcript_18670	4.51788	3.68521	3.55002	1.9608	1.59428	2.62464		10.0943	0.885523	0.287175	3.08357	0.00204534	0.0193375	NaN	4.36	15.8	3.05	6.34	9.39	0.67	3.63	0.56	2.69	1.91475	1.8578	EG_transcript_18670
3.63	0.56	1.61721			---NA---					lightup>330	>EG_transcript_22010	>EG_transcript_22010	4.39235	3.98477	4.13499	2.76815	1.00932	2.62464		11.5657	0.959414	0.286438	3.34946	0.00080969	0.0095623	NaN	5	18.1	5.79	4.73	10.5	0.45	3.63	0.56	3.09	1.61721	2.03667	EG_transcript_22010
3.63	0.56	2.16913									>EG_transcript_35640		2.25485	1.98477	2.55002	-0.0392051	1.00932	0.0396766		3.10022	0.401333	0.243468	1.6484	0.0992705	NaN	NaN	1.34	4.86	1.85	1.93	3.78	0.51	3.63	0.56	1	2.16913	1.92662	EG_transcript_35640
3.63	0.56	1.41857									>EG_transcript_39233		2.51788	3.68521	2.77242	1.54576	0.00931711	1.62464		5.40552	0.596546	0.272757	2.18709	0.0287358	0.130888	NaN	2.34	8.47	2.14	3.86	6	0.64	3.63	0.56	1.54	1.41857	1.93193	EG_transcript_39233
3.63	0.56	2.16913			---NA---					lightup>1083	>EG_transcript_66592	>EG_transcript_66592	2.25485	1.98477	2.55002	-0.0392051	1.00932	0.0396766		3.10022	0.401333	0.243468	1.6484	0.0992705	NaN	NaN	1.34	4.86	1.85	1.93	3.78	0.51	3.63	0.56	1	2.16913	1.92662	EG_transcript_66592
3.63	0.56	1.2667									>EG_transcript_69342		1.93292	2.98477	3.28699	1.9608	0.00931711	0.0396766		4.57035	0.516953	0.263417	1.96249	0.0497058	0.187076	NaN	1.98	7.16	3.56	2.21	5.76	0.38	3.63	0.56	1.3	1.2667	2.06496	EG_transcript_69342
3.62	0.56	3.21724			---NA---					lightup>87	>EG_transcript_13114	>EG_transcript_13114	6.72734	6.4605	6.67931	5.09008	4.53288	4.62464	+	63.065	1.58179	0.201206	7.86152	3.8e-15	1.22e-12	NaN	27.3	98.8	28.7	26.4	55.1	0.48	3.62	0.56	14.42	3.21724	1.87318	EG_transcript_13114
3.62	0.56	1.53423									>EG_transcript_61751		2.74028	3.56973	2.77242	1.54576	0.00931711	1.62464		5.39969	0.603336	0.273513	2.20588	0.0273926	0.126677	NaN	2.34	8.46	2.14	3.53	5.66	0.62	3.62	0.56	1.56	1.53423	1.96757	EG_transcript_61751
3.62	0.56	1.15032			---NA---					lightup>1054	>EG_transcript_63512	>EG_transcript_63512	4.63336	3.3067	4.35738	0.960795	1.00932	3.49911		11.7462	0.877099	0.287118	3.05484	0.00225181	0.02086	NaN	5.09	18.4	7.21	9.02	16.2	0.56	3.62	0.56	2.65	1.15032	2.27607	EG_transcript_63512
3.62	0.56	2.64672			---NA---					lightup>1098	>EG_transcript_6841	>EG_transcript_6841	5.10285	5.27017	5.13499	3.76815	3.17924	2.84703	+	22.9953	1.26724	0.263876	4.80242	1.57e-06	6.26e-05	NaN	9.96	36	9.92	8.62	18.5	0.47	3.62	0.56	5.8	2.64672	1.90453	EG_transcript_6841
3.61	0.56	3.57599			---NA---					lightup>29	>EG_transcript_109	>EG_transcript_109	8.08774	7.73966	7.71995	6.04826	6.1386	5.82104	+	148.297	1.70935	0.151467	11.2853	1.55e-29	3.17e-26	NaN	64.4	232	51.4	68.6	120	0.57	3.61	0.56	28.81	3.57599	1.84648	EG_transcript_109
3.61	0.56	1.54008			---NA---					lightup>124	>EG_transcript_14646	>EG_transcript_14646	2.93292	2.79212	2.77242	1.9608	0.00931711	0.0396766		4.55378	0.530512	0.265468	1.9984	0.045673	0.176666	NaN	1.98	7.13	2.58	1.25	3.83	0.33	3.61	0.56	1.34	1.54008	2.16256	EG_transcript_14646
3.61	0.56	1.50741									>EG_transcript_18167		4.10285	4.2327	4.48862	0.960795	2.81667	2.84703		12.4365	0.989014	0.285682	3.46194	0.000536287	0.00694914	NaN	5.4	19.5	7.38	7.06	14.4	0.49	3.61	0.56	3.27	1.50741	2.06656	EG_transcript_18167
3.61	0.56	1.00679									>EG_transcript_26793		3.63336	1.56973	3.28699	1.9608	0.00931711	1.03968		5.34894	0.566905	0.269538	2.10324	0.0354444	0.149297	NaN	2.32	8.38	3.44	3.76	7.2	0.52	3.61	0.56	1.45	1.00679	1.82676	EG_transcript_26793
3.61	0.56	1.39479			---NA---					lightup>511	>EG_transcript_27869	>EG_transcript_27869	3.63336	2.3067	2.96506	1.54576	1.59428	0.0396766		5.35539	0.591533	0.272366	2.17184	0.029868	0.134103	NaN	2.32	8.39	2.26	3.16	5.42	0.58	3.61	0.56	1.52	1.39479	1.90847	EG_transcript_27869
3.61	0.56	2.13002									>EG_transcript_31498		2.51788	1.98477	2.28699	-0.0392051	0.00931711	1.03968		3.1002	0.400389	0.243471	1.6445	0.100073	NaN	NaN	1.35	4.86	1.42	1.6	3.02	0.53	3.61	0.56	1	2.13002	1.92662	EG_transcript_31498
3.61	0.56	1.66953									>EG_transcript_59619		3.10285	2.79212	3.28699	1.54576	0.00931711	1.62464		5.38134	0.609291	0.274239	2.22175	0.0263003	0.123371	NaN	2.34	8.43	3.11	2.78	5.89	0.47	3.61	0.56	1.58	1.66953	2.00075	EG_transcript_59619
3.6	0.56	2.5063									>EG_transcript_23114		6.57678	6.32462	6.37445	5.00519	4.00932	4.56324		55.0721	1.53358	0.212776	7.20749	5.7e-13	1.19e-10	NaN	24	86.2	25	21.1	46.1	0.46	3.6	0.56	12.24	2.5063	1.89937	EG_transcript_23114
3.6	0.56	1.79734									>EG_transcript_27817		4.10285	3.4442	4.48862	1.9608	2.81667	1.62464		10.7564	0.907785	0.287118	3.16172	0.00156841	0.0158635	NaN	4.67	16.8	6.98	8.17	15.1	0.54	3.6	0.56	2.8	1.79734	1.87785	EG_transcript_27817
3.6	0.56	1.98882									>EG_transcript_70000		5.29047	4.89166	4.96506	3.76815	3.17924	2.3616		21.3132	1.21601	0.26931	4.51529	6.32e-06	0.000197678	NaN	9.27	33.4	8.84	8.5	17.3	0.49	3.6	0.56	5.2	1.98882	1.94607	EG_transcript_70000
3.59	0.55	1.46716									>EG_transcript_28353		4.02038	3.79212	2.55002	1.9608	1.00932	2.03968		7.65906	0.740092	0.283762	2.60814	0.00910349	0.058296	NaN	3.34	12	1.47	5.36	6.83	0.79	3.59	0.55	2.04	1.46716	1.78425	EG_transcript_28353
3.59	0.55	2.91367			---NA---					lightup>800	>EG_transcript_40480	>EG_transcript_40480	4.63336	4.37709	3.96506	2.28272	2.59428	2.62464	+	13.0479	1.01817	0.284334	3.58088	0.000342445	0.00494452	NaN	5.69	20.4	3.7	6.9	10.6	0.65	3.59	0.55	3.47	2.91367	1.82462	EG_transcript_40480
3.59	0.55	3.09576									>EG_transcript_45513		3.74028	3.68521	3.28699	1.54576	2.00932	1.62464	+	7.66955	0.774988	0.285275	2.71664	0.00659492	0.0459788	NaN	3.34	12	2.51	4.06	6.57	0.62	3.59	0.55	2.18	3.09576	1.84425	EG_transcript_45513
3.59	0.55	2.09381									>EG_transcript_51196		5.74028	5.15469	5.05252	3.66124	2.81667	3.84703		26.0586	1.28427	0.261403	4.91299	8.97e-07	3.88e-05	NaN	11.4	40.8	9.14	13.6	22.7	0.6	3.59	0.55	6.05	2.09381	1.87418	EG_transcript_51196
3.59	0.56	2.07228									>EG_transcript_68503		4.68781	3.89166	4.96506	2.76815	3.00932	2.3616		15.309	1.06608	0.281988	3.78059	0.000156454	0.00265161	NaN	6.67	24	8.7	11.2	19.9	0.56	3.59	0.56	3.81	2.07228	1.80182	EG_transcript_68503
3.58	0.55	1.85886									>EG_transcript_54856		0.932921	2.3067	1.96506	-0.0392051	0.00931711	0.0396766		2.29475	0.302879	0.221126	1.36971	0.170777	NaN	NaN	1	3.59	0.978	1.43	2.41	0.59	3.58	0.55	0.77	1.85886	1.73163	EG_transcript_54856
3.58	0.55	2.07243									>EG_transcript_55246		4.10285	3.79212	4.28699	1.9608	1.59428	2.84703		10.7773	0.925265	0.286926	3.22475	0.00126084	0.0134623	NaN	4.7	16.9	5.77	6.21	12	0.52	3.58	0.55	2.9	2.07243	1.92662	EG_transcript_55246
3.58	0.55	1.57121									>EG_transcript_66439		3.39235	2.56973	2.28699	1.54576	1.00932	0.0396766		4.54634	0.526036	0.265108	1.98423	0.0472297	0.180736	NaN	1.99	7.11	1.28	2.53	3.81	0.66	3.58	0.55	1.33	1.57121	1.88477	EG_transcript_66439
3.57	0.55	1.63069	EPY32720	GO:0008152, GO:0003777, GO:0030286, GO:0007018	dynein heavy chain	Strigomonas culicis	2.2e-66	61	368	lightup>446	>EG_transcript_25793	>EG_transcript_25793	4.18085	4.2327	4.05252	2.76815	1.00932	2.62464		11.4205	0.946279	0.286467	3.30327	0.000955645	0.0108895	NaN	5	17.8	5.47	4.41	9.88	0.45	3.57	0.55	3.02	1.63069	2.02132	EG_transcript_25793
3.57	0.55	0.851371									>EG_transcript_33251		1.93292	3.89166	1.55002	-0.0392051	1.59428	1.03968		4.60623	0.485247	0.259058	1.87312	0.0610518	0.213113	NaN	2.02	7.2	0.986	6.05	7.03	0.86	3.57	0.55	1.21	0.851371	1.59328	EG_transcript_33251
3.57	0.55	1.63118									>EG_transcript_36108		0.932921	1.56973	2.55002	-0.0392051	0.00931711	0.0396766		2.29027	0.299193	0.220166	1.35894	0.174166	NaN	NaN	1	3.58	1.63	1.83	3.46	0.53	3.57	0.55	0.76	1.63118	1.68096	EG_transcript_36108
3.57	0.55	2.63825									>EG_transcript_41076		1.51788	2.3067	1.55002	-0.0392051	0.00931711	0.0396766	+	2.29116	0.305387	0.221901	1.37623	0.168751	NaN	NaN	1	3.58	0.653	1.54	2.19	0.7	3.57	0.55	0.77	2.63825	1.78827	EG_transcript_41076
3.57	0.55	2.05497									>EG_transcript_62503		3.63336	4.15469	4.28699	2.76815	1.59428	2.03968		10.6142	0.907665	0.287036	3.1622	0.0015658	0.0158489	NaN	4.65	16.6	6.22	4.65	10.9	0.43	3.57	0.55	2.81	2.05497	1.89098	EG_transcript_62503
3.57	0.55	0.882599			---NA---					lightup>1091	>EG_transcript_67470	>EG_transcript_67470	1.93292	2.56973	-0.0349396	-0.0392051	0.00931711	0.0396766		2.28981	0.291146	0.217853	1.33643	0.181408	NaN	NaN	1	3.58	0.0199	2.52	2.54	0.99	3.57	0.55	0.74	0.882599	1.48597	EG_transcript_67470
3.56	0.55	3.70607									>EG_transcript_29259		1.93292	1.98477	1.55002	-0.0392051	0.00931711	0.0396766	+	2.28534	0.306599	0.222352	1.37889	0.167929	NaN	NaN	1	3.57	0.653	1.21	1.86	0.65	3.56	0.55	0.77	3.70607	1.81931	EG_transcript_29259
3.56	0.55	1.24267									>EG_transcript_33308		2.93292	3.3067	1.96506	-0.0392051	2.00932	0.0396766		4.57714	0.513278	0.263427	1.94847	0.0513592	0.191116	NaN	2.01	7.15	1.65	4.05	5.7	0.71	3.56	0.55	1.29	1.24267	2.06496	EG_transcript_33308
3.56	0.55	2.03241									>EG_transcript_34413		2.74028	3.56973	3.28699	1.9608	1.00932	1.03968		6.04636	0.649743	0.278525	2.3328	0.0196585	0.100877	NaN	2.65	9.44	3	2.77	5.76	0.48	3.56	0.55	1.71	2.03241	1.8624	EG_transcript_34413
3.56	0.55	0.665528									>EG_transcript_42358		0.932921	-0.0152318	2.96506	-0.0392051	0.00931711	0.0396766		2.2858	0.279688	0.21452	1.30378	0.192307	NaN	NaN	1	3.57	2.28	3.14	5.42	0.58	3.56	0.55	0.72	0.665528	1.29099	EG_transcript_42358
3.56	0.55	1.34005									>EG_transcript_44845		4.10285	3.98477	4.28699	3.42023	1.00932	1.03968		11.2182	0.885783	0.287164	3.08459	0.00203834	0.0192937	NaN	4.92	17.5	7.76	3.5	11.3	0.31	3.56	0.55	2.69	1.34005	2.30179	EG_transcript_44845
3.55	0.55	1.08841	EWM22364	GO:0050660, GO:0016491, GO:0050661, GO:0055114, GO:0004497, GO:0004499	Flavin monooxygenase FMO	Nannochloropsis gaditana	4.74e-12	61	591	lightup>43	>EG_transcript_11410	>EG_transcript_11410	2.25485	1.98477	3.6655	-0.0392051	2.00932	0.0396766		4.57446	0.496739	0.261007	1.90316	0.0570195	0.204353	NaN	2.01	7.14	4.58	4.97	9.54	0.52	3.55	0.55	1.24	1.08841	1.96511	EG_transcript_11410
3.55	0.55	0.895968									>EG_transcript_18535		1.93292	-0.0152318	2.55002	-0.0392051	0.00931711	0.0396766		2.27863	0.289829	0.217689	1.33139	0.183061	NaN	NaN	1	3.55	1.63	2.48	4.11	0.6	3.55	0.55	0.74	0.895968	1.48597	EG_transcript_18535
3.55	0.55	2.43136									>EG_transcript_48580		3.63336	3.56973	4.21299	1.9608	1.59428	2.3616		9.14673	0.844294	0.287001	2.94178	0.00326333	0.0274093	NaN	4.02	14.3	5.22	5.68	10.9	0.52	3.55	0.55	2.49	2.43136	1.83313	EG_transcript_48580
3.55	0.55	2.62059									>EG_transcript_51966		5.42478	5.62862	5.55002	3.13072	3.91621	3.94657		29.7594	1.34981	0.24984	5.40271	6.56e-08	4.01e-06	NaN	13.1	46.4	13.4	13.7	27.1	0.51	3.55	0.55	7.18	2.62059	1.86998	EG_transcript_51966
3.55	0.55	1.91915									>EG_transcript_52821		4.02038	3.68521	3.28699	2.28272	2.00932	1.03968		8.29992	0.792988	0.286081	2.7719	0.00557295	0.0406937	NaN	3.65	13	2.57	3.79	6.36	0.6	3.55	0.55	2.25	1.91915	1.88695	EG_transcript_52821
3.55	0.55	3.83586									>EG_transcript_59441		1.93292	1.56973	1.96506	-0.0392051	0.00931711	0.0396766	+	2.2831	0.306332	0.222321	1.37788	0.168239	NaN	NaN	1	3.56	0.978	1.18	2.15	0.55	3.55	0.55	0.77	3.83586	1.81931	EG_transcript_59441
3.55	0.55	0.848235									>EG_transcript_61509		4.10285	1.98477	1.96506	0.960795	0.00931711	2.03968		5.35149	0.532439	0.265707	2.00386	0.045085	0.175354	NaN	2.35	8.35	1.1	5.08	6.18	0.82	3.55	0.55	1.35	0.848235	1.68096	EG_transcript_61509
3.55	0.55	1.43652									>EG_transcript_70798		1.93292	3.15469	2.28699	1.54576	0.00931711	0.0396766		3.75968	0.446594	0.253494	1.76175	0.0781115	0.250489	NaN	1.65	5.87	1.71	2.32	4.04	0.58	3.55	0.55	1.11	1.43652	1.92662	EG_transcript_70798
3.55	0.55	1.06397									>EG_transcript_72110		3.83981	1.98477	3.28699	2.28272	1.00932	0.0396766		5.99067	0.603325	0.274353	2.19909	0.0278718	0.128168	NaN	2.64	9.35	3.33	3.43	6.75	0.51	3.55	0.55	1.55	1.06397	1.92662	EG_transcript_72110
3.54	0.55	0.57729									>EG_transcript_31272		2.93292	3.15469	-0.0349396	1.54576	0.00931711	0.0396766		3.74534	0.411805	0.247063	1.66681	0.0955531	0.284128	NaN	1.65	5.84	0.863	3.62	4.48	0.81	3.54	0.55	1.02	0.57729	1.48597	EG_transcript_31272
3.54	0.55	1.26304									>EG_transcript_64263		3.10285	1.98477	3.13498	-0.0392051	2.00932	0.0396766		4.56013	0.513155	0.263562	1.947	0.051535	0.191521	NaN	2.01	7.11	3.28	3.65	6.93	0.53	3.54	0.55	1.29	1.26304	2.07094	EG_transcript_64263
3.54	0.55	1.74274	WP_053718301		hypothetical protein	Saccharothrix sp. NRRL B-16348	1.89e-72	52	517	lightup>1174	>EG_transcript_8945	>EG_transcript_8945	4.18085	4.56973	3.55002	1.54576	2.33125	2.84703		11.4575	0.927504	0.286784	3.23416	0.00122002	0.0131226	NaN	5.05	17.9	2.94	8.99	11.9	0.75	3.54	0.55	2.91	1.74274	1.85886	EG_transcript_8945
3.53	0.55	1.0765			---NA---					lightup>402	>EG_transcript_24187	>EG_transcript_24187	4.51788	3.4442	3.6655	-0.0392051	2.81667	2.3616		9.94017	0.834323	0.286849	2.90858	0.00363072	0.0296598	NaN	4.39	15.5	4.79	7.31	12.1	0.6	3.53	0.55	2.44	1.0765	2.16284	EG_transcript_24187
3.53	0.55	2.18527			---NA---					lightup>1111	>EG_transcript_6996	>EG_transcript_6996	4.83981	5.27017	5.25046	3.76815	3.33125	2.62464		22.5252	1.22462	0.266144	4.60134	4.2e-06	0.000140718	NaN	9.95	35.1	10.6	9.31	19.9	0.47	3.53	0.55	5.38	2.18527	1.8788	EG_transcript_6996
3.52	0.55	1.61007									>EG_transcript_21175		2.74028	3.15469	3.13498	1.9608	1.00932	0.0396766		5.21762	0.580606	0.272645	2.12953	0.0332103	0.143299	NaN	2.31	8.12	2.78	1.89	4.68	0.4	3.52	0.55	1.48	1.61007	2.00672	EG_transcript_21175
3.52	0.55	3.79463	CUG94227		Hypothetical protein, putative	Bodo saltans	5.38e-35	48	3604	lightup>421	>EG_transcript_2497	>EG_transcript_2497	5.48751	5.59948	5.21299	3.66124	3.70976	3.49911	+	27.9139	1.32122	0.252757	5.22723	1.72e-07	9.3e-06	NaN	12.3	43.5	8.59	14.1	22.7	0.62	3.52	0.55	6.76	3.79463	1.80996	EG_transcript_2497
3.52	0.55	1.83653			---NA---					lightup>639	>EG_transcript_33030	>EG_transcript_33030	4.68781	3.98477	3.87195	2.76815	1.59428	2.62464		12.0409	0.948773	0.286198	3.3151	0.000916109	0.0105503	NaN	5.33	18.7	4.37	6.32	10.7	0.59	3.52	0.55	3.04	1.83653	1.85249	EG_transcript_33030
3.52	0.55	1.01581			---NA---					lightup>789	>EG_transcript_39906	>EG_transcript_39906	4.25485	3.79212	2.55002	0.960795	3.00932	0.0396766		8.30448	0.711461	0.282661	2.51701	0.0118354	0.0704061	NaN	3.68	12.9	2.76	6.33	9.09	0.7	3.52	0.55	1.93	1.01581	2.19574	EG_transcript_39906
3.52	0.55	2.32019			---NA---					lightup>986	>EG_transcript_5613	>EG_transcript_5613	5.21832	5.07223	4.35738	3.42023	3.00932	2.84703		19.5535	1.15999	0.273376	4.2432	2.2e-05	0.00053981	NaN	8.65	30.5	4.83	11	15.8	0.69	3.52	0.55	4.66	2.32019	1.79045	EG_transcript_5613
3.51	0.55	1.32393									>EG_transcript_32944		5.7909	5.86741	6.47286	4.48436	4.8673	2.62464		43.3844	0.875623	0.287172	3.04912	0.00229512	0.021158	NaN	19.2	67.5	27.6	25.2	52.7	0.48	3.51	0.55	2.64	1.32393	2.05162	EG_transcript_32944
3.51	0.55	0.974714			---NA---					lightup>1086	>EG_transcript_66757	>EG_transcript_66757	3.74028	2.3067	1.55002	-0.0392051	1.59428	1.03968		4.54801	0.491719	0.260629	1.88666	0.0592063	0.20891	NaN	2.02	7.08	0.986	4.13	5.12	0.81	3.51	0.55	1.23	0.974714	1.66741	EG_transcript_66757
3.5	0.54	0.981457			---NA---					lightup>107	>EG_transcript_14026	>EG_transcript_14026	0.932921	3.15469	2.77242	-0.0392051	1.00932	1.03968		3.78151	0.435523	0.251909	1.72889	0.083829	0.262043	NaN	1.68	5.88	2.06	2.96	5.02	0.59	3.5	0.54	1.08	0.981457	1.61675	EG_transcript_14026
3.5	0.54	1.82504	XP_001416750, ABO95043		predicted protein	Ostreococcus lucimarinus CCE9901	8.58e-25	48	329	lightup>205	>EG_transcript_17575	>EG_transcript_17575	3.74028	2.98477	2.77242	0.960795	2.00932	1.03968		6.02342	0.638289	0.277887	2.29694	0.0216224	0.107669	NaN	2.68	9.37	2.08	3.81	5.88	0.65	3.5	0.54	1.67	1.82504	1.82922	EG_transcript_17575
3.5	0.54	1.98761									>EG_transcript_40753		3.63336	3.98477	4.60892	1.9608	2.81667	2.03968		11.2821	0.914769	0.286821	3.18934	0.00142599	0.0148116	NaN	5.02	17.5	7.51	7.41	14.9	0.5	3.5	0.54	2.85	1.98761	1.8033	EG_transcript_40753
3.5	0.54	2.56162	XP_002674098, EFC41354	GO:0000166, GO:0016849, GO:0016020, GO:0016021, GO:0016829, GO:0035556, GO:0009190, GO:0005622	[Naegleria gruberi]	Naegleria gruberi strain NEG-M	4.31e-05	44	1444	lightup>815	>EG_transcript_4131	>EG_transcript_4131	6.92161	6.85513	6.71995	5.31835	5.17924	4.43199		73.3562	1.56751	0.192423	8.14617	3.76e-16	1.4e-13	NaN	32.6	114	27.9	28.2	56.1	0.5	3.5	0.54	15.43	2.56162	1.8557	EG_transcript_4131
3.5	0.54	0.539945			---NA---					lightup>927	>EG_transcript_50931	>EG_transcript_50931	-0.0670785	2.98477	3.13498	-0.0392051	1.00932	1.03968		3.78285	0.417799	0.248521	1.68114	0.0927355	0.278752	NaN	1.68	5.89	2.71	3.28	6	0.55	3.5	0.54	1.03	0.539945	1.34763	EG_transcript_50931
3.5	0.54	1.09362			---NA---					lightup>968	>EG_transcript_54520	>EG_transcript_54520	4.10285	2.98477	3.6655	3.13072	0.00931711	0.0396766		8.09671	0.69718	0.282256	2.47003	0.0135101	0.0775373	NaN	3.6	12.6	5.61	2.87	8.48	0.34	3.5	0.54	1.87	1.09362	2.52447	EG_transcript_54520
3.5	0.54	2.02812									>EG_transcript_58457		3.51788	3.4442	2.55002	0.960795	1.59428	1.62464		6.04087	0.644908	0.278426	2.31627	0.0205437	0.103957	NaN	2.68	9.4	1.42	4.16	5.58	0.75	3.5	0.54	1.69	2.02812	1.77746	EG_transcript_58457
3.49	0.54	2.24306			---NA---					lightup>444	>EG_transcript_25777	>EG_transcript_25777	6.16174	6.05086	6.03115	4.20872	3.59428	4.79456		43.6012	1.44003	0.228217	6.30991	2.79e-10	3.19e-08	NaN	19.4	67.8	18.1	17.7	35.8	0.49	3.49	0.54	9.55	2.24306	1.88206	EG_transcript_25777
3.49	0.54	2.47692			---NA---					lightup>904	>EG_transcript_48193	>EG_transcript_48193	6.14238	6.59948	6.85988	4.71568	4.40163	5.08407		60.849	1.50431	0.211739	7.10457	1.21e-12	2.35e-10	NaN	27.1	94.6	32	30.8	62.7	0.49	3.49	0.54	11.92	2.47692	1.80011	EG_transcript_48193
3.48	0.54	1.98358									>EG_transcript_26867		3.74028	3.15469	4.28699	1.9608	2.33125	1.62464		8.96662	0.809829	0.286682	2.82483	0.0047305	0.035949	NaN	4	13.9	5.55	6.88	12.4	0.55	3.48	0.54	2.33	1.98358	1.75509	EG_transcript_26867
3.48	0.54	3.50515									>EG_transcript_44972		6.08267	6.53936	6.11481	4.54576	4.40163	4.43199	+	49.3611	1.47451	0.218413	6.75105	1.47e-11	2.25e-09	NaN	22	76.7	16.5	25.7	42.2	0.61	3.48	0.54	10.83	3.50515	1.78582	EG_transcript_44972
3.48	0.54	1.91794									>EG_transcript_49422		2.25485	2.3067	2.96506	-0.0392051	1.00932	1.03968		3.76181	0.455356	0.25569	1.78089	0.0749303	0.243755	NaN	1.68	5.84	2.39	2.58	4.97	0.52	3.48	0.54	1.13	1.91794	1.83894	EG_transcript_49422
3.48	0.54	1.58116									>EG_transcript_54270		3.83981	3.68521	3.42449	2.76815	1.00932	1.03968		8.13331	0.761359	0.285463	2.6671	0.00765084	0.0514446	NaN	3.63	12.6	3.97	2.65	6.62	0.4	3.48	0.54	2.12	1.58116	2.04412	EG_transcript_54270
3.47	0.54	1.39027			---NA---					lightup>536	>EG_transcript_28776	>EG_transcript_28776	3.63336	2.56973	2.55002	1.54576	1.59428	0.0396766		5.19495	0.564742	0.271148	2.08278	0.0372711	0.154554	NaN	2.32	8.07	1.61	3.16	4.77	0.66	3.47	0.54	1.43	1.39027	1.8578	EG_transcript_28776
3.47	0.54	2.39324									>EG_transcript_30613		3.10285	3.3067	2.55002	0.960795	1.59428	1.03968		5.22735	0.583964	0.273327	2.1365	0.0326384	0.141798	NaN	2.34	8.11	1.53	3.4	4.93	0.69	3.47	0.54	1.49	2.39324	1.78827	EG_transcript_30613
3.46	0.54	2.46235			---NA---					lightup>414	>EG_transcript_24677	>EG_transcript_24677	5.57678	5.34232	5.77241	3.28272	3.70976	4.2096		30.7127	1.32851	0.249324	5.32846	9.91e-08	5.7e-06	NaN	13.8	47.7	15.2	17.3	32.5	0.53	3.46	0.54	7	2.46235	1.82981	EG_transcript_24677
3.46	0.54	2.43511			---NA---					lightup>987	>EG_transcript_5621	>EG_transcript_5621	4.39235	3.89166	3.6655	1.9608	2.59428	2.03968		10.4292	0.887204	0.287066	3.09059	0.00199756	0.0189892	NaN	4.68	16.2	3.38	5.7	9.09	0.63	3.46	0.54	2.7	2.43511	1.78492	EG_transcript_5621
3.46	0.54	1.28099									>EG_transcript_57222		3.25485	2.98477	3.28699	2.54576	0.00931711	0.0396766		5.84932	0.599643	0.27528	2.1783	0.0293835	0.132717	NaN	2.62	9.07	3.99	1.69	5.68	0.3	3.46	0.54	1.53	1.28099	2.31062	EG_transcript_57222
3.45	0.54	1.21368	CCQ53859		5-methyltetrahydropteroyltriglutamate--homocysteine methyltransferase	Crocosphaera watsonii WH 0005	2.36e-47	90	280	lightup>198	>EG_transcript_17273	>EG_transcript_17273	3.74028	2.3067	2.55002	0.960795	2.00932	0.0396766		5.19468	0.549693	0.2695	2.03968	0.0413826	0.165782	NaN	2.33	8.06	1.87	3.81	5.67	0.67	3.45	0.54	1.38	1.21368	1.8624	EG_transcript_17273
3.45	0.54	0.927322			---NA---					lightup>250	>EG_transcript_19515	>EG_transcript_19515	5.32524	4.68521	4.91926	4.04826	0.00931711	3.3616		20.6511	0.575316	0.271418	2.11966	0.0340343	0.145535	NaN	9.28	32	12.2	7.85	20	0.39	3.45	0.54	1.47	0.927322	2.50351	EG_transcript_19515
3.45	0.54	1.55291			---NA---					lightup>255	>EG_transcript_19588	>EG_transcript_19588	2.93292	2.3067	2.28699	-0.0392051	0.00931711	1.62464		3.75462	0.447583	0.254575	1.75816	0.0787209	0.251599	NaN	1.69	5.82	1.53	2.22	3.75	0.59	3.45	0.54	1.1	1.55291	1.97729	EG_transcript_19588
3.45	0.54	1.4448			---NA---					lightup>691	>EG_transcript_35435	>EG_transcript_35435	3.10285	2.98477	3.42449	2.28272	1.00932	0.0396766		5.85845	0.615039	0.276846	2.22159	0.0263108	0.123406	NaN	2.64	9.08	3.65	2.35	6	0.39	3.45	0.54	1.58	1.4448	2.06013	EG_transcript_35435
3.45	0.54	1.38625									>EG_transcript_37055		2.74028	3.15469	2.28699	1.9608	0.00931711	0.0396766		4.39916	0.495402	0.262779	1.88524	0.0593974	0.209279	NaN	1.98	6.82	1.93	2.32	4.25	0.55	3.45	0.54	1.23	1.38625	2.05739	EG_transcript_37055
3.45	0.54	1.41743			---NA---					lightup>1038	>EG_transcript_61497	>EG_transcript_61497	3.51788	3.3067	3.28699	1.9608	0.00931711	2.03968		6.68688	0.683329	0.281757	2.42524	0.0152982	0.0845535	NaN	3	10.4	3.21	2.52	5.74	0.44	3.45	0.54	1.82	1.41743	2.03393	EG_transcript_61497
3.45	0.54	1.54495									>EG_transcript_64795		5.14238	4.37709	4.87195	3.86769	2.59428	2.03968		18.3548	1.08587	0.278198	3.90323	9.49e-05	0.00179143	NaN	8.25	28.5	9.86	7.46	17.3	0.43	3.45	0.54	4.02	1.54495	1.96326	EG_transcript_64795
3.45	0.54	2.40155	WP_013843413, AEG61667		zinc-binding protein	Desulfotomaculum ruminis	0.00016	72	99	lightup>1198	>EG_transcript_9936	>EG_transcript_9936	5.60535	5.37709	4.96506	3.13072	3.46875	3.94657		26.1207	1.26254	0.25919	4.87111	1.11e-06	4.65e-05	NaN	11.7	40.5	7.72	14	21.7	0.64	3.45	0.54	5.95	2.40155	1.80049	EG_transcript_9936
3.44	0.54	0.547774									>EG_transcript_20016		-0.0670785	1.56973	3.28699	0.960795	0.00931711	0.0396766		2.94409	0.331299	0.23079	1.4355	0.151146	NaN	NaN	1.33	4.56	3.12	3.14	6.26	0.5	3.44	0.54	0.82	0.547774	1.25995	EG_transcript_20016
3.44	0.54	2.65432	EPS61993		hypothetical protein M569_12800, partial	Genlisea aurea	0.0178564	49	961	lightup>273	>EG_transcript_20269	>EG_transcript_20269	5.68781	5.41103	5.6655	3.54576	4.25725	3.49911	+	31.1598	1.33	0.247403	5.37587	7.62e-08	4.56e-06	NaN	14	48.3	14.7	14.9	29.7	0.5	3.44	0.54	7.12	2.65432	1.82074	EG_transcript_20269
3.44	0.54	2.80504									>EG_transcript_30619		5.71428	5.34232	5.09434	3.86769	3.59428	3.3616	+	27.3646	1.27907	0.25582	4.9999	5.74e-07	2.62e-05	NaN	12.3	42.4	8.12	12.6	20.8	0.61	3.44	0.54	6.24	2.80504	1.77579	EG_transcript_30619
3.44	0.54	0.617699	WP_017347594		hypothetical protein	Pantoea sp. A4	0.000128	45	417	lightup>630	>EG_transcript_32847	>EG_transcript_32847	1.93292	3.15469	-0.0349396	0.960795	0.00931711	0.0396766		2.94676	0.338355	0.232544	1.45501	0.145666	NaN	NaN	1.33	4.57	0.43	3.52	3.95	0.89	3.44	0.54	0.84	0.617699	1.34763	EG_transcript_32847
3.44	0.54	2.81867	ACD54748	GO:0016757, GO:0003956, GO:0006471, GO:0016740	ADP-ribosyltransferase 1	Adineta vaga	9.55e-08	51	240	lightup>852	>EG_transcript_4438	>EG_transcript_4438	6.02038	5.93896	5.82304	4.13072	3.70976	4.49911	+	39.3478	1.40627	0.23195	6.06282	1.34e-09	1.3e-07	NaN	17.7	61	14.6	16.1	30.6	0.52	3.44	0.54	8.87	2.81867	1.81427	EG_transcript_4438
3.44	0.54	1.14623									>EG_transcript_58141		3.93292	3.3067	2.55002	0.960795	2.59428	0.0396766		6.67294	0.64188	0.278765	2.30259	0.0213021	0.10654	NaN	3	10.3	2.31	4.44	6.76	0.66	3.44	0.54	1.67	1.14623	2.06496	EG_transcript_58141
3.44	0.54	2.42635									>EG_transcript_61802		3.39235	2.79212	2.77242	0.960795	1.00932	1.62464		5.21704	0.582035	0.273278	2.12983	0.0331857	0.143223	NaN	2.35	8.09	1.74	2.85	4.59	0.62	3.44	0.54	1.48	2.42635	1.78738	EG_transcript_61802
3.43	0.54	2.0289	WP_051239439, KFN49013	GO:0007165, GO:0016849, GO:0016020, GO:0016021, GO:0004871, GO:0035556, GO:0005622, GO:0009190	hypothetical protein	Arenimonas composti	6.63e-11	70	625	lightup>633	>EG_transcript_3288	>EG_transcript_3288	4.25485	4.73966	4.55002	1.9608	2.81667	3.2096		14.9038	1.0407	0.281435	3.69783	0.000217454	0.00346552	NaN	6.73	23.1	6.62	7.72	14.3	0.54	3.43	0.54	3.66	2.0289	1.85249	EG_transcript_3288
3.43	0.54	1.51548			---NA---					lightup>871	>EG_transcript_4587	>EG_transcript_4587	4.57678	3.98477	3.13498	1.54576	2.33125	2.62464		10.4334	0.851658	0.287175	2.96565	0.00302047	0.0259074	NaN	4.71	16.2	2.06	6.98	9.05	0.77	3.43	0.54	2.52	1.51548	1.73163	EG_transcript_4587
3.42	0.53	1.85328			---NA---					lightup>351	>EG_transcript_22676	>EG_transcript_22676	2.51788	2.3067	1.55002	0.960795	0.00931711	0.0396766		2.93064	0.364786	0.239201	1.52502	0.127255	NaN	NaN	1.33	4.53	0.847	1.54	2.38	0.64	3.42	0.53	0.9	1.85328	1.78827	EG_transcript_22676
3.42	0.53	0.749526									>EG_transcript_27645		2.25485	3.79212	0.96506	0.960795	1.00932	1.03968		4.43218	0.463295	0.257908	1.79636	0.0724377	0.238225	NaN	2.01	6.86	0.0398	5.6	5.64	0.99	3.42	0.53	1.14	0.749526	1.33408	EG_transcript_27645
3.42	0.53	1.68311			---NA---					lightup>707	>EG_transcript_36079	>EG_transcript_36079	2.93292	2.98477	2.28699	1.54576	0.00931711	1.03968		4.40245	0.505196	0.264534	1.90976	0.0561643	0.202417	NaN	1.99	6.81	1.6	2.31	3.91	0.59	3.42	0.53	1.25	1.68311	1.86998	EG_transcript_36079
3.42	0.53	3.82849									>EG_transcript_45818		5.48751	5.2327	5.09434	3.42023	3.59428	3.49911	+	25.1196	1.25807	0.258297	4.87061	1.11e-06	4.65e-05	NaN	11.4	38.9	8.06	11.4	19.4	0.59	3.42	0.53	5.95	3.82849	1.76698	EG_transcript_45818
3.42	0.53	2.31028									>EG_transcript_48600		2.25485	1.98477	2.28699	0.960795	0.00931711	0.0396766		2.93199	0.368987	0.240146	1.53651	0.124413	NaN	NaN	1.33	4.54	1.5	1.17	2.67	0.44	3.42	0.53	0.91	2.31028	1.83894	EG_transcript_48600
3.42	0.53	1.44637			---NA---					lightup>948	>EG_transcript_52759	>EG_transcript_52759	3.25485	2.79212	1.96506	1.54576	1.00932	0.0396766		4.38948	0.496119	0.263192	1.88501	0.0594288	0.209343	NaN	1.99	6.79	0.959	2.3	3.26	0.71	3.42	0.53	1.23	1.44637	1.80576	EG_transcript_52759
3.42	0.53	1.30078									>EG_transcript_64735		4.32524	4.56973	2.96506	2.28272	1.59428	2.84703		11.1138	0.861126	0.287182	2.99854	0.00271274	0.0238794	NaN	5.03	17.2	1.65	9.42	11.1	0.85	3.42	0.53	2.57	1.30078	1.712	EG_transcript_64735
3.41	0.53	1.56353			---NA---					lightup>203	>EG_transcript_17516	>EG_transcript_17516	3.63336	3.3067	2.28699	1.9608	1.00932	1.03968		5.8577	0.60803	0.276384	2.19995	0.0278108	0.128002	NaN	2.65	9.06	1.37	3.39	4.76	0.71	3.41	0.53	1.56	1.56353	1.73909	EG_transcript_17516
3.41	0.53	1.43272									>EG_transcript_19079		4.88712	4.84275	5.05252	3.66124	3.46875	1.62464		19.7133	1.13132	0.27319	4.14113	3.46e-05	0.000791139	NaN	8.94	30.5	10	7.44	17.5	0.43	3.41	0.53	4.46	1.43272	2.00926	EG_transcript_19079
3.41	0.53	1.21114									>EG_transcript_26569		0.932921	2.3067	2.77242	-0.0392051	1.00932	0.0396766		2.95053	0.356613	0.237318	1.50268	0.132922	NaN	NaN	1.34	4.56	2.18	2.08	4.26	0.49	3.41	0.53	0.88	1.21114	1.66741	EG_transcript_26569
3.41	0.53	1.26982			---NA---					lightup>615	>EG_transcript_32116	>EG_transcript_32116	2.25485	0.984768	2.77242	0.960795	0.00931711	0.0396766		2.92752	0.355769	0.237132	1.5003	0.133538	NaN	NaN	1.33	4.53	2.15	2.48	4.63	0.54	3.41	0.53	0.87	1.26982	1.66741	EG_transcript_32116
3.41	0.53	0.42085									>EG_transcript_32289		3.63336	-0.0152318	3.42449	-0.0392051	1.59428	1.62464		5.202	0.501831	0.263413	1.90511	0.0567657	0.203846	NaN	2.36	8.05	3.47	5.61	9.08	0.62	3.41	0.53	1.25	0.42085	1.28764	EG_transcript_32289
3.41	0.53	1.52033	EPS71058	GO:0004190, GO:0006508	hypothetical protein M569_03701	Genlisea aurea	0.000997	55	1621	lightup>638	>EG_transcript_330	>EG_transcript_330	4.74028	3.68521	3.87195	3.13072	1.59428	2.03968		11.687	0.890691	0.286917	3.10435	0.00190695	0.0183648	NaN	5.3	18.1	5.03	5.99	11	0.54	3.41	0.53	2.72	1.52033	1.84425	EG_transcript_330
3.41	0.53	1.45967									>EG_transcript_50147		4.25485	2.56973	3.6655	1.54576	2.00932	2.03968		8.12906	0.738442	0.284799	2.59285	0.00951842	0.0602637	NaN	3.69	12.6	3.37	5.47	8.84	0.62	3.41	0.53	2.02	1.45967	1.63178	EG_transcript_50147
3.4	0.53	1.40632			---NA---					lightup>63	>EG_transcript_12165	>EG_transcript_12165	4.83981	3.68521	4.35738	1.54576	2.33125	3.3616		13.3715	0.946398	0.285774	3.3117	0.000927303	0.0106412	NaN	6.08	20.7	6.21	8.57	14.8	0.58	3.4	0.53	3.03	1.40632	1.88126	EG_transcript_12165
3.4	0.53	1.11466			---NA---					lightup>488	>EG_transcript_27064	>EG_transcript_27064	3.74028	4.07223	2.96506	-0.0392051	2.00932	2.62464		8.1934	0.739341	0.284843	2.59561	0.00944233	0.0598875	NaN	3.72	12.7	2.38	6.9	9.28	0.74	3.4	0.53	2.02	1.11466	2.06094	EG_transcript_27064
3.4	0.53	2.13661									>EG_transcript_33920		5.48751	5.56973	5.05252	4.13072	3.00932	3.49911		27.0705	1.25429	0.25766	4.86801	1.13e-06	4.71e-05	NaN	12.3	41.8	10.1	12.9	23	0.56	3.4	0.53	5.95	2.13661	1.82354	EG_transcript_33920
3.4	0.53	1.99801									>EG_transcript_37589		1.93292	2.56973	1.96506	-0.0392051	1.00932	0.0396766		2.9456	0.367167	0.239862	1.53074	0.125833	NaN	NaN	1.34	4.55	1.2	1.87	3.07	0.61	3.4	0.53	0.9	1.99801	1.81931	EG_transcript_37589
3.4	0.53	2.82474									>EG_transcript_38081		5.81557	5.34232	5.74642	3.66124	3.70976	4.2096	+	32.4684	1.33248	0.24529	5.43226	5.56e-08	3.49e-06	NaN	14.7	50.2	14.2	16.9	31.1	0.54	3.4	0.53	7.25	2.82474	1.77457	EG_transcript_38081
3.4	0.53	1.30856									>EG_transcript_43375		4.25485	2.98477	4.13499	0.960795	2.59428	2.3616		9.61689	0.810249	0.286864	2.82451	0.00473535	0.0359724	NaN	4.37	14.9	5.76	7.52	13.3	0.57	3.4	0.53	2.32	1.30856	1.81931	EG_transcript_43375
3.39	0.53	1.42929									>EG_transcript_11343		2.74028	2.56973	2.96506	-0.0392051	2.00932	0.0396766		4.40909	0.496554	0.26348	1.8846	0.0594844	0.209431	NaN	2.01	6.81	2.95	2.57	5.52	0.47	3.39	0.53	1.23	1.42929	2.08843	EG_transcript_11343
3.39	0.53	1.20289									>EG_transcript_29009		3.51788	3.79212	3.6655	-0.0392051	1.00932	3.03968		8.20099	0.733563	0.284637	2.57719	0.00996068	0.06213	NaN	3.74	12.7	4.48	4.3	8.78	0.49	3.39	0.53	2	1.20289	2.32191	EG_transcript_29009
3.39	0.53	1.59856			---NA---					lightup>735	>EG_transcript_37501	>EG_transcript_37501	2.25485	2.79212	3.13498	0.960795	0.00931711	1.62464		4.42008	0.50304	0.264381	1.90271	0.0570786	0.204462	NaN	2.01	6.83	2.61	2.31	4.93	0.47	3.39	0.53	1.24	1.59856	1.8624	EG_transcript_37501
3.39	0.53	1.50697									>EG_transcript_42034		4.83981	4.89166	5.35738	1.9608	3.70976	3.62464		21.4381	1.15667	0.270822	4.27097	1.95e-05	0.000488808	NaN	9.77	33.1	13.5	13.5	27	0.5	3.39	0.53	4.71	1.50697	1.93122	EG_transcript_42034
3.38	0.53	3.59271	XP_010040394, XP_010040401, XP_010040405, XP_010040409, XP_010040414		SUPPRESSOR OF npr1-1, CONSTITUTIVE 1-like	Eucalyptus grandis	5.74e-05	50	623	lightup>252	>EG_transcript_19521	>EG_transcript_19521	6.48751	6.11405	6.51965	4.54576	4.59428	4.74012	+	54.1637	1.46972	0.210584	6.97927	2.97e-12	5.34e-10	NaN	24.7	83.6	23	27.6	50.6	0.55	3.38	0.53	11.53	3.59271	1.74702	EG_transcript_19521
3.38	0.53	1.16245									>EG_transcript_45415		3.93292	3.79212	2.96506	2.28272	2.33125	0.0396766		7.97681	0.72916	0.284809	2.56017	0.010462	0.064305	NaN	3.64	12.3	2.26	4.5	6.76	0.67	3.38	0.53	1.98	1.16245	2.01215	EG_transcript_45415
3.38	0.53	1.98426									>EG_transcript_63546		4.18085	4.07223	3.6655	1.9608	1.59428	2.84703		10.2924	0.866748	0.287118	3.01879	0.0025379	0.0227523	NaN	4.7	15.9	3.49	5.37	8.87	0.61	3.38	0.53	2.6	1.98426	1.83882	EG_transcript_63546
3.38	0.53	2.17694									>EG_transcript_8478		5.68781	5.41103	5.45691	4.20872	3.81667	3.03968		29.8038	1.28889	0.25081	5.13891	2.76e-07	1.42e-05	NaN	13.6	46	11.9	11	22.9	0.48	3.38	0.53	6.56	2.17694	1.83023	EG_transcript_8478
3.37	0.53	1.68536			---NA---					lightup>485	>EG_transcript_26917	>EG_transcript_26917	4.88712	3.98477	3.55002	2.76815	2.59428	2.03968		12.3499	0.909459	0.286436	3.17509	0.00149791	0.0153788	NaN	5.65	19	2.53	7.59	10.1	0.75	3.37	0.53	2.82	1.68536	1.67327	EG_transcript_26917
3.37	0.53	1.94655									>EG_transcript_34705		3.51788	3.3067	3.6655	0.960795	1.59428	2.3616		7.35733	0.719707	0.284312	2.5314	0.0113608	0.0681382	NaN	3.37	11.3	3.7	4.06	7.76	0.52	3.37	0.53	1.94	1.94655	1.8578	EG_transcript_34705
3.37	0.53	1.38551	XP_011789798		mismatch repair endonuclease PMS2	Colobus angolensis palliatus	0.0771081	46	844	lightup>830	>EG_transcript_42631	>EG_transcript_42631	3.25485	3.4442	2.77242	-0.0392051	2.00932	1.62464		5.89091	0.615079	0.277282	2.21824	0.0265384	0.124117	NaN	2.69	9.09	2.4	4.06	6.45	0.63	3.37	0.53	1.58	1.38551	1.9589	EG_transcript_42631
3.37	0.53	1.62734									>EG_transcript_49918		2.93292	2.3067	2.96506	-0.0392051	1.59428	1.03968		4.40684	0.502782	0.264544	1.90056	0.0573596	0.205059	NaN	2.02	6.8	2.61	2.9	5.51	0.53	3.37	0.53	1.24	1.62734	1.86998	EG_transcript_49918
3.36	0.53	1.96256									>EG_transcript_18091		3.74028	3.89166	3.96506	1.54576	2.81667	1.62464		9.4787	0.826846	0.287147	2.87952	0.00398276	0.0317672	NaN	4.35	14.6	5.13	4.31	9.44	0.46	3.36	0.53	2.4	1.96256	1.86998	EG_transcript_18091
3.36	0.53	0.806081									>EG_transcript_20796		3.51788	0.984768	2.77242	-0.0392051	2.00932	0.0396766		4.38222	0.454458	0.25704	1.76804	0.0770538	0.248292	NaN	2.01	6.76	2.63	3.55	6.17	0.57	3.36	0.53	1.11	0.806081	1.75509	EG_transcript_20796
3.36	0.53	1.54007	XP_005771948, EOD19519	GO:0000160, GO:0004871, GO:0005622	hypothetical protein EMIHUDRAFT_451139	Emiliania huxleyi CCMP1516	0.0926595	48	1244	lightup>455	>EG_transcript_26172	>EG_transcript_26172	1.93292	3.15469	3.42449	1.54576	1.00932	1.03968		5.07481	0.543613	0.270384	2.01052	0.0443759	0.173637	NaN	2.33	7.82	3.1	2.97	6.07	0.49	3.36	0.53	1.35	1.54007	1.63912	EG_transcript_26172
3.36	0.53	1.35724			---NA---					lightup>721	>EG_transcript_36824	>EG_transcript_36824	3.10285	3.4442	2.96506	-0.0392051	1.00932	2.3616		5.90162	0.609057	0.276814	2.20024	0.0277898	0.12792	NaN	2.71	9.09	2.51	3.73	6.24	0.6	3.36	0.53	1.56	1.35724	2.06013	EG_transcript_36824
3.36	0.53	4.25439	XP_005415172		kinesin KIF13B	Chinchilla lanigera	4.67e-82	55	427	lightup>819	>EG_transcript_4175	>EG_transcript_4175	7.02038	6.85513	7.14497	5.17025	5.33125	5.2876	+	83.7417	1.5536	0.17923	8.66819	4.39e-18	2.21e-15	NaN	38.4	129	35.8	39.6	75.4	0.53	3.36	0.53	17.36	4.25439	1.7438	EG_transcript_4175
3.35	0.52	3.3699									>EG_transcript_11645		6.89871	7.06158	6.93084	5.31835	5.40163	4.89766	+	81.149	1.5415	0.18151	8.49265	2.02e-17	9.17e-15	NaN	37.3	125	30.7	32.2	62.9	0.51	3.35	0.52	16.69	3.3699	1.75783	EG_transcript_11645
3.35	0.53	1.89645	NP_041900, P02991, CAA24925, CAA29599, CAA50087, CAA77904, AKL82354	GO:0000166, GO:0005525, GO:0003746, GO:0009507, GO:0003924, GO:0006414, GO:0006412, GO:0009536, GO:0005622	elongation factor Tu	Euglena gracilis	0	100	409	lightup>133	>EG_transcript_1495	>EG_transcript_1495	4.93292	4.56973	4.71995	2.54576	3.70976	2.3616		17.4518	1.07862	0.27711	3.89238	9.93e-05	0.00186409	NaN	8.02	26.9	8.53	8.24	16.8	0.49	3.35	0.53	4	1.89645	1.86849	EG_transcript_1495
3.35	0.52	1.32754									>EG_transcript_30688		3.83981	4.56973	4.28699	0.960795	3.00932	2.84703		12.4636	0.925406	0.285979	3.23592	0.00121251	0.0130555	NaN	5.73	19.2	6.63	7.38	14	0.53	3.35	0.52	2.92	1.32754	1.9598	EG_transcript_30688
3.35	0.53	1.98789									>EG_transcript_3220		3.39235	4.15469	3.55002	2.54576	1.59428	1.62464		8.66105	0.776658	0.286521	2.71065	0.00671524	0.0466108	NaN	3.98	13.3	3.52	4.53	8.05	0.56	3.35	0.53	2.17	1.98789	1.77746	EG_transcript_3220
3.35	0.52	1.21757									>EG_transcript_33954		2.25485	3.98477	3.6655	2.28272	1.59428	1.03968		7.20582	0.666708	0.28178	2.36606	0.0179787	0.0946464	NaN	3.31	11.1	3.74	4.19	7.93	0.53	3.35	0.52	1.75	1.21757	1.66281	EG_transcript_33954
3.35	0.53	3.32257									>EG_transcript_36461		4.25485	4.15469	4.55002	2.76815	2.59428	2.3616	+	13.0531	0.976577	0.283807	3.441	0.000579578	0.0073558	NaN	6	20.1	6.1	6.3	12.4	0.51	3.35	0.53	3.24	3.32257	1.74518	EG_transcript_36461
3.35	0.52	1.387									>EG_transcript_45549		2.25485	3.3067	3.13498	1.54576	0.00931711	1.62464		5.07703	0.546152	0.270783	2.01694	0.0437019	0.171789	NaN	2.34	7.82	2.79	2.65	5.43	0.49	3.35	0.52	1.36	1.387	1.83894	EG_transcript_45549
3.35	0.52	2.59649			---NA---					lightup>928	>EG_transcript_50999	>EG_transcript_50999	5.71428	5.19422	5.48862	3.66124	4.09678	3.3616		29.0088	1.27464	0.252051	5.05707	4.26e-07	2.04e-05	NaN	13.3	44.7	12	13.4	25.4	0.53	3.35	0.52	6.37	2.59649	1.75917	EG_transcript_50999
3.34	0.52	1.32994			---NA---					lightup>491	>EG_transcript_27177	>EG_transcript_27177	3.63336	3.3067	2.96506	1.9608	0.00931711	2.03968		6.52062	0.652028	0.280701	2.32285	0.0201872	0.102751	NaN	3	10	2.56	2.84	5.4	0.53	3.34	0.52	1.69	1.32994	1.96511	EG_transcript_27177
3.34	0.52	1.7335	WP_034844328, KEI72128	GO:0016020, GO:0005509, GO:0007156	type I secretion C-terminal target domain-containing	Endozoicomonas elysicola	5.55e-07	47	7482	lightup>605	>EG_transcript_31654	>EG_transcript_31654	3.51788	4.2327	4.28699	2.9608	1.59428	2.03968		10.7822	0.862888	0.287038	3.00618	0.00264553	0.0234494	NaN	4.97	16.6	6.44	4.65	11.1	0.42	3.34	0.52	2.58	1.7335	1.81427	EG_transcript_31654
3.34	0.52	0.791262									>EG_transcript_36616		2.74028	1.98477	4.48862	2.54576	1.00932	1.03968		7.16625	0.603228	0.276713	2.17998	0.029259	0.132357	NaN	3.3	11	7.66	7.89	15.6	0.51	3.34	0.52	1.53	0.791262	1.53964	EG_transcript_36616
3.34	0.52	1.28912									>EG_transcript_4117		3.10285	3.68521	3.55002	2.28272	2.00932	0.0396766		7.1812	0.689497	0.283249	2.43424	0.0149232	0.083157	NaN	3.31	11.1	3.56	2.88	6.45	0.45	3.34	0.52	1.83	1.28912	2.00212	EG_transcript_4117
3.34	0.52	0.878332									>EG_transcript_43009		3.74028	1.98477	1.55002	-0.0392051	1.00932	1.62464		4.38666	0.458167	0.25792	1.7764	0.0756678	0.245294	NaN	2.02	6.75	0.655	4.13	4.79	0.86	3.34	0.52	1.12	0.878332	1.56011	EG_transcript_43009
3.34	0.52	0.726546	XP_005850824, EFN58722	GO:0016491, GO:0055114	hypothetical protein CHLNCDRAFT_16675, partial	Chlorella variabilis	1.14e-26	62	406	lightup>1045	>EG_transcript_62170	>EG_transcript_62170	2.93292	3.79212	0.96506	0.960795	1.59428	1.03968		5.07721	0.508028	0.265828	1.91112	0.0559896	0.202035	NaN	2.34	7.81	0.487	5.92	6.41	0.92	3.34	0.52	1.25	0.726546	1.36512	EG_transcript_62170
3.34	0.52	1.0891									>EG_transcript_72041		3.74028	4.15469	4.21299	3.13072	0.00931711	2.3616		10.7708	0.845604	0.287165	2.94466	0.00323311	0.0272278	NaN	4.97	16.6	7.11	3.67	10.8	0.34	3.34	0.52	2.49	1.0891	2.20211	EG_transcript_72041
3.33	0.52	1.56214									>EG_transcript_42583		2.51788	1.98477	2.77242	1.54576	0.00931711	0.0396766		3.57864	0.41918	0.251917	1.66396	0.0961207	0.285335	NaN	1.65	5.51	2.36	1.82	4.19	0.43	3.33	0.52	1.02	1.56214	1.89344	EG_transcript_42583
3.33	0.52	2.60523									>EG_transcript_57555		5.83981	5.71269	5.74642	4.28272	3.46875	4.2096		35.4064	1.3408	0.238308	5.62633	1.84e-08	1.33e-06	NaN	16.3	54.5	15.2	12.6	27.8	0.45	3.33	0.52	7.73	2.60523	1.77928	EG_transcript_57555
3.33	0.52	2.04377									>EG_transcript_66859		4.97731	4.68521	5.17451	2.9608	3.81667	2.62464		20.231	1.13296	0.271119	4.17885	2.93e-05	0.000686858	NaN	9.35	31.1	11	11.2	22.3	0.5	3.33	0.52	4.53	2.04377	1.81164	EG_transcript_66859
3.32	0.52	2.1028									>EG_transcript_13907		2.25485	2.79212	2.28699	0.960795	1.00932	0.0396766		3.59449	0.427099	0.253499	1.68481	0.0920246	0.27735	NaN	1.66	5.53	1.28	1.88	3.16	0.59	3.32	0.52	1.04	2.1028	1.77472	EG_transcript_13907
3.32	0.52	1.70948			---NA---					lightup>434	>EG_transcript_25474	>EG_transcript_25474	5.76581	5.47662	5.48862	2.76815	4.40163	3.94657		31.2006	1.27422	0.251323	5.07006	3.98e-07	1.93e-05	NaN	14.5	47.9	14.9	15.9	30.8	0.52	3.32	0.52	6.4	1.70948	1.87157	EG_transcript_25474
3.32	0.52	1.61698									>EG_transcript_27107		4.39235	4.4442	4.71995	3.42023	2.81667	1.62464		14.9929	1.00388	0.281661	3.56414	0.000365046	0.00519197	NaN	6.94	23	7.76	5.64	13.4	0.42	3.32	0.52	3.44	1.61698	1.89832	EG_transcript_27107
3.32	0.52	2.1028			---NA---					lightup>682	>EG_transcript_34994	>EG_transcript_34994	2.25485	2.79212	2.28699	0.960795	1.00932	0.0396766		3.59449	0.427099	0.253499	1.68481	0.0920246	0.27735	NaN	1.66	5.53	1.28	1.88	3.16	0.59	3.32	0.52	1.04	2.1028	1.77472	EG_transcript_34994
3.32	0.52	2.90242									>EG_transcript_43800		3.63336	3.68521	3.87195	1.9608	2.33125	1.62464	+	8.65379	0.790051	0.286839	2.75434	0.00588104	0.0422191	NaN	4	13.3	3.93	3.73	7.66	0.49	3.32	0.52	2.23	2.90242	1.75795	EG_transcript_43800
3.32	0.52	2.08756									>EG_transcript_4797		4.97731	3.98477	4.87195	2.76815	2.81667	3.2096		16.6206	1.04529	0.279221	3.7436	0.000181402	0.00298769	NaN	7.7	25.5	7.71	10.7	18.4	0.58	3.32	0.52	3.74	2.08756	1.67987	EG_transcript_4797
3.32	0.52	2.62098									>EG_transcript_51436		4.02038	3.4442	3.6655	2.28272	2.00932	1.62464		8.62944	0.78404	0.286736	2.73436	0.00625019	0.0441784	NaN	3.99	13.3	3.2	3.79	6.99	0.54	3.32	0.52	2.2	2.62098	1.7378	EG_transcript_51436
3.32	0.52	2.24064			---NA---					lightup>1120	>EG_transcript_71551	>EG_transcript_71551	3.51788	3.3067	3.13498	0.960795	1.59428	2.03968		6.5353	0.664271	0.281676	2.35828	0.0183598	0.0960216	NaN	3.03	10	2.28	3.17	5.45	0.58	3.32	0.52	1.74	2.24064	1.78827	EG_transcript_71551
3.31	0.52	1.17003									>EG_transcript_10445		3.39235	1.56973	3.28699	0.960795	1.59428	1.03968		5.04184	0.528878	0.268955	1.96642	0.04925	0.185891	NaN	2.34	7.74	2.83	4.2	7.03	0.6	3.31	0.52	1.31	1.17003	1.55144	EG_transcript_10445
3.31	0.52	2.1773									>EG_transcript_17902		3.63336	3.3067	4.13499	1.54576	2.33125	2.03968		8.6562	0.776271	0.286606	2.7085	0.00675884	0.0468418	NaN	4.02	13.3	5.22	6.02	11.2	0.54	3.31	0.52	2.17	2.1773	1.71945	EG_transcript_17902
3.31	0.52	1.43761			---NA---					lightup>398	>EG_transcript_24100	>EG_transcript_24100	4.7909	5.02916	4.55002	2.28272	2.00932	4.03968		18.1833	1.04884	0.279042	3.75873	0.000170777	0.00284712	NaN	8.45	27.9	7.66	10.8	18.4	0.58	3.31	0.52	3.77	1.43761	2.01279	EG_transcript_24100
3.3	0.52	1.55895			---NA---					lightup>69	>EG_transcript_12485	>EG_transcript_12485	4.18085	4.15469	3.42449	1.54576	1.59428	3.03968		10.1411	0.827674	0.28718	2.88208	0.00395064	0.0315738	NaN	4.72	15.6	3.17	6.57	9.74	0.67	3.3	0.52	2.4	1.55895	1.86011	EG_transcript_12485
3.3	0.52	2.16226			---NA---					lightup>309	>EG_transcript_2147	>EG_transcript_2147	6.39235	6.32462	5.91926	4.76815	3.81667	4.74012		48.7888	1.39843	0.222378	6.28853	3.2e-10	3.56e-08	NaN	22.7	74.9	17	22.4	39.4	0.57	3.3	0.52	9.49	2.16226	1.77043	EG_transcript_2147
3.3	0.52	1.49483			---NA---					lightup>440	>EG_transcript_25608	>EG_transcript_25608	2.74028	2.79212	1.55002	0.960795	0.00931711	1.03968		3.59089	0.417727	0.251935	1.65807	0.0973025	0.287365	NaN	1.67	5.51	0.733	2.52	3.25	0.77	3.3	0.52	1.01	1.49483	1.69088	EG_transcript_25608
3.3	0.52	0.471738	XP_002502831, ACO64089	GO:0000166, GO:0003676	, partial	Micromonas sp. RCC299	1.38e-18	67	244	lightup>514	>EG_transcript_27945	>EG_transcript_27945	-0.0670785	3.56973	1.96506	-0.0392051	0.00931711	1.62464		3.63269	0.370352	0.241944	1.53073	0.125836	0.336161	NaN	1.69	5.58	1.2	4.19	5.4	0.78	3.3	0.52	0.9	0.471738	1.29099	EG_transcript_27945
3.3	0.52	2.28743			---NA---					lightup>558	>EG_transcript_29599	>EG_transcript_29599	5.42478	5.34232	5.87195	3.54576	4.33125	3.49911		30.8673	1.2695	0.250239	5.07317	3.91e-07	1.91e-05	NaN	14.4	47.4	17.5	17.9	35.4	0.5	3.3	0.52	6.41	2.28743	1.75431	EG_transcript_29599
3.3	0.52	1.22593									>EG_transcript_49214		4.25485	4.73966	4.71995	3.13072	3.46875	1.03968		15.6746	1.00008	0.281686	3.55033	0.000384742	0.00539883	NaN	7.3	24.1	8.1	6.75	14.9	0.45	3.3	0.52	3.41	1.22593	2.0251	EG_transcript_49214
3.3	0.52	1.30071									>EG_transcript_53438		4.39235	4.50833	4.48862	2.9608	1.00932	3.3616		14.381	0.980472	0.283085	3.46352	0.000533158	0.00692716	NaN	6.69	22.1	7.18	5.12	12.3	0.42	3.3	0.52	3.27	1.30071	2.0192	EG_transcript_53438
3.3	0.52	1.37535									>EG_transcript_57292		4.74028	5.07223	4.6655	2.9608	3.91621	1.62464		18.6192	1.06629	0.276931	3.85039	0.000117932	0.00213227	NaN	8.66	28.6	8.01	9.69	17.7	0.55	3.3	0.52	3.93	1.37535	1.99212	EG_transcript_57292
3.29	0.52	2.03602			---NA---					lightup>13	>EG_transcript_10349	>EG_transcript_10349	4.39235	5.02916	5.28699	2.76815	3.17924	3.62464		20.1503	1.11184	0.272402	4.08161	4.47e-05	0.000977305	NaN	9.4	30.9	10.9	11.3	22.2	0.51	3.29	0.52	4.35	2.03602	1.71216	EG_transcript_10349
3.29	0.52	2.13803			---NA---					lightup>329	>EG_transcript_21976	>EG_transcript_21976	3.83981	4.56973	4.13499	2.9608	2.33125	2.03968		12.0942	0.912311	0.285753	3.19265	0.00140974	0.0146764	NaN	5.64	18.5	4.89	5.65	10.5	0.54	3.29	0.52	2.85	2.13803	1.7376	EG_transcript_21976
3.29	0.52	1.14254			---NA---					lightup>378	>EG_transcript_2339	>EG_transcript_2339	3.39235	3.3067	3.6655	-0.0392051	3.00932	0.0396766		7.18951	0.646223	0.280682	2.30233	0.0213164	0.106566	NaN	3.35	11	5.47	4.28	9.76	0.44	3.29	0.52	1.67	1.14254	2.45159	EG_transcript_2339
3.29	0.52	1.3976									>EG_transcript_34742		3.39235	2.56973	2.77242	0.960795	0.00931711	2.03968		5.05569	0.539846	0.270444	1.99615	0.0459177	0.177216	NaN	2.35	7.76	2.08	2.85	4.93	0.58	3.29	0.52	1.34	1.3976	1.90824	EG_transcript_34742
3.29	0.52	1.43223									>EG_transcript_51050		2.93292	2.98477	3.42449	1.9608	0.00931711	1.62464		5.71204	0.592679	0.27647	2.14374	0.032054	0.140265	NaN	2.66	8.76	3.65	2.56	6.22	0.41	3.29	0.52	1.49	1.43223	1.91581	EG_transcript_51050
3.29	0.52	6.09871			---NA---					lightup>1140	>EG_transcript_7606	>EG_transcript_7606	11.0454	11.0106	11.0729	9.29618	9.37782	9.29471	+	1375.45	1.69446	0.0691935	24.4887	1.95e-132	7.97e-128	NaN	641	2110	517	524	1040	0.5	3.29	0.52	131.71	6.09871	1.72006	EG_transcript_7606
3.29	0.52	4.46001			---NA---					lightup>1161	>EG_transcript_8523	>EG_transcript_8523	6.99901	7.00714	6.93084	5.35311	5.09678	5.32508	+	82.2896	1.52737	0.178391	8.56188	1.11e-17	5.34e-15	NaN	38.4	126	30.1	30.6	60.7	0.5	3.29	0.52	16.95	4.46001	1.72067	EG_transcript_8523
3.28	0.52	2.90966			---NA---					lightup>341	>EG_transcript_22399	>EG_transcript_22399	3.10285	2.98477	3.28699	1.54576	1.00932	1.62464	+	5.714	0.603598	0.277618	2.1742	0.0296898	0.133581	NaN	2.67	8.76	2.67	2.56	5.23	0.49	3.28	0.52	1.53	2.90966	1.73163	EG_transcript_22399
3.28	0.52	1.39564			---NA---					lightup>427	>EG_transcript_25155	>EG_transcript_25155	4.25485	3.3067	3.42449	1.54576	1.00932	2.84703		8.64181	0.746218	0.285872	2.61032	0.00904572	0.0580261	NaN	4.04	13.2	3.28	5.39	8.67	0.62	3.28	0.52	2.04	1.39564	1.86131	EG_transcript_25155
3.28	0.52	1.45657			---NA---					lightup>782	>EG_transcript_39604	>EG_transcript_39604	1.93292	2.79212	2.55002	-0.0392051	0.00931711	1.62464		3.61075	0.417308	0.25205	1.65566	0.0977914	0.288329	NaN	1.69	5.53	1.85	2.09	3.95	0.53	3.28	0.52	1.01	1.45657	1.89344	EG_transcript_39604
3.28	0.52	1.34107			---NA---					lightup>1013	>EG_transcript_59036	>EG_transcript_59036	2.93292	3.4442	3.42449	2.28272	1.59428	0.0396766		6.36185	0.629765	0.279944	2.24961	0.0244737	0.117411	NaN	2.97	9.75	3.24	2.33	5.57	0.42	3.28	0.52	1.61	1.34107	1.96164	EG_transcript_59036
3.28	0.52	1.48836									>EG_transcript_7900		4.32524	2.98477	4.42449	1.9608	2.59428	2.3616		10.7511	0.838212	0.287171	2.91887	0.00351308	0.0288857	NaN	5.02	16.5	6.2	8.71	14.9	0.58	3.28	0.52	2.45	1.48836	1.60594	EG_transcript_7900
3.27	0.51	2.66384			---NA---					lightup>248	>EG_transcript_19431	>EG_transcript_19431	5.51788	5.15469	5.32261	3.66124	3.17924	3.94657	+	26.4314	1.22922	0.255929	4.80298	1.56e-06	6.24e-05	NaN	12.4	40.5	10.4	11.1	21.5	0.51	3.27	0.51	5.81	2.66384	1.73605	EG_transcript_19431
3.27	0.51	4.14932									>EG_transcript_31924		6.02038	5.96205	6.05252	4.13072	4.46875	4.2876	+	42.1353	1.37992	0.224649	6.14253	8.12e-10	8.26e-08	NaN	19.7	64.5	17.1	17	34.1	0.5	3.27	0.51	9.09	4.14932	1.71596	EG_transcript_31924
3.27	0.52	0.40468			---NA---					lightup>915	>EG_transcript_49514	>EG_transcript_49514	3.63336	-0.0152318	1.55002	0.960795	1.00932	0.0396766		3.55239	0.363512	0.240852	1.50928	0.131228	0.345571	NaN	1.66	5.44	0.633	3.49	4.12	0.85	3.27	0.52	0.88	0.40468	1.05279	EG_transcript_49514
3.27	0.51	3.62509			---NA---					lightup>982	>EG_transcript_55516	>EG_transcript_55516	6.34231	6.05086	6.23185	4.42023	4.70976	4.3616	+	48.4548	1.40913	0.216302	6.51462	7.29e-11	9.83e-09	NaN	22.7	74.2	19.1	20.5	39.6	0.52	3.27	0.51	10.14	3.62509	1.71114	EG_transcript_55516
3.27	0.51	1.84575			---NA---					lightup>1000	>EG_transcript_57873	>EG_transcript_57873	5.25485	4.98477	5.35738	4.04826	2.59428	3.49911		24.1219	1.17724	0.263235	4.4722	7.74e-06	0.000231961	NaN	11.3	36.9	13.4	9.91	23.3	0.43	3.27	0.51	5.11	1.84575	1.81845	EG_transcript_57873
3.27	0.52	1.75035									>EG_transcript_71236		3.51788	3.15469	3.96506	2.28272	1.00932	2.03968		7.82799	0.722673	0.285226	2.53369	0.0112869	0.0678046	NaN	3.66	12	4.94	4.61	9.55	0.48	3.27	0.52	1.95	1.75035	1.76864	EG_transcript_71236
3.27	0.51	0.923599									>EG_transcript_8909		1.93292	2.79212	3.96506	-0.0392051	2.33125	1.03968		5.73721	0.542998	0.271191	2.00227	0.0452558	0.175716	NaN	2.69	8.79	5.66	5.5	11.2	0.49	3.27	0.51	1.34	0.923599	1.78613	EG_transcript_8909
3.26	0.51	2.21174									>EG_transcript_17390		3.83981	3.79212	2.96506	1.9608	1.59428	2.03968		7.83397	0.725621	0.285374	2.5427	0.011	0.0666292	NaN	3.67	12	1.67	4.71	6.38	0.74	3.26	0.51	1.96	2.21174	1.66741	EG_transcript_17390
3.26	0.51	0.880247			---NA---					lightup>327	>EG_transcript_21937	>EG_transcript_21937	-0.0670785	1.98477	2.28699	-0.0392051	0.00931711	0.0396766		2.13341	0.259606	0.213591	1.21544	0.224199	NaN	NaN	1	3.26	1.3	1.53	2.84	0.54	3.26	0.51	0.65	0.880247	1.3983	EG_transcript_21937
3.26	0.51	3.40729			---NA---					lightup>604	>EG_transcript_31611	>EG_transcript_31611	5.25485	4.84275	5.09434	3.54576	3.33125	3.2096	+	22.0058	1.16404	0.264777	4.39632	1.1e-05	0.000307313	NaN	10.3	33.7	8.48	9.16	17.6	0.52	3.26	0.51	4.96	3.40729	1.70178	EG_transcript_31611
3.26	0.51	1.65817			---NA---					lightup>770	>EG_transcript_39108	>EG_transcript_39108	2.74028	2.98477	2.28699	1.54576	0.00931711	1.03968		4.24336	0.475733	0.262742	1.81064	0.0701959	0.233145	NaN	1.99	6.49	1.6	2.2	3.8	0.58	3.26	0.51	1.15	1.65817	1.80576	EG_transcript_39108
3.26	0.51	0.670819									>EG_transcript_42856		0.932921	2.79212	-0.0349396	-0.0392051	0.00931711	0.0396766		2.13654	0.251641	0.210871	1.19334	0.232736	NaN	NaN	1	3.27	0.0199	2.75	2.77	0.99	3.26	0.51	0.63	0.670819	1.22677	EG_transcript_42856
3.26	0.51	1.8919									>EG_transcript_47892		3.74028	3.68521	3.6655	2.28272	2.33125	1.03968		8.47842	0.763367	0.286594	2.66359	0.00773128	0.0518319	NaN	3.98	13	3.54	2.83	6.38	0.44	3.26	0.51	2.11	1.8919	1.81245	EG_transcript_47892
3.26	0.51	1.28821									>EG_transcript_72453		0.932921	2.56973	0.96506	-0.0392051	0.00931711	0.0396766		2.1343	0.261632	0.214232	1.22125	0.22199	NaN	NaN	1	3.27	0.328	2.09	2.42	0.86	3.26	0.51	0.65	1.28821	1.48597	EG_transcript_72453
3.26	0.51	1.43021			---NA---					lightup>1185	>EG_transcript_9340	>EG_transcript_9340	4.32524	4.73966	3.55002	3.13072	1.59428	2.62464		12.7368	0.899943	0.286016	3.14647	0.00165253	0.0164649	NaN	5.98	19.5	3.82	8.58	12.4	0.69	3.26	0.51	2.78	1.43021	1.75509	EG_transcript_9340
3.25	0.51	1.8392			---NA---					lightup>18	>EG_transcript_10432	>EG_transcript_10432	2.74028	3.15469	3.77242	1.9608	1.00932	1.62464		6.37364	0.630203	0.280142	2.24959	0.0244752	0.117411	NaN	3	9.75	4.18	3.54	7.72	0.46	3.25	0.51	1.61	1.8392	1.69088	EG_transcript_10432
3.25	0.51	1.18149									>EG_transcript_28590		3.39235	3.15469	3.77242	-0.0392051	1.00932	2.84703		7.20868	0.660341	0.281912	2.34236	0.0191621	0.0989243	NaN	3.39	11	4.69	4.94	9.63	0.51	3.25	0.51	1.72	1.18149	2.16744	EG_transcript_28590
3.25	0.51	1.8231									>EG_transcript_43609		1.51788	2.3067	0.96506	-0.0392051	0.00931711	0.0396766		2.12848	0.26613	0.215823	1.2331	0.21754	NaN	NaN	1	3.25	0.328	1.76	2.09	0.84	3.25	0.51	0.66	1.8231	1.59328	EG_transcript_43609
3.25	0.51	2.10989									>EG_transcript_45430		5.29047	5.86741	5.28699	4.13072	3.17924	3.94657		29.7591	1.23819	0.252917	4.89565	9.8e-07	4.2e-05	NaN	14	45.5	11.2	15.8	26.9	0.59	3.25	0.51	6.01	2.10989	1.72945	EG_transcript_45430
3.25	0.51	1.1957									>EG_transcript_57141		3.51788	3.56973	2.55002	1.54576	2.33125	0.0396766		6.36085	0.615817	0.278997	2.20725	0.0272965	0.126362	NaN	2.99	9.73	1.66	4.28	5.93	0.72	3.25	0.51	1.56	1.1957	1.90699	EG_transcript_57141
3.25	0.51	2.46495			---NA---					lightup>1124	>EG_transcript_71747	>EG_transcript_71747	2.25485	3.15469	2.55002	0.960795	1.00932	1.03968		4.25831	0.478868	0.263292	1.81877	0.0689458	0.230517	NaN	2.01	6.51	1.31	2.54	3.84	0.66	3.25	0.51	1.16	2.46495	1.64993	EG_transcript_71747
3.24	0.51	1.29039									>EG_transcript_18629		2.25485	3.15469	2.55002	-0.0392051	2.00932	0.0396766		4.26029	0.46241	0.260724	1.77356	0.0761358	0.246323	NaN	2.01	6.51	2.3	2.86	5.16	0.55	3.24	0.51	1.12	1.29039	1.98326	EG_transcript_18629
3.24	0.51	1.10184			---NA---					lightup>696	>EG_transcript_35613	>EG_transcript_35613	3.10285	4.07223	3.42449	-0.0392051	2.00932	2.62464		7.88596	0.699392	0.284302	2.46003	0.0138924	0.0790847	NaN	3.72	12	3.36	5.72	9.08	0.63	3.24	0.51	1.86	1.10184	2.00161	EG_transcript_35613
3.24	0.51	1.75155									>EG_transcript_48267		4.45648	5.3067	4.55002	2.76815	2.59428	3.74012		18.5291	1.05427	0.276898	3.80744	0.000140413	0.00243013	NaN	8.74	28.3	6.44	12.6	19	0.66	3.24	0.51	3.85	1.75155	1.73689	EG_transcript_48267
3.24	0.51	0.896376									>EG_transcript_50257		3.25485	0.984768	2.28699	-0.0392051	0.00931711	1.62464		3.57806	0.390825	0.247182	1.58112	0.11385	0.316278	NaN	1.69	5.47	1.53	2.86	4.39	0.65	3.24	0.51	0.94	0.896376	1.64395	EG_transcript_50257
3.24	0.51	3.21137									>EG_transcript_55691		4.83981	4.37709	4.82304	3.13072	3.00932	2.84703	+	16.9547	1.05736	0.276202	3.82821	0.000129078	0.00228823	NaN	8	25.9	7.04	8.23	15.3	0.54	3.24	0.51	3.89	3.21137	1.68429	EG_transcript_55691
3.24	0.51	1.06442									>EG_transcript_57715		3.25485	2.3067	3.87195	1.54576	2.33125	0.0396766		6.35235	0.60113	0.277738	2.16437	0.0304357	0.135786	NaN	2.99	9.71	4.59	5.5	10.1	0.55	3.24	0.51	1.52	1.06442	1.83894	EG_transcript_57715
3.24	0.51	2.00755									>EG_transcript_59556		2.74028	3.15469	1.96506	0.960795	1.00932	1.03968		4.25114	0.474459	0.262679	1.80623	0.0708822	0.234658	NaN	2.01	6.5	0.655	3.18	3.84	0.83	3.24	0.51	1.15	2.00755	1.61675	EG_transcript_59556
3.23	0.51	3.14243			---NA---					lightup>217	>EG_transcript_17937	>EG_transcript_17937	5.57678	5.2327	5.45691	3.66124	4.00932	3.49911	+	28.2191	1.24001	0.251431	4.93181	8.15e-07	3.56e-05	NaN	13.4	43.1	11.3	12.3	23.6	0.52	3.23	0.51	6.09	3.14243	1.69891	EG_transcript_17937
3.23	0.51	1.35032									>EG_transcript_27403		4.57678	5.50833	4.91926	3.54576	3.91621	2.03968		21.7544	1.08729	0.272771	3.98609	6.72e-05	0.00135646	NaN	10.3	33.2	8.72	12.3	21	0.58	3.23	0.51	4.17	1.35032	1.83424	EG_transcript_27403
3.23	0.51	2.20527			---NA---					lightup>658	>EG_transcript_33842	>EG_transcript_33842	4.97731	4.84275	5.09434	2.76815	3.00932	3.84703		20.6022	1.12449	0.269165	4.1777	2.94e-05	0.000689149	NaN	9.75	31.5	9.68	10	19.7	0.51	3.23	0.51	4.53	2.20527	1.7633	EG_transcript_33842
3.23	0.51	1.39169			---NA---					lightup>752	>EG_transcript_38089	>EG_transcript_38089	4.32524	4.3067	3.87195	2.9608	2.81667	1.03968		11.8939	0.885816	0.286162	3.0955	0.00196479	0.0187451	NaN	5.63	18.2	4.2	5.17	9.37	0.55	3.23	0.51	2.71	1.39169	1.89558	EG_transcript_38089
3.23	0.51	2.1641									>EG_transcript_43806		6.64717	6.62862	6.28699	5.28272	4.17924	4.84703		60.5151	1.4193	0.208607	6.80368	1.02e-11	1.63e-09	NaN	28.6	92.4	23.4	24.8	48.2	0.51	3.23	0.51	10.99	2.1641	1.75126	EG_transcript_43806
3.23	0.51	1.74411									>EG_transcript_60928		5.74028	5.62862	5.25046	4.60465	3.17924	3.3616		30.7774	1.21953	0.254482	4.79221	1.65e-06	6.51e-05	NaN	14.6	47	12.9	11.4	24.3	0.47	3.23	0.51	5.78	1.74411	1.82462	EG_transcript_60928
3.22	0.51	1.56222			---NA---					lightup>1072	>EG_transcript_65305	>EG_transcript_65305	2.25485	2.98477	2.77242	-0.0392051	1.00932	1.62464		4.26519	0.473779	0.26278	1.80295	0.0713959	0.235824	NaN	2.02	6.51	1.96	2.42	4.38	0.55	3.22	0.51	1.15	1.56222	1.80576	EG_transcript_65305
3.21	0.51	0.847652			---NA---					lightup>431	>EG_transcript_25251	>EG_transcript_25251	2.51788	-0.0152318	1.55002	-0.0392051	0.00931711	0.0396766		2.10878	0.253945	0.212315	1.19608	0.231666	NaN	NaN	1	3.22	0.653	1.58	2.24	0.71	3.21	0.51	0.64	0.847652	1.34763	EG_transcript_25251
3.21	0.51	0.914858									>EG_transcript_54629		2.25485	-0.0152318	1.96506	-0.0392051	0.00931711	0.0396766		2.11236	0.257005	0.213241	1.20523	0.228114	NaN	NaN	1	3.22	0.978	1.72	2.7	0.64	3.21	0.51	0.64	0.914858	1.3983	EG_transcript_54629
3.21	0.51	1.20092									>EG_transcript_71110		2.74028	4.2327	2.77242	1.54576	1.00932	2.3616		7.06448	0.632957	0.280687	2.25503	0.0241314	0.116212	NaN	3.36	10.8	1.75	6.61	8.36	0.79	3.21	0.51	1.62	1.20092	1.60957	EG_transcript_71110
3.21	0.51	3.75041			---NA---					lightup>1183	>EG_transcript_9216	>EG_transcript_9216	6.86366	6.62862	6.85988	4.91499	5.1386	5.24913	+	72.4979	1.47347	0.188202	7.8292	4.91e-15	1.56e-12	NaN	34.5	111	28.9	32.5	61.4	0.53	3.21	0.51	14.31	3.75041	1.68315	EG_transcript_9216
3.2	0.51	1.59825			---NA---					lightup>997	>EG_transcript_57766	>EG_transcript_57766	3.10285	4.07223	3.28699	2.28272	1.00932	2.03968		7.69396	0.694942	0.284613	2.44171	0.0146179	0.0819925	NaN	3.66	11.7	2.98	4.64	7.62	0.61	3.2	0.51	1.84	1.59825	1.71012	EG_transcript_57766
3.2	0.5	2.45297									>EG_transcript_62709		3.74028	4.15469	4.05252	2.76815	2.00932	2.03968		10.453	0.842366	0.286935	2.93574	0.00332753	0.0278374	NaN	4.98	15.9	4.8	3.89	8.69	0.45	3.2	0.5	2.48	2.45297	1.71012	EG_transcript_62709
3.2	0.51	1.0951			---NA---					lightup>1101	>EG_transcript_68635	>EG_transcript_68635	3.63336	2.3067	4.13499	2.54576	1.59428	1.03968		7.64009	0.661645	0.282815	2.3395	0.0193096	0.099512	NaN	3.64	11.6	5.58	6.14	11.7	0.52	3.2	0.51	1.71	1.0951	1.63178	EG_transcript_68635
3.19	0.5	2.85872			---NA---					lightup>158	>EG_transcript_1580	>EG_transcript_1580	6.40866	6.53936	6.81055	5.20872	4.59428	4.89766	+	63.5272	1.42876	0.200746	7.11724	1.1e-12	2.16e-10	NaN	30.3	96.7	31.6	26.3	57.9	0.45	3.19	0.5	11.96	2.85872	1.68597	EG_transcript_1580
3.19	0.5	1.41022			---NA---					lightup>222	>EG_transcript_18282	>EG_transcript_18282	4.18085	4.89166	3.28699	2.28272	3.00932	2.3616		12.6066	0.86953	0.286479	3.03524	0.00240347	0.0218683	NaN	6.02	19.2	2.31	11.4	13.7	0.83	3.19	0.5	2.62	1.41022	1.56862	EG_transcript_18282
3.19	0.5	2.22861									>EG_transcript_19207		4.18085	4.50833	4.87195	2.9608	3.17924	2.3616		15.3601	0.994194	0.280365	3.54607	0.000391027	0.0054701	NaN	7.33	23.4	8.05	7.38	15.4	0.48	3.19	0.5	3.41	2.22861	1.6865	EG_transcript_19207
3.19	0.5	2.35862									>EG_transcript_36106		5.14238	5.71269	4.77241	3.66124	3.46875	3.62464		25.1916	1.16298	0.262151	4.43632	9.15e-06	0.000264827	NaN	12	38.4	5.63	16.9	22.6	0.75	3.19	0.5	5.04	2.35862	1.62429	EG_transcript_36106
3.19	0.5	1.36791									>EG_transcript_45099		4.25485	4.15469	3.87195	0.960795	3.17924	2.3616		11.2813	0.856695	0.286796	2.98712	0.00281617	0.0245414	NaN	5.38	17.2	5.46	6.13	11.6	0.53	3.19	0.5	2.55	1.36791	1.92662	EG_transcript_45099
3.19	0.5	2.2189									>EG_transcript_61045		4.02038	4.15469	4.55002	2.54576	3.00932	2.03968		12.5778	0.916812	0.284862	3.21845	0.00128887	0.0136901	NaN	6	19.2	6.55	6.31	12.9	0.49	3.19	0.5	2.89	2.2189	1.71012	EG_transcript_61045
3.19	0.5	1.5316									>EG_transcript_71920		3.10285	3.98477	2.96506	0.960795	1.59428	2.3616		7.05615	0.6561	0.282432	2.32304	0.0201771	0.102739	NaN	3.37	10.7	2.07	5.61	7.68	0.73	3.19	0.5	1.7	1.5316	1.712	EG_transcript_71920
3.19	0.5	0.618106			---NA---					lightup>1128	>EG_transcript_72335	>EG_transcript_72335	1.93292	2.98477	-0.0349396	0.960795	0.00931711	0.0396766		2.78185	0.310139	0.229758	1.34985	0.177065	NaN	NaN	1.33	4.24	0.43	3.08	3.51	0.88	3.19	0.5	0.75	0.618106	1.29099	EG_transcript_72335
3.17	0.5	2.25577									>EG_transcript_16859		3.93292	3.89166	3.87195	1.54576	2.59428	2.3616		9.80909	0.817454	0.287162	2.84666	0.00441803	0.0341782	NaN	4.7	14.9	4.35	4.12	8.47	0.49	3.17	0.5	2.35	2.25577	1.73163	EG_transcript_16859
3.17	0.5	1.11949									>EG_transcript_37108		3.10285	3.79212	3.6655	-0.0392051	3.00932	1.03968		7.7023	0.663421	0.283056	2.34378	0.0190892	0.0986647	NaN	3.69	11.7	5.36	4.62	9.98	0.46	3.17	0.5	1.72	1.11949	2.18356	EG_transcript_37108
3.17	0.5	2.21207									>EG_transcript_66565		5.42478	4.93896	5.57977	3.13072	3.81667	3.94657		26.6209	1.19106	0.257582	4.62401	3.76e-06	0.000128382	NaN	12.8	40.5	13.5	16.3	29.8	0.55	3.17	0.5	5.42	2.21207	1.68318	EG_transcript_66565
3.17	0.5	2.85532									>EG_transcript_66861		3.63336	3.79212	3.55002	2.28272	1.59428	2.03968	+	8.32869	0.745732	0.286557	2.60238	0.00925785	0.0590531	NaN	4	12.7	3.19	3.31	6.5	0.51	3.17	0.5	2.03	2.85532	1.68628	EG_transcript_66861
3.16	0.5	4.79886			---NA---					lightup>549	>EG_transcript_2918	>EG_transcript_2918	7.42478	7.41103	7.48862	5.84344	5.84221	5.65439	+	114.461	1.52273	0.156429	9.7343	2.15e-22	2.09e-19	NaN	55.1	174	43.1	42	85	0.49	3.16	0.5	21.67	4.79886	1.66147	EG_transcript_2918
3.16	0.5	1.69394									>EG_transcript_37729		1.51788	1.98477	2.55002	-0.0392051	1.00932	0.0396766		2.78203	0.330171	0.235502	1.40199	0.160919	NaN	NaN	1.34	4.23	1.85	1.72	3.57	0.48	3.16	0.5	0.79	1.69394	1.68096	EG_transcript_37729
3.16	0.5	0.915101									>EG_transcript_42117		2.25485	3.15469	0.96506	1.54576	0.00931711	0.0396766		3.43073	0.370134	0.245244	1.50925	0.131235	NaN	NaN	1.65	5.21	0.738	3.08	3.82	0.81	3.16	0.5	0.88	0.915101	1.59328	EG_transcript_42117
3.16	0.5	2.30186			---NA---					lightup>850	>EG_transcript_44126	>EG_transcript_44126	3.25485	2.56973	3.28699	1.54576	1.59428	1.03968		5.5397	0.570005	0.276028	2.06503	0.0389205	0.158957	NaN	2.66	8.41	2.57	3.11	5.67	0.55	3.16	0.5	1.41	2.30186	1.64395	EG_transcript_44126
3.16	0.5	1.14166									>EG_transcript_49160		0.932921	2.79212	1.96506	-0.0392051	0.00931711	1.03968		2.79589	0.322838	0.233583	1.38212	0.166936	NaN	NaN	1.35	4.25	1.09	2.1	3.19	0.66	3.16	0.5	0.78	1.14166	1.56011	EG_transcript_49160
3.16	0.5	1.36178			---NA---					lightup>1029	>EG_transcript_60880	>EG_transcript_60880	3.63336	4.07223	3.96506	1.54576	1.00932	3.2096		9.83858	0.78346	0.287081	2.72906	0.00635158	0.0447403	NaN	4.73	14.9	5.14	4.86	9.99	0.49	3.16	0.5	2.2	1.36178	1.96866	EG_transcript_60880
3.16	0.5	2.12666									>EG_transcript_62674		5.51788	4.84275	4.77241	3.13072	3.17924	3.84703		22.342	1.11836	0.267668	4.17818	2.94e-05	0.000688113	NaN	10.7	33.9	6.75	12.4	19.1	0.65	3.16	0.5	4.53	2.12666	1.65868	EG_transcript_62674
3.15	0.5	3.34946			---NA---					lightup>71	>EG_transcript_12751	>EG_transcript_12751	7.02038	7.04005	6.97629	5.31835	5.62403	5.08407	+	85.0794	1.47406	0.177052	8.32555	8.39e-17	3.5e-14	NaN	41	129	31.4	31.6	63.1	0.5	3.15	0.5	16.08	3.34946	1.67009	EG_transcript_12751
3.15	0.5	2.17922			---NA---					lightup>93	>EG_transcript_13361	>EG_transcript_13361	3.39235	3.15469	2.55002	1.54576	1.00932	1.62464		5.54639	0.568622	0.275924	2.06079	0.039323	0.160105	NaN	2.67	8.42	1.36	2.85	4.21	0.68	3.15	0.5	1.41	2.17922	1.63912	EG_transcript_13361
3.15	0.5	2.66883			---NA---					lightup>249	>EG_transcript_19452	>EG_transcript_19452	6.53284	6.28855	6.57977	4.66123	4.46875	5.2096	+	58.478	1.40415	0.205957	6.8177	9.25e-12	1.49e-09	NaN	28.1	88.8	25.5	27	52.4	0.51	3.15	0.5	11.03	2.66883	1.68719	EG_transcript_19452
3.15	0.5	1.40528			---NA---					lightup>443	>EG_transcript_25756	>EG_transcript_25756	2.74028	4.07223	3.87195	1.54576	1.59428	2.62464		8.37514	0.712463	0.28557	2.49488	0.0125999	0.0736142	NaN	4.04	12.7	4.25	5.28	9.52	0.55	3.15	0.5	1.9	1.40528	1.63993	EG_transcript_25756
3.15	0.5	1.45571									>EG_transcript_28738		3.39235	4.2327	3.87195	2.54576	2.59428	1.03968		9.64593	0.781356	0.28713	2.72126	0.00650341	0.0455194	NaN	4.64	14.6	4.2	4.32	8.52	0.51	3.15	0.5	2.19	1.45571	1.77243	EG_transcript_28738
3.15	0.5	2.86988									>EG_transcript_48461		4.7909	4.84275	4.82304	3.54576	3.00932	2.84703	+	18.6016	1.07	0.272042	3.93322	8.38e-05	0.00161477	NaN	8.98	28.2	7.65	5.7	13.4	0.43	3.15	0.5	4.08	2.86988	1.68486	EG_transcript_48461
3.15	0.5	1.81661									>EG_transcript_49166		5.18085	5.34232	4.77241	3.66124	2.59428	3.84703		22.8756	1.12551	0.265731	4.23552	2.28e-05	0.000554934	NaN	11	34.7	7.64	11.8	19.4	0.61	3.15	0.5	4.64	1.81661	1.73101	EG_transcript_49166
3.15	0.5	1.65016									>EG_transcript_52705		5.10285	4.4442	5.13499	3.28272	3.81667	2.3616		20.039	1.06765	0.272826	3.91332	9.1e-05	0.00173101	NaN	9.65	30.4	10	11.4	21.4	0.53	3.15	0.5	4.04	1.65016	1.74034	EG_transcript_52705
3.15	0.5	2.0414									>EG_transcript_53143		5.7909	5.56973	5.39133	4.28272	3.17924	4.12714		31.8047	1.23712	0.247082	5.0069	5.53e-07	2.53e-05	NaN	15.3	48.3	12.3	12	24.3	0.49	3.15	0.5	6.26	2.0414	1.72095	EG_transcript_53143
3.15	0.5	1.40373									>EG_transcript_55608		3.74028	4.56973	4.55002	1.54576	2.59428	3.3616		13.2958	0.903149	0.285205	3.16666	0.00154199	0.0156817	NaN	6.41	20.2	6.96	8.02	15	0.54	3.15	0.5	2.81	1.40373	1.78613	EG_transcript_55608
3.15	0.5	3.40038									>EG_transcript_71507		4.74028	4.62862	4.77241	2.9608	3.33125	2.84703	+	17.3068	1.04771	0.27473	3.81359	0.000136963	0.00238783	NaN	8.35	26.3	7.09	7.02	14.1	0.5	3.15	0.5	3.86	3.40038	1.66741	EG_transcript_71507
3.14	0.5	0.940921									>EG_transcript_12822		3.39235	1.98477	3.77242	2.28272	0.00931711	1.62464		6.17989	0.570179	0.276234	2.06411	0.0390071	0.159197	NaN	2.99	9.37	4.85	4.74	9.58	0.49	3.14	0.5	1.41	0.940921	1.74429	EG_transcript_12822
3.14	0.5	0.872123									>EG_transcript_23073		4.02038	3.56973	4.87195	-0.0392051	3.17924	3.03968		12.6064	0.832641	0.287035	2.90084	0.00372167	0.0301497	NaN	6.08	19.1	10.4	11.9	22.3	0.53	3.14	0.5	2.43	0.872123	2.09412	EG_transcript_23073
3.14	0.5	1.01316									>EG_transcript_29034		1.51788	0.984768	2.96506	-0.0392051	0.00931711	1.03968		2.78112	0.315868	0.23201	1.36144	0.173374	NaN	NaN	1.35	4.22	2.39	3.02	5.42	0.56	3.14	0.5	0.76	1.01316	1.48597	EG_transcript_29034
3.14	0.5	2.64591									>EG_transcript_41179		2.74028	3.4442	3.42449	1.54576	1.59428	1.62464	+	6.22099	0.614176	0.28025	2.19153	0.0284133	0.129898	NaN	3.01	9.43	2.61	3.09	5.7	0.54	3.14	0.5	1.55	2.64591	1.61476	EG_transcript_41179
3.14	0.5	1.4057									>EG_transcript_41743		1.51788	2.98477	2.28699	0.960795	1.00932	0.0396766		3.44121	0.386328	0.248952	1.55182	0.120706	NaN	NaN	1.66	5.22	1.28	2.1	3.39	0.62	3.14	0.5	0.92	1.4057	1.59328	EG_transcript_41743
3.14	0.5	2.17467									>EG_transcript_43812		5.25485	4.89166	4.87195	3.86769	2.81667	3.2096		21.3407	1.10651	0.267714	4.13317	3.58e-05	0.0008154	NaN	10.3	32.4	8.85	7.86	16.7	0.47	3.14	0.5	4.45	2.17467	1.70817	EG_transcript_43812
3.14	0.5	2.02988									>EG_transcript_64601		1.93292	1.98477	2.28699	-0.0392051	0.00931711	1.03968		2.78201	0.332866	0.23644	1.40782	0.159184	NaN	NaN	1.35	4.22	1.42	1.39	2.8	0.5	3.14	0.5	0.8	2.02988	1.73163	EG_transcript_64601
3.13	0.5	0.742197			---NA---					lightup>287	>EG_transcript_20711	>EG_transcript_20711	4.10285	1.98477	1.96506	0.960795	2.33125	0.0396766		5.50853	0.490992	0.266595	1.84171	0.0655176	0.222875	NaN	2.67	8.35	1.44	5.08	6.52	0.78	3.13	0.5	1.18	0.742197	1.57365	EG_transcript_20711
3.13	0.5	1.03047									>EG_transcript_25032		2.74028	4.07223	3.42449	2.28272	2.33125	0.0396766		7.52775	0.653502	0.283086	2.30849	0.0209718	0.105419	NaN	3.64	11.4	3.24	4.21	7.45	0.57	3.13	0.5	1.68	1.03047	1.86112	EG_transcript_25032
3.13	0.5	2.00117									>EG_transcript_33329		4.7909	4.84275	4.42449	3.66124	2.59428	2.62464		17.1182	1.01704	0.277019	3.67139	0.000241238	0.00376383	NaN	8.29	26	6.6	6.84	13.4	0.51	3.13	0.5	3.62	2.00117	1.726	EG_transcript_33329
3.13	0.5	1.08166			---NA---					lightup>866	>EG_transcript_45231	>EG_transcript_45231	3.63336	2.56973	2.77242	-0.0392051	2.59428	0.0396766		5.53647	0.525459	0.271169	1.93776	0.0526531	0.194022	NaN	2.68	8.39	3.07	3.81	6.88	0.55	3.13	0.5	1.28	1.08166	2.12692	EG_transcript_45231
3.13	0.5	1.30452									>EG_transcript_50852		4.10285	4.4442	3.77242	3.28272	2.33125	1.03968		11.5727	0.837733	0.286754	2.92144	0.00348419	0.0286981	NaN	5.61	17.5	4.25	5.3	9.56	0.55	3.13	0.5	2.46	1.30452	1.88861	EG_transcript_50852
3.13	0.5	1.98631			---NA---					lightup>1134	>EG_transcript_7406	>EG_transcript_7406	5.35919	5.27017	4.87195	4.13072	3.00932	3.2096		23.9565	1.13145	0.263466	4.29446	1.75e-05	0.000448067	NaN	11.6	36.3	9.05	9.37	18.4	0.51	3.13	0.5	4.76	1.98631	1.71722	EG_transcript_7406
3.12	0.49	0.98368			---NA---					lightup>925	>EG_transcript_50744	>EG_transcript_50744	3.25485	1.56973	1.55002	1.54576	0.00931711	0.0396766		3.39939	0.365184	0.244623	1.49284	0.135478	NaN	NaN	1.65	5.15	1.06	2.21	3.27	0.68	3.12	0.49	0.87	0.98368	1.59328	EG_transcript_50744
3.12	0.49	0.73189									>EG_transcript_52021		0.932921	1.56973	3.42449	0.960795	0.00931711	1.03968		3.43718	0.360287	0.243434	1.48002	0.138867	NaN	NaN	1.67	5.2	3.34	3.68	7.01	0.52	3.12	0.49	0.86	0.73189	1.30579	EG_transcript_52021
3.12	0.49	2.21887									>EG_transcript_59509		6.57678	6.37709	6.30491	5.31835	4.53288	4.2876		56.7027	1.36613	0.211543	6.45792	1.06e-10	1.35e-08	NaN	27.5	85.9	22.8	18.5	41.3	0.45	3.12	0.49	9.97	2.21887	1.70665	EG_transcript_59509
3.12	0.49	2.88051									>EG_transcript_64943		5.21832	5.73966	5.74642	3.76815	3.91621	4.12714	+	31.7568	1.23659	0.245785	5.03117	4.87e-07	2.28e-05	NaN	15.4	48.1	13.5	15.1	28.6	0.53	3.12	0.49	6.31	2.88051	1.63097	EG_transcript_64943
3.12	0.49	1.21761									>EG_transcript_65510		2.93292	2.98477	3.6655	1.54576	0.00931711	2.3616		6.21782	0.593698	0.278655	2.13058	0.0331234	0.143106	NaN	3.02	9.41	3.93	3.76	7.68	0.49	3.12	0.49	1.48	1.21761	1.88884	EG_transcript_65510
3.12	0.49	1.25511									>EG_transcript_66581		2.74028	3.4442	2.96506	-0.0392051	1.00932	2.3616		5.58343	0.552536	0.274392	2.01368	0.0440435	0.17275	NaN	2.71	8.46	2.51	3.52	6.03	0.58	3.12	0.49	1.36	1.25511	1.93927	EG_transcript_66581
3.11	0.49	2.11827									>EG_transcript_15162		5.10285	5.15469	5.25046	4.13072	3.17924	3.03968		23.8087	1.13118	0.262282	4.31283	1.61e-05	0.000418154	NaN	11.6	36	11.6	6.98	18.6	0.37	3.11	0.49	4.79	2.11827	1.71945	EG_transcript_15162
3.11	0.49	1.18888			---NA---					lightup>518	>EG_transcript_28052	>EG_transcript_28052	3.10285	3.4442	3.55002	0.960795	2.81667	0.0396766		6.86801	0.620521	0.280938	2.20875	0.0271921	0.126026	NaN	3.34	10.4	4.49	3.42	7.91	0.43	3.11	0.49	1.57	1.18888	2.09331	EG_transcript_28052
3.11	0.49	1.78089									>EG_transcript_33153		4.51788	4.79212	4.96506	2.28272	3.00932	3.74012		18.0217	1.03424	0.27566	3.75186	0.00017553	0.00291328	NaN	8.76	27.3	9.03	8.93	18	0.5	3.11	0.49	3.76	1.78089	1.74764	EG_transcript_33153
3.11	0.49	0.903759			---NA---					lightup>650	>EG_transcript_33516	>EG_transcript_33516	2.25485	3.98477	3.77242	0.960795	3.00932	0.0396766		7.54932	0.610591	0.28018	2.17928	0.0293108	0.132503	NaN	3.68	11.4	5.37	5.38	10.7	0.5	3.11	0.49	1.53	0.903759	2.00075	EG_transcript_33516
3.11	0.49	2.09977			---NA---					lightup>746	>EG_transcript_37884	>EG_transcript_37884	2.25485	2.56973	2.28699	0.960795	0.00931711	1.03968		3.43314	0.394665	0.251015	1.57228	0.115886	NaN	NaN	1.67	5.2	1.38	1.44	2.82	0.51	3.11	0.49	0.94	2.09977	1.70059	EG_transcript_37884
3.11	0.49	1.49029									>EG_transcript_56615		3.63336	4.50833	3.55002	1.54576	3.00932	2.03968		10.3273	0.790191	0.287185	2.75151	0.00593221	0.0424819	NaN	5.03	15.6	3.94	7.92	11.9	0.67	3.11	0.49	2.23	1.49029	1.69899	EG_transcript_56615
3.11	0.49	0.993599									>EG_transcript_7081		3.74028	4.07223	2.77242	2.54576	2.33125	0.0396766		8.15289	0.680209	0.284681	2.38937	0.0168771	0.090446	NaN	3.97	12.3	1.93	5.5	7.43	0.74	3.11	0.49	1.77	0.993599	1.88941	EG_transcript_7081
3.1	0.49	0.960569			---NA---					lightup>276	>EG_transcript_20417	>EG_transcript_20417	4.25485	3.4442	2.77242	2.9608	0.00931711	1.62464		8.114	0.653229	0.283297	2.30581	0.0211213	0.105949	NaN	3.96	12.3	3.22	3.77	6.99	0.54	3.1	0.49	1.68	0.960569	1.9589	EG_transcript_20417
3.1	0.49	2.81483			---NA---					lightup>979	>EG_transcript_55287	>EG_transcript_55287	3.25485	3.15469	3.6655	1.54576	2.00932	1.62464	+	6.86154	0.652509	0.283182	2.3042	0.0212115	0.106271	NaN	3.34	10.4	3.48	3.75	7.23	0.52	3.1	0.49	1.67	2.81483	1.63178	EG_transcript_55287
3.1	0.49	1.20563									>EG_transcript_58666		3.25485	3.56973	2.77242	-0.0392051	2.00932	2.03968		6.22714	0.597066	0.279052	2.13962	0.0323852	0.141034	NaN	3.04	9.42	2.28	4.5	6.78	0.66	3.1	0.49	1.49	1.20563	1.8624	EG_transcript_58666
3.1	0.49	0.525462									>EG_transcript_60342		-0.0670785	2.56973	3.13498	-0.0392051	0.00931711	1.62464		3.45659	0.35441	0.242302	1.46268	0.143554	NaN	NaN	1.69	5.23	2.83	2.84	5.67	0.5	3.1	0.49	0.84	0.525462	1.34763	EG_transcript_60342
3.1	0.49	0.678265			---NA---					lightup>1169	>EG_transcript_8770	>EG_transcript_8770	0.932921	2.79212	3.6655	1.9608	1.00932	0.0396766		4.74303	0.451344	0.261612	1.72524	0.0844837	0.263203	NaN	2.31	7.17	4.09	3.01	7.1	0.42	3.1	0.49	1.07	0.678265	1.46025	EG_transcript_8770
3.09	0.49	1.43139									>EG_transcript_19544		3.10285	1.98477	2.55002	1.54576	1.00932	0.0396766		4.06099	0.437884	0.259577	1.68691	0.0916197	0.276628	NaN	1.99	6.14	1.61	1.89	3.5	0.54	3.09	0.49	1.04	1.43139	1.68096	EG_transcript_19544
3.09	0.49	2.13932			---NA---					lightup>264	>EG_transcript_19877	>EG_transcript_19877	4.25485	4.07223	4.28699	3.13072	2.00932	2.3616		12.2264	0.884413	0.285171	3.10134	0.00192646	0.0185161	NaN	5.97	18.5	6.09	4.14	10.2	0.4	3.09	0.49	2.72	2.13932	1.70414	EG_transcript_19877
3.09	0.49	0.859528									>EG_transcript_32118		1.93292	0.984768	3.28699	-0.0392051	1.00932	1.03968		3.43332	0.366659	0.245287	1.49481	0.134963	NaN	NaN	1.68	5.19	3.04	4	7.04	0.57	3.09	0.49	0.87	0.859528	1.3983	EG_transcript_32118
3.09	0.49	0.728205									>EG_transcript_40542		1.51788	0.984768	3.42449	-0.0392051	1.00932	1.03968		3.4369	0.358782	0.243428	1.47387	0.140516	NaN	NaN	1.68	5.19	3.37	4.33	7.69	0.56	3.09	0.49	0.85	0.728205	1.30579	EG_transcript_40542
3.09	0.49	0.640938									>EG_transcript_40940		0.932921	3.4442	3.55002	2.28272	0.00931711	1.03968		5.40578	0.487107	0.267273	1.82251	0.0683782	0.229266	NaN	2.64	8.17	4.31	3.19	7.5	0.43	3.09	0.49	1.17	0.640938	1.53181	EG_transcript_40940
3.09	0.49	2.10222									>EG_transcript_48466		3.83981	4.4442	4.48862	3.13072	2.33125	2.3616		12.9113	0.898447	0.284532	3.15763	0.00159056	0.0160398	NaN	6.31	19.5	6.62	5.32	11.9	0.45	3.09	0.49	2.8	2.10222	1.64969	EG_transcript_48466
3.09	0.49	1.3244									>EG_transcript_48538		1.51788	2.56973	3.28699	0.960795	1.00932	1.03968		4.09609	0.434759	0.258996	1.67863	0.0932239	0.279726	NaN	2.01	6.19	2.61	2.69	5.3	0.51	3.09	0.49	1.03	1.3244	1.45494	EG_transcript_48538
3.08	0.49	1.79142			---NA---					lightup>916	>EG_transcript_49856	>EG_transcript_49856	2.74028	1.98477	2.28699	-0.0392051	1.00932	1.03968		3.42704	0.38939	0.250316	1.55559	0.119806	NaN	NaN	1.68	5.17	1.41	1.9	3.32	0.57	3.08	0.49	0.92	1.79142	1.66741	EG_transcript_49856
3.08	0.49	1.36194			---NA---					lightup>950	>EG_transcript_52873	>EG_transcript_52873	3.39235	4.07223	2.77242	0.960795	2.33125	2.03968		7.54076	0.660872	0.283806	2.3286	0.0198801	0.101655	NaN	3.7	11.4	2.07	6.48	8.55	0.76	3.08	0.49	1.7	1.36194	1.63509	EG_transcript_52873
3.08	0.49	1.25274									>EG_transcript_68466		4.10285	4.37709	4.13499	1.9608	3.59428	1.03968		12.2595	0.842211	0.286536	2.93929	0.00328968	0.0275796	NaN	6.01	18.5	6.58	5.94	12.5	0.47	3.08	0.49	2.48	1.25274	2.00672	EG_transcript_68466
3.07	0.49	0.367165									>EG_transcript_10176		-0.0670785	3.4442	3.28699	0.960795	1.00932	1.62464		4.77379	0.445207	0.260975	1.70594	0.0880197	0.269918	NaN	2.35	7.2	2.72	3.83	6.55	0.59	3.07	0.49	1.06	0.367165	1.02312	EG_transcript_10176
3.07	0.49	3.44166	XP_013900194, KIZ01175		hypothetical protein MNEG_6790	Monoraphidium neglectum	4.59e-89	49	801	lightup>310	>EG_transcript_215	>EG_transcript_215	6.59113	6.81766	7.07358	5.28272	5.21877	5.16896	+	76.0093	1.41665	0.187433	7.55819	4.09e-14	1.03e-11	NaN	37.4	115	33	32.5	65.5	0.5	3.07	0.49	13.39	3.44166	1.60397	EG_transcript_215
3.07	0.49	1.30131									>EG_transcript_56331		3.25485	1.98477	2.28699	0.960795	1.59428	0.0396766		4.06296	0.431905	0.258742	1.66925	0.095068	0.283263	NaN	2	6.13	1.32	2.53	3.85	0.66	3.07	0.49	1.02	1.30131	1.64395	EG_transcript_56331
3.07	0.49	1.96673									>EG_transcript_60885		4.32524	4.3067	3.96506	1.9608	3.17924	2.3616		12.2573	0.878086	0.285313	3.07762	0.00208661	0.0196324	NaN	6.03	18.5	4.92	6.25	11.2	0.56	3.07	0.49	2.68	1.96673	1.69845	EG_transcript_60885
3.07	0.49	0.491189	XP_013093854		PREDICTED: putative uncharacterized protein FLJ46204	Biomphalaria glabrata	1.04e-09	50	187	lightup>1032	>EG_transcript_61229	>EG_transcript_61229	3.25485	2.3067	-0.0349396	-0.0392051	1.00932	1.03968		3.41853	0.353796	0.242568	1.45854	0.144691	NaN	NaN	1.68	5.16	0.581	2.86	3.44	0.83	3.07	0.49	0.84	0.491189	1.17227	EG_transcript_61229
3.07	0.49	2.6327									>EG_transcript_64681		4.02038	4.68521	4.05252	2.54576	2.81667	2.62464		12.9333	0.900919	0.284304	3.16885	0.00153042	0.0156106	NaN	6.35	19.5	3.82	7.6	11.4	0.67	3.07	0.49	2.82	2.6327	1.59035	EG_transcript_64681
3.07	0.49	3.28371									>EG_transcript_67808		6.71428	6.42771	6.65156	5.13072	4.70976	5.08407	+	64.458	1.39415	0.196272	7.10315	1.22e-12	2.35e-10	NaN	31.7	97.2	25.9	25.5	51.4	0.5	3.07	0.49	11.91	3.28371	1.623	EG_transcript_67808
3.07	0.49	0.865762	KNE57236	GO:0000166, GO:0003723, GO:0006396, GO:0003676	hypothetical protein AMAG_02969	Allomyces macrogynus ATCC 38327	3.54e-09	58	684	lightup>1126	>EG_transcript_71966	>EG_transcript_71966	3.25485	1.98477	0.96506	-0.0392051	1.00932	1.03968		3.41629	0.365055	0.2452	1.48881	0.136538	NaN	NaN	1.68	5.15	0.437	2.86	3.29	0.87	3.07	0.49	0.86	0.865762	1.3983	EG_transcript_71966
3.06	0.49	1.42727									>EG_transcript_13574		4.02038	3.15469	3.13498	1.54576	1.00932	2.62464		7.50294	0.658755	0.283831	2.32094	0.0202901	0.103044	NaN	3.7	11.3	2.52	4.44	6.95	0.64	3.06	0.49	1.69	1.42727	1.71012	EG_transcript_13574
3.06	0.49	1.47957									>EG_transcript_14333		2.74028	2.79212	2.96506	0.960795	2.00932	0.0396766		4.7362	0.492388	0.268444	1.83423	0.0666199	0.225443	NaN	2.33	7.14	2.52	2.02	4.54	0.45	3.06	0.49	1.18	1.47957	1.82922	EG_transcript_14333
3.06	0.49	1.04426			---NA---					lightup>125	>EG_transcript_14729	>EG_transcript_14729	2.51788	3.98477	4.60892	2.28272	2.33125	2.3616		10.1665	0.743776	0.286889	2.59256	0.00952657	0.060287	NaN	5.01	15.3	6.52	6.68	13.2	0.51	3.06	0.49	2.02	1.04426	1.37867	EG_transcript_14729
3.06	0.49	1.24909									>EG_transcript_15631		4.25485	3.89166	3.6655	0.960795	1.59428	3.3616		10.3112	0.77239	0.287141	2.68993	0.00714673	0.0488565	NaN	5.08	15.5	4.27	5.71	9.98	0.57	3.06	0.49	2.15	1.24909	1.96511	EG_transcript_15631
3.06	0.49	0.943933									>EG_transcript_33675		3.25485	3.98477	2.28699	2.76815	0.00931711	1.03968		6.68877	0.570321	0.277545	2.05488	0.039891	0.161468	NaN	3.29	10.1	2.46	4.74	7.21	0.66	3.06	0.49	1.4	0.943933	1.90315	EG_transcript_33675
3.06	0.49	0.306797									>EG_transcript_38671		3.63336	-0.0152318	0.96506	0.960795	0.00931711	1.03968		3.39328	0.327865	0.236272	1.38766	0.16524	NaN	NaN	1.67	5.12	0.408	3.49	3.9	0.9	3.06	0.49	0.78	0.306797	0.8578	EG_transcript_38671
3.06	0.49	2.35499			---NA---					lightup>931	>EG_transcript_51111	>EG_transcript_51111	3.10285	2.3067	2.28699	0.960795	1.00932	1.03968		4.07235	0.444262	0.260943	1.70253	0.0886562	0.271138	NaN	2.01	6.14	0.981	2.21	3.2	0.69	3.06	0.49	1.05	2.35499	1.56225	EG_transcript_51111
3.06	0.49	1.0408									>EG_transcript_54612		4.02038	3.3067	2.96506	-0.0392051	3.00932	1.03968		7.502	0.625755	0.281699	2.22136	0.0263268	0.123467	NaN	3.69	11.3	3.73	5.08	8.82	0.58	3.06	0.49	1.58	1.0408	2.09412	EG_transcript_54612
3.06	0.49	0.99521			---NA---					lightup>978	>EG_transcript_55220	>EG_transcript_55220	2.51788	3.68521	1.55002	0.960795	1.00932	1.62464		4.76035	0.468573	0.264924	1.76871	0.076943	0.248031	NaN	2.35	7.17	0.439	5.05	5.49	0.92	3.06	0.49	1.11	0.99521	1.38612	EG_transcript_55220
3.06	0.49	2.04341									>EG_transcript_56549		4.63336	4.73966	3.96506	3.13072	3.00932	2.3616		14.8504	0.944636	0.281431	3.35654	0.000789233	0.00938854	NaN	7.32	22.4	3.49	8.24	11.7	0.7	3.06	0.49	3.1	2.04341	1.61215	EG_transcript_56549
3.06	0.49	0.87978									>EG_transcript_58268		3.51788	2.79212	4.42449	2.54576	0.00931711	2.62464		8.81131	0.683435	0.285048	2.39761	0.0165024	0.0891842	NaN	4.34	13.3	7.32	7.33	14.7	0.5	3.06	0.49	1.78	0.87978	1.8516	EG_transcript_58268
3.06	0.49	1.12014									>EG_transcript_60789		3.25485	2.56973	4.21299	0.960795	1.59428	2.62464		7.52686	0.636991	0.282492	2.2549	0.0241395	0.116237	NaN	3.71	11.3	5.76	7.33	13.1	0.56	3.06	0.49	1.62	1.12014	1.61928	EG_transcript_60789
3.06	0.49	2.22074									>EG_transcript_65954		3.74028	4.07223	3.6655	2.28272	2.59428	1.62464		9.47714	0.775903	0.287181	2.70179	0.00689679	0.0475911	NaN	4.66	14.3	3.2	4.52	7.72	0.59	3.06	0.49	2.16	2.22074	1.65879	EG_transcript_65954
3.05	0.48	2.56211									>EG_transcript_19810		5.54763	6.11405	5.42449	3.9608	4.33125	4.03968		35.1888	1.22865	0.241761	5.08206	3.73e-07	1.83e-05	NaN	17.4	53	10	21.2	31.3	0.68	3.05	0.48	6.43	2.56211	1.58482	EG_transcript_19810
3.05	0.48	1.50712			---NA---					lightup>745	>EG_transcript_37879	>EG_transcript_37879	2.93292	2.56973	2.96506	1.54576	0.00931711	1.62464		4.73197	0.49429	0.268801	1.83887	0.0659347	0.223855	NaN	2.34	7.13	2.46	2.03	4.49	0.45	3.05	0.48	1.18	1.50712	1.76267	EG_transcript_37879
3.05	0.48	1.31761									>EG_transcript_42054		4.18085	3.98477	4.71995	3.66124	2.00932	1.62464		13.3473	0.859483	0.285714	3.00819	0.00262807	0.0233279	NaN	6.59	20.1	9.46	5.99	15.5	0.39	3.05	0.48	2.58	1.31761	1.86346	EG_transcript_42054
3.05	0.48	1.04016									>EG_transcript_52145		3.74028	2.3067	2.55002	2.28272	0.00931711	1.03968		5.34935	0.506239	0.270453	1.87182	0.0612321	0.213599	NaN	2.64	8.06	2.36	2.83	5.19	0.55	3.05	0.48	1.21	1.04016	1.75509	EG_transcript_52145
3.05	0.48	1.40988	CBJ27257	GO:0008152, GO:0016627, GO:0016491, GO:0050660, GO:0055114, GO:0003995	isovaleryl- dehydrogenase	Ectocarpus siliculosus	8.78e-50	81	441	lightup>983	>EG_transcript_55631	>EG_transcript_55631	2.74028	3.4442	3.6655	2.54576	1.00932	1.03968		6.69388	0.608934	0.281035	2.16675	0.0302539	0.135255	NaN	3.3	10.1	4.4	2.55	6.95	0.37	3.05	0.48	1.52	1.40988	1.75174	EG_transcript_55631
3.05	0.48	1.83379									>EG_transcript_67187		4.02038	3.79212	4.21299	2.9608	1.59428	2.3616		10.7617	0.818799	0.286816	2.85479	0.00430656	0.0336022	NaN	5.31	16.2	6	4.37	10.4	0.42	3.05	0.48	2.37	1.83379	1.70294	EG_transcript_67187
3.04	0.48	1.04198									>EG_transcript_21883		3.63336	3.68521	4.13499	-0.0392051	3.46875	1.03968		9.4904	0.699344	0.285788	2.44707	0.0144022	0.0811838	NaN	4.7	14.3	7.66	6	13.7	0.44	3.04	0.48	1.84	1.04198	2.32811	EG_transcript_21883
3.04	0.48	1.15086									>EG_transcript_22998		3.10285	4.2327	4.91926	2.76815	3.00932	2.03968		12.7709	0.826105	0.286657	2.88186	0.00395333	0.031588	NaN	6.33	19.2	8.72	7.95	16.7	0.48	3.04	0.48	2.4	1.15086	1.47922	EG_transcript_22998
3.03	0.48	1.37932									>EG_transcript_23637		2.51788	2.79212	3.13498	0.960795	0.00931711	2.03968		4.75049	0.488216	0.268075	1.82119	0.068578	0.229786	NaN	2.35	7.15	2.73	2.35	5.08	0.46	3.03	0.48	1.16	1.37932	1.81173	EG_transcript_23637
3.03	0.48	0.933955			---NA---					lightup>468	>EG_transcript_26464	>EG_transcript_26464	4.45648	4.50833	4.21299	2.9608	3.59428	0.0396766		14.025	0.877498	0.284841	3.08066	0.00206545	0.0195006	NaN	6.96	21.1	5.84	5.84	11.7	0.5	3.03	0.48	2.68	0.933955	2.19435	EG_transcript_26464
3.03	0.48	1.58909	WP_014506791, AEL05959	GO:0008233, GO:0006508, GO:0008236, GO:0004252, GO:0016787	peptidase S8	Xanthomonas campestris	1.5e-10	48	469	lightup>581	>EG_transcript_30474	>EG_transcript_30474	3.10285	3.89166	2.77242	1.9608	2.00932	1.03968		6.70676	0.613002	0.28147	2.17786	0.0294163	0.132826	NaN	3.32	10.1	1.59	4.74	6.33	0.75	3.03	0.48	1.53	1.58909	1.58571	EG_transcript_30474
3.03	0.48	1.38588									>EG_transcript_44037		2.74028	2.56973	3.13498	0.960795	0.00931711	2.03968		4.74467	0.48781	0.268074	1.81968	0.0688071	0.230289	NaN	2.35	7.13	2.73	2.68	5.41	0.5	3.03	0.48	1.16	1.38588	1.81173	EG_transcript_44037
3.03	0.48	1.04491									>EG_transcript_45162		3.83981	3.68521	3.96506	-0.0392051	3.17924	2.03968		9.49037	0.736027	0.286816	2.5662	0.010282	0.0634943	NaN	4.71	14.3	6.33	5.35	11.7	0.46	3.03	0.48	1.99	1.04491	2.10346	EG_transcript_45162
3.03	0.48	1.63056									>EG_transcript_67758		5.14238	4.15469	5.55002	3.54576	3.46875	3.3616		22.1683	1.04643	0.271295	3.85717	0.000114709	0.002086	NaN	11	33.3	12.2	16.9	29.1	0.58	3.03	0.48	3.94	1.63056	1.49033	EG_transcript_67758
3.03	0.48	1.38489	AEC13080	GO:0008152, GO:0003824, GO:0048037, GO:0031177, GO:0016740	fosB	Streptomyces pulveraceus	0.0578474	46	1880	lightup>1096	>EG_transcript_68248	>EG_transcript_68248	3.83981	2.98477	2.96506	2.54576	1.00932	1.03968		6.65849	0.60209	0.280669	2.14519	0.0319373	0.139927	NaN	3.3	10	2.78	2.83	5.6	0.5	3.03	0.48	1.5	1.38489	1.73163	EG_transcript_68248
3.02	0.48	1.11946	XP_003386417		PREDICTED: sacsin-like	Amphimedon queenslandica	1.3e-14	53	4207	lightup>246	>EG_transcript_19343	>EG_transcript_19343	2.25485	3.4442	3.13498	0.960795	0.00931711	2.3616		5.42238	0.5186	0.272243	1.90491	0.0567913	0.203884	NaN	2.7	8.15	2.84	3.19	6.03	0.53	3.02	0.48	1.25	1.11946	1.83411	EG_transcript_19343
3.02	0.48	0.949248	WP_052186755		hypothetical protein	Thermoactinomyces sp. Gus2-1	3.16e-08	52	182	lightup>450	>EG_transcript_25966	>EG_transcript_25966	3.39235	1.56973	2.96506	-0.0392051	2.00932	1.03968		4.72203	0.464452	0.264764	1.75422	0.0793936	0.252879	NaN	2.35	7.09	2.84	3.65	6.49	0.56	3.02	0.48	1.1	0.949248	1.63912	EG_transcript_25966
3.02	0.48	1.29917			---NA---					lightup>725	>EG_transcript_37080	>EG_transcript_37080	2.93292	2.98477	3.13498	-0.0392051	2.33125	1.03968		5.39976	0.530608	0.273739	1.93837	0.0525777	0.193832	NaN	2.69	8.11	3.39	2.67	6.05	0.44	3.02	0.48	1.28	1.29917	1.90699	EG_transcript_37080
3.02	0.48	0.964007	WP_013707002, AEB09893	GO:0016849, GO:0016020, GO:0016021, GO:0035556, GO:0005622, GO:0009190	guanylate cyclase	Desulfobacca acetoxidans	6.36e-25	63	678	lightup>949	>EG_transcript_52860	>EG_transcript_52860	4.25485	3.15469	3.55002	-0.0392051	2.81667	2.3616		8.81128	0.697571	0.285804	2.44073	0.0146575	0.0821204	NaN	4.39	13.2	4.47	6.04	10.5	0.57	3.02	0.48	1.83	0.964007	1.94016	EG_transcript_52860
3.02	0.48	2.27663									>EG_transcript_65818		3.51788	3.56973	2.77242	1.9608	1.59428	1.62464		6.69286	0.622804	0.282296	2.20621	0.0273692	0.126583	NaN	3.33	10.1	1.46	3.73	5.19	0.72	3.02	0.48	1.56	2.27663	1.56011	EG_transcript_65818
3.02	0.48	1.17267			---NA---					lightup>1145	>EG_transcript_7942	>EG_transcript_7942	3.25485	1.56973	3.13498	0.960795	1.00932	1.62464		4.72364	0.476719	0.266542	1.78854	0.0736894	0.240896	NaN	2.35	7.1	2.39	3.66	6.05	0.6	3.02	0.48	1.13	1.17267	1.45494	EG_transcript_7942
3.01	0.48	1.296									>EG_transcript_32106		2.74028	3.3067	2.96506	-0.0392051	1.59428	2.03968		5.41495	0.53456	0.274272	1.94902	0.0512934	0.190975	NaN	2.7	8.13	2.38	3.08	5.47	0.56	3.01	0.48	1.29	1.296	1.80576	EG_transcript_32106
3.01	0.48	2.05238	EJK65644		hypothetical protein THAOC_13475, partial	Thalassiosira oceanica	5.88e-13	47	772	lightup>774	>EG_transcript_39398	>EG_transcript_39398	3.10285	3.4442	2.96506	0.960795	1.59428	2.03968		6.06025	0.585322	0.279438	2.09464	0.0362032	0.151587	NaN	3.03	9.09	1.96	3.41	5.36	0.64	3.01	0.48	1.44	2.05238	1.63912	EG_transcript_39398
3.01	0.48	3.57713									>EG_transcript_43497		5.39235	5.62862	5.25046	3.86769	3.70976	3.94657	+	28.7738	1.17729	0.249242	4.72349	2.32e-06	8.63e-05	NaN	14.4	43.2	8.4	13.3	21.7	0.61	3.01	0.48	5.63	3.57713	1.58248	EG_transcript_43497
3.01	0.48	0.767417			---NA---					lightup>854	>EG_transcript_44550	>EG_transcript_44550	3.39235	0.984768	2.55002	-0.0392051	0.00931711	2.03968		4.07115	0.400183	0.253429	1.57908	0.114319	0.317149	NaN	2.03	6.11	1.97	3.18	5.14	0.62	3.01	0.48	0.94	0.767417	1.63912	EG_transcript_44550
3.01	0.48	2.35251									>EG_transcript_58841		4.63336	4.79212	4.05252	3.13072	3.00932	2.62464		15.3493	0.949537	0.280056	3.39052	0.000697593	0.00853789	NaN	7.66	23	3.48	8.46	11.9	0.71	3.01	0.48	3.16	2.35251	1.57111	EG_transcript_58841
3.01	0.48	2.20633									>EG_transcript_61820		3.25485	2.56973	3.13498	0.960795	1.59428	1.62464		5.38613	0.541502	0.275037	1.96884	0.0489719	0.1852	NaN	2.68	8.09	2.39	3	5.39	0.56	3.01	0.48	1.31	2.20633	1.59328	EG_transcript_61820
3.01	0.48	0.862304									>EG_transcript_65337		4.45648	3.3067	2.77242	2.9608	2.00932	0.0396766		8.58698	0.649029	0.283913	2.28601	0.0222537	0.109783	NaN	4.28	12.9	2.1	4.72	6.83	0.69	3.01	0.48	1.65	0.862304	1.84194	EG_transcript_65337
3.01	0.48	1.9933									>EG_transcript_71635		3.83981	3.15469	2.77242	1.9608	1.59428	1.62464		6.6754	0.614628	0.281792	2.18114	0.029173	0.132129	NaN	3.33	10	1.46	3.48	4.93	0.7	3.01	0.48	1.54	1.9933	1.52907	EG_transcript_71635
3	0.48	1.39138	WP_051422824		cell wall anchor	Salinispora arenicola	0.0149985	48	554	lightup>193	>EG_transcript_1712	>EG_transcript_1712	3.51788	3.56973	4.21299	2.76815	1.00932	2.3616		9.30648	0.736568	0.286988	2.56655	0.0102715	0.0634491	NaN	4.65	14	6.23	4.61	10.8	0.43	3	0.48	1.99	1.39138	1.72051	EG_transcript_1712
3	0.48	3.0364									>EG_transcript_23010		4.97731	5.3067	5.32261	3.76815	3.33125	3.74012	+	24.6919	1.12531	0.258215	4.35802	1.31e-05	0.000351897	NaN	12.4	37	10.4	9.65	20.1	0.48	3	0.48	4.88	3.0364	1.58904	EG_transcript_23010
3	0.48	1.69999									>EG_transcript_24430		3.10285	3.3067	3.13498	0.960795	1.00932	2.3616		6.06158	0.579914	0.279018	2.07841	0.0376716	0.155772	NaN	3.03	9.09	2.62	2.75	5.37	0.51	3	0.48	1.42	1.69999	1.7376	EG_transcript_24430
3	0.48	0.27611									>EG_transcript_26552		4.10285	-0.0152318	3.13498	1.9608	1.00932	1.62464		5.99096	0.491742	0.269002	1.82802	0.0675459	0.227521	NaN	3	8.99	2.56	4.43	6.99	0.63	3	0.48	1.17	0.27611	0.87595	EG_transcript_26552
3	0.48	1.11828									>EG_transcript_31512		2.93292	4.2327	4.60892	2.76815	2.81667	1.62464		11.2967	0.779268	0.287153	2.71377	0.00665219	0.046287	NaN	5.65	16.9	7.11	6.48	13.6	0.48	3	0.48	2.18	1.11828	1.52169	EG_transcript_31512
3	0.48	0.734704									>EG_transcript_44066		4.63336	2.56973	3.13498	-0.0392051	2.33125	2.84703		8.7902	0.637536	0.282996	2.25281	0.0242711	0.116689	NaN	4.4	13.2	2.81	7.95	10.8	0.74	3	0.48	1.61	0.734704	1.733	EG_transcript_44066
3	0.48	3.8085									>EG_transcript_46630		6.45648	6.47662	6.77241	4.9608	4.91621	5.08407	+	63.5753	1.36843	0.196695	6.95712	3.47e-12	6.07e-10	NaN	31.8	95.4	26.6	28.2	54.8	0.51	3	0.48	11.46	3.8085	1.58148	EG_transcript_46630
3	0.48	1.86277									>EG_transcript_70014		3.51788	2.98477	4.05252	2.28272	1.59428	2.03968		7.9935	0.682611	0.28559	2.39018	0.0168402	0.0903763	NaN	4	12	4.81	5.27	10.1	0.52	3	0.48	1.77	1.86277	1.54617	EG_transcript_70014
2.99	0.48	1.54763	XP_002680550, EFC47806	GO:0003677, GO:0000166, GO:0016310, GO:0016773, GO:0016740, GO:0016301, GO:0004677, GO:0005634, GO:0005524, GO:0006303, GO:0006468	DNA dependent kinase catalytic subunit [Naegleria gruberi]	Naegleria gruberi strain NEG-M	4.33e-09	58	4423	lightup>76	>EG_transcript_12852	>EG_transcript_12852	4.10285	4.3067	2.96506	2.54576	2.33125	2.03968		9.96064	0.756138	0.287168	2.63308	0.00846132	0.0552046	NaN	4.99	14.9	1.23	7.02	8.26	0.85	2.99	0.48	2.07	1.54763	1.48597	EG_transcript_12852
2.99	0.48	0.715711			---NA---					lightup>163	>EG_transcript_15959	>EG_transcript_15959	3.63336	1.56973	4.13499	1.9608	1.59428	2.03968		7.32849	0.600722	0.280836	2.13905	0.0324318	0.141162	NaN	3.67	11	4.92	7.23	12.2	0.59	2.99	0.48	1.49	0.715711	1.24778	EG_transcript_15959
2.99	0.48	1.00975			---NA---					lightup>607	>EG_transcript_31778	>EG_transcript_31778	5.76581	4.68521	5.77241	3.42023	4.91621	2.03968		29.9681	0.53261	0.273491	1.94745	0.0514813	0.191403	NaN	15	44.9	19.7	21.1	40.8	0.52	2.99	0.48	1.29	1.00975	1.94911	EG_transcript_31778
2.99	0.48	1.26561			---NA---					lightup>900	>EG_transcript_47980	>EG_transcript_47980	3.83981	3.3067	4.35738	2.54576	2.81667	1.03968		9.94188	0.752686	0.287149	2.62124	0.00876116	0.0566364	NaN	4.98	14.9	6.15	6.56	12.7	0.52	2.99	0.48	2.06	1.26561	1.70059	EG_transcript_47980
2.99	0.48	1.64918									>EG_transcript_57799		3.10285	2.98477	3.42449	0.960795	1.00932	2.3616		6.05711	0.577479	0.278823	2.07113	0.0383464	0.157621	NaN	3.03	9.08	3.27	3.32	6.59	0.5	2.99	0.48	1.42	1.64918	1.7268	EG_transcript_57799
2.99	0.48	2.76717									>EG_transcript_58748		5.51788	5.86741	5.60892	3.9608	3.81667	4.43199	+	34.0418	1.21482	0.240012	5.06152	4.16e-07	2.01e-05	NaN	17.1	51	12.1	15	27.1	0.55	2.99	0.48	6.38	2.76717	1.59492	EG_transcript_58748
2.98	0.47	1.46012			---NA---					lightup>60	>EG_transcript_12045	>EG_transcript_12045	4.10285	4.62862	4.91926	1.9608	3.59428	3.03968		16.0619	0.939516	0.280635	3.34782	0.000814485	0.00960505	NaN	8.06	24.1	10.1	9.01	19.1	0.47	2.98	0.47	3.09	1.46012	1.68533	EG_transcript_12045
2.98	0.47	1.41678			---NA---					lightup>226	>EG_transcript_184	>EG_transcript_184	4.32524	3.89166	4.60892	3.42023	1.59428	2.62464		13.197	0.863316	0.284922	3.03001	0.00244546	0.0221714	NaN	6.63	19.8	8.49	6.21	14.7	0.42	2.98	0.47	2.61	1.41678	1.72889	EG_transcript_184
2.98	0.47	3.65892			---NA---					lightup>314	>EG_transcript_21545	>EG_transcript_21545	6.7531	6.67127	6.37445	5.04826	5.09678	4.94657	+	65.1493	1.3626	0.195327	6.97598	3.04e-12	5.42e-10	NaN	32.7	97.6	17.4	27.8	45.2	0.62	2.98	0.47	11.52	3.65892	1.56907	EG_transcript_21545
2.98	0.47	1.07328			---NA---					lightup>470	>EG_transcript_26506	>EG_transcript_26506	3.74028	2.56973	2.96506	-0.0392051	2.33125	1.62464		6.03313	0.555279	0.276789	2.00615	0.0448407	0.174803	NaN	3.03	9.04	2.95	4.13	7.08	0.58	2.98	0.47	1.35	1.07328	1.78613	EG_transcript_26506
2.98	0.47	1.94489									>EG_transcript_31125		5.35919	4.79212	5.13499	3.9608	3.59428	2.84703		23.1225	1.08048	0.26426	4.08871	4.34e-05	0.000952453	NaN	11.6	34.6	9.31	8.83	18.1	0.49	2.98	0.47	4.36	1.94489	1.62806	EG_transcript_31125
2.98	0.47	0.329919	XP_008868189, ETW02805	GO:0003677, GO:0000166, GO:0032508, GO:0016818, GO:0008026, GO:0004386, GO:0006139, GO:0004003, GO:0016787, GO:0005524, GO:0005634, GO:0003676	hypothetical protein H310_05291	Aphanomyces invadans	6.13e-18	61	823	lightup>995	>EG_transcript_57303	>EG_transcript_57303	-0.0670785	3.56973	0.96506	1.54576	0.00931711	0.0396766		3.2891	0.306957	0.233389	1.31522	0.188437	NaN	NaN	1.65	4.93	0.738	3.98	4.71	0.84	2.98	0.47	0.72	0.329919	0.957654	EG_transcript_57303
2.98	0.47	3.42062									>EG_transcript_68665		4.88712	4.4442	4.71995	3.13072	3.00932	3.2096	+	17.296	1.00086	0.274786	3.64233	0.000270183	0.00411794	NaN	8.69	25.9	6.12	7.24	13.4	0.54	2.98	0.47	3.57	3.42062	1.56721	EG_transcript_68665
2.97	0.47	2.13342									>EG_transcript_11250		6.80329	6.58468	6.57977	4.9608	5.59428	4.49911		67.5646	1.34537	0.200015	6.72635	1.74e-11	2.63e-09	NaN	34	101	26.3	26.8	53.1	0.51	2.97	0.47	10.76	2.13342	1.63785	EG_transcript_11250
2.97	0.47	2.72671			---NA---					lightup>564	>EG_transcript_29955	>EG_transcript_29955	3.93292	4.4442	4.05252	2.54576	2.33125	2.84703	+	11.9503	0.851503	0.285368	2.98388	0.00284617	0.0247711	NaN	6.02	17.9	3.91	5.74	9.65	0.59	2.97	0.47	2.55	2.72671	1.56854	EG_transcript_29955
2.97	0.47	1.48202									>EG_transcript_32061		5.54763	5.47662	5.71995	2.76815	4.46875	4.2876		32.0823	1.16828	0.249698	4.67879	2.89e-06	0.000102895	NaN	16.2	48	17.3	16.5	33.7	0.49	2.97	0.47	5.54	1.48202	1.7399	EG_transcript_32061
2.97	0.47	0.73367	KPI84909	GO:0000166, GO:0016849, GO:0016020, GO:0016021, GO:0016829, GO:0035556, GO:0009190, GO:0005622	receptor-type adenylate cyclase a	Leptomonas seymouri	2.76e-10	86	1327	lightup>801	>EG_transcript_40525	>EG_transcript_40525	0.932921	3.3067	1.55002	1.54576	0.00931711	0.0396766		3.28104	0.331787	0.240175	1.38144	0.167145	NaN	NaN	1.65	4.91	1.06	2.99	4.05	0.74	2.97	0.47	0.78	0.73367	1.3983	EG_transcript_40525
2.96	0.47	2.50174									>EG_transcript_21249		4.18085	4.07223	3.96506	2.54576	2.00932	2.84703		11.2726	0.830874	0.286089	2.90425	0.00368139	0.0299572	NaN	5.69	16.9	3.91	4.1	8.01	0.51	2.96	0.47	2.43	2.50174	1.60534	EG_transcript_21249
2.96	0.47	1.40152			---NA---					lightup>409	>EG_transcript_24573	>EG_transcript_24573	4.25485	3.79212	4.35738	1.9608	3.46875	1.62464		11.9149	0.817079	0.286482	2.85211	0.00434302	0.0338157	NaN	6.02	17.8	7.22	6.86	14.1	0.49	2.96	0.47	2.36	1.40152	1.78339	EG_transcript_24573
2.96	0.47	1.14683									>EG_transcript_25923		3.10285	3.56973	3.13498	2.76815	0.00931711	1.03968		6.52072	0.574143	0.279452	2.05453	0.0399243	0.161571	NaN	3.29	9.75	3.77	2.01	5.78	0.35	2.96	0.47	1.4	1.14683	1.99681	EG_transcript_25923
2.96	0.47	2.75251									>EG_transcript_66558		4.68781	4.93896	4.55002	3.13072	3.46875	2.84703	+	17.8165	1.00011	0.273824	3.65237	0.000259827	0.00398987	NaN	9.01	26.6	5.58	8.37	13.9	0.6	2.96	0.47	3.59	2.75251	1.57677	EG_transcript_66558
2.95	0.47	1.56466			---NA---					lightup>237	>EG_transcript_18859	>EG_transcript_18859	4.02038	3.4442	4.13499	1.54576	2.00932	3.03968		9.975	0.759857	0.287186	2.64587	0.00814807	0.0538052	NaN	5.06	14.9	5.23	6.22	11.4	0.54	2.95	0.47	2.09	1.56466	1.66827	EG_transcript_18859
2.95	0.47	1.33607			---NA---					lightup>454	>EG_transcript_26075	>EG_transcript_26075	4.02038	3.98477	3.96506	0.960795	2.81667	2.84703		10.644	0.7908	0.286968	2.75571	0.00585649	0.0421526	NaN	5.4	15.9	5.11	4.76	9.87	0.48	2.95	0.47	2.23	1.33607	1.7819	EG_transcript_26075
2.95	0.47	1.58341			---NA---					lightup>578	>EG_transcript_30398	>EG_transcript_30398	5.48751	5.68521	5.55002	4.81878	3.17924	3.49911		31.9596	1.1342	0.252763	4.48722	7.22e-06	0.000219188	NaN	16.2	47.7	16.6	8.03	24.6	0.33	2.95	0.47	5.14	1.58341	1.74187	EG_transcript_30398
2.95	0.47	0.2477	XP_008803352		PREDICTED: sacsin	Phoenix dactylifera	1.45e-05	45	4767	lightup>648	>EG_transcript_33466	>EG_transcript_33466	-0.0670785	3.3067	-0.0349396	-0.0392051	1.00932	0.0396766		2.63994	0.257358	0.219179	1.17419	0.24032	NaN	NaN	1.34	3.94	0.467	3.96	4.43	0.89	2.95	0.47	0.62	0.2477	0.73163	EG_transcript_33466
2.95	0.47	1.63053			---NA---					lightup>677	>EG_transcript_34904	>EG_transcript_34904	2.25485	2.79212	2.55002	1.54576	1.00932	0.0396766		3.91936	0.415663	0.258729	1.60656	0.108152	0.306739	NaN	1.99	5.85	1.61	1.34	2.95	0.45	2.95	0.47	0.97	1.63053	1.66741	EG_transcript_34904
2.95	0.47	1.30735									>EG_transcript_36629		1.93292	3.15469	2.28699	1.54576	1.00932	0.0396766		3.92742	0.408106	0.257179	1.58686	0.112545	0.314067	NaN	1.99	5.87	1.28	2.32	3.61	0.64	2.95	0.47	0.95	1.30735	1.59328	EG_transcript_36629
2.95	0.47	0.994077									>EG_transcript_42841		3.83981	3.98477	3.87195	-0.0392051	3.00932	2.62464		9.99732	0.750458	0.287162	2.61336	0.00896565	0.0576573	NaN	5.06	14.9	5.55	5.05	10.6	0.48	2.95	0.47	2.05	0.994077	2.03393	EG_transcript_42841
2.95	0.47	0.969193									>EG_transcript_61797		2.93292	3.3067	1.55002	1.9608	1.00932	0.0396766		4.56556	0.444437	0.263522	1.68653	0.091694	0.276762	NaN	2.31	6.82	0.832	3.3	4.13	0.8	2.95	0.47	1.04	0.969193	1.59328	EG_transcript_61797
2.94	0.47	1.28972									>EG_transcript_16286		1.93292	3.15469	2.28699	0.960795	1.59428	0.0396766		3.93297	0.407164	0.257193	1.58311	0.113397	0.315515	NaN	2	5.87	1.32	2.65	3.97	0.67	2.94	0.47	0.95	1.28972	1.59328	EG_transcript_16286
2.94	0.47	1.29787			---NA---					lightup>356	>EG_transcript_22860	>EG_transcript_22860	2.51788	3.98477	2.96506	1.9608	2.00932	1.03968		6.55707	0.578038	0.279916	2.06504	0.0389192	0.158957	NaN	3.32	9.79	1.92	4.64	6.56	0.71	2.94	0.47	1.41	1.29787	1.48597	EG_transcript_22860
2.94	0.47	0.4424									>EG_transcript_23074		2.93292	3.15469	-0.0349396	1.54576	1.00932	0.0396766		3.91309	0.376846	0.250998	1.50139	0.133255	0.34911	NaN	1.99	5.84	0.657	3.62	4.27	0.85	2.94	0.47	0.88	0.4424	1.15264	EG_transcript_23074
2.94	0.47	1.3857			---NA---					lightup>410	>EG_transcript_24595	>EG_transcript_24595	2.25485	2.98477	2.96506	1.54576	1.59428	0.0396766		4.57738	0.463878	0.266737	1.73908	0.08202	0.258285	NaN	2.32	6.83	2.26	1.99	4.25	0.47	2.94	0.47	1.09	1.3857	1.67499	EG_transcript_24595
2.94	0.47	2.91918									>EG_transcript_28010		4.51788	4.62862	4.55002	2.76815	2.81667	3.3616	+	15.8682	0.96071	0.277782	3.4585	0.00054319	0.00702379	NaN	8.05	23.7	5.87	6.06	11.9	0.51	2.94	0.47	3.27	2.91918	1.58337	EG_transcript_28010
2.94	0.47	1.24419									>EG_transcript_32742		3.25485	2.56973	2.96506	2.28272	0.00931711	1.03968		5.20324	0.500646	0.271863	1.84154	0.0655428	0.222893	NaN	2.64	7.76	3.01	1.59	4.6	0.35	2.94	0.47	1.18	1.24419	1.81931	EG_transcript_32742
2.94	0.47	0.801915									>EG_transcript_34367		0.932921	2.79212	3.13498	0.960795	1.59428	0.0396766		3.93566	0.393471	0.25444	1.54642	0.122002	0.330172	NaN	2	5.87	2.62	2.63	5.25	0.5	2.94	0.47	0.91	0.801915	1.42176	EG_transcript_34367
2.94	0.47	1.76899	AMC08479		spermidine acetyltransferase	Turicibacter sp. H121	0.0623017	48	144	lightup>778	>EG_transcript_39437	>EG_transcript_39437	4.02038	5.07223	4.71995	3.42023	3.17924	2.62464		17.0259	0.948857	0.278363	3.4087	0.000652726	0.00807255	NaN	8.64	25.4	6.73	7.96	14.7	0.54	2.94	0.47	3.19	1.76899	1.52949	EG_transcript_39437
2.94	0.47	1.05145			---NA---					lightup>857	>EG_transcript_44603	>EG_transcript_44603	3.25485	1.98477	1.96506	1.9608	0.00931711	0.0396766		3.88918	0.390792	0.253996	1.53857	0.123909	0.333141	NaN	1.98	5.8	1.6	1.88	3.49	0.54	2.94	0.47	0.91	1.05145	1.73163	EG_transcript_44603
2.94	0.47	1.31115									>EG_transcript_59128		2.51788	1.56973	2.55002	1.54576	0.00931711	0.0396766		3.25105	0.350997	0.245459	1.42996	0.152728	NaN	NaN	1.65	4.85	2.04	1.61	3.65	0.44	2.94	0.47	0.82	1.31115	1.68096	EG_transcript_59128
2.94	0.47	1.42877			---NA---					lightup>1034	>EG_transcript_61260	>EG_transcript_61260	4.02038	4.2327	3.13498	2.9608	2.00932	1.62464		9.78465	0.735804	0.28712	2.5627	0.0103861	0.0639731	NaN	4.97	14.6	2.53	5.61	8.14	0.69	2.94	0.47	1.98	1.42877	1.59777	EG_transcript_61260
2.94	0.47	2.35882									>EG_transcript_8232		5.0622	4.84275	5.13499	3.28272	3.91621	3.03968		21.716	1.06176	0.26548	3.99939	6.35e-05	0.00129881	NaN	11	32.4	9.83	9.71	19.5	0.5	2.94	0.47	4.2	2.35882	1.60044	EG_transcript_8232
2.94	0.47	3.14771									>EG_transcript_8272		5.39235	5.56973	5.21299	3.86769	3.59428	4.03968	+	28.2849	1.14829	0.250187	4.58971	4.44e-06	0.000146861	NaN	14.4	42.2	8.41	12.7	21.1	0.6	2.94	0.47	5.35	3.14771	1.55781	EG_transcript_8272
2.93	0.47	1.29114	XP_011399978, KFM27022	GO:0008152, GO:0000166, GO:0003777, GO:0030286, GO:0031514, GO:0005524, GO:0007018, GO:0016887	Dynein gamma chain, flagellar outer arm	Auxenochlorella protothecoides	1.85e-11	47	4200	lightup>41	>EG_transcript_11382	>EG_transcript_11382	4.25485	3.15469	4.42449	2.9608	2.59428	1.62464		11.0631	0.774518	0.287057	2.69813	0.006973	0.0479924	NaN	5.64	16.5	6.13	7.09	13.2	0.54	2.93	0.47	2.16	1.29114	1.55144	EG_transcript_11382
2.93	0.47	1.91632									>EG_transcript_12983		3.39235	3.4442	3.42449	2.28272	2.00932	1.03968		7.1782	0.63867	0.284237	2.24696	0.0246425	0.118019	NaN	3.65	10.7	2.89	2.02	4.91	0.41	2.93	0.47	1.61	1.91632	1.64311	EG_transcript_12983
2.93	0.47	1.27669			---NA---					lightup>283	>EG_transcript_20577	>EG_transcript_20577	1.51788	2.98477	1.96506	0.960795	0.00931711	1.03968		3.2821	0.351839	0.245683	1.43209	0.152119	NaN	NaN	1.67	4.89	1.06	2.32	3.38	0.69	2.93	0.47	0.82	1.27669	1.48597	EG_transcript_20577
2.93	0.47	2.4712			---NA---					lightup>492	>EG_transcript_27295	>EG_transcript_27295	5.83981	5.96205	5.39133	3.9608	4.53288	4.03968		36.125	1.20091	0.238231	5.04096	4.63e-07	2.18e-05	NaN	18.4	53.9	10.4	19.6	29.9	0.65	2.93	0.47	6.33	2.4712	1.55328	EG_transcript_27295
2.93	0.47	2.15822			---NA---					lightup>572	>EG_transcript_30198	>EG_transcript_30198	2.25485	2.3067	2.28699	0.960795	1.00932	0.0396766		3.26465	0.361834	0.248092	1.45847	0.144712	NaN	NaN	1.66	4.87	1.28	1	2.29	0.44	2.93	0.47	0.84	2.15822	1.61292	EG_transcript_30198
2.93	0.47	1.44288									>EG_transcript_30771		3.10285	2.56973	2.55002	1.54576	1.59428	0.0396766		4.55857	0.463045	0.266813	1.73547	0.0826581	0.259534	NaN	2.32	6.79	1.61	1.89	3.5	0.54	2.93	0.47	1.08	1.44288	1.68096	EG_transcript_30771
2.93	0.47	1.98168									>EG_transcript_31211		2.74028	3.4442	3.13498	1.54576	2.00932	1.03968		5.89206	0.558539	0.278377	2.00641	0.044812	0.174749	NaN	3	8.78	2.3	2.66	4.95	0.54	2.93	0.47	1.35	1.98168	1.5749	EG_transcript_31211
2.93	0.47	1.90014			---NA---					lightup>686	>EG_transcript_35237	>EG_transcript_35237	2.25485	1.56973	1.96506	0.960795	0.00931711	0.0396766		2.6044	0.296863	0.231766	1.28087	0.200238	NaN	NaN	1.33	3.88	1.17	0.957	2.13	0.45	2.93	0.47	0.7	1.90014	1.59328	EG_transcript_35237
2.93	0.47	1.51509									>EG_transcript_47289		5.14238	5.65719	5.60892	4.04826	4.46875	2.84703		30.0782	1.1255	0.253959	4.43183	9.34e-06	0.000269443	NaN	15.3	44.9	13.9	12.6	26.5	0.48	2.93	0.47	5.03	1.51509	1.68148	EG_transcript_47289
2.93	0.47	1.80857									>EG_transcript_47300		5.95529	4.93896	5.6655	3.9608	4.40163	3.62464		32.0865	1.13883	0.251671	4.52506	6.04e-06	0.000190358	NaN	16.3	47.8	13.3	17.4	30.8	0.57	2.93	0.47	5.22	1.80857	1.52423	EG_transcript_47300
2.93	0.47	0.883011			---NA---					lightup>917	>EG_transcript_49944	>EG_transcript_49944	-0.0670785	1.98477	1.96506	-0.0392051	0.00931711	0.0396766		1.97073	0.225701	0.208607	1.08194	0.279279	NaN	NaN	1	2.94	0.978	1.32	2.3	0.57	2.93	0.47	0.55	0.883011	1.29099	EG_transcript_49944
2.93	0.47	1.51616									>EG_transcript_52516		3.63336	4.84275	3.55002	2.76815	2.33125	2.62464		11.805	0.794774	0.286778	2.77139	0.00558179	0.0407364	NaN	6	17.6	2.5	9.26	11.8	0.79	2.93	0.47	2.25	1.51616	1.43403	EG_transcript_52516
2.93	0.47	0.603191									>EG_transcript_53265		-0.0670785	1.98477	2.77242	-0.0392051	1.00932	0.0396766		2.62652	0.280069	0.226733	1.23523	0.216743	NaN	NaN	1.34	3.92	2.18	1.97	4.15	0.47	2.93	0.47	0.66	0.603191	1.22677	EG_transcript_53265
2.93	0.47	1.55663									>EG_transcript_54458		5.02038	4.4442	4.05252	2.28272	3.59428	2.84703		15.8261	0.918781	0.281212	3.26722	0.00108608	0.0120373	NaN	8.05	23.6	5.25	9.2	14.4	0.64	2.93	0.47	2.96	1.55663	1.59769	EG_transcript_54458
2.93	0.47	1.65062			---NA---					lightup>971	>EG_transcript_5485	>EG_transcript_5485	2.25485	3.56973	3.28699	1.54576	1.59428	1.62464		5.90503	0.550773	0.277597	1.98407	0.0472475	0.180787	NaN	3.01	8.8	2.28	3.3	5.59	0.59	2.93	0.47	1.33	1.65062	1.44896	EG_transcript_5485
2.93	0.47	2.36679			---NA---					lightup>1010	>EG_transcript_58695	>EG_transcript_58695	2.93292	3.68521	3.55002	1.9608	2.00932	1.62464		7.20254	0.637283	0.28418	2.24254	0.0249267	0.119027	NaN	3.67	10.7	2.88	3.32	6.19	0.54	2.93	0.47	1.6	2.36679	1.52447	EG_transcript_58695
2.93	0.47	1.14577									>EG_transcript_72229		4.63336	3.89166	4.21299	3.13072	3.17924	1.03968		13.0132	0.840106	0.285368	2.94394	0.00324064	0.0272692	NaN	6.62	19.4	5.5	5.35	10.8	0.49	2.93	0.47	2.49	1.14577	1.79612	EG_transcript_72229
2.92	0.46	2.93204									>EG_transcript_18230		3.25485	3.4442	3.87195	1.9608	2.00932	2.03968	+	7.85024	0.673046	0.28584	2.35463	0.0185412	0.0966702	NaN	4.01	11.7	3.59	3.85	7.44	0.52	2.92	0.46	1.73	2.93204	1.5204	EG_transcript_18230
2.92	0.47	2.54149									>EG_transcript_18839		6.37587	6.02916	5.82304	4.42023	4.8673	4.2876		45.8491	1.25581	0.223087	5.62924	1.81e-08	1.31e-06	NaN	23.4	68.3	13.7	20.5	34.2	0.6	2.92	0.47	7.74	2.54149	1.55098	EG_transcript_18839
2.92	0.46	1.17664			---NA---					lightup>576	>EG_transcript_30323	>EG_transcript_30323	4.02038	3.89166	2.77242	1.9608	2.81667	1.03968		8.48276	0.669381	0.285666	2.34323	0.0191175	0.0987582	NaN	4.33	12.6	1.88	5.58	7.47	0.75	2.92	0.46	1.72	1.17664	1.62244	EG_transcript_30323
2.92	0.46	1.83916	WP_058484270		adenylate cyclase	Legionella spiritensis	3.08e-14	55	690	lightup>660	>EG_transcript_33914	>EG_transcript_33914	2.93292	3.98477	3.13498	1.54576	2.00932	2.03968		7.21837	0.626679	0.283616	2.2096	0.0271327	0.125903	NaN	3.69	10.8	2.07	4.96	7.03	0.71	2.92	0.46	1.57	1.83916	1.48597	EG_transcript_33914
2.92	0.47	1.26265			---NA---					lightup>718	>EG_transcript_36741	>EG_transcript_36741	2.51788	1.98477	0.96506	0.960795	0.00931711	0.0396766		2.60305	0.290652	0.229987	1.26378	0.20631	NaN	NaN	1.33	3.88	0.522	1.31	1.83	0.72	2.92	0.47	0.69	1.26265	1.48597	EG_transcript_36741
2.92	0.47	1.86604			---NA---					lightup>776	>EG_transcript_39414	>EG_transcript_39414	3.63336	2.79212	3.6655	2.28272	1.59428	1.62464		7.16564	0.628628	0.283748	2.21545	0.0267293	0.12471	NaN	3.66	10.7	3.63	3.86	7.48	0.52	2.92	0.47	1.57	1.86604	1.52978	EG_transcript_39414
2.92	0.47	1.26265									>EG_transcript_40636		2.51788	1.98477	0.96506	0.960795	0.00931711	0.0396766		2.60305	0.290652	0.229987	1.26378	0.20631	NaN	NaN	1.33	3.88	0.522	1.31	1.83	0.72	2.92	0.47	0.69	1.26265	1.48597	EG_transcript_40636
2.92	0.46	1.65945									>EG_transcript_41736		1.93292	1.98477	2.77242	0.960795	0.00931711	1.03968		3.26957	0.356761	0.247054	1.44406	0.148722	NaN	NaN	1.67	4.87	2.03	1.93	3.97	0.49	2.92	0.46	0.83	1.65945	1.56011	EG_transcript_41736
2.92	0.47	2.20537			---NA---					lightup>825	>EG_transcript_42341	>EG_transcript_42341	1.93292	2.79212	2.77242	0.960795	1.00932	1.03968		3.93206	0.416447	0.259133	1.60708	0.108038	0.306634	NaN	2.01	5.86	1.63	1.98	3.62	0.55	2.92	0.47	0.97	2.20537	1.49589	EG_transcript_42341
2.92	0.46	1.01989									>EG_transcript_43376		1.51788	3.15469	1.55002	-0.0392051	1.00932	1.03968		3.28989	0.344347	0.244105	1.41065	0.158347	NaN	NaN	1.68	4.9	0.762	3.3	4.06	0.81	2.92	0.46	0.8	1.01989	1.40427	EG_transcript_43376
2.92	0.47	2.08068			---NA---					lightup>861	>EG_transcript_44799	>EG_transcript_44799	0.932921	1.98477	1.55002	-0.0392051	0.00931711	0.0396766		1.96715	0.231453	0.210847	1.09773	0.272322	NaN	NaN	1	2.93	0.653	0.996	1.65	0.6	2.92	0.47	0.56	2.08068	1.48597	EG_transcript_44799
2.92	0.47	0.689786			---NA---					lightup>920	>EG_transcript_50300	>EG_transcript_50300	-0.0670785	0.984768	2.55002	-0.0392051	0.00931711	0.0396766		1.96626	0.219527	0.206397	1.06361	0.287504	NaN	NaN	1	2.93	1.63	1.94	3.57	0.54	2.92	0.47	0.54	0.689786	1.15264	EG_transcript_50300
2.92	0.47	2.4678									>EG_transcript_51231		3.51788	3.79212	3.28699	1.9608	2.33125	1.62464		7.84622	0.673138	0.285827	2.35506	0.0185198	0.0965868	NaN	4	11.7	2.3	3.96	6.26	0.63	2.92	0.47	1.73	2.4678	1.56011	EG_transcript_51231
2.92	0.47	2.48861									>EG_transcript_52437		4.45648	4.98477	5.09434	3.13072	3.59428	3.2096		19.6448	1.01596	0.270628	3.7541	0.000173964	0.00288846	NaN	10	29.3	9.15	9.27	18.4	0.5	2.92	0.47	3.76	2.48861	1.53366	EG_transcript_52437
2.92	0.46	2.13373									>EG_transcript_57224		2.51788	2.98477	1.96506	0.960795	1.00932	1.03968		3.92713	0.414839	0.258901	1.60231	0.109088	0.30814	NaN	2.01	5.85	0.655	2.64	3.29	0.8	2.92	0.46	0.96	2.13373	1.48597	EG_transcript_57224
2.92	0.47	1.13042									>EG_transcript_61070		3.10285	2.56973	1.55002	1.54576	0.00931711	1.03968		3.90636	0.400965	0.256259	1.56469	0.117656	0.322474	NaN	1.99	5.82	0.949	1.97	2.92	0.67	2.92	0.47	0.93	1.13042	1.54262	EG_transcript_61070
2.92	0.47	2.3279									>EG_transcript_61808		2.93292	3.56973	3.6655	1.9608	1.59428	2.03968		7.20387	0.63664	0.284179	2.24027	0.0250732	0.11948	NaN	3.67	10.7	3.3	3.31	6.61	0.5	2.92	0.47	1.6	2.3279	1.52447	EG_transcript_61808
2.92	0.47	2.78143			---NA---					lightup>1085	>EG_transcript_66652	>EG_transcript_66652	2.93292	2.79212	2.55002	1.54576	1.00932	1.03968	+	4.56796	0.470769	0.268013	1.75651	0.0790009	0.252198	NaN	2.33	6.81	1.48	1.65	3.13	0.53	2.92	0.47	1.1	2.78143	1.56011	EG_transcript_66652
2.91	0.46	1.01847									>EG_transcript_31112		2.74028	2.56973	0.96506	0.960795	0.00931711	1.03968		3.26329	0.34666	0.244783	1.41619	0.156719	NaN	NaN	1.67	4.86	0.408	2.3	2.71	0.85	2.91	0.46	0.8	1.01847	1.42176	EG_transcript_31112
2.91	0.46	1.01027	EPZ34615	GO:0016849, GO:0016020, GO:0016021, GO:0035556, GO:0009190, GO:0005622	Adenylyl cyclase class-3 4 guanylyl cyclase domain-containing , partial	Rozella allomycis CSF55	3.16e-29	59	825	lightup>727	>EG_transcript_37124	>EG_transcript_37124	3.93292	3.56973	2.96506	0.960795	3.17924	0.0396766		7.83137	0.610426	0.282612	2.15994	0.0307771	0.136727	NaN	4.01	11.7	3.64	4.59	8.23	0.56	2.91	0.46	1.51	1.01027	2.096	EG_transcript_37124
2.91	0.46	2.12758									>EG_transcript_37675		3.83981	4.07223	3.28699	1.9608	2.59428	2.03968		9.15732	0.727267	0.287078	2.53334	0.0112981	0.0678552	NaN	4.68	13.6	2.41	5.6	8.01	0.7	2.91	0.46	1.95	2.12758	1.53476	EG_transcript_37675
2.91	0.46	2.19991									>EG_transcript_43455		1.93292	1.56973	0.96506	-0.0392051	0.00931711	0.0396766		1.95774	0.230232	0.210672	1.09284	0.274462	NaN	NaN	1	2.91	0.328	0.985	1.31	0.75	2.91	0.46	0.56	2.19991	1.48597	EG_transcript_43455
2.91	0.46	0.905691									>EG_transcript_51699		1.93292	1.98477	-0.0349396	-0.0392051	0.00931711	0.0396766		1.95998	0.224314	0.208405	1.07634	0.281777	NaN	NaN	1	2.92	0.0199	1.64	1.66	0.99	2.91	0.46	0.55	0.905691	1.29099	EG_transcript_51699
2.91	0.46	1.43302									>EG_transcript_52157		2.51788	1.56973	3.13498	0.960795	1.00932	1.03968		3.91594	0.405867	0.257352	1.57709	0.114776	0.318115	NaN	2.01	5.83	2.28	3.23	5.51	0.59	2.91	0.46	0.94	1.43302	1.40427	EG_transcript_52157
2.91	0.46	1.20343									>EG_transcript_67044		2.74028	3.4442	2.55002	1.54576	0.00931711	2.03968		5.24341	0.502725	0.272331	1.84601	0.0648911	0.221593	NaN	2.68	7.81	1.7	3.31	5	0.66	2.91	0.46	1.19	1.20343	1.71325	EG_transcript_67044
2.91	0.46	0.971315									>EG_transcript_67054		1.93292	3.56973	2.28699	-0.0392051	1.59428	1.62464		4.60815	0.443095	0.26377	1.67985	0.0929863	0.279182	NaN	2.36	6.86	1.52	4.29	5.82	0.74	2.91	0.46	1.03	0.971315	1.53664	EG_transcript_67054
2.91	0.46	0.350855									>EG_transcript_71419		1.93292	3.68521	-0.0349396	-0.0392051	1.00932	1.62464		3.9546	0.359041	0.247412	1.45119	0.146728	0.369004	NaN	2.02	5.89	0.703	5.6	6.3	0.89	2.91	0.46	0.83	0.350855	0.996146	EG_transcript_71419
2.9	0.46	1.60118			---NA---					lightup>27	>EG_transcript_10680	>EG_transcript_10680	2.93292	3.79212	3.77242	1.54576	1.59428	2.62464		7.87681	0.658099	0.285272	2.30692	0.0210593	0.105755	NaN	4.04	11.7	3.92	4.29	8.21	0.52	2.9	0.46	1.68	1.60118	1.57759	EG_transcript_10680
2.9	0.46	1.60204									>EG_transcript_21576		3.10285	3.68521	2.96506	0.960795	1.59428	2.3616		6.5614	0.590226	0.281294	2.09825	0.0358832	0.15071	NaN	3.37	9.75	2.07	4.29	6.36	0.67	2.9	0.46	1.45	1.60204	1.61215	EG_transcript_21576
2.9	0.46	1.10077									>EG_transcript_25751		1.51788	2.79212	2.96506	-0.0392051	1.00932	1.62464		3.94476	0.402633	0.25677	1.56807	0.116865	0.321183	NaN	2.02	5.87	2.28	2.63	4.91	0.54	2.9	0.46	0.93	1.10077	1.56011	EG_transcript_25751
2.9	0.46	1.16745									>EG_transcript_30818		4.10285	2.79212	4.48862	1.9608	2.81667	2.3616		10.4393	0.738665	0.287167	2.57225	0.0101039	0.062679	NaN	5.36	15.5	6.75	9.05	15.8	0.57	2.9	0.46	2	1.16745	1.41484	EG_transcript_30818
2.9	0.46	1.29379									>EG_transcript_36455		2.25485	0.984768	2.28699	-0.0392051	1.00932	0.0396766		2.60771	0.290949	0.230421	1.26268	0.206703	NaN	NaN	1.34	3.88	1.53	1.94	3.46	0.56	2.9	0.46	0.68	1.29379	1.50561	EG_transcript_36455
2.9	0.46	1.23243									>EG_transcript_37000		2.74028	2.3067	1.55002	-0.0392051	1.59428	0.0396766		3.26303	0.347953	0.245227	1.4189	0.155927	NaN	NaN	1.67	4.85	1.1	1.97	3.07	0.64	2.9	0.46	0.81	1.23243	1.66741	EG_transcript_37000
2.9	0.46	0.865627									>EG_transcript_38218		1.51788	-0.0152318	2.28699	-0.0392051	0.00931711	0.0396766		1.95685	0.222591	0.207846	1.07095	0.284194	NaN	NaN	1	2.91	1.3	1.94	3.25	0.6	2.9	0.46	0.55	0.865627	1.25995	EG_transcript_38218
2.9	0.46	0.678094									>EG_transcript_40177		3.51788	0.984768	1.96506	1.54576	0.00931711	1.03968		3.88666	0.375374	0.251278	1.49386	0.135212	0.351914	NaN	1.99	5.78	1.27	2.85	4.12	0.69	2.9	0.46	0.87	0.678094	1.29099	EG_transcript_40177
2.9	0.46	1.27889									>EG_transcript_40862		2.74028	2.56973	2.28699	-0.0392051	2.00932	0.0396766		3.92105	0.403715	0.256967	1.57108	0.116164	0.320031	NaN	2.01	5.83	1.97	1.97	3.95	0.5	2.9	0.46	0.93	1.27889	1.8624	EG_transcript_40862
2.9	0.46	0.636191			---NA---					lightup>860	>EG_transcript_44782	>EG_transcript_44782	2.25485	2.56973	-0.0349396	-0.0392051	0.00931711	1.03968		2.62022	0.280563	0.227328	1.23418	0.217136	NaN	NaN	1.35	3.9	0.36	2.63	2.99	0.88	2.9	0.46	0.66	0.636191	1.25995	EG_transcript_44782
2.9	0.46	1.18066									>EG_transcript_51131		2.93292	1.98477	2.55002	-0.0392051	2.00932	0.0396766		3.91299	0.398379	0.256036	1.55595	0.11972	0.325981	NaN	2.01	5.82	2.3	2.25	4.55	0.49	2.9	0.46	0.92	1.18066	1.81931	EG_transcript_51131
2.9	0.46	1.27803									>EG_transcript_67972		2.51788	2.3067	2.77242	-0.0392051	2.00932	0.0396766		3.9224	0.403832	0.25697	1.57151	0.116063	0.319916	NaN	2.01	5.84	2.63	2.25	4.87	0.46	2.9	0.46	0.94	1.27803	1.8624	EG_transcript_67972
2.89	0.46	0.554088									>EG_transcript_19212		2.93292	1.56973	-0.0349396	-0.0392051	1.00932	0.0396766		2.59919	0.272453	0.225019	1.2108	0.225973	NaN	NaN	1.34	3.86	0.467	2.22	2.69	0.83	2.89	0.46	0.65	0.554088	1.15264	EG_transcript_19212
2.89	0.46	2.0028									>EG_transcript_21905		1.93292	1.98477	1.96506	-0.0392051	0.00931711	1.03968		2.61933	0.297944	0.23247	1.28165	0.199967	NaN	NaN	1.35	3.89	1.09	0.999	2.09	0.48	2.89	0.46	0.7	2.0028	1.62432	EG_transcript_21905
2.89	0.46	1.17553									>EG_transcript_26058		3.51788	4.4442	3.6655	3.13072	1.00932	2.3616		10.304	0.733208	0.287175	2.55318	0.0106745	0.0652089	NaN	5.3	15.3	4.71	5.21	9.92	0.53	2.89	0.46	1.97	1.17553	1.70865	EG_transcript_26058
2.89	0.46	1.34781									>EG_transcript_28107		3.74028	4.56973	4.60892	1.9608	2.33125	3.62464		13.7956	0.849327	0.28481	2.98209	0.00286292	0.0248957	NaN	7.09	20.5	7.52	7.92	15.4	0.51	2.89	0.46	2.54	1.34781	1.66741	EG_transcript_28107
2.89	0.46	0.638265			---NA---					lightup>530	>EG_transcript_28549	>EG_transcript_28549	2.51788	2.3067	-0.0349396	-0.0392051	0.00931711	1.03968		2.6144	0.279911	0.227264	1.23166	0.218077	NaN	NaN	1.35	3.88	0.36	2.29	2.65	0.86	2.89	0.46	0.66	0.638265	1.25995	EG_transcript_28549
2.89	0.46	1.27414			---NA---					lightup>565	>EG_transcript_29966	>EG_transcript_29966	3.51788	4.2327	3.42449	0.960795	2.33125	2.84703		9.19434	0.70805	0.286826	2.46857	0.0135654	0.0777757	NaN	4.72	13.7	3.03	6.59	9.63	0.68	2.89	0.46	1.87	1.27414	1.67867	EG_transcript_29966
2.89	0.46	1.12382			---NA---					lightup>570	>EG_transcript_30104	>EG_transcript_30104	3.10285	2.3067	3.28699	-0.0392051	2.33125	1.03968		5.22678	0.492396	0.27125	1.81529	0.0694794	0.231685	NaN	2.69	7.77	3.71	3.87	7.58	0.51	2.89	0.46	1.16	1.12382	1.78827	EG_transcript_30104
2.89	0.46	0.983751			---NA---					lightup>646	>EG_transcript_33449	>EG_transcript_33449	3.51788	3.15469	1.55002	0.960795	1.59428	1.62464		5.223	0.488324	0.27067	1.80413	0.0712111	0.235387	NaN	2.68	7.76	0.439	3.93	4.37	0.9	2.89	0.46	1.15	0.983751	1.34763	EG_transcript_33449
2.89	0.46	1.11156									>EG_transcript_35398		3.51788	3.3067	4.48862	0.960795	2.81667	2.62464		9.82642	0.716078	0.286959	2.4954	0.0125816	0.0735273	NaN	5.05	14.6	7.5	8.4	15.9	0.53	2.89	0.46	1.9	1.11156	1.63703	EG_transcript_35398
2.89	0.46	1.74729									>EG_transcript_40849		4.32524	4.07223	4.60892	1.9608	3.17924	3.03968		13.7406	0.879562	0.2831	3.1069	0.00189063	0.0182334	NaN	7.06	20.4	7.5	8.04	15.5	0.52	2.89	0.46	2.72	1.74729	1.60889	EG_transcript_40849
2.89	0.46	1.22813			---NA---					lightup>829	>EG_transcript_42518	>EG_transcript_42518	2.25485	2.56973	3.28699	-0.0392051	1.59428	1.62464		4.59114	0.455996	0.266048	1.71396	0.0865352	0.267087	NaN	2.36	6.82	3.15	3.22	6.37	0.51	2.89	0.46	1.06	1.22813	1.64395	EG_transcript_42518
2.89	0.46	0.345237									>EG_transcript_50591		-0.0670785	1.56973	3.77242	-0.0392051	0.00931711	2.03968		3.94655	0.339491	0.243126	1.39636	0.162607	0.39228	NaN	2.03	5.86	4.57	5.2	9.77	0.53	2.89	0.46	0.79	0.345237	1.08843	EG_transcript_50591
2.89	0.46	1.54308			---NA---					lightup>1024	>EG_transcript_60368	>EG_transcript_60368	2.51788	2.3067	2.77242	-0.0392051	1.59428	1.03968		3.92597	0.412534	0.25875	1.59433	0.110861	0.311263	NaN	2.02	5.84	2.29	2.25	4.54	0.5	2.89	0.46	0.96	1.54308	1.66741	EG_transcript_60368
2.89	0.46	1.03516									>EG_transcript_60575		2.93292	1.56973	2.77242	-0.0392051	2.00932	0.0396766		3.91076	0.392181	0.254829	1.539	0.123805	0.333022	NaN	2.01	5.81	2.63	2.9	5.53	0.52	2.89	0.46	0.91	1.03516	1.75509	EG_transcript_60575
2.89	0.46	1.44503	ETO84519, KUG01565	GO:0008152, GO:0000166, GO:0016020, GO:0016021, GO:0005524, GO:0016887	ATP-binding Cassette (ABC) Superfamily	Phytophthora parasitica P1976	0.0126755	57	1349	lightup>1080	>EG_transcript_66469	>EG_transcript_66469	3.25485	2.3067	3.55002	0.960795	2.00932	1.62464		5.877	0.544163	0.277237	1.96281	0.0496687	0.187039	NaN	3.02	8.74	3.59	4.52	8.11	0.56	2.89	0.46	1.3	1.44503	1.50561	EG_transcript_66469
2.88	0.46	1.46398	XP_009009270, ESO12550	GO:0016020, GO:0016021	hypothetical protein HELRODRAFT_159109	Helobdella robusta	0.0035358	52	121	lightup>195	>EG_transcript_17212	>EG_transcript_17212	3.51788	2.98477	3.6655	0.960795	1.59428	2.62464		7.19881	0.620939	0.283499	2.19027	0.0285049	0.130171	NaN	3.71	10.7	3.81	4.5	8.32	0.54	2.88	0.46	1.55	1.46398	1.66281	EG_transcript_17212
2.88	0.46	1.2322			---NA---					lightup>738	>EG_transcript_37534	>EG_transcript_37534	3.83981	3.98477	2.96506	0.960795	2.00932	2.84703		8.52109	0.673639	0.285948	2.35581	0.0184825	0.0964661	NaN	4.39	12.7	2.08	6.24	8.32	0.75	2.88	0.46	1.73	1.2322	1.6575	EG_transcript_37534
2.88	0.46	1.7903	CUF74479		Hypothetical protein, putative	Bodo saltans	0.00110192	70	2578	lightup>844	>EG_transcript_43707	>EG_transcript_43707	4.10285	3.68521	4.21299	3.13072	2.00932	2.03968		10.9145	0.780992	0.286744	2.72366	0.00645634	0.0452908	NaN	5.63	16.2	5.88	4.37	10.3	0.43	2.88	0.46	2.19	1.7903	1.60711	EG_transcript_43707
2.88	0.46	0.999235			---NA---					lightup>1037	>EG_transcript_61489	>EG_transcript_61489	3.10285	1.98477	3.42449	0.960795	0.00931711	2.3616		5.2297	0.482727	0.270063	1.78746	0.0738627	0.241255	NaN	2.7	7.76	3.49	4.2	7.69	0.55	2.88	0.46	1.13	0.999235	1.7268	EG_transcript_61489
2.88	0.46	1.29395			---NA---					lightup>1108	>EG_transcript_6982	>EG_transcript_6982	2.93292	1.56973	1.96506	-0.0392051	1.00932	1.03968		3.25854	0.348051	0.245552	1.41742	0.156359	NaN	NaN	1.68	4.84	1.09	2.22	3.31	0.67	2.88	0.46	0.81	1.29395	1.48597	EG_transcript_6982
2.87	0.46	1.39038			---NA---					lightup>281	>EG_transcript_20528	>EG_transcript_20528	4.88712	4.07223	3.42449	3.13072	2.59428	2.3616		12.8478	0.809828	0.28598	2.83176	0.00462921	0.0354413	NaN	6.65	19	2.27	6.94	9.21	0.75	2.87	0.46	2.33	1.39038	1.43241	EG_transcript_20528
2.87	0.46	1.56952			---NA---					lightup>334	>EG_transcript_22085	>EG_transcript_22085	3.10285	4.4442	3.6655	2.54576	2.00932	2.3616		9.67558	0.717585	0.287091	2.4995	0.0124368	0.0729563	NaN	5	14.3	3.17	5.86	9.03	0.65	2.87	0.46	1.91	1.56952	1.43196	EG_transcript_22085
2.87	0.46	1.06528									>EG_transcript_29680		3.39235	2.98477	3.6655	2.9608	0.00931711	1.03968		6.99216	0.575198	0.280852	2.04804	0.0405557	0.163415	NaN	3.62	10.4	5.28	2.45	7.74	0.32	2.87	0.46	1.39	1.06528	2.01094	EG_transcript_29680
2.87	0.46	1.41035									>EG_transcript_38014		3.83981	3.56973	3.77242	2.9608	1.00932	2.03968		8.96126	0.698319	0.28685	2.43443	0.0149151	0.0831345	NaN	4.64	13.3	4.93	2.43	7.36	0.33	2.87	0.46	1.83	1.41035	1.72406	EG_transcript_38014
2.87	0.46	0.80511			---NA---					lightup>784	>EG_transcript_39735	>EG_transcript_39735	2.93292	0.984768	0.96506	-0.0392051	0.00931711	1.03968		2.60052	0.276363	0.2265	1.22014	0.222411	NaN	NaN	1.35	3.86	0.439	2.22	2.66	0.83	2.87	0.46	0.65	0.80511	1.29099	EG_transcript_39735
2.87	0.46	1.20519									>EG_transcript_50989		2.93292	2.3067	2.28699	-0.0392051	0.00931711	2.03968		3.92593	0.398747	0.256453	1.55485	0.119981	0.326399	NaN	2.03	5.82	1.64	2.22	3.86	0.57	2.87	0.46	0.92	1.20519	1.83894	EG_transcript_50989
2.87	0.46	2.67796									>EG_transcript_55618		5.42478	5.47662	5.05252	3.86769	3.46875	4.03968	+	27.1308	1.10792	0.25324	4.37496	1.21e-05	0.000331741	NaN	14	40.2	7.56	12.3	19.9	0.62	2.87	0.46	4.92	2.67796	1.52594	EG_transcript_55618
2.86	0.46	2.85691	XP_009028816, ESN92628	GO:0008152, GO:0000166, GO:0003777, GO:0008017, GO:0005871, GO:0005874, GO:0005524, GO:0007018	hypothetical protein HELRODRAFT_69372	Helobdella robusta	7.56e-98	65	635	lightup>86	>EG_transcript_13074	>EG_transcript_13074	4.18085	3.98477	4.35738	2.76815	2.33125	2.84703	+	12.251	0.838502	0.284709	2.94512	0.0032283	0.0272001	NaN	6.35	18.2	5.31	5.34	10.6	0.5	2.86	0.46	2.49	2.85691	1.52552	EG_transcript_13074
2.86	0.46	1.55254	CEG01390		Domain of unknown function DUF3883	Ostreococcus tauri	1.52e-11	55	261	lightup>138	>EG_transcript_15120	>EG_transcript_15120	5.21832	4.62862	4.71995	3.66124	3.70976	2.3616		19.8658	0.984906	0.272094	3.61972	0.000294918	0.00440298	NaN	10.3	29.4	7.07	8.19	15.3	0.54	2.86	0.46	3.53	1.55254	1.61143	EG_transcript_15120
2.86	0.46	1.44668			---NA---					lightup>510	>EG_transcript_27847	>EG_transcript_27847	3.93292	3.3067	3.55002	2.76815	2.00932	1.03968		8.29583	0.667551	0.286101	2.33327	0.0196342	0.100778	NaN	4.3	12.3	3.4	2.82	6.22	0.45	2.86	0.46	1.71	1.44668	1.6575	EG_transcript_27847
2.86	0.46	1.50236									>EG_transcript_59058		2.93292	4.37709	3.55002	2.28272	2.00932	2.3616		9.02669	0.687608	0.28662	2.39902	0.016439	0.0889589	NaN	4.68	13.4	2.63	5.86	8.48	0.69	2.86	0.46	1.78	1.50236	1.40213	EG_transcript_59058
2.86	0.46	1.67504			---NA---					lightup>1192	>EG_transcript_9767	>EG_transcript_9767	5.02038	5.4442	5.77241	4.48436	3.81667	3.2096		29.3964	1.08988	0.255282	4.2693	1.96e-05	0.000491555	NaN	15.2	43.6	15.9	10.8	26.7	0.4	2.86	0.46	4.71	1.67504	1.57546	EG_transcript_9767
2.85	0.45	1.21406			---NA---					lightup>256	>EG_transcript_19663	>EG_transcript_19663	2.74028	3.79212	3.77242	1.54576	2.81667	1.03968		7.70344	0.621215	0.284108	2.18654	0.0287761	0.131014	NaN	4.01	11.4	4.59	4.4	8.99	0.49	2.85	0.45	1.54	1.21406	1.63424	EG_transcript_19663
2.85	0.45	0.509334									>EG_transcript_19996		4.25485	1.56973	1.96506	-0.0392051	2.00932	2.03968		5.8458	0.461741	0.267318	1.72731	0.084112	0.262566	NaN	3.04	8.65	1.31	6.04	7.35	0.82	2.85	0.45	1.08	0.509334	1.25995	EG_transcript_19996
2.85	0.46	0.72179			---NA---					lightup>457	>EG_transcript_26211	>EG_transcript_26211	2.74028	4.15469	1.96506	1.9608	2.33125	0.0396766		6.39171	0.515776	0.275152	1.87451	0.0608596	0.212733	NaN	3.32	9.47	0.959	6.49	7.45	0.87	2.85	0.46	1.22	0.72179	1.50944	EG_transcript_26211
2.85	0.45	2.32082									>EG_transcript_5629		5.10285	5.53936	5.87195	4.13072	4.17924	3.74012		31.4053	1.12572	0.247709	4.54453	5.51e-06	0.000175489	NaN	16.3	46.5	15.1	13.7	28.8	0.48	2.85	0.45	5.26	2.32082	1.48803	EG_transcript_5629
2.84	0.45	2.28833									>EG_transcript_10641		4.74028	4.68521	4.77241	2.76815	3.70976	3.03968		17.9841	0.968731	0.273475	3.5423	0.000396656	0.0055318	NaN	9.37	26.6	8.08	7.13	15.2	0.47	2.84	0.45	3.4	2.28833	1.56011	EG_transcript_10641
2.84	0.45	2.98813	EPS57332	GO:0003676	hypothetical protein M569_17486	Genlisea aurea	1.67e-38	78	169	lightup>187	>EG_transcript_169	>EG_transcript_169	7.03095	7.00714	7.29598	5.45265	5.43558	5.89766	+	93.8746	1.3552	0.172448	7.85865	3.88e-15	1.24e-12	NaN	48.9	139	39.7	41.2	80.8	0.51	2.84	0.45	14.41	2.98813	1.51606	EG_transcript_169
2.84	0.45	1.48787									>EG_transcript_19625		3.74028	3.68521	3.42449	1.9608	2.81667	1.03968		8.32635	0.670868	0.286256	2.3436	0.0190987	0.0986923	NaN	4.33	12.3	3.19	3.52	6.7	0.52	2.84	0.45	1.72	1.48787	1.67761	EG_transcript_19625
2.84	0.45	1.33663									>EG_transcript_25570		4.63336	5.02916	4.77241	4.04826	2.00932	3.2096		19.1039	0.952384	0.275072	3.46231	0.000535558	0.00694914	NaN	9.94	28.3	9.97	5.68	15.7	0.36	2.84	0.45	3.27	1.33663	1.72259	EG_transcript_25570
2.84	0.45	2.38078									>EG_transcript_29776		4.32524	3.89166	4.28699	2.28272	2.59428	3.03968		12.2563	0.832582	0.2849	2.92236	0.00347387	0.0286477	NaN	6.38	18.1	5	5.98	11	0.54	2.84	0.45	2.46	2.38078	1.52907	EG_transcript_29776
2.84	0.45	0.935865									>EG_transcript_30075		3.25485	1.98477	3.87195	2.54576	1.00932	1.03968		6.34211	0.531769	0.277124	1.91889	0.0549988	0.19957	NaN	3.3	9.38	5.05	4.74	9.8	0.48	2.84	0.45	1.26	0.935865	1.50561	EG_transcript_30075
2.84	0.45	0.863914			---NA---					lightup>597	>EG_transcript_31179	>EG_transcript_31179	3.39235	3.98477	2.28699	1.54576	2.81667	0.0396766		7.03423	0.559941	0.279739	2.00165	0.045322	0.175823	NaN	3.66	10.4	1.78	6.15	7.93	0.78	2.84	0.45	1.34	0.863914	1.754	EG_transcript_31179
2.84	0.45	1.31478									>EG_transcript_37663		5.21832	5.37709	5.32261	4.13072	4.25725	2.3616		26.7643	1.06411	0.259203	4.10533	4.04e-05	0.000899875	NaN	13.9	39.6	11.6	8.15	19.8	0.41	2.84	0.45	4.39	1.31478	1.72282	EG_transcript_37663
2.84	0.45	1.86528									>EG_transcript_39477		4.02038	3.79212	3.6655	2.28272	1.59428	2.84703		9.64169	0.734411	0.287185	2.55728	0.0105496	0.0647164	NaN	5.03	14.3	3.28	3.79	7.06	0.54	2.84	0.45	1.98	1.86528	1.58466	EG_transcript_39477
2.84	0.45	2.019									>EG_transcript_45585		3.83981	3.4442	3.87195	2.28272	1.59428	2.62464		8.9828	0.708226	0.28705	2.46725	0.0136153	0.0779583	NaN	4.68	13.3	3.93	4.06	7.99	0.51	2.84	0.45	1.87	2.019	1.55144	EG_transcript_45585
2.84	0.45	1.43855									>EG_transcript_58518		4.51788	4.3067	4.28699	3.28272	3.17924	1.62464		14.0158	0.865962	0.282727	3.06289	0.00219211	0.0204414	NaN	7.29	20.7	5.48	4.39	9.87	0.44	2.84	0.45	2.66	1.43855	1.67499	EG_transcript_58518
2.83	0.45	1.13411			---NA---					lightup>708	>EG_transcript_36292	>EG_transcript_36292	4.45648	4.07223	3.55002	3.28272	2.59428	1.03968		11.386	0.76032	0.286925	2.64989	0.00805173	0.0533554	NaN	5.94	16.8	3.22	4.07	7.29	0.56	2.83	0.45	2.09	1.13411	1.72069	EG_transcript_36292
2.83	0.45	0.868815			---NA---					lightup>757	>EG_transcript_38207	>EG_transcript_38207	3.93292	4.56973	4.13499	3.28272	0.00931711	3.2096		12.7633	0.791811	0.286243	2.76622	0.00567108	0.0411894	NaN	6.66	18.9	6.54	5.1	11.6	0.44	2.83	0.45	2.25	0.868815	2.04533	EG_transcript_38207
2.83	0.45	2.49523	CUG13273		Hypothetical protein, putative	Bodo saltans	3.6e-15	62	192	lightup>785	>EG_transcript_39796	>EG_transcript_39796	4.51788	5.3067	4.82304	3.42023	3.46875	3.3616		20.4751	0.998677	0.269171	3.71019	0.0002071	0.00332908	NaN	10.7	30.3	6.01	10.3	16.3	0.63	2.83	0.45	3.68	2.49523	1.46568	EG_transcript_39796
2.83	0.45	2.53668									>EG_transcript_56010		3.39235	3.56973	3.55002	1.54576	2.33125	2.03968		7.69177	0.650954	0.285665	2.27873	0.0226829	0.111282	NaN	4.02	11.4	3.27	3.1	6.37	0.49	2.83	0.45	1.64	2.53668	1.53181	EG_transcript_56010
2.83	0.45	1.39774									>EG_transcript_65127		2.51788	3.68521	3.28699	1.54576	2.33125	1.03968		6.39322	0.560677	0.280003	2.00239	0.0452423	0.175698	NaN	3.34	9.45	2.85	3.42	6.26	0.55	2.83	0.45	1.34	1.39774	1.52447	EG_transcript_65127
2.82	0.45	2.82798	WP_011958710, ABQ92370	GO:0043531	NB-ARC domain	Roseiflexus sp. RS-1	4.37e-25	55	1523	lightup>159	>EG_transcript_1583	>EG_transcript_1583	7.19031	6.92728	6.69298	5.2462	5.40163	5.68353	+	83.807	1.32663	0.182192	7.28145	3.3e-13	7.29e-11	NaN	43.9	124	22.4	36	58.4	0.62	2.82	0.45	12.48	2.82798	1.49307	EG_transcript_1583
2.82	0.45	2.22507	BAD20730	GO:0006171, GO:0071949, GO:0016849, GO:0009882, GO:0016829, GO:0009785, GO:0035556, GO:0005622, GO:0004016, GO:0009190	alpha subunit of photoactivated adenylyl cyclase	Colacium sideropus	3.24e-08	57	1017	lightup>211	>EG_transcript_17712	>EG_transcript_17712	5.39235	4.79212	5.32261	4.04826	3.33125	3.62464		24.7783	1.05431	0.259753	4.05891	4.93e-05	0.00106074	NaN	13	36.6	11.2	10.8	22	0.49	2.82	0.45	4.31	2.22507	1.50098	EG_transcript_17712
2.82	0.45	1.90844									>EG_transcript_35113		5.35919	5.81766	5.25046	4.35311	3.33125	4.12714		30.5817	1.10767	0.249856	4.43322	9.28e-06	0.000267897	NaN	16	45.2	10.8	14.4	25.2	0.57	2.82	0.45	5.03	1.90844	1.5386	EG_transcript_35113
2.82	0.45	3.25496			---NA---					lightup>769	>EG_transcript_3899	>EG_transcript_3899	5.86366	5.4442	5.6655	4.13072	4.33125	4.03968	+	34.4359	1.16029	0.237828	4.87867	1.07e-06	4.51e-05	NaN	18	50.8	11.8	13.6	25.3	0.54	2.82	0.45	5.97	3.25496	1.49057	EG_transcript_3899
2.82	0.45	1.79191									>EG_transcript_40261		3.63336	3.56973	2.77242	1.54576	2.33125	1.62464		7.02525	0.604007	0.283328	2.13183	0.033021	0.142873	NaN	3.68	10.4	1.76	4.16	5.92	0.7	2.82	0.45	1.48	1.79191	1.49129	EG_transcript_40261
2.82	0.45	2.58834									>EG_transcript_41220		3.93292	3.3067	3.55002	1.9608	2.00932	2.3616		8.32318	0.678554	0.286539	2.3681	0.0178797	0.0942347	NaN	4.35	12.3	2.72	3.79	6.51	0.58	2.82	0.45	1.75	2.58834	1.48597	EG_transcript_41220
2.82	0.45	1.951	EKC35167	GO:0016020, GO:0016021, GO:0055114, GO:0004497	DBH-like monooxygenase 2	Crassostrea gigas	4.11e-07	57	1256	lightup>847	>EG_transcript_43944	>EG_transcript_43944	5.39235	4.56973	5.39133	3.28272	3.81667	3.84703		24.3222	1.04161	0.262715	3.96479	7.35e-05	0.00145643	NaN	12.7	35.9	11.2	14.8	26	0.57	2.82	0.45	4.13	1.951	1.46899	EG_transcript_43944
2.82	0.45	2.14553									>EG_transcript_53250		3.51788	4.37709	4.21299	2.76815	2.59428	2.3616		11.4617	0.789865	0.286184	2.75999	0.00578033	0.0417602	NaN	6	16.9	4.47	5.2	9.66	0.54	2.82	0.45	2.24	2.14553	1.46131	EG_transcript_53250
2.81	0.45	1.17744			---NA---					lightup>215	>EG_transcript_17877	>EG_transcript_17877	3.10285	3.15469	2.96506	0.960795	2.59428	0.0396766		5.71972	0.513194	0.275567	1.86232	0.0625578	0.216777	NaN	3	8.44	2.97	2.53	5.49	0.46	2.81	0.45	1.2	1.17744	1.87595	EG_transcript_17877
2.81	0.45	1.02345			---NA---					lightup>401	>EG_transcript_24170	>EG_transcript_24170	3.39235	2.98477	1.96506	1.9608	1.59428	0.0396766		5.04344	0.466777	0.269723	1.73058	0.0835268	0.261518	NaN	2.65	7.44	0.959	2.52	3.48	0.72	2.81	0.45	1.08	1.02345	1.58248	EG_transcript_24170
2.81	0.45	1.19645									>EG_transcript_24772		3.10285	2.3067	3.13498	1.9608	1.59428	0.0396766		5.04389	0.47597	0.271036	1.75611	0.0790697	0.252339	NaN	2.65	7.44	2.59	2.46	5.05	0.49	2.81	0.45	1.1	1.19645	1.64993	EG_transcript_24772
2.81	0.45	1.52443									>EG_transcript_27589		4.83981	5.56973	5.28699	4.20872	2.81667	3.94657		26.0217	1.04381	0.261079	3.99807	6.39e-05	0.00130352	NaN	13.7	38.4	12.3	9.89	22.2	0.45	2.81	0.45	4.19	1.52443	1.57486	EG_transcript_27589
2.81	0.45	1.30603			---NA---					lightup>508	>EG_transcript_27808	>EG_transcript_27808	4.25485	3.68521	3.77242	1.54576	1.59428	3.3616		10.3063	0.728317	0.287184	2.53606	0.0112107	0.0675054	NaN	5.41	15.2	4.38	5.39	9.77	0.55	2.81	0.45	1.95	1.30603	1.73694	EG_transcript_27808
2.81	0.45	1.02515									>EG_transcript_40157		1.93292	3.4442	2.28699	1.54576	1.59428	0.0396766		4.425	0.42089	0.262599	1.60279	0.108982	0.308011	NaN	2.32	6.53	1.28	3.2	4.49	0.71	2.81	0.45	0.96	1.02515	1.4948	EG_transcript_40157
2.81	0.45	1.28527			---NA---					lightup>798	>EG_transcript_40383	>EG_transcript_40383	2.74028	3.15469	2.77242	1.9608	0.00931711	1.62464		5.06714	0.48161	0.271821	1.77179	0.0764295	0.247058	NaN	2.66	7.47	2.35	1.88	4.24	0.44	2.81	0.45	1.12	1.28527	1.69088	EG_transcript_40383
2.81	0.45	1.26883									>EG_transcript_54188		4.57678	3.15469	4.35738	2.9608	2.81667	2.03968		12.0349	0.777964	0.286514	2.71528	0.00662202	0.0461048	NaN	6.31	17.8	5.46	7.19	12.6	0.57	2.81	0.45	2.18	1.26883	1.4239	EG_transcript_54188
2.81	0.45	0.827984									>EG_transcript_58285		3.51788	2.98477	1.55002	1.9608	1.59428	0.0396766		5.03985	0.455017	0.267992	1.69787	0.0895315	0.272873	NaN	2.65	7.43	0.633	2.84	3.48	0.82	2.81	0.45	1.05	0.827984	1.48597	EG_transcript_58285
2.8	0.45	1.49307			---NA---					lightup>20	>EG_transcript_10568	>EG_transcript_10568	5.39235	4.62862	4.55002	3.42023	2.59428	3.94657		20.3877	0.963891	0.273059	3.52997	0.00041561	0.00572171	NaN	10.7	30.1	5.8	10.4	16.2	0.64	2.8	0.45	3.38	1.49307	1.53664	EG_transcript_10568
2.8	0.45	1.66525	CCE88376	GO:0008152, GO:0008270, GO:0016491, GO:0003824, GO:0055114, GO:0031177, GO:0016740	polyketide synthase	Sorangium cellulosum	6.61e-55	56	4016	lightup>254	>EG_transcript_19559	>EG_transcript_19559	5.0622	5.11405	5.35738	3.54576	4.33125	2.84703		24.6734	1.0354	0.261697	3.95647	7.61e-05	0.00149645	NaN	13	36.3	12.1	10.3	22.5	0.46	2.8	0.45	4.12	1.66525	1.6032	EG_transcript_19559
2.8	0.45	1.52109	XP_002683233, EFC50489		[Naegleria gruberi]	Naegleria gruberi strain NEG-M	0.000645	44	3462	lightup>543	>EG_transcript_28988	>EG_transcript_28988	3.63336	3.3067	3.55002	0.960795	2.00932	2.62464		7.69281	0.638275	0.285226	2.23779	0.0252348	0.11997	NaN	4.05	11.3	3.26	3.74	7	0.53	2.8	0.45	1.6	1.52109	1.63178	EG_transcript_28988
2.8	0.45	0.982656									>EG_transcript_31657		3.63336	3.89166	3.87195	2.28272	3.17924	0.0396766		9.47418	0.689044	0.286916	2.40156	0.0163255	0.0885024	NaN	4.98	14	4.62	3.55	8.17	0.43	2.8	0.45	1.79	0.982656	1.96511	EG_transcript_31657
2.8	0.45	3.29347	WP_013938760, AEI65619		RCC1 repeat-containing	Myxococcus fulvus	0.00320724	48	1379	lightup>613	>EG_transcript_32	>EG_transcript_32	5.97731	6.09329	6.19388	4.60465	4.81667	4.3616	+	46.2585	1.22296	0.216953	5.63701	1.73e-08	1.26e-06	NaN	24.4	68.2	17.6	16.3	33.9	0.48	2.8	0.45	7.76	3.29347	1.49385	EG_transcript_32
2.8	0.45	2.94579			---NA---					lightup>656	>EG_transcript_33715	>EG_transcript_33715	4.18085	4.15469	3.87195	2.54576	2.33125	2.84703	+	11.4426	0.798534	0.285766	2.79436	0.00520028	0.0386986	NaN	6.02	16.9	3.26	4.73	8	0.59	2.8	0.45	2.28	2.94579	1.49449	EG_transcript_33715
2.8	0.45	1.38147			---NA---					lightup>673	>EG_transcript_34626	>EG_transcript_34626	1.93292	3.15469	3.28699	1.54576	1.00932	1.62464		5.08344	0.477384	0.271261	1.75987	0.0784299	0.251067	NaN	2.67	7.49	2.67	2.75	5.42	0.51	2.8	0.45	1.11	1.38147	1.3983	EG_transcript_34626
2.8	0.45	0.948089	CUG41806		guanylate cyclase,	Bodo saltans	1.35e-13	60	1585	lightup>878	>EG_transcript_46484	>EG_transcript_46484	4.10285	3.4442	3.77242	2.54576	3.00932	0.0396766		9.44177	0.686572	0.286887	2.39318	0.016703	0.0898761	NaN	4.97	13.9	4.21	3.78	7.99	0.47	2.8	0.45	1.78	0.948089	1.90824	EG_transcript_46484
2.8	0.45	1.80977									>EG_transcript_48805		3.39235	2.56973	3.13498	1.54576	2.00932	1.03968		5.70386	0.526486	0.277127	1.8998	0.0574593	0.205272	NaN	3	8.41	2.3	2.78	5.08	0.55	2.8	0.45	1.24	1.80977	1.50077	EG_transcript_48805
2.8	0.45	1.7991									>EG_transcript_51523		3.51788	2.79212	2.77242	1.54576	2.00932	1.03968		5.70251	0.525123	0.276989	1.89582	0.0579833	0.206422	NaN	3	8.4	1.65	2.85	4.49	0.63	2.8	0.45	1.24	1.7991	1.49589	EG_transcript_51523
2.8	0.45	1.76237									>EG_transcript_54464		3.51788	4.50833	4.05252	2.28272	2.33125	3.03968		11.488	0.779801	0.286424	2.72254	0.00647817	0.0454127	NaN	6.04	16.9	4.25	6.08	10.3	0.59	2.8	0.45	2.19	1.76237	1.47503	EG_transcript_54464
2.8	0.45	4.65369	DAA05887		TPA_inf: chloroplast light-harvesting complex I precursor Lhca2	Euglena gracilis	0.0114851	55	1036	lightup>1076	>EG_transcript_66128	>EG_transcript_66128	7.68111	7.59948	7.64454	6.26457	6.05371	6.1482	+	135.584	1.38153	0.144692	9.54807	1.32e-21	1.17e-18	NaN	71.4	200	46.4	43	89.4	0.48	2.8	0.45	20.88	4.65369	1.48621	EG_transcript_66128
2.79	0.45	0.839432			---NA---					lightup>61	>EG_transcript_12049	>EG_transcript_12049	2.25485	1.56973	3.55002	1.54576	1.59428	0.0396766		4.40352	0.408943	0.260696	1.56866	0.116727	0.320998	NaN	2.32	6.48	3.56	4.1	7.66	0.54	2.79	0.45	0.93	0.839432	1.3983	EG_transcript_12049
2.79	0.45	1.04907									>EG_transcript_15585		2.74028	3.3067	3.55002	-0.0392051	2.00932	2.3616		6.40473	0.554409	0.279795	1.98148	0.0475374	0.181461	NaN	3.38	9.43	3.8	3.73	7.53	0.5	2.79	0.45	1.32	1.04907	1.75509	EG_transcript_15585
2.79	0.45	3.27514	WP_055613498		type I polyketide synthase	Streptomyces phaeochromogenes	7.94e-11	42	1968	lightup>375	>EG_transcript_23232	>EG_transcript_23232	5.71428	5.71269	5.42449	4.35311	4.00932	4.03968	+	33.4798	1.14231	0.239023	4.77909	1.76e-06	6.84e-05	NaN	17.7	49.3	9.87	12.8	22.7	0.56	2.79	0.45	5.75	3.27514	1.48312	EG_transcript_23232
2.79	0.45	0.953617	WP_045575514		acetyltransferase	Desulfosporosinus sp. I2	1.62e-09	55	167	lightup>598	>EG_transcript_31195	>EG_transcript_31195	1.93292	2.3067	3.77242	0.960795	2.00932	1.03968		5.07647	0.454493	0.268051	1.69555	0.0899713	0.273726	NaN	2.68	7.48	4.36	4.75	9.11	0.52	2.79	0.45	1.05	0.953617	1.33408	EG_transcript_31195
2.79	0.45	2.26926									>EG_transcript_63299		2.74028	2.98477	2.28699	1.54576	1.00932	1.03968		4.4111	0.438459	0.265942	1.6487	0.0992085	0.290987	NaN	2.33	6.49	1.15	2.2	3.36	0.66	2.79	0.45	1	2.26926	1.47243	EG_transcript_63299
2.79	0.44	0.864938									>EG_transcript_63976		2.51788	2.3067	3.87195	-0.0392051	2.33125	1.62464		5.7342	0.490061	0.272952	1.79541	0.0725886	0.238587	NaN	3.03	8.44	5.22	5.72	10.9	0.52	2.79	0.44	1.14	0.864938	1.59328	EG_transcript_63976
2.79	0.45	0.977087	EPS57096		hypothetical protein M569_17729	Genlisea aurea	1.94e-16	73	229	lightup>1079	>EG_transcript_66372	>EG_transcript_66372	3.10285	1.56973	2.96506	1.9608	1.00932	0.0396766		4.38363	0.416411	0.262084	1.58885	0.112095	0.31332	NaN	2.31	6.46	2.46	2.47	4.93	0.5	2.79	0.45	0.95	0.977087	1.54262	EG_transcript_66372
2.79	0.45	1.3225									>EG_transcript_7551		3.74028	4.62862	4.13499	2.76815	3.33125	1.62464		12.6052	0.796306	0.285648	2.78772	0.0053081	0.0392863	NaN	6.65	18.6	4.83	6.3	11.1	0.57	2.79	0.45	2.28	1.3225	1.59328	EG_transcript_7551
2.78	0.44	2.21639									>EG_transcript_19025		5.42478	5.4442	5.69298	4.54576	3.70976	3.74012		31.3381	1.10574	0.24579	4.49873	6.84e-06	0.000210025	NaN	16.6	46.1	15.1	10.3	25.4	0.41	2.78	0.44	5.17	2.21639	1.52211	EG_transcript_19025
2.78	0.44	1.34586			---NA---					lightup>484	>EG_transcript_26894	>EG_transcript_26894	3.25485	3.56973	3.13498	2.76815	1.00932	1.03968		6.84756	0.57255	0.281992	2.03038	0.0423184	0.168048	NaN	3.63	10.1	3.32	2.12	5.43	0.39	2.78	0.44	1.37	1.34586	1.71414	EG_transcript_26894
2.78	0.44	1.96625									>EG_transcript_28920		4.7909	5.65719	4.91926	3.9608	3.70976	3.3616		24.5565	1.02183	0.262993	3.8854	0.000102161	0.00190617	NaN	13	36.1	6.66	13.6	20.2	0.67	2.78	0.44	3.99	1.96625	1.44507	EG_transcript_28920
2.78	0.44	1.1438									>EG_transcript_38677		3.25485	2.98477	2.28699	1.54576	0.00931711	2.03968		5.06327	0.472533	0.270897	1.74433	0.0811017	0.256541	NaN	2.68	7.45	1.37	2.52	3.89	0.65	2.78	0.44	1.09	1.1438	1.64395	EG_transcript_38677
2.78	0.44	1.10305	EPS58297	GO:0003677, GO:0015074, GO:0006310	hypothetical protein M569_16518	Genlisea aurea	1.4e-24	58	476	lightup>879	>EG_transcript_46557	>EG_transcript_46557	2.25485	3.3067	2.96506	-0.0392051	2.00932	1.62464		5.09319	0.472765	0.270886	1.74525	0.0809407	0.25621	NaN	2.69	7.49	2.72	3.08	5.8	0.53	2.78	0.44	1.09	1.10305	1.64395	EG_transcript_46557
2.78	0.44	0.740975									>EG_transcript_62580		4.10285	1.98477	3.28699	1.54576	0.00931711	2.84703		7.0037	0.536169	0.278076	1.92814	0.0538379	0.196791	NaN	3.71	10.3	3.18	4.75	7.93	0.6	2.78	0.44	1.27	0.740975	1.6575	EG_transcript_62580
2.78	0.44	1.82642									>EG_transcript_69337		4.18085	3.89166	3.13498	2.54576	2.00932	2.3616		9.4614	0.705826	0.287143	2.4581	0.0139676	0.0794022	NaN	5	13.9	1.87	4.71	6.58	0.72	2.78	0.44	1.85	1.82642	1.43027	EG_transcript_69337
2.77	0.44	1.46089	XP_005822138, EKX35158	GO:0042301, GO:0035435, GO:0043190	hypothetical protein GUITHDRAFT_80074	Guillardia theta CCMP2712	3.62e-62	51	443	lightup>80	>EG_transcript_12957	>EG_transcript_12957	2.74028	1.98477	2.55002	1.54576	1.00932	0.0396766		3.7428	0.379932	0.255796	1.4853	0.137466	0.355268	NaN	1.99	5.5	1.61	1.49	3.1	0.48	2.77	0.44	0.86	1.46089	1.56011	EG_transcript_12957
2.77	0.44	1.19216	WP_061557171, AMP23191		transcriptional regulator	Mycobacterium simiae	0.040797	57	1087	lightup>274	>EG_transcript_20334	>EG_transcript_20334	2.74028	4.07223	3.28699	2.28272	1.00932	2.3616		7.54708	0.600986	0.283841	2.11734	0.0342312	0.146161	NaN	4.01	11.1	2.87	4.43	7.3	0.61	2.77	0.44	1.47	1.19216	1.48195	EG_transcript_20334
2.77	0.44	1.10128			---NA---					lightup>394	>EG_transcript_23984	>EG_transcript_23984	1.51788	3.3067	1.96506	0.960795	1.00932	1.03968		3.77968	0.370574	0.253707	1.46064	0.144115	0.364996	NaN	2.01	5.55	0.655	3.2	3.85	0.83	2.77	0.44	0.84	1.10128	1.25995	EG_transcript_23984
2.77	0.44	2.61966									>EG_transcript_29563		4.74028	4.93896	4.35738	2.9608	3.33125	3.3616		17.6715	0.940829	0.274189	3.43131	0.000600674	0.00756852	NaN	9.38	26	4.47	9.45	13.9	0.68	2.77	0.44	3.22	2.61966	1.46099	EG_transcript_29563
2.77	0.44	1.89293	XP_005833864, EKX46884		hypothetical protein GUITHDRAFT_70094	Guillardia theta CCMP2712	3.11e-28	73	122	lightup>562	>EG_transcript_29895	>EG_transcript_29895	4.10285	4.2327	3.77242	3.13072	2.00932	2.3616		11.262	0.771651	0.286306	2.6952	0.00703471	0.0483308	NaN	5.97	16.5	4.14	4.31	8.45	0.51	2.77	0.44	2.15	1.89293	1.53544	EG_transcript_29895
2.77	0.44	1.08844									>EG_transcript_31650		3.51788	2.79212	2.77242	-0.0392051	2.00932	2.03968		5.72074	0.513223	0.275984	1.85962	0.0629399	0.217662	NaN	3.04	8.4	2.28	3.49	5.78	0.6	2.77	0.44	1.2	1.08844	1.69088	EG_transcript_31650
2.77	0.44	1.7154			---NA---					lightup>617	>EG_transcript_32246	>EG_transcript_32246	3.83981	2.98477	3.77242	2.54576	1.59428	2.03968		8.14494	0.647375	0.286022	2.26337	0.0236127	0.114375	NaN	4.32	12	4.05	3.96	8.01	0.49	2.77	0.44	1.63	1.7154	1.47243	EG_transcript_32246
2.77	0.44	1.18196			---NA---					lightup>642	>EG_transcript_33176	>EG_transcript_33176	3.83981	2.79212	3.87195	2.76815	1.00932	2.03968		8.13716	0.630921	0.285327	2.21122	0.0270203	0.125569	NaN	4.31	12	5.04	4.29	9.33	0.46	2.77	0.44	1.57	1.18196	1.56225	EG_transcript_33176
2.77	0.44	1.96913	CEO98903		hypothetical protein PBRA_007017	Plasmodiophora brassicae	4.14e-05	52	940	lightup>731	>EG_transcript_3737	>EG_transcript_3737	4.83981	3.89166	4.13499	2.9608	2.59428	3.03968		13.8494	0.840845	0.283263	2.96843	0.00299329	0.0257336	NaN	7.35	20.3	3.99	6.95	10.9	0.64	2.77	0.44	2.52	1.96913	1.4239	EG_transcript_3737
2.76	0.44	0.740969	XP_005842353, EKX55373	GO:0000166, GO:0016310, GO:0016773, GO:0016740, GO:0016301, GO:0005524	hypothetical protein GUITHDRAFT_51733, partial	Guillardia theta CCMP2712	4.18e-68	67	374	lightup>294	>EG_transcript_20856	>EG_transcript_20856	2.51788	4.4442	2.96506	3.13072	1.59428	0.0396766		8.0185	0.551103	0.280511	1.96464	0.0494558	0.186444	NaN	4.27	11.8	3.09	5.66	8.75	0.65	2.76	0.44	1.31	0.740969	1.72082	EG_transcript_20856
2.76	0.44	0.74081	XP_004996693, EGD81489	GO:0000166, GO:0005524	hypothetical protein PTSG_02206	Salpingoeca rosetta	2.52e-18	56	6977	lightup>304	>EG_transcript_21181	>EG_transcript_21181	2.51788	1.56973	3.77242	0.960795	0.00931711	2.3616		5.07553	0.435088	0.265363	1.63959	0.10109	0.294295	NaN	2.7	7.45	4.47	5.4	9.87	0.55	2.76	0.44	1	0.74081	1.50944	EG_transcript_21181
2.76	0.44	1.71474									>EG_transcript_23303		4.10285	4.56973	4.96506	2.54576	3.59428	3.03968		16.3841	0.893113	0.278957	3.20161	0.0013666	0.0143221	NaN	8.71	24.1	9.59	8.57	18.2	0.47	2.76	0.44	2.86	1.71474	1.48597	EG_transcript_23303
2.76	0.44	1.73696									>EG_transcript_24406		3.10285	3.56973	3.28699	2.28272	2.00932	1.03968		6.86224	0.586522	0.28312	2.07163	0.0382996	0.157525	NaN	3.65	10.1	2.57	2.44	5.01	0.49	2.76	0.44	1.42	1.73696	1.54262	EG_transcript_24406
2.76	0.44	0.988307			---NA---					lightup>513	>EG_transcript_27942	>EG_transcript_27942	1.93292	2.3067	3.42449	-0.0392051	1.59428	1.62464		4.42981	0.416796	0.262602	1.58717	0.112473	0.31399	NaN	2.36	6.5	3.47	3.77	7.25	0.52	2.76	0.44	0.95	0.988307	1.4948	EG_transcript_27942
2.76	0.44	0.941047									>EG_transcript_35936		3.51788	2.79212	1.96506	-0.0392051	2.33125	1.03968		5.05783	0.452746	0.268187	1.68817	0.0913777	0.276315	NaN	2.69	7.43	1.76	3.49	5.25	0.67	2.76	0.44	1.04	0.941047	1.64778	EG_transcript_35936
2.76	0.44	0.948636	WP_051637709		non-ribosomal peptide synthetase, partial	Rhodococcus sp. UNC363MFTsu5.1	0.00438208	56	5765	lightup>822	>EG_transcript_42078	>EG_transcript_42078	3.25485	1.56973	2.77242	1.54576	0.00931711	1.62464		4.39273	0.415835	0.262421	1.58461	0.113055	0.314978	NaN	2.34	6.45	2.14	2.46	4.6	0.54	2.76	0.44	0.95	0.948636	1.47243	EG_transcript_42078
2.76	0.44	1.13561									>EG_transcript_44070		3.25485	3.4442	3.96506	0.960795	3.17924	1.03968		8.18463	0.616893	0.284698	2.16683	0.0302477	0.135253	NaN	4.35	12	6.13	4.93	11.1	0.45	2.76	0.44	1.52	1.13561	1.82813	EG_transcript_44070
2.76	0.44	1.13358									>EG_transcript_53050		3.10285	2.3067	3.13498	-0.0392051	2.00932	1.62464		5.06767	0.472021	0.271033	1.74156	0.0815849	0.257669	NaN	2.69	7.44	3.05	3.44	6.48	0.53	2.76	0.44	1.09	1.13358	1.64993	EG_transcript_53050
2.76	0.44	1.51566									>EG_transcript_53705		3.63336	3.3067	2.96506	2.54576	1.59428	1.03968		6.83788	0.577721	0.282522	2.04487	0.0408679	0.164235	NaN	3.64	10	2.33	2.19	4.52	0.48	2.76	0.44	1.39	1.51566	1.57513	EG_transcript_53705
2.76	0.44	1.29079									>EG_transcript_58851		2.51788	2.98477	2.55002	-0.0392051	2.00932	1.03968		4.42578	0.4296	0.264736	1.62275	0.104643	0.3007	NaN	2.35	6.5	2.19	2.53	4.71	0.54	2.76	0.44	0.98	1.29079	1.68096	EG_transcript_58851
2.76	0.44	1.59415									>EG_transcript_58958		2.51788	2.3067	2.55002	1.54576	0.00931711	1.03968		3.75219	0.38306	0.256486	1.4935	0.135307	0.352065	NaN	1.99	5.51	1.93	1.17	3.09	0.38	2.76	0.44	0.87	1.59415	1.59328	EG_transcript_58958
2.76	0.44	0.799347									>EG_transcript_63342		3.10285	2.56973	0.96506	1.54576	1.00932	0.0396766		3.74011	0.362335	0.252032	1.43766	0.150532	0.374674	NaN	1.99	5.49	0.331	2.19	2.52	0.87	2.76	0.44	0.82	0.799347	1.34763	EG_transcript_63342
2.76	0.44	1.70406									>EG_transcript_64740		3.83981	3.68521	4.28699	3.13072	2.00932	2.03968		10.5999	0.740987	0.28696	2.58219	0.0098175	0.0614874	NaN	5.63	15.6	6.21	4.49	10.7	0.42	2.76	0.44	2.01	1.70406	1.5441	EG_transcript_64740
2.76	0.44	1.06964									>EG_transcript_66179		3.25485	3.56973	3.13498	2.54576	0.00931711	2.03968		6.86025	0.572735	0.282149	2.0299	0.0423663	0.168176	NaN	3.65	10.1	3.32	2.44	5.76	0.42	2.76	0.44	1.37	1.06964	1.78827	EG_transcript_66179
2.76	0.44	2.04159									>EG_transcript_69679		4.02038	4.3067	4.05252	2.76815	2.00932	3.03968		11.9454	0.798695	0.285303	2.79946	0.00511882	0.0382037	NaN	6.35	17.5	4.34	4.64	8.98	0.52	2.76	0.44	2.29	2.04159	1.52082	EG_transcript_69679
2.76	0.44	1.17277			---NA---					lightup>1157	>EG_transcript_8415	>EG_transcript_8415	1.51788	1.98477	2.77242	1.54576	0.00931711	0.0396766		3.10136	0.317257	0.24177	1.31223	0.189444	NaN	NaN	1.65	4.55	2.36	1.5	3.87	0.39	2.76	0.44	0.72	1.17277	1.56011	EG_transcript_8415
2.76	0.44	1.18218									>EG_transcript_8641		3.51788	1.98477	2.77242	0.960795	1.00932	2.03968		5.0527	0.464106	0.269986	1.719	0.085614	0.265329	NaN	2.69	7.42	1.85	3.17	5.02	0.63	2.76	0.44	1.07	1.18218	1.42176	EG_transcript_8641
2.75	0.44	0.628319			---NA---					lightup>40	>EG_transcript_11378	>EG_transcript_11378	2.51788	3.56973	0.96506	-0.0392051	1.00932	2.03968		4.44187	0.394762	0.258482	1.52723	0.126703	0.337858	NaN	2.37	6.52	0.72	5.16	5.88	0.88	2.75	0.44	0.9	0.628319	1.34763	EG_transcript_11378
2.75	0.44	1.21174			---NA---					lightup>285	>EG_transcript_20678	>EG_transcript_20678	3.63336	3.98477	3.42449	1.54576	1.00932	3.2096		8.86027	0.656138	0.286313	2.29168	0.021924	0.108694	NaN	4.73	13	3.51	5.06	8.57	0.59	2.75	0.44	1.66	1.21174	1.75932	EG_transcript_20678
2.75	0.44	1.12853			---NA---					lightup>359	>EG_transcript_22878	>EG_transcript_22878	3.10285	2.3067	3.13498	-0.0392051	1.59428	2.03968		5.07124	0.471442	0.271033	1.73943	0.0819596	0.258209	NaN	2.7	7.44	2.71	3.44	6.14	0.56	2.75	0.44	1.09	1.12853	1.64993	EG_transcript_22878
2.75	0.44	1.70929			---NA---					lightup>368	>EG_transcript_23127	>EG_transcript_23127	4.02038	4.3067	3.42449	2.28272	3.00932	2.03968		10.6306	0.738715	0.286962	2.57426	0.0100456	0.0624642	NaN	5.68	15.6	2.75	6.59	9.34	0.71	2.75	0.44	2	1.70929	1.47329	EG_transcript_23127
2.75	0.44	2.05305			---NA---					lightup>522	>EG_transcript_28179	>EG_transcript_28179	2.25485	1.98477	2.96506	0.960795	1.00932	1.03968		3.75909	0.38177	0.256405	1.48893	0.136505	0.353665	NaN	2.01	5.51	1.96	2.47	4.43	0.56	2.75	0.44	0.86	2.05305	1.3983	EG_transcript_28179
2.75	0.44	0.947798									>EG_transcript_3808		3.93292	3.89166	3.77242	2.54576	3.17924	0.0396766		9.95099	0.697437	0.287151	2.42881	0.0151483	0.0838968	NaN	5.31	14.6	4.21	3.31	7.52	0.44	2.75	0.44	1.82	0.947798	1.94411	EG_transcript_3808
2.75	0.44	1.16762			---NA---					lightup>840	>EG_transcript_43510	>EG_transcript_43510	3.83981	2.56973	3.6655	1.9608	2.59428	1.03968		7.48865	0.597237	0.283773	2.10463	0.0353235	0.148926	NaN	4	11	3.61	4.61	8.23	0.56	2.75	0.44	1.45	1.16762	1.49343	EG_transcript_43510
2.75	0.44	2.05305			---NA---					lightup>945	>EG_transcript_52655	>EG_transcript_52655	2.25485	1.98477	2.96506	0.960795	1.00932	1.03968		3.75909	0.38177	0.256405	1.48893	0.136505	0.353665	NaN	2.01	5.51	1.96	2.47	4.43	0.56	2.75	0.44	0.86	2.05305	1.3983	EG_transcript_52655
2.75	0.44	1.09731									>EG_transcript_54827		1.51788	2.98477	1.55002	0.960795	1.00932	0.0396766		3.11586	0.316714	0.241722	1.31024	0.190115	NaN	NaN	1.66	4.57	0.633	2.54	3.17	0.8	2.75	0.44	0.72	1.09731	1.34763	EG_transcript_54827
2.75	0.44	1.39179			---NA---					lightup>1171	>EG_transcript_8856	>EG_transcript_8856	1.93292	1.98477	2.55002	1.54576	0.00931711	0.0396766		3.09777	0.321585	0.242989	1.32345	0.185684	NaN	NaN	1.65	4.54	2.04	1.17	3.21	0.37	2.75	0.44	0.73	1.39179	1.62432	EG_transcript_8856
2.74	0.44	2.15643									>EG_transcript_10834		5.25485	5.02916	4.48862	3.28272	3.81667	3.3616		21.2312	0.979192	0.267608	3.65906	0.000253147	0.00390933	NaN	11.4	31.1	5.15	10.5	15.7	0.67	2.74	0.44	3.6	2.15643	1.43721	EG_transcript_10834
2.74	0.44	1.56323									>EG_transcript_13150		3.25485	4.15469	3.42449	2.76815	2.00932	1.62464		8.66923	0.654817	0.286539	2.28526	0.0222973	0.109918	NaN	4.64	12.7	2.96	4.32	7.28	0.59	2.74	0.44	1.65	1.56323	1.47731	EG_transcript_13150
2.74	0.44	1.51754			---NA---					lightup>122	>EG_transcript_14583	>EG_transcript_14583	5.02038	4.89166	4.48862	3.54576	3.81667	2.3616		19.2497	0.939108	0.272759	3.44299	0.000575312	0.00731883	NaN	10.3	28.2	5.77	7.92	13.7	0.58	2.74	0.44	3.24	1.51754	1.55888	EG_transcript_14583
2.74	0.44	2.06713									>EG_transcript_15425		4.97731	5.07223	5.09434	2.9608	3.59428	4.03968		22.6026	1.00925	0.263183	3.83478	0.000125676	0.00224448	NaN	12.1	33.1	8.8	8.97	17.8	0.5	2.74	0.44	3.9	2.06713	1.51638	EG_transcript_15425
2.74	0.44	1.08957			---NA---					lightup>343	>EG_transcript_22472	>EG_transcript_22472	4.39235	3.89166	5.00945	3.42023	3.46875	1.62464		15.4856	0.834269	0.282891	2.94908	0.00318717	0.0269961	NaN	8.29	22.7	9.71	9.78	19.5	0.5	2.74	0.44	2.5	1.08957	1.59328	EG_transcript_22472
2.74	0.44	1.37136									>EG_transcript_23263		1.93292	2.79212	1.55002	0.960795	1.00932	0.0396766		3.11003	0.321598	0.243133	1.32273	0.185927	NaN	NaN	1.66	4.56	0.633	2.2	2.84	0.78	2.74	0.44	0.73	1.37136	1.42176	EG_transcript_23263
2.74	0.44	1.76979									>EG_transcript_23724		1.93292	2.56973	1.96506	0.960795	1.00932	0.0396766		3.1078	0.326074	0.244339	1.33452	0.182035	NaN	NaN	1.66	4.55	0.959	1.55	2.51	0.62	2.74	0.44	0.74	1.76979	1.48597	EG_transcript_23724
2.74	0.44	1.56169									>EG_transcript_25043		3.51788	3.98477	4.28699	1.9608	3.17924	2.03968		10.6451	0.734987	0.287015	2.5608	0.0104432	0.0642183	NaN	5.69	15.6	6.33	5.29	11.6	0.45	2.74	0.44	1.98	1.56169	1.53664	EG_transcript_25043
2.74	0.44	1.34245			---NA---					lightup>663	>EG_transcript_34036	>EG_transcript_34036	1.93292	2.79212	2.55002	-0.0392051	1.59428	1.03968		3.77493	0.379071	0.255893	1.48136	0.13851	0.356612	NaN	2.02	5.53	1.96	2.09	4.05	0.52	2.74	0.44	0.86	1.34245	1.56011	EG_transcript_34036
2.74	0.44	1.13567			---NA---					lightup>676	>EG_transcript_34885	>EG_transcript_34885	3.10285	2.79212	1.96506	-0.0392051	1.59428	1.62464		4.41636	0.424204	0.264077	1.60636	0.108194	0.30674	NaN	2.36	6.47	1.2	2.84	4.04	0.7	2.74	0.44	0.97	1.13567	1.56011	EG_transcript_34885
2.74	0.44	1.6803									>EG_transcript_36168		2.93292	2.98477	3.55002	2.28272	1.59428	1.03968		6.20109	0.543019	0.279973	1.93954	0.0524354	0.193449	NaN	3.31	9.09	3.42	2.67	6.09	0.44	2.74	0.44	1.28	1.6803	1.51701	EG_transcript_36168
2.74	0.44	1.42334			---NA---					lightup>775	>EG_transcript_39410	>EG_transcript_39410	2.51788	3.15469	3.96506	1.9608	1.59428	2.03968		6.87897	0.569317	0.281971	2.01906	0.0434811	0.171218	NaN	3.67	10.1	4.27	4.3	8.57	0.5	2.74	0.44	1.36	1.42334	1.34763	EG_transcript_39410
2.74	0.44	1.36969									>EG_transcript_65035		3.10285	2.3067	1.55002	0.960795	1.00932	1.03968		3.74699	0.37328	0.254817	1.46489	0.14295	0.363057	NaN	2.01	5.49	0.33	2.21	2.54	0.87	2.74	0.44	0.84	1.36969	1.31659	EG_transcript_65035
2.74	0.44	1.08221									>EG_transcript_67238		3.39235	3.3067	2.77242	2.54576	0.00931711	1.62464		6.19284	0.529859	0.278702	1.90116	0.0572804	0.204884	NaN	3.31	9.08	2.79	2.1	4.88	0.43	2.74	0.44	1.24	1.08221	1.76392	EG_transcript_67238
2.74	0.44	0.898514			---NA---					lightup>1112	>EG_transcript_70034	>EG_transcript_70034	3.83981	4.2327	2.55002	0.960795	1.59428	3.2096		8.86537	0.620734	0.284918	2.17864	0.0293584	0.13263	NaN	4.74	13	1.88	8	9.87	0.81	2.74	0.44	1.53	0.898514	1.61928	EG_transcript_70034
2.73	0.44	1.46105									>EG_transcript_15962		2.74028	2.3067	2.28699	-0.0392051	1.59428	1.03968		3.75971	0.379505	0.256222	1.48115	0.138565	0.356688	NaN	2.02	5.5	1.64	1.9	3.54	0.54	2.73	0.44	0.86	1.46105	1.57974	EG_transcript_15962
2.73	0.44	2.54483									>EG_transcript_17167		4.97731	5.62862	5.21299	3.66124	3.81667	4.03968		26.8758	1.05223	0.254684	4.13152	3.6e-05	0.000820334	NaN	14.4	39.4	8.25	13	21.3	0.61	2.73	0.44	4.44	2.54483	1.43378	EG_transcript_17167
2.73	0.44	1.78949									>EG_transcript_22636		1.93292	1.98477	2.55002	0.960795	1.00932	0.0396766		3.10332	0.325617	0.24431	1.3328	0.182598	NaN	NaN	1.66	4.54	1.61	1.5	3.11	0.48	2.73	0.44	0.74	1.78949	1.48597	EG_transcript_22636
2.73	0.44	0.850623			---NA---					lightup>475	>EG_transcript_26669	>EG_transcript_26669	3.83981	3.56973	4.48862	3.28272	2.81667	0.0396766		11.0746	0.708419	0.287179	2.46682	0.013632	0.0780291	NaN	5.94	16.2	7.14	5.69	12.8	0.44	2.73	0.44	1.87	0.850623	1.9197	EG_transcript_26669
2.73	0.44	1.10117			---NA---					lightup>481	>EG_transcript_26859	>EG_transcript_26859	2.51788	4.07223	3.96506	2.28272	2.59428	1.62464		8.69242	0.638298	0.286036	2.23153	0.0256458	0.121149	NaN	4.66	12.7	4.18	4.95	9.13	0.54	2.73	0.44	1.59	1.10117	1.35118	EG_transcript_26859
2.73	0.44	4.17841			---NA---					lightup>619	>EG_transcript_32311	>EG_transcript_32311	4.45648	4.56973	4.6655	3.13072	3.00932	3.2096	+	16.1904	0.906496	0.276388	3.2798	0.00103882	0.0116201	NaN	8.69	23.7	5.8	5.56	11.4	0.49	2.73	0.44	2.98	4.17841	1.44736	EG_transcript_32311
2.73	0.44	1.11923	EPS57243		hypothetical protein M569_17576	Genlisea aurea	0.00104541	77	105	lightup>628	>EG_transcript_32791	>EG_transcript_32791	1.93292	1.98477	3.13498	-0.0392051	1.00932	1.62464		3.77179	0.370348	0.254287	1.45642	0.145277	0.366711	NaN	2.02	5.52	2.61	3.12	5.73	0.55	2.73	0.44	0.84	1.11923	1.48597	EG_transcript_32791
2.73	0.44	0.929015									>EG_transcript_38866		4.25485	3.4442	3.87195	-0.0392051	1.00932	3.74012		10.1609	0.63742	0.285654	2.23144	0.0256519	0.121164	NaN	5.45	14.9	5.7	6.04	11.7	0.51	2.73	0.44	1.59	0.929015	2.28692	EG_transcript_38866
2.73	0.44	0.858795									>EG_transcript_39902		4.18085	2.98477	4.6655	3.54576	1.00932	2.3616		11.7102	0.698445	0.287172	2.43214	0.0150097	0.0834232	NaN	6.28	17.1	9.59	7.64	17.2	0.44	2.73	0.44	1.82	0.858795	1.63815	EG_transcript_39902
2.73	0.44	1.1319									>EG_transcript_4273		3.83981	3.98477	4.42449	2.9608	3.17924	1.03968		11.754	0.758465	0.286399	2.64828	0.00809024	0.0535293	NaN	6.3	17.2	6.47	5.02	11.5	0.44	2.73	0.44	2.09	1.1319	1.68979	EG_transcript_4273
2.73	0.44	2.41152			---NA---					lightup>975	>EG_transcript_55103	>EG_transcript_55103	3.10285	3.15469	3.6655	1.54576	2.00932	2.03968		6.87376	0.586869	0.283349	2.07119	0.0383414	0.157621	NaN	3.69	10.1	3.37	3.64	7.01	0.52	2.73	0.44	1.42	2.41152	1.44276	EG_transcript_55103
2.73	0.44	0.499495			---NA---					lightup>980	>EG_transcript_55402	>EG_transcript_55402	2.74028	2.56973	-0.0349396	0.960795	1.00932	0.0396766		3.09704	0.303778	0.238593	1.27321	0.202944	NaN	NaN	1.66	4.53	0.44	2.52	2.96	0.85	2.73	0.44	0.69	0.499495	1.08843	EG_transcript_55402
2.73	0.44	0.963302									>EG_transcript_56815		3.39235	3.4442	3.87195	-0.0392051	2.59428	2.62464		8.20086	0.631785	0.285545	2.21256	0.026928	0.125265	NaN	4.39	12	5.1	4.93	10	0.49	2.73	0.44	1.57	0.963302	1.84293	EG_transcript_56815
2.73	0.44	1.61452									>EG_transcript_57686		3.74028	3.56973	3.6655	2.9608	1.59428	1.62464		8.63592	0.659314	0.286679	2.29983	0.0214578	0.107059	NaN	4.63	12.6	4.28	1.89	6.17	0.31	2.73	0.44	1.67	1.61452	1.5986	EG_transcript_57686
2.73	0.44	1.30941			---NA---					lightup>1180	>EG_transcript_9136	>EG_transcript_9136	4.51788	4.68521	4.82304	1.9608	4.00932	3.03968		17.527	0.895001	0.27792	3.22036	0.00128031	0.0136168	NaN	9.41	25.6	10.4	8.16	18.5	0.44	2.73	0.44	2.89	1.30941	1.67212	EG_transcript_9136
2.72	0.43	0.580456			---NA---					lightup>301	>EG_transcript_20986	>EG_transcript_20986	0.932921	3.56973	2.96506	1.9608	1.59428	0.0396766		4.92196	0.41951	0.264554	1.58573	0.112802	0.314564	NaN	2.65	7.2	2.26	2.86	5.12	0.56	2.72	0.43	0.95	0.580456	1.29099	EG_transcript_20986
2.72	0.43	1.42941	XP_015216845, XP_015216846		calpain-10 isoform X1	Lepisosteus oculatus	1.31e-05	57	678	lightup>396	>EG_transcript_24045	>EG_transcript_24045	3.25485	3.68521	3.6655	2.76815	2.00932	1.03968		7.99869	0.627198	0.285748	2.19493	0.0281685	0.129111	NaN	4.3	11.7	3.73	2.35	6.07	0.39	2.72	0.43	1.55	1.42941	1.59614	EG_transcript_24045
2.72	0.43	1.53022			---NA---					lightup>405	>EG_transcript_24433	>EG_transcript_24433	3.39235	3.4442	2.55002	1.9608	1.00932	2.03968		6.20974	0.53926	0.279824	1.92714	0.0539623	0.197051	NaN	3.34	9.08	1.47	3.41	4.87	0.7	2.72	0.43	1.27	1.53022	1.45893	EG_transcript_24433
2.72	0.43	1.49542									>EG_transcript_39032		5.88712	5.50833	4.6655	4.28272	4.09678	3.49911		29.6598	1.02871	0.257865	3.98933	6.63e-05	0.00134234	NaN	16	43.4	4.69	14.7	19.4	0.76	2.72	0.43	4.18	1.49542	1.39411	EG_transcript_39032
2.72	0.43	1.45356									>EG_transcript_40565		3.51788	3.4442	2.96506	1.54576	1.00932	2.62464		6.87462	0.57474	0.282603	2.03374	0.0419779	0.167216	NaN	3.7	10	2.19	3.4	5.59	0.61	2.72	0.43	1.38	1.45356	1.58248	EG_transcript_40565
2.71	0.43	3.86453	XP_007442359		kinesin KIF16B, partial	Python bivittatus	1.32e-90	59	436	lightup>98	>EG_transcript_1357	>EG_transcript_1357	6.92161	6.89166	6.95374	5.51538	5.62403	5.2876	+	83.008	1.28852	0.174962	7.36454	1.78e-13	4.1e-11	NaN	44.7	121	28.3	26.9	55.2	0.49	2.71	0.43	12.75	3.86453	1.44667	EG_transcript_1357
2.71	0.43	1.98656									>EG_transcript_14340		5.0622	4.3067	5.17451	3.66124	3.17924	3.49911		20.3885	0.951626	0.269957	3.5251	0.000423322	0.00579322	NaN	11	29.8	9.57	11.1	20.7	0.54	2.71	0.43	3.37	1.98656	1.40128	EG_transcript_14340
2.71	0.43	1.46863			---NA---					lightup>223	>EG_transcript_18292	>EG_transcript_18292	3.51788	3.4442	2.28699	1.54576	1.59428	2.03968		6.2117	0.534399	0.279465	1.91223	0.0558473	0.201659	NaN	3.35	9.07	0.764	4.05	4.82	0.84	2.71	0.43	1.25	1.46863	1.35645	EG_transcript_18292
2.71	0.43	0.795867			---NA---					lightup>296	>EG_transcript_20872	>EG_transcript_20872	2.74028	0.984768	2.96506	-0.0392051	1.00932	1.62464		3.75656	0.361025	0.252501	1.4298	0.152775	0.378325	NaN	2.02	5.49	2.28	3.45	5.73	0.6	2.71	0.43	0.82	0.795867	1.36512	EG_transcript_20872
2.71	0.43	1.38186			---NA---					lightup>503	>EG_transcript_27469	>EG_transcript_27469	2.74028	1.98477	1.55002	0.960795	0.00931711	1.03968		3.09614	0.319232	0.243044	1.31348	0.189022	NaN	NaN	1.67	4.52	0.733	1.58	2.31	0.68	2.71	0.43	0.72	1.38186	1.42176	EG_transcript_27469
2.71	0.43	0.887504									>EG_transcript_36296		1.51788	3.56973	2.77242	1.9608	1.00932	1.03968		4.92195	0.434913	0.267315	1.62697	0.103744	0.299336	NaN	2.65	7.19	2.02	2.78	4.8	0.58	2.71	0.43	0.98	0.887504	1.28341	EG_transcript_36296
2.71	0.43	2.93599	CEP02225		hypothetical protein PBRA_002490	Plasmodiophora brassicae	1.79e-24	56	982	lightup>771	>EG_transcript_3916	>EG_transcript_3916	4.32524	3.98477	4.21299	2.54576	3.00932	2.62464	+	12.4136	0.806007	0.284318	2.83488	0.0045843	0.0351782	NaN	6.69	18.1	4.69	5.01	9.7	0.52	2.71	0.43	2.34	2.93599	1.44776	EG_transcript_3916
2.71	0.43	1.0976									>EG_transcript_42545		3.51788	3.4442	2.28699	0.960795	2.59428	1.03968		6.21011	0.519421	0.277927	1.86891	0.0616355	0.214551	NaN	3.35	9.07	1.88	4.38	6.25	0.7	2.71	0.43	1.21	1.0976	1.55144	EG_transcript_42545
2.71	0.43	2.99267									>EG_transcript_44193		4.25485	4.50833	4.35738	3.13072	3.00932	2.62464	+	14.2209	0.853218	0.280893	3.03752	0.00238535	0.021747	NaN	7.66	20.8	4.78	4.76	9.54	0.5	2.71	0.43	2.62	2.99267	1.45196	EG_transcript_44193
2.71	0.43	2.69182									>EG_transcript_44955		3.63336	3.79212	3.87195	1.9608	2.33125	2.62464	+	9.33265	0.700521	0.287185	2.43926	0.0147172	0.0823349	NaN	5.03	13.6	3.58	3.66	7.24	0.5	2.71	0.43	1.83	2.69182	1.46025	EG_transcript_44955
2.71	0.43	1.29513									>EG_transcript_55858		2.51788	4.07223	3.6655	2.28272	2.00932	2.03968		8.0402	0.614898	0.285246	2.15568	0.0311089	0.137573	NaN	4.33	11.7	3.06	4.3	7.36	0.58	2.71	0.43	1.51	1.29513	1.30797	EG_transcript_55858
2.71	0.43	1.31941									>EG_transcript_61723		3.51788	3.15469	2.77242	0.960795	2.59428	1.03968		6.20564	0.529701	0.279013	1.89848	0.0576328	0.20563	NaN	3.35	9.06	2.53	3.17	5.7	0.56	2.71	0.43	1.24	1.31941	1.61675	EG_transcript_61723
2.71	0.43	1.30675	XP_004364985, KJE88460	GO:0008152, GO:0000287, GO:0004318, GO:0005835, GO:0003824, GO:0008897, GO:0055114, GO:0016740, GO:0004312, GO:0006633	fatty acid synthase beta subunit	Capsaspora owczarzaki ATCC 30864	5.99e-09	52	4755	lightup>1102	>EG_transcript_68774	>EG_transcript_68774	1.51788	1.98477	2.77242	-0.0392051	1.00932	1.03968		3.11602	0.319791	0.243171	1.31509	0.188481	NaN	NaN	1.68	4.55	2.06	2.15	4.21	0.51	2.71	0.43	0.72	1.30675	1.42176	EG_transcript_68774
2.71	0.43	1.14625			---NA---					lightup>1114	>EG_transcript_70217	>EG_transcript_70217	1.93292	1.56973	2.77242	-0.0392051	1.59428	0.0396766		3.10663	0.314815	0.241802	1.30195	0.192933	NaN	NaN	1.67	4.54	2.4	2.48	4.88	0.51	2.71	0.43	0.71	1.14625	1.56011	EG_transcript_70217
2.71	0.43	1.38391									>EG_transcript_70629		2.51788	2.56973	3.6655	1.54576	2.00932	1.03968		5.5591	0.490241	0.274914	1.78325	0.0745454	0.242831	NaN	3	8.12	3.6	3.98	7.58	0.53	2.71	0.43	1.13	1.38391	1.38612	EG_transcript_70629
2.7	0.43	1.92214	CUE74841		membrane-associated ,	Bodo saltans	6.02e-23	42	1022	lightup>35	>EG_transcript_11198	>EG_transcript_11198	3.39235	2.56973	3.42449	1.54576	1.59428	2.03968		6.2041	0.541291	0.28016	1.93208	0.05335	0.195796	NaN	3.35	9.06	2.72	3.65	6.36	0.57	2.7	0.43	1.27	1.92214	1.40229	EG_transcript_11198
2.7	0.43	3.57467									>EG_transcript_20743		5.63336	5.56973	5.60892	4.35311	4.17924	3.94657	+	33.3182	1.11119	0.23797	4.66946	3.02e-06	0.000106964	NaN	18	48.6	11.1	9.84	21	0.47	2.7	0.43	5.52	3.57467	1.44436	EG_transcript_20743
2.7	0.43	0.976119	XP_001634255, EDO42192	GO:0008152, GO:0000166, GO:0003777, GO:0005524, GO:0007018	, partial	Nematostella vectensis	3.64e-13	54	361	lightup>377	>EG_transcript_23253	>EG_transcript_23253	4.83981	4.3067	4.60892	2.9608	4.09678	1.03968		16.63	0.834153	0.282324	2.95459	0.0031308	0.0266356	NaN	8.98	24.3	8.25	7.03	15.3	0.46	2.7	0.43	2.5	0.976119	1.88606	EG_transcript_23253
2.7	0.43	0.853387									>EG_transcript_23514		2.93292	1.98477	0.96506	-0.0392051	1.59428	0.0396766		3.09453	0.305109	0.239426	1.27433	0.202545	NaN	NaN	1.67	4.52	0.775	2.22	3	0.74	2.7	0.43	0.69	0.853387	1.42933	EG_transcript_23514
2.7	0.43	1.9148									>EG_transcript_24943		3.93292	4.2327	3.55002	2.9608	2.33125	2.03968		10.4526	0.727059	0.286943	2.53381	0.0112831	0.0677914	NaN	5.64	15.3	2.94	4.85	7.8	0.62	2.7	0.43	1.95	1.9148	1.46131	EG_transcript_24943
2.7	0.43	0.890539									>EG_transcript_33572		4.02038	2.3067	3.77242	2.9608	1.00932	1.62464		7.95372	0.581907	0.283433	2.05307	0.0400658	0.161984	NaN	4.29	11.6	5.05	4.18	9.23	0.45	2.7	0.43	1.4	0.890539	1.50158	EG_transcript_33572
2.7	0.43	1.81619									>EG_transcript_36417		2.25485	2.3067	1.96506	-0.0392051	1.00932	1.03968		3.11109	0.325512	0.244751	1.32997	0.183527	NaN	NaN	1.68	4.54	1.09	1.54	2.62	0.59	2.7	0.43	0.74	1.81619	1.50561	EG_transcript_36417
2.7	0.43	1.50443			---NA---					lightup>744	>EG_transcript_37854	>EG_transcript_37854	3.25485	3.79212	4.13499	1.54576	2.33125	2.84703		9.35252	0.682303	0.287084	2.37667	0.0174698	0.0926451	NaN	5.05	13.7	4.89	4.95	9.84	0.5	2.7	0.43	1.76	1.50443	1.48597	EG_transcript_37854
2.7	0.43	1.3768									>EG_transcript_43308		3.10285	4.15469	4.05252	2.76815	2.59428	1.62464		9.8217	0.688778	0.287175	2.39847	0.0164639	0.0890469	NaN	5.31	14.3	4.5	4.42	8.92	0.5	2.7	0.43	1.78	1.3768	1.441	EG_transcript_43308
2.7	0.43	1.05865			---NA---					lightup>902	>EG_transcript_48076	>EG_transcript_48076	3.83981	1.98477	3.13498	1.54576	2.00932	1.62464		6.18172	0.517759	0.277905	1.86308	0.0624515	0.216464	NaN	3.34	9.02	2.18	3.8	5.98	0.64	2.7	0.43	1.2	1.05865	1.25995	EG_transcript_48076
2.7	0.43	1.2112	XP_002772731, EER04547	GO:0046872	hypothetical protein Pmar_PMAR024236	Perkinsus marinus ATCC 50983	0.00450003	47	270	lightup>985	>EG_transcript_56108	>EG_transcript_56108	5.29047	3.98477	4.13499	3.76815	2.81667	2.62464		16.5627	0.832664	0.28241	2.94843	0.00319397	0.0270236	NaN	8.95	24.2	5.07	8.5	13.6	0.63	2.7	0.43	2.5	1.2112	1.40026	EG_transcript_56108
2.7	0.43	1.31083			---NA---					lightup>1016	>EG_transcript_59401	>EG_transcript_59401	4.02038	3.4442	3.42449	2.54576	1.00932	2.62464		8.64473	0.651957	0.286584	2.27492	0.0229104	0.112072	NaN	4.67	12.6	3.3	3.46	6.76	0.51	2.7	0.43	1.64	1.31083	1.56979	EG_transcript_59401
2.7	0.43	1.03169									>EG_transcript_59780		3.63336	3.3067	3.28699	2.76815	2.00932	0.0396766		7.32187	0.58135	0.283577	2.05006	0.0403589	0.162798	NaN	3.96	10.7	2.91	1.87	4.78	0.39	2.7	0.43	1.39	1.03169	1.8033	EG_transcript_59780
2.69	0.43	1.75053			---NA---					lightup>103	>EG_transcript_13963	>EG_transcript_13963	4.45648	4.89166	5.57977	3.76815	3.70976	3.3616		22.7426	0.960071	0.267695	3.58643	0.000335232	0.0048679	NaN	12.3	33.2	12.5	12.6	25.1	0.5	2.69	0.43	3.47	1.75053	1.3628	EG_transcript_13963
2.69	0.43	1.34594			---NA---					lightup>244	>EG_transcript_19244	>EG_transcript_19244	2.74028	1.56973	1.96506	-0.0392051	1.00932	1.03968		3.09945	0.318086	0.243065	1.30864	0.190655	NaN	NaN	1.68	4.52	1.09	1.9	2.99	0.64	2.69	0.43	0.72	1.34594	1.42176	EG_transcript_19244
2.69	0.43	0.97647									>EG_transcript_21130		2.25485	3.15469	3.42449	-0.0392051	2.33125	1.62464		5.58406	0.482285	0.274111	1.75945	0.0785012	0.251096	NaN	3.03	8.14	3.92	3.51	7.43	0.47	2.69	0.43	1.11	0.97647	1.63912	EG_transcript_21130
2.69	0.43	3.01583			---NA---					lightup>346	>EG_transcript_22512	>EG_transcript_22512	5.95529	6.15469	5.77241	4.76815	4.46875	4.3616	+	42.9834	1.15623	0.222748	5.19077	2.09e-07	1.11e-05	NaN	23.3	62.7	12.2	17.3	29.5	0.59	2.69	0.43	6.68	3.01583	1.42796	EG_transcript_22512
2.69	0.43	0.799011	CUA77271		Transposon Tf2-7 poly	Rhizoctonia solani	9.32e-10	56	1444	lightup>465	>EG_transcript_26357	>EG_transcript_26357	3.51788	2.79212	1.55002	2.28272	0.00931711	1.03968		4.87296	0.421129	0.265364	1.58699	0.112515	0.314067	NaN	2.64	7.1	1.38	2.2	3.58	0.61	2.69	0.43	0.95	0.799011	1.50944	EG_transcript_26357
2.69	0.43	1.20704									>EG_transcript_28940		1.93292	2.56973	3.55002	1.54576	1.59428	1.03968		4.91049	0.442403	0.26886	1.64548	0.0998719	0.292285	NaN	2.66	7.16	3.22	3.34	6.56	0.51	2.69	0.43	1	1.20704	1.29099	EG_transcript_28940
2.69	0.43	2.01585	CUS38223		exported hypothetical protein	Nitrospira sp. 2 'RAS filter enrichment'	0.0939262	54	408	lightup>575	>EG_transcript_30293	>EG_transcript_30293	2.74028	2.98477	2.77242	1.9608	1.00932	1.03968		4.89866	0.458866	0.271278	1.6915	0.0907419	0.275046	NaN	2.65	7.14	2.02	1.44	3.46	0.42	2.69	0.43	1.04	2.01585	1.49589	EG_transcript_30293
2.69	0.43	1.1715									>EG_transcript_35635		2.93292	2.3067	3.13498	1.9608	1.59428	0.0396766		4.8848	0.448304	0.269728	1.66206	0.0965008	0.285858	NaN	2.65	7.12	2.59	2.36	4.94	0.48	2.69	0.43	1.02	1.1715	1.59328	EG_transcript_35635
2.69	0.43	1.0778									>EG_transcript_36225		4.02038	2.79212	4.48862	2.9608	2.00932	2.3616		10.4258	0.688669	0.287171	2.39812	0.0164796	0.0890962	NaN	5.65	15.2	6.85	7.65	14.5	0.53	2.69	0.43	1.78	1.0778	1.32314	EG_transcript_36225
2.69	0.43	0.41646									>EG_transcript_48948		3.25485	1.56973	-0.0349396	-0.0392051	1.59428	0.0396766		3.08513	0.284383	0.233691	1.21692	0.223636	NaN	NaN	1.67	4.5	0.915	2.86	3.77	0.76	2.69	0.43	0.65	0.41646	1.06496	EG_transcript_48948
2.69	0.43	0.891416			---NA---					lightup>941	>EG_transcript_52131	>EG_transcript_52131	4.10285	3.98477	3.6655	3.13072	0.00931711	2.84703		10.4439	0.698731	0.287185	2.43304	0.0149727	0.0832629	NaN	5.65	15.2	4.93	3.21	8.14	0.39	2.69	0.43	1.82	0.891416	1.92202	EG_transcript_52131
2.69	0.43	2.09086	EPS66700	GO:0015074, GO:0003676	hypothetical protein M569_08075, partial	Genlisea aurea	1.05e-63	52	418	lightup>966	>EG_transcript_5422	>EG_transcript_5422	4.93292	4.56973	5.21299	3.54576	3.81667	3.03968		20.8962	0.959989	0.267723	3.58575	0.000336111	0.00487545	NaN	11.3	30.5	9.62	10.7	20.3	0.53	2.69	0.43	3.47	2.09086	1.43784	EG_transcript_5422
2.69	0.43	1.86327									>EG_transcript_57599		9.84431	9.58839	10.1148	7.99971	8.08613	8.99968		639.58	1.02968	0.257259	4.00252	6.27e-05	0.00128557	NaN	347	933	309	339	648	0.52	2.69	0.43	4.2	1.86327	1.48733	EG_transcript_57599
2.69	0.43	2.48469									>EG_transcript_59743		6.08267	6.13452	5.98743	5.04826	4.46875	4.2876		46.039	1.16981	0.21901	5.34134	9.23e-08	5.39e-06	NaN	24.9	67.2	16.5	13.6	30.1	0.45	2.69	0.43	7.03	2.48469	1.46667	EG_transcript_59743
2.69	0.43	1.02644									>EG_transcript_60453		3.25485	2.3067	3.28699	1.9608	0.00931711	2.03968		5.54411	0.486383	0.274604	1.77122	0.0765249	0.247249	NaN	3	8.08	3.21	3	6.22	0.48	2.69	0.43	1.12	1.02644	1.61292	EG_transcript_60453
2.69	0.43	1.53191									>EG_transcript_61549		3.63336	2.79212	3.96506	2.28272	2.33125	1.62464		7.98917	0.620115	0.285596	2.1713	0.0299083	0.134218	NaN	4.33	11.7	4.18	5.16	9.34	0.55	2.69	0.43	1.52	1.53191	1.38398	EG_transcript_61549
2.69	0.43	1.2275									>EG_transcript_69519		3.39235	2.98477	4.05252	2.54576	1.00932	2.3616		8.00017	0.613928	0.285298	2.15188	0.0314067	0.138448	NaN	4.33	11.7	5.36	4.84	10.2	0.47	2.69	0.43	1.5	1.2275	1.50432	EG_transcript_69519
2.68	0.43	1.02624	AEC02968		regulator of chromosome condensation RCC1	Sphaerochaeta coccoides DSM 17374	8.17e-07	50	783	lightup>8	>EG_transcript_10178	>EG_transcript_10178	4.51788	3.15469	4.21299	3.54576	2.00932	1.62464		11.5247	0.702072	0.287158	2.4449	0.0144894	0.0814956	NaN	6.26	16.8	6.65	4.92	11.6	0.43	2.68	0.43	1.84	1.02624	1.56862	EG_transcript_10178
2.68	0.43	1.28036			---NA---					lightup>141	>EG_transcript_15298	>EG_transcript_15298	3.63336	2.98477	3.87195	2.28272	1.00932	2.62464		8.00211	0.617558	0.28554	2.16277	0.0305586	0.136141	NaN	4.35	11.7	4.38	4.5	8.89	0.51	2.68	0.43	1.51	1.28036	1.52447	EG_transcript_15298
2.68	0.43	1.05166	CUG92420		transmembrane ,	Bodo saltans	5.39e-18	55	2412	lightup>147	>EG_transcript_15507	>EG_transcript_15507	4.32524	4.07223	4.42449	3.76815	1.00932	2.62464		13.3577	0.768679	0.285474	2.69264	0.00708885	0.0486015	NaN	7.27	19.4	8.61	3.49	12.1	0.29	2.68	0.43	2.15	1.05166	1.80662	EG_transcript_15507
2.68	0.43	1.4074	XP_764827, EAN32544	GO:0008152, GO:0008270, GO:0019789	hypothetical protein	Theileria parva strain Muguga	1.63e-10	49	489	lightup>295	>EG_transcript_20864	>EG_transcript_20864	4.68781	3.3067	3.6655	2.54576	2.81667	2.3616		11.0635	0.719511	0.287039	2.50667	0.0121875	0.0718102	NaN	6.01	16.1	2.63	6.64	9.27	0.72	2.68	0.43	1.91	1.4074	1.31199	EG_transcript_20864
2.68	0.43	2.21757			---NA---					lightup>371	>EG_transcript_23177	>EG_transcript_23177	3.10285	3.89166	3.13498	1.9608	2.00932	2.03968		7.37474	0.596671	0.28464	2.09623	0.0360617	0.15118	NaN	4.01	10.7	1.64	4.3	5.94	0.72	2.68	0.43	1.44	2.21757	1.37323	EG_transcript_23177
2.68	0.43	0.430913			---NA---					lightup>441	>EG_transcript_25611	>EG_transcript_25611	-0.0670785	0.984768	2.96506	-0.0392051	1.00932	0.0396766		2.45936	0.239147	0.219807	1.08799	0.2766	NaN	NaN	1.34	3.58	2.5	2.81	5.32	0.53	2.68	0.43	0.56	0.430913	0.957654	EG_transcript_25611
2.68	0.43	1.08427									>EG_transcript_31045		0.932921	2.56973	1.55002	-0.0392051	1.00932	0.0396766		2.46473	0.256223	0.225572	1.13588	0.256006	NaN	NaN	1.34	3.59	0.877	1.88	2.75	0.68	2.68	0.43	0.59	1.08427	1.34763	EG_transcript_31045
2.68	0.43	0.997898									>EG_transcript_32971		4.45648	3.15469	3.55002	3.13072	1.00932	2.3616		9.74742	0.655235	0.286802	2.28463	0.0223347	0.110023	NaN	5.3	14.2	4.38	4.4	8.78	0.5	2.68	0.43	1.65	0.997898	1.55319	EG_transcript_32971
2.68	0.43	1.25274			---NA---					lightup>813	>EG_transcript_41164	>EG_transcript_41164	1.93292	3.15469	3.13498	0.960795	2.00932	1.03968		4.92275	0.446656	0.269588	1.65681	0.0975581	0.287868	NaN	2.68	7.17	2.73	2.86	5.59	0.51	2.68	0.43	1.01	1.25274	1.40427	EG_transcript_41164
2.68	0.43	1.05718									>EG_transcript_41596		4.02038	3.79212	2.28699	1.9608	2.00932	2.3616		8.00318	0.602367	0.284823	2.11488	0.0344403	0.146609	NaN	4.35	11.7	0.438	5.58	6.02	0.93	2.68	0.43	1.46	1.05718	1.25593	EG_transcript_41596
2.68	0.43	1.64462									>EG_transcript_45374		3.93292	4.3067	4.42449	2.76815	2.00932	3.3616		12.9423	0.796814	0.284286	2.80285	0.00506525	0.0379096	NaN	7.04	18.8	5.89	5.2	11.1	0.47	2.68	0.43	2.3	1.64462	1.50835	EG_transcript_45374
2.68	0.43	0.958157			---NA---					lightup>897	>EG_transcript_47911	>EG_transcript_47911	3.93292	4.62862	2.96506	3.42023	2.00932	1.62464		10.939	0.676455	0.287121	2.35599	0.0184733	0.0964527	NaN	5.94	15.9	2.85	7.39	10.2	0.72	2.68	0.43	1.73	0.958157	1.49081	EG_transcript_47911
2.68	0.43	1.93585									>EG_transcript_51074		3.93292	4.2327	3.55002	1.9608	2.81667	2.62464		10.482	0.72608	0.286901	2.53077	0.0113814	0.0682515	NaN	5.7	15.3	3.05	6.15	9.21	0.67	2.68	0.43	1.94	1.93585	1.43784	EG_transcript_51074
2.68	0.43	1.29483									>EG_transcript_63865		3.51788	3.89166	4.28699	1.54576	3.33125	2.03968		10.4858	0.703338	0.287166	2.44924	0.0143159	0.0808428	NaN	5.7	15.3	6.99	5.68	12.7	0.45	2.68	0.43	1.84	1.29483	1.59328	EG_transcript_63865
2.68	0.43	0.901191									>EG_transcript_66033		2.25485	0.984768	2.77242	-0.0392051	0.00931711	1.62464		3.10794	0.30798	0.24044	1.2809	0.200228	NaN	NaN	1.69	4.53	2.18	2.8	4.98	0.56	2.68	0.43	0.7	0.901191	1.47243	EG_transcript_66033
2.68	0.43	0.621635									>EG_transcript_70423		1.93292	-0.0152318	2.55002	0.960795	0.00931711	0.0396766		2.44083	0.248181	0.222963	1.1131	0.265666	NaN	NaN	1.33	3.55	1.82	2.16	3.98	0.54	2.68	0.43	0.58	0.621635	1.15264	EG_transcript_70423
2.68	0.43	1.33512									>EG_transcript_72383		3.74028	3.56973	2.77242	2.28272	2.33125	1.03968		7.33743	0.586406	0.284029	2.0646	0.0389612	0.159074	NaN	3.98	10.7	1.59	3.62	5.21	0.69	2.68	0.43	1.41	1.33512	1.47626	EG_transcript_72383
2.68	0.43	2.66466	WP_052961135, KKE81393	GO:0071949, GO:0009882, GO:0009785	hypothetical protein	Pseudoalteromonas luteoviolacea	0.000974	54	143	lightup>1156	>EG_transcript_835	>EG_transcript_835	7.17133	6.80495	7.15489	5.93808	5.40163	5.49911	+	91.2116	1.2692	0.175689	7.22412	5.04e-13	1.07e-10	NaN	49.6	133	37.3	34.1	71.4	0.48	2.68	0.43	12.3	2.66466	1.43078	EG_transcript_835
2.67	0.43	2.04907	XP_005822138, EKX35158	GO:0042301, GO:0035435, GO:0043190	hypothetical protein GUITHDRAFT_80074	Guillardia theta CCMP2712	8.43e-41	48	443	lightup>39	>EG_transcript_11357	>EG_transcript_11357	3.93292	4.73966	4.28699	2.9608	2.59428	3.2096		14.0977	0.822948	0.282257	2.91559	0.00355013	0.0291238	NaN	7.69	20.5	4.53	6.64	11.2	0.59	2.67	0.43	2.45	2.04907	1.3983	EG_transcript_11357
2.67	0.43	0.584252			---NA---					lightup>271	>EG_transcript_20207	>EG_transcript_20207	1.51788	3.89166	1.96506	-0.0392051	2.00932	1.62464		4.94887	0.405936	0.262786	1.54474	0.122409	0.330789	NaN	2.69	7.2	1.42	5.72	7.14	0.8	2.67	0.43	0.91	0.584252	1.25995	EG_transcript_20207
2.67	0.43	2.24401			---NA---					lightup>523	>EG_transcript_28320	>EG_transcript_28320	4.39235	3.79212	4.21299	2.9608	2.33125	2.84703		12.2353	0.781954	0.284884	2.74481	0.0060545	0.0431778	NaN	6.67	17.8	4.88	4.9	9.78	0.5	2.67	0.43	2.22	2.24401	1.41946	EG_transcript_28320
2.67	0.43	1.53891	CDW86485		zinc finger dzip1l	Stylonychia lemnae	1.11e-09	54	765	lightup>556	>EG_transcript_29560	>EG_transcript_29560	4.32524	4.2327	4.82304	2.28272	3.70976	2.84703		15.383	0.844349	0.280877	3.00611	0.00264611	0.0234495	NaN	8.38	22.4	9.38	9.01	18.4	0.49	2.67	0.43	2.58	1.53891	1.51382	EG_transcript_29560
2.67	0.43	0.955377									>EG_transcript_30152		3.39235	2.56973	4.21299	1.9608	1.00932	2.84703		8.01392	0.588094	0.284055	2.07035	0.0384193	0.157722	NaN	4.37	11.7	5.67	6.79	12.5	0.55	2.67	0.43	1.42	0.955377	1.45264	EG_transcript_30152
2.67	0.43	2.17374									>EG_transcript_30346		5.60535	6.28855	6.19388	4.76815	4.81667	4.2876		45.8366	1.14354	0.22421	5.10032	3.39e-07	1.68e-05	NaN	25	66.7	17.9	19.1	37	0.52	2.67	0.43	6.47	2.17374	1.40512	EG_transcript_30346
2.67	0.43	1.17265									>EG_transcript_30878		4.74028	4.15469	4.42449	3.86769	2.81667	1.62464		15.1232	0.813543	0.282794	2.87681	0.00401722	0.0319859	NaN	8.24	22	6.93	4.04	11	0.37	2.67	0.43	2.4	1.17265	1.67015	EG_transcript_30878
2.67	0.43	1.77051									>EG_transcript_36634		4.25485	3.89166	3.55002	2.28272	2.00932	3.03968		10.4603	0.719946	0.28698	2.5087	0.0121176	0.0715121	NaN	5.7	15.2	2.84	4.74	7.58	0.63	2.67	0.43	1.92	1.77051	1.45494	EG_transcript_36634
2.67	0.43	0.726719			---NA---					lightup>869	>EG_transcript_45450	>EG_transcript_45450	3.63336	1.56973	3.13498	1.54576	0.00931711	2.3616		5.538	0.458678	0.271209	1.69124	0.0907915	0.275115	NaN	3.02	8.05	2.63	3.65	6.28	0.58	2.67	0.43	1.04	0.726719	1.4738	EG_transcript_45450
2.67	0.43	0.806207									>EG_transcript_51825		2.25485	3.4442	4.42449	2.76815	2.00932	1.62464		8.5088	0.590057	0.284449	2.07439	0.0380431	0.1568	NaN	4.64	12.4	6.54	5.38	11.9	0.45	2.67	0.43	1.42	0.806207	1.24048	EG_transcript_51825
2.67	0.43	0.820739									>EG_transcript_55482		0.932921	0.984768	2.77242	-0.0392051	1.00932	0.0396766		2.45578	0.249236	0.223444	1.11543	0.264667	NaN	NaN	1.34	3.57	2.18	2.48	4.66	0.53	2.67	0.43	0.58	0.820739	1.22677	EG_transcript_55482
2.66	0.42	3.5361	KOO53615	GO:0016757, GO:0003956, GO:0006471, GO:0016740	ADP-ribosyltransferase 1 precursor	Chrysochromulina sp. CCMP291	6.74e-05	43	316	lightup>51	>EG_transcript_1178	>EG_transcript_1178	5.95529	6.07223	5.77241	4.42023	4.46875	4.68353	+	42.2071	1.14664	0.222621	5.15064	2.6e-07	1.34e-05	NaN	23.1	61.3	11.4	17.5	28.9	0.61	2.66	0.42	6.59	3.5361	1.40914	EG_transcript_1178
2.66	0.42	1.49707	EWM20096	GO:0008152, GO:0003824	beta-ketoacyl synthase	Nannochloropsis gaditana	1.05e-55	52	481	lightup>126	>EG_transcript_14760	>EG_transcript_14760	5.35919	5.50833	5.79795	3.13072	4.40163	4.56324		32.6226	1.05892	0.247697	4.27505	1.91e-05	0.000481487	NaN	17.8	47.4	16.7	16.3	33	0.49	2.66	0.42	4.72	1.49707	1.52329	EG_transcript_14760
2.66	0.42	1.2297			---NA---					lightup>269	>EG_transcript_20074	>EG_transcript_20074	4.68781	4.84275	5.00945	4.42023	2.59428	2.3616		19.8779	0.875986	0.276838	3.16425	0.00155481	0.0157806	NaN	10.9	28.9	12.2	3.67	15.9	0.23	2.66	0.42	2.81	1.2297	1.7213	EG_transcript_20074
2.66	0.42	0.8602			---NA---					lightup>340	>EG_transcript_22174	>EG_transcript_22174	3.93292	4.2327	4.05252	2.9608	0.00931711	3.3616		11.6229	0.724243	0.286836	2.52494	0.011572	0.0691913	NaN	6.36	16.9	5.67	3.77	9.44	0.4	2.66	0.42	1.94	0.8602	1.96214	EG_transcript_22174
2.66	0.42	2.21057									>EG_transcript_29767		3.10285	2.79212	2.55002	0.960795	1.59428	1.62464		4.90392	0.456903	0.271439	1.68326	0.0923241	0.278015	NaN	2.68	7.12	1.42	2.21	3.63	0.61	2.66	0.42	1.03	2.21057	1.42176	EG_transcript_29767
2.66	0.42	1.27468									>EG_transcript_45853		1.93292	0.984768	2.28699	-0.0392051	1.00932	0.0396766		2.44861	0.257091	0.226298	1.13607	0.255926	NaN	NaN	1.34	3.56	1.53	1.83	3.36	0.54	2.66	0.42	0.59	1.27468	1.3983	EG_transcript_45853
2.66	0.43	0.9823									>EG_transcript_47203		3.10285	2.3067	3.42449	0.960795	0.00931711	2.62464		5.56593	0.471016	0.272945	1.72568	0.0844046	0.262997	NaN	3.04	8.09	3.61	3.98	7.59	0.52	2.66	0.43	1.07	0.9823	1.74643	EG_transcript_47203
2.66	0.42	0.446951									>EG_transcript_52828		2.93292	-0.0152318	0.96506	0.960795	0.00931711	0.0396766		2.42649	0.236898	0.219391	1.0798	0.280231	NaN	NaN	1.33	3.53	0.522	1.9	2.42	0.78	2.66	0.42	0.55	0.446951	0.957654	EG_transcript_52828
2.66	0.42	1.58109									>EG_transcript_63129		3.51788	3.56973	2.55002	2.28272	1.59428	1.62464		6.69238	0.552533	0.282003	1.95932	0.0500758	0.187966	NaN	3.66	9.73	1.35	3.63	4.98	0.73	2.66	0.42	1.3	1.58109	1.37867	EG_transcript_63129
2.66	0.43	0.626238			---NA---					lightup>1117	>EG_transcript_71081	>EG_transcript_71081	2.25485	2.3067	-0.0349396	-0.0392051	1.00932	0.0396766		2.45174	0.24899	0.223474	1.11418	0.265204	NaN	NaN	1.34	3.57	0.467	2.19	2.66	0.82	2.66	0.43	0.58	0.626238	1.17227	EG_transcript_71081
2.65	0.42	2.70475	CEM23297		unnamed protein product	Vitrella brassicaformis CCMP3155	2.45e-06	63	195	lightup>46	>EG_transcript_11542	>EG_transcript_11542	5.51788	5.50833	5.60892	4.48436	3.81667	4.03968	+	32.1767	1.07513	0.241217	4.45709	8.31e-06	0.000246538	NaN	17.6	46.7	13.2	9.21	22.4	0.41	2.65	0.42	5.08	2.70475	1.43148	EG_transcript_11542
2.65	0.42	1.04639	XP_002116929, EDV20503	GO:0000166, GO:0016020, GO:0016021, GO:0035556, GO:0019933, GO:0009190, GO:0006171, GO:0007193, GO:0016849, GO:0016829, GO:0007189, GO:0005886, GO:0005622, GO:0004016	hypothetical protein TRIADDRAFT_31746	Trichoplax adhaerens	5.26e-09	61	1126	lightup>278	>EG_transcript_20453	>EG_transcript_20453	3.39235	2.79212	3.13498	2.76815	0.00931711	1.03968		6.01433	0.494184	0.276639	1.78638	0.074037	0.241657	NaN	3.29	8.74	3.77	1.26	5.03	0.25	2.65	0.42	1.13	1.04639	1.83411	EG_transcript_20453
2.65	0.42	0.624067	ESA01498, EXX76898	GO:0046983, GO:0003676	hypothetical protein GLOINDRAFT_7444	Rhizophagus irregularis DAOM 181602	0.0295458	51	583	lightup>452	>EG_transcript_26019	>EG_transcript_26019	0.932921	2.56973	3.42449	1.54576	0.00931711	1.62464		4.26544	0.376437	0.257947	1.45935	0.144468	0.365457	NaN	2.34	6.19	3.44	2.69	6.13	0.44	2.65	0.42	0.84	0.624067	1.24914	EG_transcript_26019
2.65	0.42	1.32979									>EG_transcript_41603		4.74028	4.68521	4.21299	3.86769	3.00932	2.03968		16.2936	0.845342	0.27978	3.02146	0.00251562	0.0225899	NaN	8.92	23.7	5.39	5.42	10.8	0.5	2.65	0.42	2.6	1.32979	1.57393	EG_transcript_41603
2.65	0.42	1.78282									>EG_transcript_45159		1.93292	1.56973	1.96506	-0.0392051	0.00931711	1.03968		2.45442	0.260973	0.227748	1.14589	0.251841	NaN	NaN	1.35	3.56	1.09	1.18	2.27	0.52	2.65	0.42	0.6	1.78282	1.48597	EG_transcript_45159
2.65	0.42	0.982945									>EG_transcript_4688		3.74028	1.98477	3.55002	2.28272	1.59428	1.62464		6.66731	0.532337	0.280402	1.89848	0.0576328	0.20563	NaN	3.66	9.68	3.3	4.19	7.49	0.56	2.65	0.42	1.24	0.982945	1.25781	EG_transcript_4688
2.65	0.42	1.15777									>EG_transcript_55259		2.51788	2.79212	3.13498	-0.0392051	1.59428	2.03968		4.92379	0.447622	0.270176	1.65678	0.0975645	0.287868	NaN	2.7	7.15	2.71	2.68	5.39	0.5	2.65	0.42	1.01	1.15777	1.61675	EG_transcript_55259
2.65	0.42	3.35157									>EG_transcript_5545		6.08267	5.73966	5.8958	4.54576	4.33125	4.62464	+	41.4838	1.13956	0.22417	5.08347	3.71e-07	1.82e-05	NaN	22.7	60.2	13.3	14.8	28.2	0.53	2.65	0.42	6.43	3.35157	1.40549	EG_transcript_5545
2.65	0.42	2.18418									>EG_transcript_71177		2.25485	2.56973	2.96506	1.54576	1.00932	1.03968		4.25112	0.407605	0.264051	1.54366	0.122671	0.331234	NaN	2.33	6.17	2.13	1.71	3.84	0.45	2.65	0.42	0.91	2.18418	1.3983	EG_transcript_71177
2.64	0.42	2.20088	WP_045821604		amino acid adenylation	Williamsia sp. ARP1	2.2e-36	42	1293	lightup>12	>EG_transcript_1034	>EG_transcript_1034	6.95529	6.9155	6.30491	5.63322	5.29472	5.08407		74.4467	1.20894	0.194957	6.20107	5.61e-10	5.98e-08	NaN	40.9	108	16.2	33.3	49.5	0.67	2.64	0.42	9.25	2.20088	1.3879	EG_transcript_1034
2.64	0.42	1.25957									>EG_transcript_18901		2.25485	0.984768	1.96506	-0.0392051	0.00931711	1.03968		2.44859	0.256105	0.226298	1.13172	0.257753	NaN	NaN	1.35	3.55	1.09	1.5	2.59	0.58	2.64	0.42	0.59	1.25957	1.3983	EG_transcript_18901
2.64	0.42	1.35543									>EG_transcript_24764		5.21832	4.4442	4.48862	3.66124	3.70976	2.3616		18.7203	0.884702	0.275466	3.21165	0.00131975	0.0139601	NaN	10.3	27.1	5.77	8.19	14	0.59	2.64	0.42	2.88	1.35543	1.47285	EG_transcript_24764
2.64	0.42	1.27843	XP_013093854		PREDICTED: putative uncharacterized protein FLJ46204	Biomphalaria glabrata	3.28e-07	46	187	lightup>779	>EG_transcript_39544	>EG_transcript_39544	3.63336	3.89166	4.82304	3.13072	2.00932	3.03968		12.7609	0.75441	0.285809	2.63956	0.00830133	0.0544739	NaN	7	18.5	8.68	7.74	16.4	0.47	2.64	0.42	2.08	1.27843	1.38945	EG_transcript_39544
2.64	0.42	4.64105									>EG_transcript_44656		8.39235	8.36847	8.26884	6.89153	6.89196	7.03968	+	224	1.33827	0.119599	11.1896	4.58e-29	8.51e-26	NaN	123	325	64.7	76.1	141	0.54	2.64	0.42	28.34	4.64105	1.40217	EG_transcript_44656
2.64	0.42	2.44698									>EG_transcript_45483		4.18085	4.2327	4.21299	3.13072	2.33125	2.84703		12.7448	0.793748	0.283728	2.79757	0.00514891	0.0383677	NaN	7	18.5	5.09	3.36	8.46	0.4	2.64	0.42	2.29	2.44698	1.43918	EG_transcript_45483
2.64	0.42	1.58556									>EG_transcript_46806		2.25485	1.56973	1.55002	-0.0392051	0.00931711	1.03968		2.45083	0.258891	0.22716	1.13968	0.254418	NaN	NaN	1.35	3.56	0.765	1.27	2.03	0.62	2.64	0.42	0.59	1.58556	1.45494	EG_transcript_46806
2.64	0.42	0.628836									>EG_transcript_50963		2.25485	-0.0152318	2.28699	-0.0392051	0.00931711	1.03968		2.44636	0.247383	0.223405	1.10733	0.268152	NaN	NaN	1.35	3.55	1.42	2.16	3.57	0.6	2.64	0.42	0.57	0.628836	1.17227	EG_transcript_50963
2.64	0.42	1.00666									>EG_transcript_61276		1.51788	2.56973	2.77242	1.9608	0.00931711	0.0396766		3.59339	0.338043	0.250356	1.35025	0.176937	0.412427	NaN	1.98	5.21	2.58	1.22	3.8	0.32	2.64	0.42	0.75	1.00666	1.61675	EG_transcript_61276
2.64	0.42	0.942774			---NA---					lightup>1099	>EG_transcript_68517	>EG_transcript_68517	3.74028	3.4442	2.96506	-0.0392051	2.81667	2.03968		7.36452	0.568382	0.283124	2.00754	0.0446922	0.17444	NaN	4.04	10.7	3.28	4.26	7.54	0.57	2.64	0.42	1.35	0.942774	1.77746	EG_transcript_68517
2.63	0.42	1.05789			---NA---					lightup>160	>EG_transcript_15856	>EG_transcript_15856	3.39235	3.4442	4.35738	3.13072	1.00932	2.3616		9.63223	0.649117	0.286918	2.26238	0.0236742	0.114564	NaN	5.3	14	7.31	4.94	12.3	0.4	2.63	0.42	1.63	1.05789	1.5641	EG_transcript_15856
2.63	0.42	1.03828	XP_012894639, CBK20591	GO:0003677, GO:0005737, GO:0008270, GO:0000184, GO:0004386, GO:0005524	uncharacterized protein	Blastocystis hominis	7.58e-22	54	861	lightup>227	>EG_transcript_18445	>EG_transcript_18445	2.51788	3.3067	3.77242	0.960795	1.00932	2.84703		6.74032	0.52648	0.280016	1.88018	0.0600838	0.210887	NaN	3.72	9.76	4.47	3.95	8.42	0.47	2.63	0.42	1.22	1.03828	1.59328	EG_transcript_18445
2.63	0.42	1.12508									>EG_transcript_18953		3.63336	4.2327	4.60892	1.54576	3.59428	2.62464		12.796	0.74703	0.286003	2.61197	0.00900231	0.0578657	NaN	7.05	18.5	8.84	7.25	16.1	0.45	2.63	0.42	2.05	1.12508	1.5701	EG_transcript_18953
2.63	0.42	0.491891									>EG_transcript_20974		3.93292	0.984768	3.13498	2.54576	1.59428	0.0396766		5.9872	0.448212	0.270812	1.65507	0.0979107	0.28849	NaN	3.3	8.68	2.77	3.22	5.98	0.54	2.63	0.42	1.01	0.491891	1.29099	EG_transcript_20974
2.63	0.42	3.46124			---NA---					lightup>566	>EG_transcript_29983	>EG_transcript_29983	4.18085	4.15469	4.05252	2.9608	2.59428	2.62464	+	12.0888	0.774037	0.284618	2.71956	0.0065368	0.0457178	NaN	6.66	17.5	3.89	3.65	7.54	0.48	2.63	0.42	2.18	3.46124	1.40278	EG_transcript_29983
2.63	0.42	0.807059	XP_005789191, EOD36762		hypothetical protein EMIHUDRAFT_200963	Emiliania huxleyi CCMP1516	1.23e-45	61	408	lightup>626	>EG_transcript_32727	>EG_transcript_32727	4.25485	2.3067	3.6655	2.28272	2.81667	1.03968		8.44915	0.588908	0.284677	2.06869	0.0385753	0.158037	NaN	4.66	12.2	3.54	5.04	8.58	0.59	2.63	0.42	1.41	0.807059	1.36266	EG_transcript_32727
2.63	0.42	1.13697			---NA---					lightup>647	>EG_transcript_33455	>EG_transcript_33455	3.93292	3.56973	2.77242	2.76815	1.00932	2.03968		7.8194	0.586495	0.284704	2.06002	0.0393967	0.160277	NaN	4.31	11.3	2.44	3.19	5.63	0.57	2.63	0.42	1.4	1.13697	1.48597	EG_transcript_33455
2.63	0.42	0.819337	AJK57281	GO:0008152, GO:0003824, GO:0031177, GO:0016740	hypothetical protein BB31_29535	Amycolatopsis lurida NRRL 2430	1.59e-17	65	3972	lightup>930	>EG_transcript_51102	>EG_transcript_51102	4.45648	3.68521	3.6655	2.9608	0.00931711	3.2096		10.9251	0.685511	0.287185	2.387	0.0169864	0.0908269	NaN	6.01	15.8	4.48	4.72	9.21	0.51	2.63	0.42	1.77	0.819337	1.87583	EG_transcript_51102
2.63	0.42	1.11882			---NA---					lightup>973	>EG_transcript_54947	>EG_transcript_54947	3.39235	4.56973	3.77242	1.54576	2.33125	3.3616		11.024	0.694307	0.287154	2.41789	0.0156106	0.0856792	NaN	6.08	16	3.93	7.71	11.6	0.66	2.63	0.42	1.81	1.11882	1.49863	EG_transcript_54947
2.63	0.42	1.30691									>EG_transcript_60034		4.32524	3.98477	4.42449	3.42023	3.00932	1.62464		13.1987	0.778222	0.284243	2.73787	0.00618383	0.0438002	NaN	7.28	19.1	6.13	4.68	10.8	0.43	2.63	0.42	2.21	1.30691	1.56011	EG_transcript_60034
2.63	0.42	1.16373									>EG_transcript_65857		4.02038	4.68521	4.05252	1.54576	2.81667	3.62464		13.4746	0.773208	0.284923	2.71375	0.00665273	0.046287	NaN	7.43	19.5	4.69	8.58	13.3	0.65	2.63	0.42	2.18	1.16373	1.59035	EG_transcript_65857
2.63	0.42	1.43026									>EG_transcript_69221		3.83981	2.98477	4.13499	1.9608	2.00932	2.84703		9.15295	0.654163	0.286923	2.27992	0.0226123	0.111003	NaN	5.04	13.3	4.9	6.34	11.2	0.56	2.63	0.42	1.65	1.43026	1.38081	EG_transcript_69221
2.63	0.42	1.0458									>EG_transcript_71572		3.25485	2.79212	2.28699	-0.0392051	1.00932	2.3616		4.91302	0.43468	0.268428	1.61936	0.105371	0.301791	NaN	2.71	7.12	1.53	2.86	4.39	0.65	2.63	0.42	0.98	1.0458	1.66741	EG_transcript_71572
2.62	0.42	2.06295	KPI84408		cyclic nucleotide-binding	Leptomonas seymouri	2.77e-18	40	698	lightup>59	>EG_transcript_1204	>EG_transcript_1204	5.10285	5.34232	4.48862	3.42023	3.59428	3.84703		22.4261	0.953563	0.265134	3.59653	0.00032249	0.00471686	NaN	12.4	32.5	4.02	13.3	17.3	0.77	2.62	0.42	3.49	2.06295	1.35742	EG_transcript_1204
2.62	0.42	1.21834			---NA---					lightup>192	>EG_transcript_17064	>EG_transcript_17064	4.39235	3.15469	3.87195	2.76815	1.59428	2.84703		10.2623	0.681448	0.287184	2.37286	0.017651	0.09333	NaN	5.68	14.8	4.25	4.73	8.98	0.53	2.62	0.42	1.75	1.21834	1.40318	EG_transcript_17064
2.62	0.42	0.975596	XP_005819836, EKX32856		hypothetical protein GUITHDRAFT_120960	Guillardia theta CCMP2712	9.77e-06	66	722	lightup>406	>EG_transcript_24468	>EG_transcript_24468	3.51788	3.4442	2.77242	1.54576	0.00931711	2.84703		6.71551	0.530077	0.280396	1.89046	0.0586965	0.207931	NaN	3.71	9.72	2.2	3.62	5.82	0.62	2.62	0.42	1.23	0.975596	1.77746	EG_transcript_24468
2.62	0.42	2.79719			---NA---					lightup>655	>EG_transcript_33693	>EG_transcript_33693	3.39235	2.98477	2.96506	1.9608	1.59428	1.62464	+	6.03678	0.522191	0.279957	1.86525	0.0621459	0.215734	NaN	3.33	8.74	1.78	2.2	3.99	0.55	2.62	0.42	1.21	2.79719	1.38749	EG_transcript_33693
2.62	0.42	0.850356									>EG_transcript_37721		4.18085	3.4442	2.28699	2.28272	2.59428	1.03968		7.81037	0.56509	0.283462	1.99353	0.0462036	0.177993	NaN	4.32	11.3	0.942	4.42	5.37	0.82	2.62	0.42	1.34	0.850356	1.33179	EG_transcript_37721
2.62	0.42	0.748165									>EG_transcript_39501		2.25485	3.15469	0.96506	1.54576	1.00932	0.0396766		3.59848	0.333227	0.24943	1.33595	0.181565	0.418898	NaN	1.99	5.21	0.331	3.08	3.41	0.9	2.62	0.42	0.74	0.748165	1.25995	EG_transcript_39501
2.62	0.42	3.50574	EFB29529	GO:0005737	hypothetical protein PANDA_002595, partial	Ailuropoda melanoleuca	0.036992	41	1717	lightup>867	>EG_transcript_4531	>EG_transcript_4531	4.88712	5.11405	5.25046	3.76815	3.59428	3.74012	+	23.5593	0.984537	0.259106	3.79975	0.000144841	0.00249218	NaN	13	34.1	8.86	8.33	17.2	0.48	2.62	0.42	3.84	3.50574	1.38303	EG_transcript_4531
2.62	0.42	2.15104									>EG_transcript_51081		4.25485	4.37709	4.35738	3.13072	2.33125	3.2096		13.9017	0.815835	0.281716	2.89595	0.00378014	0.0305325	NaN	7.68	20.1	5.51	4.13	9.65	0.43	2.62	0.42	2.42	2.15104	1.43925	EG_transcript_51081
2.62	0.42	0.880642									>EG_transcript_61487		3.74028	2.98477	2.28699	1.54576	2.59428	0.0396766		6.02444	0.484009	0.275834	1.75471	0.0793089	0.252727	NaN	3.33	8.72	1.56	3.48	5.04	0.69	2.62	0.42	1.1	0.880642	1.61077	EG_transcript_61487
2.62	0.42	1.27517									>EG_transcript_61635		2.74028	2.56973	2.55002	-0.0392051	2.00932	1.03968		4.25505	0.399401	0.262993	1.51867	0.128844	0.341478	NaN	2.35	6.16	2.19	1.9	4.09	0.47	2.62	0.42	0.89	1.27517	1.61675	EG_transcript_61635
2.62	0.42	2.19489			---NA---					lightup>1065	>EG_transcript_64673	>EG_transcript_64673	4.39235	4.37709	4.71995	3.42023	2.59428	3.2096		15.6881	0.853534	0.278244	3.06758	0.00215801	0.0201901	NaN	8.66	22.7	7.45	5.86	13.3	0.44	2.62	0.42	2.67	2.19489	1.42176	EG_transcript_64673
2.62	0.42	1.01848									>EG_transcript_69637		4.02038	4.50833	4.21299	3.42023	1.00932	3.2096		13.2501	0.764898	0.284959	2.68424	0.00726954	0.0494338	NaN	7.32	19.2	6.64	4.23	10.9	0.39	2.62	0.42	2.14	1.01848	1.70085	EG_transcript_69637
2.62	0.42	0.887847									>EG_transcript_69797		1.51788	2.79212	3.13498	-0.0392051	1.00932	2.03968		4.27875	0.385719	0.260361	1.48148	0.138479	0.356583	NaN	2.37	6.19	2.72	2.85	5.57	0.51	2.62	0.42	0.86	0.887847	1.4784	EG_transcript_69797
2.62	0.42	1.20029									>EG_transcript_8647		2.74028	2.3067	3.87195	1.54576	2.00932	1.62464		6.04995	0.498244	0.277483	1.79558	0.072561	0.238535	NaN	3.34	8.76	4.13	5.18	9.31	0.56	2.62	0.42	1.14	1.20029	1.2464	EG_transcript_8647
2.61	0.42	2.54129			---NA---					lightup>112	>EG_transcript_14183	>EG_transcript_14183	6.68781	6.62862	6.25046	4.86768	5.09678	5.43199		64.1273	1.19339	0.198056	6.02552	1.69e-09	1.59e-07	NaN	35.5	92.7	16.1	28.8	44.9	0.64	2.61	0.42	8.77	2.54129	1.39015	EG_transcript_14183
2.61	0.42	2.40813			---NA---					lightup>172	>EG_transcript_16342	>EG_transcript_16342	5.68781	5.9155	5.8958	4.86768	4.17924	4.2096		39.5435	1.09854	0.229193	4.79308	1.64e-06	6.49e-05	NaN	21.9	57.1	16.2	11.2	27.4	0.41	2.61	0.42	5.78	2.40813	1.41419	EG_transcript_16342
2.61	0.42	1.17865									>EG_transcript_20106		5.0622	4.79212	4.77241	4.13072	2.00932	3.62464		20.3873	0.899732	0.272321	3.30394	0.000953357	0.0108694	NaN	11.3	29.5	9.84	5.3	15.1	0.35	2.61	0.42	3.02	1.17865	1.62069	EG_transcript_20106
2.61	0.42	0.926705			---NA---					lightup>333	>EG_transcript_22063	>EG_transcript_22063	2.93292	1.56973	2.96506	-0.0392051	2.00932	1.03968		4.24475	0.3856	0.260496	1.48025	0.138806	0.357125	NaN	2.35	6.14	2.84	3.33	6.17	0.54	2.61	0.42	0.86	0.926705	1.48597	EG_transcript_22063
2.61	0.42	1.29847			---NA---					lightup>538	>EG_transcript_28793	>EG_transcript_28793	3.74028	2.56973	2.77242	1.9608	1.00932	2.03968		6.02512	0.502374	0.278082	1.80657	0.0708293	0.23454	NaN	3.34	8.71	1.79	3.16	4.95	0.64	2.61	0.42	1.15	1.29847	1.35754	EG_transcript_28793
2.61	0.42	1.8038									>EG_transcript_33772		2.51788	3.15469	3.13498	1.9608	1.00932	1.62464		5.40115	0.475473	0.275345	1.72683	0.0841981	0.262754	NaN	3	7.81	2.56	2	4.55	0.44	2.61	0.42	1.07	1.8038	1.40427	EG_transcript_33772
2.61	0.42	0.758263			---NA---					lightup>761	>EG_transcript_38474	>EG_transcript_38474	2.25485	0.984768	3.13498	1.54576	1.00932	0.0396766		3.58282	0.331761	0.249366	1.33042	0.183381	0.421256	NaN	1.99	5.18	2.59	3.02	5.61	0.54	2.61	0.42	0.74	0.758263	1.25995	EG_transcript_38474
2.61	0.42	1.10035									>EG_transcript_40947		2.93292	2.56973	3.28699	1.9608	2.00932	0.0396766		5.38014	0.466426	0.274148	1.70136	0.0888745	0.271513	NaN	2.98	7.78	2.91	2.57	5.48	0.47	2.61	0.42	1.05	1.10035	1.59328	EG_transcript_40947
2.61	0.42	1.67909									>EG_transcript_46244		3.25485	3.15469	2.96506	1.54576	1.00932	2.3616		6.05528	0.516442	0.279538	1.84748	0.0646773	0.221233	NaN	3.36	8.75	2.08	2.31	4.39	0.53	2.61	0.42	1.19	1.67909	1.48597	EG_transcript_46244
2.61	0.42	0.847603			---NA---					lightup>896	>EG_transcript_47871	>EG_transcript_47871	1.51788	3.15469	2.77242	-0.0392051	0.00931711	2.3616		4.2868	0.374129	0.258073	1.4497	0.147142	0.369614	NaN	2.37	6.2	2.41	2.85	5.26	0.54	2.61	0.42	0.83	0.847603	1.70443	EG_transcript_47871
2.61	0.42	0.862541	WP_019531799		regulator of chromosome condensation RCC1	Salinispora arenicola	4e-22	48	559	lightup>910	>EG_transcript_4889	>EG_transcript_4889	4.25485	5.02916	3.13498	1.9608	3.17924	3.3616		13.9599	0.737837	0.286154	2.57846	0.00992411	0.061987	NaN	7.74	20.2	2.07	13.4	15.5	0.87	2.61	0.42	2	0.862541	1.30579	EG_transcript_4889
2.61	0.42	0.690206									>EG_transcript_52958		1.51788	3.79212	3.28699	0.960795	1.00932	2.62464		6.10067	0.471789	0.274278	1.72012	0.0854114	0.264982	NaN	3.38	8.83	3.06	4.28	7.34	0.58	2.61	0.42	1.07	0.690206	1.33408	EG_transcript_52958
2.61	0.42	2.2904									>EG_transcript_54638		5.63336	5.71269	5.39133	4.28272	3.70976	4.49911		33.2023	1.06543	0.240523	4.42964	9.44e-06	0.000271804	NaN	18.4	48	9.99	13	23	0.57	2.61	0.42	5.03	2.2904	1.41526	EG_transcript_54638
2.61	0.42	0.888573									>EG_transcript_55264		2.51788	3.68521	2.28699	1.54576	2.33125	0.0396766		5.40852	0.449394	0.271649	1.65432	0.0980627	0.288796	NaN	2.99	7.82	1.33	4.3	5.63	0.76	2.61	0.42	1.01	0.888573	1.52447	EG_transcript_55264
2.61	0.42	1.06795			---NA---					lightup>1055	>EG_transcript_63542	>EG_transcript_63542	1.51788	2.3067	2.96506	0.960795	1.59428	0.0396766		3.60225	0.341969	0.251827	1.35795	0.174479	0.409049	NaN	2	5.21	2.29	2.04	4.34	0.47	2.61	0.42	0.76	1.06795	1.3983	EG_transcript_63542
2.61	0.42	1.71184									>EG_transcript_69648		3.51788	4.07223	3.42449	2.54576	2.59428	1.62464		8.99579	0.649522	0.287025	2.26294	0.0236393	0.114476	NaN	4.99	13	2.55	4.42	6.97	0.63	2.61	0.42	1.63	1.71184	1.41664	EG_transcript_69648
2.6	0.42	0.997162			---NA---					lightup>79	>EG_transcript_12897	>EG_transcript_12897	2.74028	4.3067	3.96506	1.54576	2.33125	3.03968		9.71069	0.643218	0.286873	2.24217	0.0249502	0.119074	NaN	5.39	14	4.35	6.15	10.5	0.59	2.6	0.42	1.6	0.997162	1.36512	EG_transcript_12897
2.6	0.41	1.33258			---NA---					lightup>286	>EG_transcript_20699	>EG_transcript_20699	3.63336	3.3067	3.55002	0.960795	2.81667	2.03968		7.85342	0.598141	0.285468	2.0953	0.0361446	0.151403	NaN	4.37	11.3	4.15	3.74	7.88	0.47	2.6	0.41	1.44	1.33258	1.55765	EG_transcript_20699
2.6	0.41	1.06615			---NA---					lightup>308	>EG_transcript_21452	>EG_transcript_21452	3.74028	4.37709	3.6655	2.9608	1.00932	3.03968		10.809	0.693009	0.287062	2.41414	0.0157723	0.0863028	NaN	6.01	15.6	4.15	5.31	9.46	0.56	2.6	0.41	1.8	1.06615	1.59102	EG_transcript_21452
2.6	0.41	0.929201			---NA---					lightup>520	>EG_transcript_28096	>EG_transcript_28096	3.51788	3.79212	3.55002	-0.0392051	2.00932	3.2096		8.54512	0.605915	0.285671	2.12103	0.0339196	0.14524	NaN	4.75	12.3	3.82	4.5	8.32	0.54	2.6	0.41	1.47	0.929201	1.89344	EG_transcript_28096
2.6	0.41	1.29811			---NA---					lightup>614	>EG_transcript_32050	>EG_transcript_32050	3.63336	2.98477	4.21299	2.76815	1.59428	2.3616		8.97366	0.631899	0.286718	2.2039	0.0275311	0.12713	NaN	4.99	13	5.78	5.59	11.4	0.49	2.6	0.41	1.56	1.29811	1.36903	EG_transcript_32050
2.6	0.41	0.996606									>EG_transcript_32265		3.51788	3.15469	3.42449	1.9608	2.81667	0.0396766		7.17718	0.554675	0.283072	1.95948	0.0500567	0.187946	NaN	3.99	10.4	3.3	2.77	6.07	0.46	2.6	0.41	1.3	0.996606	1.75998	EG_transcript_32265
2.6	0.42	2.34593			---NA---					lightup>759	>EG_transcript_3844	>EG_transcript_3844	5.97731	6.07223	5.98743	4.13072	4.96351	4.68353		44.6912	1.13062	0.220534	5.12675	2.95e-07	1.49e-05	NaN	24.8	64.6	17.4	17	34.4	0.49	2.6	0.42	6.53	2.34593	1.41974	EG_transcript_3844
2.6	0.42	2.92309			---NA---					lightup>837	>EG_transcript_4325	>EG_transcript_4325	5.35919	5.81766	5.60892	4.04826	4.40163	4.2096	+	33.7389	1.06802	0.238736	4.47364	7.69e-06	0.00023088	NaN	18.7	48.8	11.6	13.3	24.9	0.54	2.6	0.42	5.11	2.92309	1.37542	EG_transcript_4325
2.6	0.42	0.86822			---NA---					lightup>877	>EG_transcript_46438	>EG_transcript_46438	3.63336	3.4442	2.28699	2.9608	1.00932	0.0396766		6.5001	0.488457	0.277088	1.76282	0.0779307	0.25013	NaN	3.61	9.39	2.35	2.54	4.88	0.52	2.6	0.42	1.11	0.86822	1.78492	EG_transcript_46438
2.6	0.41	1.19353									>EG_transcript_51746		4.57678	4.37709	4.48862	3.54576	3.46875	1.62464		15.4878	0.820912	0.28045	2.92712	0.00342118	0.0283562	NaN	8.61	22.4	6.46	4.12	10.6	0.39	2.6	0.41	2.47	1.19353	1.60111	EG_transcript_51746
2.6	0.41	3.84027			---NA---					lightup>946	>EG_transcript_52669	>EG_transcript_52669	6.72734	6.55462	6.51965	5.13072	5.36687	5.16896	+	67.3311	1.20553	0.18921	6.37135	1.87e-10	2.24e-08	NaN	37.4	97.2	20.2	23.6	43.8	0.54	2.6	0.41	9.73	3.84027	1.37835	EG_transcript_52669
2.6	0.42	1.46314									>EG_transcript_54349		3.10285	3.79212	3.55002	1.54576	1.59428	2.84703		7.88186	0.598124	0.28543	2.09552	0.0361245	0.15135	NaN	4.38	11.4	3.38	3.75	7.14	0.53	2.6	0.42	1.44	1.46314	1.48597	EG_transcript_54349
2.6	0.41	1.59253			---NA---					lightup>1012	>EG_transcript_58983	>EG_transcript_58983	4.10285	3.98477	3.13498	2.28272	2.00932	2.84703		9.64765	0.669147	0.287178	2.33008	0.019802	0.101359	NaN	5.36	13.9	1.75	5.37	7.12	0.75	2.6	0.41	1.7	1.59253	1.36118	EG_transcript_58983
2.6	0.42	1.63555									>EG_transcript_65978		5.39235	5.07223	5.21299	2.9608	4.25725	4.03968		26.0149	0.990874	0.257471	3.84848	0.000118852	0.00214416	NaN	14.5	37.6	11.3	11.4	22.7	0.5	2.6	0.42	3.92	1.63555	1.47329	EG_transcript_65978
2.6	0.41	1.64391									>EG_transcript_66320		3.25485	2.98477	3.13498	0.960795	1.59428	2.3616		6.05859	0.515427	0.279536	1.84387	0.0652024	0.222247	NaN	3.37	8.75	2.4	2.56	4.95	0.52	2.6	0.41	1.19	1.64391	1.48597	EG_transcript_66320
2.6	0.42	1.14991									>EG_transcript_71558		4.18085	4.4442	4.60892	3.9608	2.59428	1.62464		14.8335	0.781118	0.283557	2.75471	0.00587439	0.0421983	NaN	8.23	21.4	8.57	3.05	11.6	0.26	2.6	0.42	2.23	1.14991	1.68475	EG_transcript_71558
2.6	0.41	2.2946			---NA---					lightup>1129	>EG_transcript_72463	>EG_transcript_72463	3.93292	3.79212	3.28699	2.54576	2.33125	2.03968		8.97831	0.65286	0.287089	2.27407	0.0229618	0.11226	NaN	4.99	13	1.88	3.74	5.62	0.67	2.6	0.41	1.64	2.2946	1.36512	EG_transcript_72463
2.6	0.42	2.50501			---NA---					lightup>1150	>EG_transcript_804	>EG_transcript_804	5.02038	4.4442	4.87195	3.42023	3.17924	3.62464		19.2674	0.914094	0.27025	3.3824	0.000718552	0.00871877	NaN	10.7	27.8	6.74	8.21	15	0.55	2.6	0.42	3.14	2.50501	1.37081	EG_transcript_804
2.6	0.41	2.51466			---NA---					lightup>1188	>EG_transcript_953	>EG_transcript_953	8.34655	8.47261	8.59806	7.47649	6.91621	6.80786		246.525	1.29614	0.133509	9.70826	2.78e-22	2.64e-19	NaN	137	356	103	70.1	173	0.41	2.6	0.41	21.56	2.51466	1.40555	EG_transcript_953
2.59	0.41	1.30395			---NA---					lightup>487	>EG_transcript_26992	>EG_transcript_26992	3.63336	2.79212	3.55002	1.9608	2.59428	1.03968		7.17269	0.56056	0.28356	1.97687	0.0480569	0.182823	NaN	4	10.3	3.29	3.75	7.04	0.53	2.59	0.41	1.32	1.30395	1.46025	EG_transcript_26992
2.59	0.41	1.80518									>EG_transcript_28205		4.45648	4.93896	5.51965	3.86769	3.59428	3.49911		22.7479	0.932735	0.266493	3.50004	0.000465183	0.00624246	NaN	12.7	32.8	11.9	11.1	23.1	0.48	2.59	0.41	3.33	1.80518	1.31801	EG_transcript_28205
2.59	0.41	1.71398									>EG_transcript_30116		3.83981	3.4442	3.13498	1.54576	2.00932	2.62464		7.85008	0.601964	0.285662	2.10726	0.0350949	0.148401	NaN	4.37	11.3	2.07	3.8	5.87	0.65	2.59	0.41	1.45	1.71398	1.41309	EG_transcript_30116
2.59	0.41	0.852868			---NA---					lightup>667	>EG_transcript_34117	>EG_transcript_34117	2.25485	3.15469	4.13499	1.9608	1.00932	2.62464		7.22011	0.532032	0.281327	1.89115	0.058604	0.207727	NaN	4.02	10.4	5.23	5.06	10.3	0.49	2.59	0.41	1.23	0.852868	1.31659	EG_transcript_34117
2.59	0.41	1.7494									>EG_transcript_39153		4.18085	4.62862	4.42449	3.66124	2.59428	2.62464		14.8676	0.812809	0.280853	2.89407	0.00380284	0.0306553	NaN	8.29	21.4	6.6	4.04	10.6	0.38	2.59	0.41	2.42	1.7494	1.45127	EG_transcript_39153
2.59	0.41	0.615943			---NA---					lightup>851	>EG_transcript_44205	>EG_transcript_44205	3.63336	1.56973	1.55002	-0.0392051	2.00932	1.03968		4.22683	0.359072	0.255255	1.40672	0.159512	0.388089	NaN	2.35	6.1	1.21	3.81	5.02	0.76	2.59	0.41	0.8	0.615943	1.24778	EG_transcript_44205
2.59	0.41	0.926728									>EG_transcript_44351		6.08267	5.15469	5.45691	4.76815	2.33125	4.62464		34.0451	0.572364	0.283928	2.01588	0.043813	0.172098	NaN	19	49.1	15.7	13.5	29.2	0.46	2.59	0.41	1.36	0.926728	1.65675	EG_transcript_44351
2.59	0.41	1.56885									>EG_transcript_57985		4.63336	4.2327	5.00945	2.54576	3.33125	3.74012		17.516	0.865314	0.276448	3.13012	0.00174736	0.0171843	NaN	9.76	25.3	8.89	10.9	19.8	0.55	2.59	0.41	2.76	1.56885	1.41946	EG_transcript_57985
2.59	0.41	1.76225			---NA---					lightup>1052	>EG_transcript_632	>EG_transcript_632	4.39235	5.15469	4.55002	3.76815	3.33125	2.84703		18.4888	0.877267	0.274131	3.20017	0.00137345	0.0143792	NaN	10.3	26.7	5.56	8.42	14	0.6	2.59	0.41	2.86	1.76225	1.38355	EG_transcript_632
2.59	0.41	0.39633									>EG_transcript_64573		2.51788	-0.0152318	3.55002	-0.0392051	0.00931711	2.3616		4.25815	0.338795	0.250691	1.35144	0.176553	0.411988	NaN	2.37	6.14	4.04	5.3	9.33	0.57	2.59	0.41	0.75	0.39633	1.24032	EG_transcript_64573
2.58	0.41	1.80377			---NA---					lightup>216	>EG_transcript_17883	>EG_transcript_17883	1.93292	0.984768	0.96506	-0.0392051	0.00931711	0.0396766		1.79283	0.191449	0.203991	0.938518	0.347978	NaN	NaN	1	2.58	0.328	0.948	1.28	0.74	2.58	0.41	0.46	1.80377	1.29099	EG_transcript_17883
2.58	0.41	1.80377			---NA---					lightup>259	>EG_transcript_19783	>EG_transcript_19783	1.93292	0.984768	0.96506	-0.0392051	0.00931711	0.0396766		1.79283	0.191449	0.203991	0.938518	0.347978	NaN	NaN	1	2.58	0.328	0.948	1.28	0.74	2.58	0.41	0.46	1.80377	1.29099	EG_transcript_19783
2.58	0.41	1.2351									>EG_transcript_24651		1.93292	3.3067	2.77242	1.9608	1.00932	1.03968		4.75121	0.418974	0.267949	1.56363	0.117904	0.32289	NaN	2.65	6.85	2.02	2.01	4.03	0.5	2.58	0.41	0.93	1.2351	1.33408	EG_transcript_24651
2.58	0.41	2.64001			---NA---					lightup>447	>EG_transcript_25841	>EG_transcript_25841	3.63336	3.56973	3.87195	2.28272	2.00932	2.62464	+	8.99727	0.65645	0.287134	2.28621	0.0222418	0.109737	NaN	5.02	13	3.59	3.63	7.21	0.5	2.58	0.41	1.65	2.64001	1.38612	EG_transcript_25841
2.58	0.41	1.23368									>EG_transcript_41513		4.68781	3.3067	4.71995	3.13072	3.00932	2.84703		14.338	0.778368	0.283728	2.74336	0.00608143	0.0432926	NaN	8	20.7	6.39	9.46	15.8	0.6	2.58	0.41	2.22	1.23368	1.24246	EG_transcript_41513
2.58	0.41	0.91192									>EG_transcript_43579		3.63336	2.79212	3.55002	2.28272	0.00931711	2.62464		7.18141	0.548416	0.282772	1.93943	0.0524493	0.19348	NaN	4.01	10.3	3.85	3.42	7.28	0.47	2.58	0.41	1.28	0.91192	1.68628	EG_transcript_43579
2.58	0.41	0.807333									>EG_transcript_52060		3.63336	2.3067	4.21299	2.76815	2.33125	1.03968		8.30046	0.573915	0.284533	2.01705	0.0436908	0.171762	NaN	4.63	12	5.5	6.25	11.7	0.53	2.58	0.41	1.36	0.807333	1.33799	EG_transcript_52060
2.58	0.41	2.20357									>EG_transcript_57100		3.63336	3.15469	3.28699	1.9608	1.59428	2.3616		7.18787	0.573426	0.284453	2.01589	0.0438117	0.172098	NaN	4.02	10.4	2.29	2.84	5.13	0.55	2.58	0.41	1.36	2.20357	1.38612	EG_transcript_57100
2.58	0.41	1.35415									>EG_transcript_72219		4.25485	3.15469	3.42449	2.54576	1.59428	2.62464		8.95992	0.630707	0.28675	2.1995	0.0278423	0.128075	NaN	5.01	12.9	2.85	4.42	7.27	0.61	2.58	0.41	1.56	1.35415	1.35645	EG_transcript_72219
2.57	0.41	0.827016			---NA---					lightup>33	>EG_transcript_11142	>EG_transcript_11142	3.83981	2.56973	3.77242	1.54576	0.00931711	3.2096		7.84959	0.546407	0.282448	1.93454	0.0530467	0.194998	NaN	4.39	11.3	4.71	5.37	10.1	0.53	2.57	0.41	1.28	0.827016	1.80576	EG_transcript_11142
2.57	0.41	1.34028			---NA---					lightup>189	>EG_transcript_16972	>EG_transcript_16972	4.18085	3.4442	2.77242	2.54576	2.00932	2.03968		8.30507	0.598374	0.285863	2.09322	0.0363297	0.152008	NaN	4.66	12	1.33	4.1	5.43	0.76	2.57	0.41	1.44	1.34028	1.26757	EG_transcript_16972
2.57	0.41	0.789474			---NA---					lightup>206	>EG_transcript_17605	>EG_transcript_17605	2.25485	2.3067	3.77242	-0.0392051	2.33125	1.62464		5.41243	0.437975	0.270522	1.619	0.105447	0.301947	NaN	3.03	7.8	4.9	5.18	10.1	0.51	2.57	0.41	0.98	0.789474	1.47243	EG_transcript_17605
2.57	0.41	1.16748			---NA---					lightup>528	>EG_transcript_28499	>EG_transcript_28499	3.51788	3.79212	3.6655	3.28272	1.59428	1.03968		8.80064	0.607207	0.286337	2.12061	0.0339551	0.145315	NaN	4.94	12.7	4.82	1.38	6.2	0.22	2.57	0.41	1.47	1.16748	1.68628	EG_transcript_28499
2.57	0.41	0.780796			---NA---					lightup>545	>EG_transcript_29040	>EG_transcript_29040	3.25485	4.4442	3.87195	3.42023	0.00931711	2.62464		10.6391	0.640754	0.287034	2.23233	0.0255932	0.120984	NaN	5.96	15.3	6.13	3.91	10	0.39	2.57	0.41	1.59	0.780796	1.83894	EG_transcript_29040
2.57	0.41	1.06669									>EG_transcript_34483		2.93292	2.3067	1.55002	0.960795	0.00931711	1.62464		3.59146	0.339138	0.251787	1.34692	0.178005	0.413708	NaN	2.01	5.17	0.663	1.9	2.56	0.74	2.57	0.41	0.75	1.06669	1.3983	EG_transcript_34483
2.57	0.41	2.35501			---NA---					lightup>722	>EG_transcript_36825	>EG_transcript_36825	2.93292	3.56973	3.13498	1.9608	1.59428	2.03968		6.55315	0.536932	0.282245	1.90236	0.0571243	0.204543	NaN	3.67	9.43	1.99	2.88	4.87	0.59	2.57	0.41	1.24	2.35501	1.34763	EG_transcript_36825
2.57	0.41	0.490516									>EG_transcript_36891		4.39235	3.56973	1.55002	2.54576	2.59428	1.03968		8.28942	0.539075	0.282235	1.91002	0.0561302	0.202364	NaN	4.64	11.9	1.44	5.05	6.49	0.78	2.57	0.41	1.25	0.490516	1.1108	EG_transcript_36891
2.57	0.41	1.07519									>EG_transcript_38067		1.93292	2.79212	2.28699	-0.0392051	0.00931711	2.03968		3.61939	0.337285	0.251382	1.34172	0.179686	0.416168	NaN	2.03	5.21	1.64	2.09	3.74	0.56	2.57	0.41	0.75	1.07519	1.66741	EG_transcript_38067
2.57	0.41	1.02205			---NA---					lightup>756	>EG_transcript_38198	>EG_transcript_38198	4.39235	4.98477	4.6655	2.9608	1.59428	4.2876		18.0628	0.819666	0.280524	2.92191	0.00347891	0.0286835	NaN	10.1	26	8.23	8.17	16.4	0.5	2.57	0.41	2.46	1.02205	1.73331	EG_transcript_38198
2.57	0.41	0.880318									>EG_transcript_40933		2.25485	3.79212	3.87195	2.54576	2.33125	1.03968		7.69904	0.556366	0.283679	1.96125	0.0498497	0.18737	NaN	4.31	11.1	4.2	3.86	8.05	0.48	2.57	0.41	1.3	0.880318	1.33408	EG_transcript_40933
2.57	0.41	0.21812									>EG_transcript_45854		3.63336	0.984768	-0.0349396	1.54576	0.00931711	1.03968		3.55771	0.290798	0.239144	1.21599	0.223987	0.472902	NaN	1.99	5.12	0.977	3.16	4.14	0.76	2.57	0.41	0.65	0.21812	0.662813	EG_transcript_45854
2.57	0.41	1.18465									>EG_transcript_47543		2.93292	1.98477	1.96506	0.960795	0.00931711	1.62464		3.58922	0.341123	0.252299	1.35206	0.176357	0.411765	NaN	2.01	5.17	0.988	1.9	2.88	0.66	2.57	0.41	0.75	1.18465	1.42933	EG_transcript_47543
2.57	0.41	0.837354			---NA---					lightup>957	>EG_transcript_53256	>EG_transcript_53256	3.63336	1.98477	2.77242	0.960795	2.59428	0.0396766		5.36884	0.433389	0.269844	1.60608	0.108257	0.306866	NaN	3	7.73	2.64	3.49	6.13	0.57	2.57	0.41	0.97	0.837354	1.5986	EG_transcript_53256
2.57	0.41	1.97421									>EG_transcript_53425		3.63336	2.98477	3.42449	1.54576	2.00932	2.3616		7.19118	0.570417	0.284328	2.00619	0.0448359	0.174801	NaN	4.03	10.4	2.61	3.42	6.02	0.57	2.57	0.41	1.35	1.97421	1.37531	EG_transcript_53425
2.57	0.41	2.01253			---NA---					lightup>959	>EG_transcript_53488	>EG_transcript_53488	3.39235	3.15469	4.05252	2.28272	2.33125	2.03968		8.33481	0.61544	0.286448	2.14852	0.0316725	0.139206	NaN	4.67	12	4.16	4.94	9.1	0.54	2.57	0.41	1.5	2.01253	1.31531	EG_transcript_53488
2.57	0.41	1.24026									>EG_transcript_55248		3.93292	4.07223	4.48862	1.54576	3.33125	3.03968		12.6253	0.749967	0.285232	2.62932	0.00855556	0.0556459	NaN	7.07	18.2	7.51	6.96	14.5	0.48	2.57	0.41	2.07	1.24026	1.5257	EG_transcript_55248
2.57	0.41	1.08743									>EG_transcript_59966		2.51788	2.79212	1.55002	-0.0392051	1.00932	1.62464		3.60865	0.341535	0.252376	1.35328	0.175966	0.411323	NaN	2.02	5.19	0.655	2.74	3.39	0.81	2.57	0.41	0.75	1.08743	1.42176	EG_transcript_59966
2.57	0.41	1.70847									>EG_transcript_60506		3.25485	2.56973	2.96506	0.960795	1.59428	2.03968		5.39477	0.470795	0.275232	1.71054	0.0871665	0.268271	NaN	3.03	7.76	1.96	2.56	4.52	0.57	2.57	0.41	1.06	1.70847	1.3983	EG_transcript_60506
2.57	0.41	2.46623									>EG_transcript_6283		5.48751	6.07223	5.48862	4.35311	4.17924	4.49911		36.3695	1.06002	0.236648	4.4793	7.49e-06	0.000225833	NaN	20.4	52.3	8.94	18.1	27	0.67	2.57	0.41	5.13	2.46623	1.33897	EG_transcript_6283
2.57	0.41	0.497207									>EG_transcript_64408		0.932921	3.56973	3.55002	2.54576	1.00932	1.03968		5.90064	0.44244	0.271775	1.62797	0.103532	0.298998	NaN	3.3	8.5	4.08	3.08	7.16	0.43	2.57	0.41	0.98	0.497207	1.15264	EG_transcript_64408
2.57	0.41	1.23779			---NA---					lightup>1179	>EG_transcript_9131	>EG_transcript_9131	5.14238	4.56973	5.48862	2.9608	3.17924	4.56324		24.0752	0.910332	0.269736	3.3749	0.000738415	0.00890325	NaN	13.5	34.7	13.9	16	29.9	0.54	2.57	0.41	3.13	1.23779	1.49915	EG_transcript_9131
2.57	0.41	1.30459			---NA---					lightup>1195	>EG_transcript_9826	>EG_transcript_9826	4.88712	4.84275	3.96506	3.9608	2.81667	2.62464		17.1147	0.823462	0.279317	2.94813	0.00319702	0.0270413	NaN	9.59	24.6	4.85	7.38	12.2	0.6	2.57	0.41	2.5	1.30459	1.43094	EG_transcript_9826
2.56	0.41	0.494778									>EG_transcript_16760		2.25485	2.79212	-0.0349396	1.54576	0.00931711	0.0396766		2.93822	0.269971	0.233976	1.15384	0.248565	NaN	NaN	1.65	4.23	0.863	2.42	3.28	0.74	2.56	0.41	0.6	0.494778	1.13909	EG_transcript_16760
2.56	0.41	1.42226			---NA---					lightup>420	>EG_transcript_24963	>EG_transcript_24963	3.39235	3.68521	3.28699	2.54576	2.33125	1.03968		7.67529	0.583237	0.285352	2.04392	0.0409615	0.164482	NaN	4.31	11	2.57	2.77	5.34	0.52	2.56	0.41	1.39	1.42226	1.48262	EG_transcript_24963
2.56	0.41	1.07865									>EG_transcript_30180		4.10285	4.15469	3.96506	3.54576	2.59428	1.03968		11.7305	0.705261	0.286521	2.46146	0.0138373	0.078887	NaN	6.59	16.9	4.89	2.46	7.35	0.33	2.56	0.41	1.86	1.07865	1.68096	EG_transcript_30180
2.56	0.41	0.972427			---NA---					lightup>864	>EG_transcript_4517	>EG_transcript_4517	2.51788	3.4442	3.13498	2.54576	0.00931711	1.62464		5.88764	0.475249	0.276488	1.71888	0.0856368	0.265379	NaN	3.31	8.47	3.44	1.79	5.22	0.34	2.56	0.41	1.07	0.972427	1.63912	EG_transcript_4517
2.56	0.41	0.950768									>EG_transcript_47024		2.74028	3.3067	3.55002	1.9608	0.00931711	2.62464		6.5594	0.51473	0.280378	1.83584	0.066381	0.224875	NaN	3.69	9.43	3.64	2.76	6.4	0.43	2.56	0.41	1.18	0.950768	1.66741	EG_transcript_47024
2.56	0.41	1.41539									>EG_transcript_49544		3.74028	4.07223	3.96506	3.28272	1.59428	2.3616		10.6156	0.687768	0.286948	2.39684	0.016537	0.0892887	NaN	5.96	15.3	5.46	2.48	7.94	0.31	2.56	0.41	1.78	1.41539	1.51299	EG_transcript_49544
2.56	0.41	2.4543									>EG_transcript_50461		2.93292	3.4442	3.28699	1.54576	2.00932	2.03968		6.55646	0.537651	0.28238	1.904	0.0569103	0.20414	NaN	3.69	9.43	2.39	2.77	5.16	0.54	2.56	0.41	1.24	2.4543	1.35645	EG_transcript_50461
2.56	0.41	3.19667			---NA---					lightup>1106	>EG_transcript_695	>EG_transcript_695	6.67439	6.49256	6.47286	5.42023	5.1386	4.99387	+	65.1529	1.17648	0.192197	6.12123	9.29e-10	9.37e-08	NaN	36.6	93.7	19.9	19.8	39.7	0.5	2.56	0.41	9.03	3.19667	1.36237	EG_transcript_695
2.56	0.41	0.659814									>EG_transcript_71512		1.93292	0.984768	3.28699	-0.0392051	1.00932	1.62464		3.60463	0.324109	0.248197	1.30585	0.191603	0.432222	NaN	2.02	5.19	2.93	4	6.93	0.58	2.56	0.41	0.72	0.659814	1.20331	EG_transcript_71512
2.56	0.41	2.66082			---NA---					lightup>1181	>EG_transcript_914	>EG_transcript_914	5.02038	5.53936	5.28699	4.13072	3.70976	3.94657	+	27.3374	0.996733	0.251899	3.95687	7.59e-05	0.0014947	NaN	15.3	39.3	9.38	9.76	19.1	0.51	2.56	0.41	4.12	2.66082	1.35323	EG_transcript_914
2.55	0.41	1.8026			---NA---					lightup>3	>EG_transcript_10037	>EG_transcript_10037	6.35919	6.71269	6.44079	5.66123	5.09678	4.49911		63.5483	1.13934	0.205314	5.54927	2.87e-08	1.96e-06	NaN	35.8	91.3	22.5	19.6	42	0.47	2.55	0.41	7.54	1.8026	1.41852	EG_transcript_10037
2.55	0.41	1.37004									>EG_transcript_20153		4.97731	5.27017	4.96506	4.35311	3.70976	2.62464		23.5023	0.924053	0.264824	3.48931	0.000484271	0.00643312	NaN	13.2	33.8	8.45	6.9	15.4	0.45	2.55	0.41	3.31	1.37004	1.50835	EG_transcript_20153
2.55	0.41	1.91268			---NA---					lightup>460	>EG_transcript_26247	>EG_transcript_26247	4.74028	4.4442	4.48862	3.76815	2.81667	2.84703		16.4686	0.838108	0.277021	3.02543	0.00248277	0.0223806	NaN	9.29	23.6	6.58	4.37	10.9	0.4	2.55	0.41	2.61	1.91268	1.41375	EG_transcript_26247
2.55	0.41	1.45771									>EG_transcript_30746		3.25485	3.68521	2.55002	1.54576	1.59428	2.3616		6.55734	0.524367	0.281319	1.86396	0.0623276	0.216181	NaN	3.69	9.42	1.2	4.5	5.71	0.79	2.55	0.41	1.21	1.45771	1.32948	EG_transcript_30746
2.55	0.41	1.86782	XP_015779450		PREDICTED: protein NLRC3-like	Acropora digitifera	0.00251215	53	1180	lightup>749	>EG_transcript_38010	>EG_transcript_38010	4.18085	3.98477	4.60892	3.42023	2.59428	2.62464		13.547	0.773174	0.283081	2.73128	0.0063089	0.0445204	NaN	7.64	19.5	7.14	5.77	12.9	0.45	2.55	0.41	2.2	1.86782	1.37846	EG_transcript_38010
2.55	0.41	0.939729									>EG_transcript_42743		3.10285	1.98477	1.55002	-0.0392051	1.00932	1.62464		3.59119	0.333112	0.250688	1.32879	0.183918	0.421778	NaN	2.02	5.16	0.655	2.54	3.19	0.79	2.55	0.41	0.74	0.939729	1.34763	EG_transcript_42743
2.55	0.41	0.343411									>EG_transcript_47599		3.39235	1.98477	-0.0349396	-0.0392051	1.59428	1.03968		3.58045	0.307334	0.244072	1.2592	0.20796	0.453281	NaN	2.02	5.14	1.03	3.18	4.2	0.76	2.55	0.41	0.68	0.343411	0.91581	EG_transcript_47599
2.55	0.41	1.77776									>EG_transcript_47829		4.39235	4.73966	3.77242	2.76815	3.33125	2.84703		14.2424	0.787034	0.282296	2.78797	0.00530386	0.039262	NaN	8.02	20.5	2.96	8.9	11.9	0.75	2.55	0.41	2.28	1.77776	1.31933	EG_transcript_47829
2.55	0.41	1.96702			---NA---					lightup>903	>EG_transcript_4808	>EG_transcript_4808	4.02038	3.89166	3.28699	2.54576	2.00932	2.62464		9.4772	0.657803	0.287185	2.29052	0.0219912	0.108935	NaN	5.34	13.6	2.08	4.28	6.36	0.67	2.55	0.41	1.66	1.96702	1.33977	EG_transcript_4808
2.55	0.41	1.46212			---NA---					lightup>908	>EG_transcript_48547	>EG_transcript_48547	4.10285	2.79212	3.55002	1.9608	2.33125	2.3616		8.31436	0.602076	0.286097	2.10445	0.0353393	0.148954	NaN	4.69	11.9	2.72	4.43	7.15	0.62	2.55	0.41	1.45	1.46212	1.26378	EG_transcript_48547
2.55	0.41	1.45116									>EG_transcript_49022		2.93292	3.15469	1.96506	1.54576	1.00932	1.62464		4.74375	0.421448	0.268816	1.56779	0.11693	0.321252	NaN	2.67	6.82	0.713	2.97	3.68	0.81	2.55	0.41	0.93	1.45116	1.29099	EG_transcript_49022
2.55	0.41	0.735657									>EG_transcript_49192		3.25485	1.56973	3.42449	0.960795	0.00931711	2.62464		5.39519	0.427608	0.269277	1.58798	0.11229	0.313737	NaN	3.04	7.75	3.61	4.52	8.13	0.56	2.55	0.41	0.95	0.735657	1.55144	EG_transcript_49192
2.55	0.41	1.39039									>EG_transcript_53587		4.25485	3.56973	3.28699	2.54576	2.81667	1.62464		9.44904	0.644291	0.28711	2.24406	0.0248286	0.11873	NaN	5.32	13.6	2.23	4.42	6.64	0.66	2.55	0.41	1.61	1.39039	1.37483	EG_transcript_53587
2.55	0.41	1.53522									>EG_transcript_54367		3.51788	2.98477	3.13498	1.9608	1.00932	2.3616		6.53343	0.529311	0.281786	1.87842	0.0603243	0.211477	NaN	3.68	9.39	2.33	2.52	4.85	0.52	2.55	0.41	1.22	1.53522	1.43531	EG_transcript_54367
2.55	0.41	1.29146			---NA---					lightup>1078	>EG_transcript_66317	>EG_transcript_66317	3.25485	1.98477	2.77242	1.9608	1.00932	1.03968		4.71628	0.416331	0.267942	1.55381	0.12023	0.326891	NaN	2.65	6.78	2.02	1.92	3.94	0.49	2.55	0.41	0.92	1.29146	1.33408	EG_transcript_66317
2.55	0.41	0.469791			---NA---					lightup>1144	>EG_transcript_7913	>EG_transcript_7913	1.93292	-0.0152318	2.96506	1.54576	0.00931711	0.0396766		2.92838	0.266079	0.232981	1.14206	0.253428	NaN	NaN	1.65	4.21	2.69	2.7	5.39	0.5	2.55	0.41	0.6	0.469791	1.096	EG_transcript_7913
2.54	0.4	2.11991	BAD20740	GO:0006171, GO:0016849, GO:0016020, GO:0016829, GO:0016021, GO:0035556, GO:0005622, GO:0004016, GO:0009190	membrane-bound adenylyl cyclase	Euglena gracilis	1.94e-88	68	846	lightup>113	>EG_transcript_14190	>EG_transcript_14190	5.45648	4.73966	5.28699	3.76815	3.59428	4.12714		25.4743	0.963841	0.257758	3.73933	0.000184513	0.00303159	NaN	14.4	36.6	9.24	11.8	21	0.56	2.54	0.4	3.73	2.11991	1.33119	EG_transcript_14190
2.54	0.4	1.39333			---NA---					lightup>609	>EG_transcript_3187	>EG_transcript_3187	5.10285	5.62862	5.28699	2.9608	4.33125	4.3616		28.5592	0.975366	0.255249	3.82124	0.000132783	0.00234071	NaN	16.2	41	11.7	14.5	26.3	0.55	2.54	0.4	3.88	1.39333	1.45494	EG_transcript_3187
2.54	0.4	0.490116									>EG_transcript_32316		-0.0670785	2.56973	2.55002	-0.0392051	1.59428	0.0396766		2.96142	0.270374	0.23445	1.15323	0.248818	NaN	NaN	1.67	4.25	2.08	2.19	4.27	0.51	2.54	0.4	0.6	0.490116	1.15264	EG_transcript_32316
2.54	0.4	0.918368									>EG_transcript_49073		3.83981	2.3067	2.55002	2.54576	1.00932	1.03968		5.83839	0.456655	0.274428	1.66402	0.0961075	0.285335	NaN	3.3	8.37	2.13	2.83	4.95	0.57	2.54	0.4	1.02	0.918368	1.36726	EG_transcript_49073
2.54	0.4	1.31823									>EG_transcript_49664		4.51788	3.79212	3.13498	2.9608	2.33125	2.3616		10.5841	0.669454	0.287135	2.3315	0.0197273	0.101116	NaN	5.99	15.2	1.85	5.04	6.89	0.73	2.54	0.4	1.7	1.31823	1.26378	EG_transcript_49664
2.54	0.4	0.564258									>EG_transcript_64886		3.39235	0.984768	1.55002	-0.0392051	1.00932	1.62464		3.57955	0.314361	0.246194	1.27688	0.201643	0.445041	NaN	2.02	5.14	0.655	3.18	3.83	0.83	2.54	0.4	0.7	0.564258	1.1108	EG_transcript_64886
2.54	0.4	0.302105									>EG_transcript_65866		-0.0670785	2.98477	3.55002	-0.0392051	1.59428	2.03968		4.78126	0.371831	0.25978	1.43133	0.152335	0.377668	NaN	2.7	6.86	3.69	3.93	7.62	0.52	2.54	0.4	0.82	0.302105	0.957654	EG_transcript_65866
2.53	0.4	0.549856	ETO34941	GO:0008152, GO:0000166, GO:0000287, GO:0045332, GO:0016020, GO:0016021, GO:0015914, GO:0004012, GO:0005524, GO:0016787	hypothetical protein RFI_02132	Reticulomyxa filosa	5.01e-23	54	946	lightup>95	>EG_transcript_13532	>EG_transcript_13532	0.932921	3.15469	0.96506	-0.0392051	1.00932	1.03968		2.96811	0.270216	0.234528	1.15217	0.249252	NaN	NaN	1.68	4.26	0.437	3.41	3.85	0.89	2.53	0.4	0.6	0.549856	1.0143	EG_transcript_13532
2.53	0.4	1.10767			---NA---					lightup>218	>EG_transcript_17973	>EG_transcript_17973	1.93292	2.56973	2.96506	1.9608	1.00932	0.0396766		4.08291	0.367189	0.259801	1.41335	0.157553	0.385208	NaN	2.31	5.85	2.46	1.33	3.79	0.35	2.53	0.4	0.8	1.10767	1.48597	EG_transcript_17973
2.53	0.4	1.30284	WP_025374720, AHG66023	GO:0016310, GO:0016773, GO:0016740, GO:0016301, GO:0005975	xylulose kinase	Advenella mimigardefordensis	1.33e-07	54	517	lightup>389	>EG_transcript_23836	>EG_transcript_23836	2.51788	2.56973	2.55002	1.9608	1.00932	0.0396766		4.07574	0.372095	0.260943	1.42596	0.153879	0.379998	NaN	2.31	5.84	1.81	0.687	2.5	0.28	2.53	0.4	0.81	1.30284	1.54262	EG_transcript_23836
2.53	0.4	0.718812									>EG_transcript_23908		1.51788	3.56973	2.55002	-0.0392051	1.00932	2.3616		4.78661	0.390314	0.26352	1.48116	0.138565	0.356688	NaN	2.71	6.86	1.86	3.97	5.83	0.68	2.53	0.4	0.86	0.718812	1.43531	EG_transcript_23908
2.53	0.4	0.770148			---NA---					lightup>555	>EG_transcript_29548	>EG_transcript_29548	2.93292	1.56973	0.96506	1.54576	0.00931711	0.0396766		2.91852	0.27219	0.235179	1.15737	0.24712	NaN	NaN	1.65	4.19	0.738	1.57	2.31	0.68	2.53	0.4	0.61	0.770148	1.29099	EG_transcript_29548
2.53	0.4	1.01518									>EG_transcript_38214		3.39235	2.79212	2.96506	2.28272	0.00931711	2.03968		5.86988	0.47954	0.277401	1.72869	0.0838647	0.262094	NaN	3.33	8.41	2.78	1.88	4.66	0.4	2.53	0.4	1.08	1.01518	1.60594	EG_transcript_38214
2.53	0.4	1.05363									>EG_transcript_39699		2.25485	2.79212	3.13498	-0.0392051	1.59428	2.03968		4.76469	0.415911	0.268217	1.55065	0.120985	0.328376	NaN	2.7	6.83	2.71	2.64	5.35	0.49	2.53	0.4	0.92	1.05363	1.52907	EG_transcript_39699
2.53	0.4	1.49758									>EG_transcript_50184		3.10285	3.98477	3.42449	2.76815	2.00932	1.62464		8.1803	0.589958	0.286033	2.06255	0.0391553	0.159613	NaN	4.64	11.7	2.96	3.33	6.3	0.53	2.53	0.4	1.41	1.49758	1.37	EG_transcript_50184
2.53	0.4	0.784303									>EG_transcript_56420		1.51788	0.984768	2.96506	0.960795	0.00931711	1.03968		2.94332	0.27689	0.236765	1.16947	0.242213	NaN	NaN	1.67	4.22	2.36	2.7	5.06	0.53	2.53	0.4	0.62	0.784303	1.15264	EG_transcript_56420
2.53	0.4	1.53365									>EG_transcript_57571		2.25485	2.3067	1.55002	0.960795	0.00931711	1.03968		2.94286	0.289812	0.240644	1.20432	0.228465	NaN	NaN	1.67	4.22	0.733	1.43	2.16	0.66	2.53	0.4	0.64	1.53365	1.36726	EG_transcript_57571
2.52	0.4	1.986	CDW91246		UNKNOWN	Stylonychia lemnae	2.92e-08	51	2572	lightup>164	>EG_transcript_1599	>EG_transcript_1599	5.39235	5.68521	5.57977	4.54576	3.59428	4.3616		32.8791	1.02104	0.241714	4.22416	2.4e-05	0.000579197	NaN	18.7	47.1	13.5	9.61	23.1	0.42	2.52	0.4	4.62	1.986	1.38523	EG_transcript_1599
2.52	0.4	4.03589	P08976, CAA31338	GO:0009507, GO:0016020, GO:0009765, GO:0009522, GO:0015979, GO:0009536	LH18_EUGGR ame: Full=Light-harvesting complex I LH38 s Contains: ame: Full=LH38 1 Contains: ame: Full=LH38 2 Contains: ame: Full=LH38 3 Flags: Precursor, partial	Euglena gracilis	1.7e-06	100	530	lightup>208	>EG_transcript_17653	>EG_transcript_17653	10.3014	10.3202	10.4276	8.9208	8.9606	9.16121	+	912.166	1.30579	0.0817216	15.9785	1.8e-57	1.47e-53	NaN	518	1310	304	307	611	0.5	2.52	0.4	56.74	4.03589	1.33551	EG_transcript_17653
2.52	0.4	1.46322	WP_012756491, ACS55130	GO:0016849, GO:0016020, GO:0016021, GO:0035556, GO:0005622, GO:0009190	adenylate guanylate cyclase	Rhizobium leguminosarum	0.0021365	54	643	lightup>268	>EG_transcript_20052	>EG_transcript_20052	3.10285	3.56973	3.6655	1.54576	1.59428	2.84703		7.71471	0.575698	0.285187	2.01867	0.0435216	0.17136	NaN	4.38	11.1	3.71	3.53	7.24	0.49	2.52	0.4	1.36	1.46322	1.45034	EG_transcript_20052
2.52	0.4	3.43982			---NA---					lightup>382	>EG_transcript_23545	>EG_transcript_23545	6.42478	6.19422	6.09434	4.86768	4.81667	5.03968	+	52.9548	1.12833	0.206562	5.46243	4.7e-08	2.99e-06	NaN	30.1	75.8	13.7	18.9	32.6	0.58	2.52	0.4	7.33	3.43982	1.32977	EG_transcript_23545
2.52	0.4	0.477943									>EG_transcript_24126		2.51788	2.56973	-0.0349396	0.960795	0.00931711	1.03968		2.94152	0.273379	0.235728	1.15972	0.246163	NaN	NaN	1.67	4.21	0.544	2.41	2.95	0.82	2.52	0.4	0.61	0.477943	1.0143	EG_transcript_24126
2.52	0.4	2.1401	XP_013063303		guanylate cyclase 2G-like	Biomphalaria glabrata	3.41e-13	55	254	lightup>637	>EG_transcript_32983	>EG_transcript_32983	4.7909	4.2327	4.42449	3.54576	3.00932	2.84703		15.8136	0.821221	0.278191	2.952	0.00315722	0.026799	NaN	8.98	22.7	5.37	5.33	10.7	0.5	2.52	0.4	2.5	2.1401	1.34866	EG_transcript_32983
2.52	0.4	0.957877									>EG_transcript_33337		0.932921	2.3067	2.55002	-0.0392051	1.00932	1.03968		2.95916	0.284139	0.239018	1.18878	0.234528	NaN	NaN	1.68	4.24	1.74	1.86	3.6	0.52	2.52	0.4	0.63	0.957877	1.25995	EG_transcript_33337
2.52	0.4	2.46218									>EG_transcript_33875		3.39235	2.79212	2.96506	1.9608	1.59428	1.62464		5.87186	0.493054	0.278959	1.76748	0.0771477	0.248522	NaN	3.33	8.41	1.78	2.2	3.99	0.55	2.52	0.4	1.11	2.46218	1.32327	EG_transcript_33875
2.52	0.4	1.02769									>EG_transcript_40549		3.25485	2.3067	3.96506	2.54576	1.59428	1.62464		7.00876	0.522432	0.281855	1.85355	0.0638039	0.219569	NaN	3.98	10	4.82	4.96	9.77	0.51	2.52	0.4	1.2	1.02769	1.25398	EG_transcript_40549
2.52	0.4	0.759332									>EG_transcript_53460		3.93292	1.98477	3.77242	1.54576	2.81667	1.62464		7.65745	0.537818	0.282829	1.90157	0.0572276	0.204767	NaN	4.35	11	4.48	5.92	10.4	0.57	2.52	0.4	1.24	0.759332	1.23435	EG_transcript_53460
2.52	0.4	0.74456									>EG_transcript_64750		4.02038	4.07223	2.28699	2.54576	1.00932	2.84703		8.82946	0.579649	0.285451	2.03064	0.0422912	0.168022	NaN	5.02	12.6	1.32	6.25	7.57	0.83	2.52	0.4	1.37	0.74456	1.32583	EG_transcript_64750
2.52	0.4	1.74026									>EG_transcript_67742		5.66084	5.73966	5.77241	4.81878	3.59428	4.49911		36.9331	1.04077	0.236004	4.40996	1.03e-05	0.000291758	NaN	21	52.9	16.6	8.99	25.6	0.35	2.52	0.4	4.99	1.74026	1.42025	EG_transcript_67742
2.52	0.4	2.84596			---NA---					lightup>1121	>EG_transcript_71615	>EG_transcript_71615	3.25485	2.98477	2.96506	1.54576	2.00932	1.62464	+	5.88323	0.4955	0.279264	1.77431	0.0760118	0.246062	NaN	3.34	8.42	1.86	2.21	4.07	0.54	2.52	0.4	1.12	2.84596	1.34165	EG_transcript_71615
2.51	0.4	0.872987			---NA---					lightup>67	>EG_transcript_12309	>EG_transcript_12309	2.93292	1.98477	3.42449	2.28272	1.59428	0.0396766		5.20744	0.425269	0.270856	1.5701	0.116393	0.320424	NaN	2.97	7.44	3.24	3.12	6.36	0.49	2.51	0.4	0.93	0.872987	1.47517	EG_transcript_12309
2.51	0.4	1.86657			---NA---					lightup>171	>EG_transcript_16130	>EG_transcript_16130	2.93292	3.68521	3.28699	1.54576	2.33125	2.03968		7.05404	0.547211	0.283848	1.92783	0.0538759	0.196877	NaN	4.02	10.1	2.62	3.42	6.04	0.57	2.51	0.4	1.27	1.86657	1.32948	EG_transcript_16130
2.51	0.4	1.95342	CUG61399		receptor-type adenylate cyclase, , partial	Bodo saltans	2.28e-08	50	1329	lightup>253	>EG_transcript_19558	>EG_transcript_19558	3.83981	4.68521	4.13499	3.13072	3.00932	2.62464		13.4321	0.757156	0.283315	2.67249	0.00752914	0.0508018	NaN	7.66	19.2	3.8	6.2	10	0.62	2.51	0.4	2.12	1.95342	1.29844	EG_transcript_19558
2.51	0.4	1.32328									>EG_transcript_20130		4.10285	3.98477	4.28699	2.9608	3.33125	1.62464		12.2449	0.725271	0.285281	2.54231	0.0110124	0.0666424	NaN	6.98	17.5	5.48	4.47	9.95	0.45	2.51	0.4	1.96	1.32328	1.48597	EG_transcript_20130
2.51	0.4	2.01079			---NA---					lightup>363	>EG_transcript_22955	>EG_transcript_22955	4.32524	4.07223	3.96506	3.28272	2.59428	2.3616		12.2325	0.734348	0.284791	2.57855	0.00992164	0.061981	NaN	6.97	17.5	4.11	3.44	7.55	0.46	2.51	0.4	2	2.01079	1.37464	EG_transcript_22955
2.51	0.4	1.0182									>EG_transcript_26944		2.51788	0.984768	2.28699	0.960795	0.00931711	1.03968		2.93257	0.282784	0.238818	1.1841	0.236374	NaN	NaN	1.67	4.2	1.38	1.72	3.1	0.55	2.51	0.4	0.63	1.0182	1.25995	EG_transcript_26944
2.51	0.4	1.16881			---NA---					lightup>502	>EG_transcript_27464	>EG_transcript_27464	3.74028	3.98477	3.42449	2.9608	2.59428	1.03968		9.30215	0.628629	0.287073	2.18979	0.0285398	0.130301	NaN	5.29	13.3	2.89	3.54	6.43	0.55	2.51	0.4	1.54	1.16881	1.51826	EG_transcript_27464
2.51	0.4	2.83454									>EG_transcript_33722		6.10285	6.19422	6.42449	5.17025	4.8673	4.68353	+	53.1232	1.11621	0.207418	5.38146	7.39e-08	4.44e-06	NaN	30.3	75.9	20.8	17.5	38.3	0.46	2.51	0.4	7.13	2.83454	1.33349	EG_transcript_33722
2.51	0.4	1.00611			---NA---					lightup>753	>EG_transcript_38124	>EG_transcript_38124	3.39235	4.15469	3.13498	3.28272	1.59428	1.03968		8.6505	0.571049	0.28547	2.00038	0.045459	0.176138	NaN	4.94	12.4	3.52	3.89	7.41	0.52	2.51	0.4	1.34	1.00611	1.58845	EG_transcript_38124
2.51	0.4	1.06126									>EG_transcript_47591		3.10285	3.68521	2.55002	2.76815	1.00932	1.03968		6.36535	0.486102	0.278822	1.74341	0.0812612	0.256905	NaN	3.63	9.1	2.34	3.1	5.44	0.57	2.51	0.4	1.09	1.06126	1.50698	EG_transcript_47591
2.51	0.4	0.595215									>EG_transcript_49769		1.93292	2.3067	4.05252	-0.0392051	2.33125	2.03968		5.91269	0.434101	0.271569	1.59849	0.109933	0.309607	NaN	3.37	8.45	5.76	6.38	12.1	0.53	2.51	0.4	0.96	0.595215	1.32014	EG_transcript_49769
2.51	0.4	1.05493			---NA---					lightup>981	>EG_transcript_55423	>EG_transcript_55423	3.25485	2.79212	2.55002	2.28272	1.59428	0.0396766		5.20698	0.435597	0.272453	1.5988	0.109866	0.309503	NaN	2.97	7.44	1.61	1.56	3.17	0.49	2.51	0.4	0.96	1.05493	1.56011	EG_transcript_55423
2.51	0.4	1.08197									>EG_transcript_67132		1.93292	2.98477	2.55002	0.960795	2.00932	0.0396766		4.09848	0.365753	0.259827	1.40768	0.159227	0.387586	NaN	2.33	5.86	1.87	1.99	3.86	0.52	2.51	0.4	0.8	1.08197	1.48597	EG_transcript_67132
2.51	0.4	2.96546									>EG_transcript_67706		4.45648	3.98477	4.13499	2.76815	3.00932	2.84703	+	12.9026	0.760041	0.283371	2.68214	0.00731519	0.0497093	NaN	7.35	18.5	3.82	5.05	8.87	0.57	2.51	0.4	2.14	2.96546	1.31725	EG_transcript_67706
2.51	0.4	2.37715									>EG_transcript_68936		2.51788	2.79212	2.28699	1.54576	1.00932	1.03968		4.08709	0.377426	0.262306	1.43888	0.150186	0.374124	NaN	2.33	5.84	1.15	1.66	2.81	0.59	2.51	0.4	0.82	2.37715	1.33408	EG_transcript_68936
2.51	0.4	1.76141			---NA---					lightup>1119	>EG_transcript_7139	>EG_transcript_7139	5.02038	5.41103	6.03115	4.48436	4.00932	4.12714		32.7269	0.98781	0.248679	3.97223	7.12e-05	0.00141873	NaN	18.7	46.8	17.7	15.8	33.4	0.47	2.51	0.4	4.15	1.76141	1.28058	EG_transcript_7139
2.5	0.4	1.73729			---NA---					lightup>151	>EG_transcript_15597	>EG_transcript_15597	4.74028	4.93896	4.91926	3.42023	4.09678	2.84703		20.4452	0.887481	0.268436	3.30611	0.000946	0.0108109	NaN	11.7	29.2	8.33	7	15.3	0.46	2.5	0.4	3.02	1.73729	1.41149	EG_transcript_15597
2.5	0.4	2.43876	XP_012195483, KDO33847	GO:0000166, GO:0005524, GO:0003676	hypothetical protein SPRG_01726	Saprolegnia parasitica CBS 223.65	1.33e-53	58	687	lightup>185	>EG_transcript_16802	>EG_transcript_16802	2.74028	2.56973	2.28699	1.54576	1.00932	1.03968		4.08127	0.376926	0.262297	1.43702	0.150712	0.374963	NaN	2.33	5.83	1.15	1.32	2.48	0.53	2.5	0.4	0.82	2.43876	1.33408	EG_transcript_16802
2.5	0.4	1.00248	ALI99457		transglutaminase	Rufibacter tibetensis	0.0697823	58	280	lightup>240	>EG_transcript_19051	>EG_transcript_19051	3.10285	3.15469	3.28699	2.76815	0.00931711	1.62464		6.35997	0.492031	0.279585	1.75986	0.0784316	0.251067	NaN	3.63	9.09	3.98	1.04	5.02	0.21	2.5	0.4	1.11	1.00248	1.71414	EG_transcript_19051
2.5	0.4	1.0442			---NA---					lightup>360	>EG_transcript_22890	>EG_transcript_22890	4.63336	4.07223	5.13499	4.04826	3.33125	2.03968		17.9166	0.798728	0.279495	2.85776	0.00426647	0.033385	NaN	10.2	25.6	10.5	9.12	19.6	0.47	2.5	0.4	2.37	1.0442	1.4738	EG_transcript_22890
2.5	0.4	1.26039									>EG_transcript_31385		2.25485	2.79212	2.55002	1.54576	0.00931711	1.62464		4.09424	0.372443	0.261362	1.42501	0.154154	0.380538	NaN	2.34	5.85	1.81	1.34	3.15	0.42	2.5	0.4	0.81	1.26039	1.47243	EG_transcript_31385
2.5	0.4	1.06024									>EG_transcript_33317		3.93292	4.07223	4.13499	3.13072	3.17924	1.03968		11.5894	0.695549	0.286324	2.42924	0.0151305	0.0838663	NaN	6.62	16.6	5.17	3.03	8.2	0.37	2.5	0.4	1.82	1.06024	1.59683	EG_transcript_33317
2.5	0.4	5.19211									>EG_transcript_41259		9.4643	9.54127	9.43063	8.11561	8.20899	8.15342	+	499.924	1.2863	0.0901708	14.2651	3.61e-46	1.64e-42	NaN	286	714	141	164	305	0.54	2.5	0.4	45.44	5.19211	1.31939	EG_transcript_41259
2.5	0.4	0.828733	KOO33229		tetratricopeptide repeat domain	Chrysochromulina sp. CCMP291	8.16e-09	49	324	lightup>824	>EG_transcript_42316	>EG_transcript_42316	2.74028	1.98477	3.55002	2.28272	0.00931711	1.62464		5.21815	0.42109	0.270323	1.55773	0.119298	0.325287	NaN	2.99	7.45	4.2	3.45	7.64	0.45	2.5	0.4	0.92	0.828733	1.4528	EG_transcript_42316
2.5	0.4	1.32253									>EG_transcript_42999		2.51788	2.56973	2.55002	1.54576	0.00931711	1.62464		4.08842	0.373307	0.26163	1.42685	0.153623	0.379686	NaN	2.34	5.84	1.81	1.01	2.82	0.36	2.5	0.4	0.81	1.32253	1.48597	EG_transcript_42999
2.5	0.4	1.8807									>EG_transcript_45351		4.25485	3.89166	3.77242	2.28272	3.17924	2.3616		11.1104	0.698825	0.286327	2.44065	0.0146608	0.0821204	NaN	6.35	15.9	3.83	4.74	8.58	0.55	2.5	0.4	1.83	1.8807	1.36512	EG_transcript_45351
2.5	0.4	1.15601			---NA---					lightup>873	>EG_transcript_46061	>EG_transcript_46061	2.74028	3.79212	3.28699	0.960795	2.00932	2.62464		7.07255	0.532299	0.282868	1.88179	0.0598643	0.210333	NaN	4.05	10.1	2.61	4.08	6.69	0.61	2.5	0.4	1.22	1.15601	1.40821	EG_transcript_46061
2.5	0.4	1.49125									>EG_transcript_48418		3.10285	2.79212	3.87195	1.54576	2.00932	2.3616		7.0406	0.536885	0.283233	1.89556	0.0580183	0.206457	NaN	4.03	10.1	3.91	4.95	8.86	0.56	2.5	0.4	1.24	1.49125	1.28341	EG_transcript_48418
2.5	0.4	1.2126									>EG_transcript_51902		4.39235	3.3067	3.55002	2.76815	1.59428	2.84703		9.93922	0.643091	0.287175	2.23937	0.0251317	0.119661	NaN	5.68	14.2	3.28	4.73	8.01	0.59	2.5	0.4	1.6	1.2126	1.34654	EG_transcript_51902
2.5	0.4	1.22115									>EG_transcript_54022		2.74028	2.3067	3.42449	2.28272	1.00932	1.03968		5.21683	0.434726	0.272334	1.5963	0.110423	0.310579	NaN	2.98	7.46	3.54	2.79	6.33	0.44	2.5	0.4	0.96	1.22115	1.37992	EG_transcript_54022
2.5	0.4	1.24271									>EG_transcript_54946		2.93292	3.79212	3.13498	0.960795	2.33125	2.3616		7.06539	0.537073	0.28321	1.89638	0.0579097	0.206196	NaN	4.04	10.1	2.61	4.4	7.01	0.63	2.5	0.4	1.24	1.24271	1.40213	EG_transcript_54946
2.5	0.4	1.87669									>EG_transcript_55908		4.32524	4.3067	3.6655	2.9608	2.33125	3.03968		12.261	0.729748	0.284944	2.56102	0.0104365	0.0642156	NaN	7.01	17.5	2.81	5.61	8.42	0.67	2.5	0.4	1.98	1.87669	1.32191	EG_transcript_55908
2.5	0.4	1.44731									>EG_transcript_61024		4.7909	4.62862	4.28699	3.86769	3.17924	2.3616		16.7895	0.815418	0.277629	2.93708	0.00331323	0.0277372	NaN	9.6	24	5.15	4.87	10	0.49	2.5	0.4	2.48	1.44731	1.43266	EG_transcript_61024
2.5	0.4	1.47578									>EG_transcript_61832		2.93292	2.56973	3.13498	2.28272	1.00932	1.03968		5.21548	0.442104	0.273436	1.61685	0.105912	0.302832	NaN	2.98	7.45	2.89	1.81	4.7	0.39	2.5	0.4	0.98	1.47578	1.43531	EG_transcript_61832
2.5	0.4	0.675292									>EG_transcript_62040		2.51788	3.3067	0.96506	0.960795	1.59428	1.03968		4.09935	0.354776	0.257633	1.37706	0.168493	0.400671	NaN	2.34	5.86	0.487	3.95	4.44	0.89	2.5	0.4	0.77	0.675292	1.06496	EG_transcript_62040
2.5	0.4	2.18023	CUF03167		membrane-associated ,	Bodo saltans	2.96e-14	43	766	lightup>1067	>EG_transcript_6480	>EG_transcript_6480	4.97731	4.62862	5.09434	3.13072	3.81667	3.74012		21.1021	0.903483	0.265903	3.39779	0.000679325	0.00835346	NaN	12.1	30.1	9.14	10.3	19.4	0.53	2.5	0.4	3.17	2.18023	1.33759	EG_transcript_6480
2.5	0.4	0.323937									>EG_transcript_71786		3.51788	-0.0152318	2.28699	1.9608	1.00932	0.0396766		4.04305	0.3247	0.250704	1.29515	0.195269	0.436523	NaN	2.31	5.77	1.48	2.52	4	0.63	2.5	0.4	0.71	0.323937	0.926617	EG_transcript_71786
2.5	0.4	3.59062	KXH65076		hypothetical protein CSAL01_03972	Colletotrichum salicis	2.05e-31	50	272	lightup>1146	>EG_transcript_7946	>EG_transcript_7946	6.68781	6.9155	6.59442	5.31835	5.46875	5.46594	+	74.8047	1.16786	0.18258	6.39645	1.59e-10	1.92e-08	NaN	42.8	107	19.4	30.3	49.7	0.61	2.5	0.4	9.8	3.59062	1.3149	EG_transcript_7946
2.5	0.4	2.32533			---NA---					lightup>1194	>EG_transcript_9813	>EG_transcript_9813	5.45648	5.50833	5.13499	4.28272	4.17924	3.62464		29.0801	0.984263	0.247982	3.96909	7.21e-05	0.00143597	NaN	16.6	41.5	7.6	10.8	18.4	0.59	2.5	0.4	4.14	2.32533	1.33773	EG_transcript_9813
2.49	0.4	2.89176			---NA---					lightup>191	>EG_transcript_17011	>EG_transcript_17011	4.02038	3.98477	3.6655	2.76815	2.59428	2.3616	+	10.4565	0.682499	0.286664	2.38083	0.0172737	0.0918342	NaN	6	14.9	2.52	3.75	6.27	0.6	2.49	0.4	1.76	2.89176	1.31554	EG_transcript_17011
2.49	0.4	0.969035			---NA---					lightup>345	>EG_transcript_22482	>EG_transcript_22482	2.25485	2.98477	3.87195	2.28272	1.00932	2.03968		6.38673	0.485486	0.279022	1.73996	0.0818664	0.258079	NaN	3.66	9.11	4.61	3.66	8.27	0.44	2.49	0.4	1.09	0.969035	1.25995	EG_transcript_22482
2.49	0.4	1.8268	BAD20741	GO:0006171, GO:0016849, GO:0016020, GO:0016829, GO:0016021, GO:0035556, GO:0005622, GO:0004016, GO:0009190	membrane-bound adenylyl cyclase	Euglena gracilis	1.63e-23	66	841	lightup>369	>EG_transcript_23138	>EG_transcript_23138	5.10285	5.47662	5.32261	4.54576	3.70976	3.49911		27.7764	0.95689	0.253416	3.77597	0.000159387	0.00269016	NaN	15.9	39.6	11.5	7.18	18.6	0.39	2.49	0.4	3.8	1.8268	1.38249	EG_transcript_23138
2.49	0.4	1.0421	XP_007212404, EMJ13603	GO:0016020, GO:0016021	hypothetical protein PRUPE_ppa016417mg	Prunus persica	0.0976539	45	600	lightup>403	>EG_transcript_24195	>EG_transcript_24195	4.68781	4.68521	4.6655	3.54576	4.00932	1.62464		17.9573	0.819647	0.276992	2.9591	0.00308539	0.026337	NaN	10.3	25.6	7.43	4.77	12.2	0.39	2.49	0.4	2.51	1.0421	1.6196	EG_transcript_24195
2.49	0.4	0.679247	XP_009690471, BAM40170	GO:0008152, GO:0016746, GO:0008270, GO:0019706, GO:0046872, GO:0016020, GO:0016021, GO:0016740	uncharacterized protein TOT_020000432	Theileria orientalis strain Shintoku	4.12e-18	47	393	lightup>432	>EG_transcript_25260	>EG_transcript_25260	1.51788	3.79212	2.55002	0.960795	1.59428	2.03968		5.27508	0.414936	0.269406	1.54019	0.123515	0.33259	NaN	3.03	7.52	1.31	4.52	5.83	0.78	2.49	0.4	0.91	0.679247	1.08843	EG_transcript_25260
2.49	0.4	0.746503									>EG_transcript_25472		1.51788	3.4442	2.55002	2.54576	0.00931711	0.0396766		4.57969	0.360136	0.259814	1.38613	0.165707	0.396713	NaN	2.62	6.53	2.69	1.91	4.6	0.42	2.49	0.4	0.78	0.746503	1.63912	EG_transcript_25472
2.49	0.4	1.15062			---NA---					lightup>458	>EG_transcript_26214	>EG_transcript_26214	1.93292	1.98477	3.28699	0.960795	1.00932	1.62464		4.09666	0.36298	0.25964	1.39801	0.16211	0.391705	NaN	2.35	5.85	2.72	3.23	5.95	0.54	2.49	0.4	0.79	1.15062	1.20331	EG_transcript_26214
2.49	0.4	2.24195			---NA---					lightup>478	>EG_transcript_26792	>EG_transcript_26792	4.45648	4.50833	4.48862	3.42023	3.33125	2.62464		15.6834	0.814608	0.277653	2.93391	0.00334724	0.0279418	NaN	8.98	22.4	5.43	4.04	9.47	0.43	2.49	0.4	2.48	2.24195	1.35911	EG_transcript_26792
2.49	0.4	1.34464									>EG_transcript_30372		3.93292	5.02916	4.42449	3.76815	3.00932	2.62464		16.2073	0.786185	0.280398	2.80382	0.00505009	0.0378359	NaN	9.28	23.1	5.92	6.9	12.8	0.54	2.49	0.4	2.3	1.34464	1.32816	EG_transcript_30372
2.49	0.4	0.585422									>EG_transcript_31244		0.932921	3.3067	1.55002	1.9608	0.00931711	0.0396766		3.44324	0.289293	0.242418	1.19337	0.232726	NaN	NaN	1.98	4.91	1.28	2.66	3.94	0.68	2.49	0.4	0.63	0.585422	1.25995	EG_transcript_31244
2.49	0.4	1.28995									>EG_transcript_31552		4.63336	4.73966	3.77242	2.28272	3.33125	3.49911		15.2396	0.778616	0.281518	2.76578	0.00567872	0.0412352	NaN	8.75	21.7	3.37	9.97	13.3	0.75	2.49	0.4	2.25	1.28995	1.34412	EG_transcript_31552
2.49	0.4	0.83989									>EG_transcript_35508		2.51788	1.56973	3.13498	-0.0392051	2.33125	0.0396766		4.08567	0.345378	0.255871	1.34982	0.177075	0.41264	NaN	2.34	5.83	3.5	3.56	7.06	0.5	2.49	0.4	0.75	0.83989	1.63029	EG_transcript_35508
2.49	0.4	1.43852									>EG_transcript_35561		4.32524	4.4442	4.77241	3.9608	2.59428	2.62464		16.1537	0.793773	0.279527	2.8397	0.00451562	0.0347807	NaN	9.26	23	9.2	4.35	13.5	0.32	2.49	0.4	2.35	1.43852	1.45405	EG_transcript_35561
2.49	0.4	0.844347			---NA---					lightup>698	>EG_transcript_35652	>EG_transcript_35652	2.74028	1.98477	0.96506	-0.0392051	0.00931711	1.62464		2.94257	0.27459	0.236829	1.15945	0.246274	NaN	NaN	1.69	4.2	0.553	1.9	2.46	0.77	2.49	0.4	0.61	0.844347	1.36512	EG_transcript_35652
2.49	0.4	1.52498									>EG_transcript_41488		3.83981	4.73966	4.21299	3.42023	3.00932	2.3616		13.9128	0.754371	0.283104	2.66464	0.00770702	0.0516948	NaN	7.97	19.9	4.47	5.78	10.2	0.56	2.49	0.4	2.11	1.52498	1.33377	EG_transcript_41488
2.49	0.4	2.45283									>EG_transcript_41953		4.63336	4.4442	5.05252	3.42023	3.59428	3.2096		18.6347	0.862458	0.2716	3.17548	0.00149591	0.0153622	NaN	10.7	26.6	7.98	9.1	17.1	0.53	2.49	0.4	2.83	2.45283	1.30199	EG_transcript_41953
2.49	0.4	1.1875									>EG_transcript_44457		2.74028	3.68521	3.42449	0.960795	2.00932	2.62464		7.07031	0.534368	0.283037	1.88798	0.0590289	0.20869	NaN	4.05	10.1	2.94	3.85	6.79	0.57	2.49	0.4	1.23	1.1875	1.41841	EG_transcript_44457
2.49	0.4	1.06255									>EG_transcript_56582		3.39235	1.98477	2.96506	2.28272	1.00932	1.03968		5.20025	0.428833	0.271623	1.57878	0.114387	0.317253	NaN	2.98	7.42	2.56	2.14	4.7	0.45	2.49	0.4	0.94	1.06255	1.33682	EG_transcript_56582
2.49	0.4	1.1848			---NA---					lightup>1006	>EG_transcript_58217	>EG_transcript_58217	2.25485	2.79212	2.55002	0.960795	0.00931711	2.03968		4.10336	0.367732	0.260711	1.4105	0.158393	0.386185	NaN	2.35	5.85	1.75	1.66	3.41	0.49	2.49	0.4	0.8	1.1848	1.52907	EG_transcript_58217
2.49	0.4	1.19023	XP_004987859, EGD81174	GO:0005525, GO:0007165, GO:0007264, GO:0005622	hypothetical protein PTSG_13152	Salpingoeca rosetta	0.00174958	56	1473	lightup>1019	>EG_transcript_59662	>EG_transcript_59662	2.25485	1.56973	2.28699	-0.0392051	0.00931711	1.62464		2.9475	0.283321	0.239341	1.18376	0.236509	NaN	NaN	1.69	4.21	1.53	1.72	3.24	0.53	2.49	0.4	0.63	1.19023	1.50561	EG_transcript_59662
2.49	0.4	1.34152	KYF90349		hypothetical protein BE18_47515, partial	Sorangium cellulosum	3.24e-06	51	212	lightup>1031	>EG_transcript_61166	>EG_transcript_61166	3.63336	4.79212	4.60892	3.54576	3.00932	2.62464		15.0691	0.768227	0.281998	2.72423	0.00644514	0.0452355	NaN	8.63	21.5	6.47	6.31	12.8	0.49	2.49	0.4	2.19	1.34152	1.2849	EG_transcript_61166
2.49	0.4	0.750727									>EG_transcript_61551		1.93292	3.98477	3.6655	2.54576	1.59428	2.03968		7.55155	0.528582	0.2829	1.86844	0.0617008	0.214718	NaN	4.32	10.8	3.73	3.97	7.7	0.52	2.49	0.4	1.21	0.750727	1.13449	EG_transcript_61551
2.49	0.4	0.818214									>EG_transcript_69942		3.74028	2.3067	3.13498	2.76815	0.00931711	1.62464		6.3331	0.470551	0.277371	1.69646	0.0897981	0.273362	NaN	3.63	9.03	3.65	2.18	5.84	0.37	2.49	0.4	1.05	0.818214	1.59328	EG_transcript_69942
2.48	0.39	1.44111	XP_006110332		PREDICTED: uncharacterized protein KIAA1586-like	Pelodiscus sinensis	0.00165386	48	738	lightup>50	>EG_transcript_11733	>EG_transcript_11733	4.83981	4.3067	3.96506	3.54576	3.17924	2.3616		14.9867	0.771449	0.281406	2.7414	0.00611771	0.0434926	NaN	8.63	21.3	3.49	5.65	9.15	0.62	2.48	0.39	2.21	1.44111	1.34165	EG_transcript_11733
2.48	0.39	2.52321			---NA---					lightup>88	>EG_transcript_13138	>EG_transcript_13138	5.21832	4.89166	5.48862	3.86769	4.09678	3.74012		26.1472	0.952413	0.254562	3.74138	0.000183015	0.0030094	NaN	15	37.3	10.8	12.6	23.4	0.54	2.48	0.39	3.74	2.52321	1.29801	EG_transcript_13138
2.48	0.39	2.57575			---NA---					lightup>143	>EG_transcript_15368	>EG_transcript_15368	4.74028	4.56973	4.87195	3.13072	3.33125	3.74012		18.6573	0.865993	0.270757	3.19842	0.00138184	0.0144375	NaN	10.7	26.6	7.06	7.79	14.8	0.52	2.48	0.39	2.86	2.57575	1.32663	EG_transcript_15368
2.48	0.39	3.69839			---NA---					lightup>288	>EG_transcript_2077	>EG_transcript_2077	7.80944	7.68521	7.79795	6.63322	6.36687	6.34346	+	152.614	1.2285	0.138283	8.88397	6.45e-19	3.61e-16	NaN	87.7	218	50.5	45	95.5	0.47	2.48	0.39	18.19	3.69839	1.31635	EG_transcript_2077
2.48	0.39	0.806927									>EG_transcript_21387		3.74028	3.15469	2.28699	1.9608	2.59428	0.0396766		6.35156	0.475978	0.278109	1.71148	0.0869919	0.268021	NaN	3.65	9.05	1.28	3.16	4.44	0.71	2.48	0.39	1.06	0.806927	1.52907	EG_transcript_21387
2.48	0.39	2.13401			---NA---					lightup>453	>EG_transcript_26052	>EG_transcript_26052	4.18085	4.07223	4.13499	2.28272	2.81667	3.2096		12.2816	0.735399	0.284504	2.58484	0.00974239	0.0612285	NaN	7.05	17.5	4.24	4.46	8.7	0.51	2.48	0.39	2.01	2.13401	1.35969	EG_transcript_26052
2.48	0.39	1.00481									>EG_transcript_26932		2.74028	3.15469	4.05252	1.9608	2.81667	1.03968		7.5291	0.533962	0.28348	1.8836	0.0596197	0.209762	NaN	4.33	10.7	5.14	4.84	9.98	0.49	2.48	0.39	1.22	1.00481	1.37678	EG_transcript_26932
2.48	0.39	0.901903			---NA---					lightup>601	>EG_transcript_31359	>EG_transcript_31359	3.25485	3.56973	2.55002	1.54576	2.81667	0.0396766		6.37815	0.480194	0.278516	1.72412	0.0846866	0.263614	NaN	3.66	9.09	2.11	4.06	6.17	0.66	2.48	0.39	1.07	0.901903	1.6575	EG_transcript_31359
2.48	0.39	1.00587	XP_004366015, KJE89713	GO:0008152, GO:0000166, GO:0016020, GO:0016021, GO:0005524, GO:0016887	ABC transporter	Capsaspora owczarzaki ATCC 30864	0.0033163	49	1540	lightup>636	>EG_transcript_32928	>EG_transcript_32928	2.51788	3.3067	2.77242	1.54576	0.00931711	2.3616		5.25339	0.433007	0.272425	1.58945	0.111958	0.313111	NaN	3.02	7.48	1.98	2.54	4.52	0.56	2.48	0.39	0.95	1.00587	1.56011	EG_transcript_32928
2.48	0.39	0.458359									>EG_transcript_33198		2.93292	1.98477	-0.0349396	-0.0392051	0.00931711	1.62464		2.93899	0.262303	0.233053	1.12551	0.260373	NaN	NaN	1.69	4.19	0.703	2.22	2.92	0.76	2.48	0.39	0.58	0.458359	1.096	EG_transcript_33198
2.48	0.39	1.45033			---NA---					lightup>665	>EG_transcript_34074	>EG_transcript_34074	2.51788	2.56973	3.42449	1.54576	1.00932	2.03968		5.24088	0.439577	0.273405	1.60779	0.107882	0.306421	NaN	3.01	7.47	2.94	3.12	6.06	0.51	2.48	0.39	0.97	1.45033	1.30579	EG_transcript_34074
2.48	0.39	1.70396									>EG_transcript_40332		3.74028	3.68521	4.55002	2.9608	2.33125	2.84703		11.611	0.698769	0.286113	2.44228	0.0145948	0.0819082	NaN	6.67	16.6	6.5	6.44	12.9	0.5	2.48	0.39	1.84	1.70396	1.27881	EG_transcript_40332
2.48	0.4	1.18712									>EG_transcript_52356		2.25485	2.56973	2.77242	0.960795	0.00931711	2.03968		4.10112	0.367541	0.260707	1.40978	0.158603	0.386571	NaN	2.35	5.85	2.08	1.66	3.74	0.44	2.48	0.4	0.8	1.18712	1.52907	EG_transcript_52356
2.48	0.39	1.47355									>EG_transcript_69966		3.51788	2.79212	3.13498	2.28272	2.00932	1.03968		6.35227	0.503139	0.280919	1.79105	0.0732855	0.240086	NaN	3.65	9.06	2.24	2.2	4.44	0.49	2.48	0.39	1.13	1.47355	1.37109	EG_transcript_69966
2.48	0.4	1.11867			---NA---					lightup>1178	>EG_transcript_9112	>EG_transcript_9112	1.93292	3.3067	3.13498	0.960795	2.00932	1.62464		5.25898	0.435745	0.272721	1.59777	0.110094	0.309995	NaN	3.02	7.5	2.62	3.08	5.69	0.54	2.48	0.4	0.96	1.11867	1.25995	EG_transcript_9112
2.47	0.39	1.18471	NP_041952, P05729, CAA28658, CAA50139	GO:0009507, GO:0009536	YCX9_EUGGR ame: Full=Uncharacterized kDa in 16S rRNA 5 region ame: Full=ORF406 (chloroplast)	Euglena gracilis	0	100	406	lightup>75	>EG_transcript_12845	>EG_transcript_12845	4.68781	4.79212	5.45691	2.54576	4.00932	4.12714		22.8032	0.877944	0.268873	3.26528	0.00109357	0.0120837	NaN	13.1	32.5	13.7	14.3	28	0.51	2.47	0.39	2.96	1.18471	1.41821	EG_transcript_12845
2.47	0.39	1.68231	XP_005822138, EKX35158	GO:0042301, GO:0035435, GO:0043190	hypothetical protein GUITHDRAFT_80074	Guillardia theta CCMP2712	4.97e-58	53	443	lightup>84	>EG_transcript_13054	>EG_transcript_13054	4.93292	5.27017	5.28699	4.48436	3.46875	3.3616		25.3188	0.921972	0.259405	3.55418	0.000379159	0.00534432	NaN	14.6	36.1	11.9	6.4	18.3	0.35	2.47	0.39	3.42	1.68231	1.39179	EG_transcript_13054
2.47	0.39	2.45282									>EG_transcript_22469		4.51788	4.50833	4.82304	3.66124	3.17924	3.03968		17.3178	0.835908	0.274067	3.05001	0.00228834	0.0211136	NaN	9.98	24.7	7.31	5.85	13.2	0.44	2.47	0.39	2.64	2.45282	1.32303	EG_transcript_22469
2.47	0.39	1.07096			---NA---					lightup>471	>EG_transcript_26582	>EG_transcript_26582	2.25485	2.98477	2.77242	2.28272	1.00932	0.0396766		4.57136	0.387548	0.265766	1.45823	0.144778	0.366017	NaN	2.64	6.51	2.35	1.13	3.48	0.32	2.47	0.39	0.84	1.07096	1.56011	EG_transcript_26582
2.47	0.39	1.11909									>EG_transcript_29210		2.51788	3.68521	3.13498	1.54576	1.00932	2.62464		6.41256	0.490712	0.279804	1.75377	0.0794701	0.253024	NaN	3.7	9.13	2.52	3.43	5.95	0.58	2.47	0.39	1.1	1.11909	1.38612	EG_transcript_29210
2.47	0.39	2.05366									>EG_transcript_31673		6.0622	6.42771	6.28699	5.31835	5.00932	4.43199		54.1143	1.08831	0.209946	5.18378	2.17e-07	1.14e-05	NaN	31.2	77	18.8	15.8	34.6	0.46	2.47	0.39	6.66	2.05366	1.33908	EG_transcript_31673
2.47	0.39	0.823277									>EG_transcript_36150		4.39235	5.07223	4.60892	3.9608	1.00932	3.84703		18.5033	0.790903	0.279593	2.82876	0.00467281	0.0356631	NaN	10.7	26.3	9.1	6.67	15.8	0.42	2.47	0.39	2.33	0.823277	1.75212	EG_transcript_36150
2.47	0.39	1.16488									>EG_transcript_38151		5.14238	5.02916	5.05252	4.28272	2.33125	4.03968		23.6835	0.895363	0.264959	3.37925	0.000726845	0.00879229	NaN	13.6	33.7	11.3	5.29	16.6	0.32	2.47	0.39	3.14	1.16488	1.52347	EG_transcript_38151
2.47	0.39	1.81256									>EG_transcript_39474		3.39235	3.68521	3.77242	2.54576	2.59428	1.62464		8.66507	0.609783	0.286927	2.12522	0.033568	0.144309	NaN	4.99	12.3	3.53	2.78	6.31	0.44	2.47	0.39	1.47	1.81256	1.36177	EG_transcript_39474
2.47	0.39	1.68128									>EG_transcript_40170		3.83981	3.3067	3.6655	2.76815	2.33125	1.62464		8.63847	0.605229	0.286846	2.10994	0.0348635	0.147768	NaN	4.98	12.3	3.2	2.76	5.96	0.46	2.47	0.39	1.46	1.68128	1.36266	EG_transcript_40170
2.47	0.39	0.276013									>EG_transcript_40803		3.51788	2.3067	-0.0349396	0.960795	1.00932	1.62464		4.07023	0.330618	0.252764	1.30801	0.19087	0.431246	NaN	2.35	5.79	0.703	3.17	3.87	0.82	2.47	0.39	0.72	0.276013	0.73163	EG_transcript_40803
2.47	0.39	1.0876			---NA---					lightup>958	>EG_transcript_53390	>EG_transcript_53390	3.51788	3.79212	3.77242	3.42023	1.59428	1.03968		9.12552	0.589117	0.286517	2.05614	0.0397695	0.161136	NaN	5.26	13	5.36	1.27	6.64	0.19	2.47	0.39	1.4	1.0876	1.67608	EG_transcript_53390
2.47	0.39	1.36921									>EG_transcript_54537		4.32524	4.79212	3.77242	3.54576	3.00932	2.3616		14.3811	0.750973	0.282814	2.65536	0.00792237	0.0527452	NaN	8.29	20.5	3	7.61	10.6	0.72	2.47	0.39	2.1	1.36921	1.32437	EG_transcript_54537
2.47	0.39	1.32381									>EG_transcript_61811		3.39235	3.15469	3.6655	2.54576	1.00932	2.3616		7.51437	0.555497	0.284926	1.94962	0.0512216	0.190777	NaN	4.33	10.7	4.06	2.88	6.94	0.41	2.47	0.39	1.29	1.32381	1.43196	EG_transcript_61811
2.47	0.39	0.915217									>EG_transcript_62056		1.93292	2.56973	3.28699	2.28272	1.00932	0.0396766		4.57046	0.379353	0.2642	1.43586	0.151043	0.375519	NaN	2.64	6.51	3.33	1.82	5.15	0.35	2.47	0.39	0.82	0.915217	1.48597	EG_transcript_62056
2.47	0.39	0.919335									>EG_transcript_67722		2.74028	4.37709	3.28699	1.54576	3.00932	2.03968		8.71752	0.566787	0.285489	1.98532	0.0471087	0.180543	NaN	5.03	12.4	3.29	6.84	10.1	0.68	2.47	0.39	1.33	0.919335	1.26987	EG_transcript_67722
2.46	0.39	0.810048			---NA---					lightup>241	>EG_transcript_19110	>EG_transcript_19110	4.18085	3.4442	3.28699	3.28272	2.33125	0.0396766		9.0957	0.574465	0.286075	2.0081	0.0446332	0.174284	NaN	5.26	12.9	3.07	2.8	5.87	0.48	2.46	0.39	1.35	0.810048	1.7528	EG_transcript_19110
2.46	0.39	0.313922			---NA---					lightup>291	>EG_transcript_20802	>EG_transcript_20802	0.932921	4.15469	3.87195	2.54576	2.33125	1.62464		8.05273	0.505247	0.281498	1.79485	0.0726771	0.238801	NaN	4.65	11.5	3.85	5.05	8.91	0.57	2.46	0.39	1.14	0.313922	0.819308	EG_transcript_20802
2.46	0.39	1.5599									>EG_transcript_28686		4.10285	3.98477	3.13498	2.76815	2.59428	2.03968		9.7936	0.639069	0.287183	2.2253	0.0260608	0.122515	NaN	5.65	13.9	1.56	4.72	6.28	0.75	2.46	0.39	1.58	1.5599	1.2735	EG_transcript_28686
2.46	0.39	1.26901			---NA---					lightup>542	>EG_transcript_28958	>EG_transcript_28958	2.93292	3.79212	4.35738	2.28272	2.81667	2.3616		9.83963	0.628046	0.287163	2.18707	0.0287371	0.130888	NaN	5.68	14	5.66	5.26	10.9	0.48	2.46	0.39	1.54	1.26901	1.20714	EG_transcript_28958
2.46	0.39	0.91134			---NA---					lightup>593	>EG_transcript_31033	>EG_transcript_31033	1.51788	2.79212	3.28699	1.9608	1.00932	1.03968		4.5854	0.383247	0.265158	1.44535	0.148359	0.371519	NaN	2.65	6.52	3	2.09	5.09	0.41	2.46	0.39	0.83	0.91134	1.19574	EG_transcript_31033
2.46	0.39	1.85427			---NA---					lightup>602	>EG_transcript_31475	>EG_transcript_31475	3.51788	4.37709	4.28699	2.76815	2.59428	3.03968		12.1383	0.711108	0.285236	2.49305	0.0126651	0.0738766	NaN	7.02	17.3	4.57	5.41	9.98	0.54	2.46	0.39	1.9	1.85427	1.25995	EG_transcript_31475
2.46	0.39	0.644362			---NA---					lightup>748	>EG_transcript_37990	>EG_transcript_37990	4.18085	4.3067	2.55002	3.42023	2.59428	0.0396766		10.2592	0.579611	0.28618	2.02534	0.0428328	0.169591	NaN	5.92	14.6	1.65	5.94	7.6	0.78	2.46	0.39	1.37	0.644362	1.66113	EG_transcript_37990
2.46	0.39	1.02066									>EG_transcript_40028		3.10285	1.98477	2.28699	-0.0392051	1.59428	1.62464		4.08429	0.361349	0.259793	1.39091	0.164253	0.394783	NaN	2.36	5.81	1.52	2.54	4.06	0.63	2.46	0.39	0.78	1.02066	1.3983	EG_transcript_40028
2.46	0.39	1.63717			---NA---					lightup>922	>EG_transcript_50428	>EG_transcript_50428	4.32524	3.89166	4.05252	3.28272	2.81667	2.03968		12.0617	0.712016	0.285225	2.49633	0.0125487	0.0733899	NaN	6.96	17.2	4.16	3.44	7.6	0.45	2.46	0.39	1.9	1.63717	1.37678	EG_transcript_50428
2.46	0.39	1.00127									>EG_transcript_54024		4.18085	2.56973	3.6655	2.54576	2.59428	1.62464		8.62074	0.577419	0.286057	2.01855	0.0435344	0.171361	NaN	4.99	12.3	3.2	4.39	7.59	0.58	2.46	0.39	1.36	1.00127	1.21713	EG_transcript_54024
2.46	0.39	0.591888									>EG_transcript_55712		-0.0670785	2.3067	1.96506	0.960795	0.00931711	0.0396766		2.29785	0.218208	0.219242	0.995287	0.319597	NaN	NaN	1.33	3.27	1.17	1.21	2.38	0.51	2.46	0.39	0.5	0.591888	1.06496	EG_transcript_55712
2.46	0.39	0.907174	WP_013110563, ADG68132	GO:0006865	ethanolamine utilization [Planctopirus limnophila]	Planctomyces limnophilus	9.04e-07	63	419	lightup>993	>EG_transcript_57055	>EG_transcript_57055	2.25485	2.56973	3.77242	2.54576	1.00932	1.03968		5.71379	0.436895	0.273833	1.59548	0.110606	0.310874	NaN	3.3	8.12	4.73	3.34	8.07	0.41	2.46	0.39	0.96	0.907174	1.33408	EG_transcript_57055
2.46	0.39	0.543399									>EG_transcript_58242		-0.0670785	1.56973	2.55002	0.960795	0.00931711	0.0396766		2.29337	0.215406	0.21828	0.986834	0.323724	NaN	NaN	1.33	3.26	1.82	1.4	3.22	0.43	2.46	0.39	0.49	0.543399	1.0143	EG_transcript_58242
2.46	0.39	1.04655									>EG_transcript_67438		1.93292	1.98477	2.77242	1.9608	0.00931711	0.0396766		3.42265	0.307709	0.248077	1.24038	0.214835	NaN	NaN	1.98	4.87	2.58	1.28	3.86	0.33	2.46	0.39	0.67	1.04655	1.56011	EG_transcript_67438
2.45	0.39	0.420421			---NA---					lightup>94	>EG_transcript_13364	>EG_transcript_13364	3.51788	0.984768	3.96506	2.76815	2.00932	0.0396766		6.81952	0.447696	0.275387	1.62569	0.104015	0.299735	NaN	3.96	9.68	4.86	5.5	10.4	0.53	2.45	0.39	0.98	0.420421	1.21686	EG_transcript_13364
2.45	0.39	1.86338			---NA---					lightup>101	>EG_transcript_13799	>EG_transcript_13799	4.74028	4.79212	4.96506	3.76815	3.81667	2.84703		20.0965	0.86885	0.268116	3.24058	0.00119286	0.0129085	NaN	11.6	28.6	8.01	6.15	14.2	0.43	2.45	0.39	2.92	1.86338	1.3552	EG_transcript_13799
2.45	0.39	1.87411			---NA---					lightup>127	>EG_transcript_14776	>EG_transcript_14776	3.93292	4.07223	3.28699	2.28272	2.33125	2.84703		9.8248	0.643744	0.287153	2.24181	0.0249735	0.119144	NaN	5.7	14	1.85	5.38	7.24	0.74	2.45	0.39	1.6	1.87411	1.27705	EG_transcript_14776
2.45	0.39	2.52033									>EG_transcript_20292		6.50278	6.28855	6.48862	5.13072	4.7642	5.43199		60.6723	1.11514	0.198564	5.616	1.95e-08	1.4e-06	NaN	35.1	86.2	20.9	20.9	41.8	0.5	2.45	0.39	7.71	2.52033	1.31768	EG_transcript_20292
2.45	0.39	0.957024									>EG_transcript_20401		1.93292	3.15469	2.77242	1.54576	2.00932	0.0396766		4.58827	0.386554	0.265839	1.45409	0.145921	0.367632	NaN	2.66	6.52	1.93	2.1	4.03	0.52	2.45	0.39	0.84	0.957024	1.42176	EG_transcript_20401
2.45	0.39	1.69535			---NA---					lightup>306	>EG_transcript_21246	>EG_transcript_21246	4.32524	3.68521	3.77242	2.76815	3.00932	2.03968		10.925	0.67731	0.286563	2.36356	0.0181002	0.0949923	NaN	6.33	15.5	3.18	4.41	7.6	0.58	2.45	0.39	1.74	1.69535	1.32191	EG_transcript_21246
2.45	0.39	0.533165									>EG_transcript_24084		-0.0670785	2.56973	1.55002	-0.0392051	1.00932	0.0396766		2.30563	0.215323	0.218449	0.985689	0.324286	NaN	NaN	1.34	3.27	0.877	1.77	2.65	0.67	2.45	0.39	0.49	0.533165	1.0143	EG_transcript_24084
2.45	0.39	1.72381	XP_013061824		leucine-rich repeat extensin 5, partial	Biomphalaria glabrata	1.27e-05	67	155	lightup>422	>EG_transcript_25047	>EG_transcript_25047	6.34231	6.13452	6.05252	5.38706	4.17924	4.84703		51.085	1.06466	0.217612	4.89248	9.96e-07	4.25e-05	NaN	29.6	72.6	20.2	13.1	33.3	0.39	2.45	0.39	6	1.72381	1.37201	EG_transcript_25047
2.45	0.39	0.889231			---NA---					lightup>461	>EG_transcript_26251	>EG_transcript_26251	2.51788	4.15469	2.55002	1.9608	2.33125	1.62464		6.9006	0.49234	0.280561	1.75484	0.0792862	0.252714	NaN	4	9.8	0.998	5.95	6.95	0.86	2.45	0.39	1.1	0.889231	1.10197	EG_transcript_26251
2.45	0.39	1.17815									>EG_transcript_30898		3.51788	3.15469	4.21299	3.13072	2.00932	1.62464		9.129	0.595007	0.286752	2.07499	0.0379878	0.156654	NaN	5.29	13	6	4.62	10.6	0.43	2.45	0.39	1.42	1.17815	1.37363	EG_transcript_30898
2.45	0.39	1.43297	XP_004342503, ELR20309	GO:0000166, GO:0046872, GO:0016310, GO:0004672, GO:0016301, GO:0004674, GO:0005524, GO:0006468	kinase domain containing	Acanthamoeba castellanii str. Neff	2.68e-17	41	905	lightup>645	>EG_transcript_3344	>EG_transcript_3344	4.7909	5.02916	4.48862	4.20872	2.81667	3.03968		19.4241	0.832876	0.273283	3.04767	0.0023062	0.0212294	NaN	11.3	27.6	7.55	6.44	14	0.46	2.45	0.39	2.64	1.43297	1.41454	EG_transcript_3344
2.45	0.39	0.896378			---NA---					lightup>652	>EG_transcript_33561	>EG_transcript_33561	3.10285	2.3067	3.42449	2.28272	2.00932	0.0396766		5.69919	0.447434	0.275521	1.62396	0.104385	0.300316	NaN	3.31	8.09	3.24	3.01	6.24	0.48	2.45	0.39	0.98	0.896378	1.50077	EG_transcript_33561
2.45	0.39	2.65618			---NA---					lightup>842	>EG_transcript_43564	>EG_transcript_43564	6.02038	5.50833	5.82304	4.54576	4.65317	4.2876	+	39.1814	1.03487	0.229013	4.51883	6.22e-06	0.000194852	NaN	22.7	55.7	12.4	14.5	26.8	0.54	2.45	0.39	5.21	2.65618	1.28841	EG_transcript_43564
2.45	0.39	1.76792									>EG_transcript_49763		1.51788	1.56973	1.96506	0.960795	0.00931711	0.0396766		2.28621	0.226325	0.22278	1.01591	0.309671	NaN	NaN	1.33	3.25	1.17	0.745	1.92	0.39	2.45	0.39	0.51	1.76792	1.34763	EG_transcript_49763
2.45	0.39	1.02882									>EG_transcript_56294		3.10285	2.79212	2.77242	0.960795	0.00931711	2.62464		5.24505	0.425593	0.271714	1.56633	0.117272	0.321826	NaN	3.04	7.45	2.31	2.21	4.52	0.49	2.45	0.39	0.93	1.02882	1.69088	EG_transcript_56294
2.45	0.39	1.76792									>EG_transcript_56749		1.51788	1.56973	1.96506	0.960795	0.00931711	0.0396766		2.28621	0.226325	0.22278	1.01591	0.309671	NaN	NaN	1.33	3.25	1.17	0.745	1.92	0.39	2.45	0.39	0.51	1.76792	1.34763	EG_transcript_56749
2.45	0.39	2.58343			---NA---					lightup>992	>EG_transcript_5680	>EG_transcript_5680	6.40866	6.69901	6.15489	5.2462	4.91621	5.24913		61.048	1.10636	0.200455	5.51924	3.4e-08	2.25e-06	NaN	35.4	86.7	14.5	27.1	41.7	0.65	2.45	0.39	7.47	2.58343	1.28367	EG_transcript_5680
2.45	0.39	0.742458									>EG_transcript_57232		2.25485	2.98477	0.96506	1.54576	0.00931711	1.03968		3.43713	0.304018	0.247396	1.22887	0.219119	NaN	NaN	1.99	4.88	0.652	2.64	3.29	0.8	2.45	0.39	0.66	0.742458	1.20331	EG_transcript_57232
2.45	0.39	1.05614									>EG_transcript_62196		2.74028	1.98477	1.96506	1.9608	0.00931711	0.0396766		3.4119	0.306645	0.248027	1.23634	0.216333	NaN	NaN	1.98	4.85	1.6	0.93	2.53	0.37	2.45	0.39	0.66	1.05614	1.56011	EG_transcript_62196
2.44	0.39	0.589548	XP_001635259, EDO43196		, partial	Nematostella vectensis	2.23e-30	73	398	lightup>70	>EG_transcript_12519	>EG_transcript_12519	1.51788	3.68521	3.77242	1.54576	2.59428	1.62464		6.90572	0.482597	0.279641	1.72578	0.0843877	0.262974	NaN	4.01	9.8	4.26	4.6	8.86	0.52	2.44	0.39	1.07	0.589548	1.07028	EG_transcript_12519
2.44	0.39	2.53197									>EG_transcript_13429		7.63336	7.86128	7.79795	6.83116	6.33125	6.2096		153.669	1.1908	0.146268	8.14117	3.91e-16	1.44e-13	NaN	89.5	218	55.5	41.1	96.6	0.43	2.44	0.39	15.41	2.53197	1.30686	EG_transcript_13429
2.44	0.39	1.34686									>EG_transcript_18186		1.93292	0.984768	1.96506	0.960795	0.00931711	0.0396766		2.28038	0.223428	0.221865	1.00704	0.313913	NaN	NaN	1.33	3.23	1.17	1.07	2.24	0.48	2.44	0.39	0.5	1.34686	1.29099	EG_transcript_18186
2.44	0.39	2.35087									>EG_transcript_19638		4.10285	3.98477	4.55002	2.76815	2.81667	3.2096		13.2581	0.744037	0.28298	2.6293	0.00855619	0.0556459	NaN	7.7	18.8	5.76	6.53	12.3	0.53	2.44	0.39	2.07	2.35087	1.28107	EG_transcript_19638
2.44	0.39	2.39955									>EG_transcript_20442		5.54763	5.98477	5.6655	4.76815	4.17924	4.3616		37.7969	1.01621	0.231923	4.38167	1.18e-05	0.000323853	NaN	22	53.6	12.6	13	25.6	0.51	2.44	0.39	4.93	2.39955	1.2963	EG_transcript_20442
2.44	0.39	1.79412			---NA---					lightup>279	>EG_transcript_20493	>EG_transcript_20493	4.88712	4.3067	4.96506	3.13072	3.91621	3.2096		18.9538	0.840014	0.27212	3.08693	0.00202238	0.0191825	NaN	11	26.9	8.85	9.85	18.7	0.53	2.44	0.39	2.69	1.79412	1.30078	EG_transcript_20493
2.44	0.39	1.7243									>EG_transcript_23297		4.10285	3.68521	3.77242	3.13072	2.00932	2.3616		10.2725	0.65305	0.286978	2.27561	0.0228694	0.111969	NaN	5.97	14.6	4.14	2.81	6.95	0.4	2.44	0.39	1.64	1.7243	1.35294	EG_transcript_23297
2.44	0.39	2.44709	ALG36746		lipopolysaccharide-induced tumor necrosis factor-alpha factor 2	Brachionus sp. 'koreanus'	0.000821	49	118	lightup>384	>EG_transcript_23659	>EG_transcript_23659	3.10285	3.3067	3.42449	2.28272	2.00932	1.62464		6.8664	0.527848	0.283703	1.86056	0.0628059	0.217434	NaN	3.99	9.74	2.55	2.01	4.56	0.44	2.44	0.39	1.2	2.44709	1.30579	EG_transcript_23659
2.44	0.39	1.40949									>EG_transcript_25433		4.7909	4.56973	4.05252	3.66124	3.33125	2.3616		15.9799	0.782013	0.279231	2.8006	0.00510083	0.0380973	NaN	9.29	22.7	3.82	5.73	9.54	0.6	2.44	0.39	2.29	1.40949	1.35302	EG_transcript_25433
2.44	0.39	0.855038			---NA---					lightup>733	>EG_transcript_37421	>EG_transcript_37421	3.51788	1.98477	3.55002	1.54576	1.00932	2.62464		6.37092	0.475637	0.278489	1.70792	0.0876505	0.26914	NaN	3.7	9.04	3.49	4.63	8.12	0.57	2.44	0.39	1.06	0.855038	1.29099	EG_transcript_37421
2.44	0.39	1.06076									>EG_transcript_51622		3.93292	3.56973	3.87195	0.960795	3.33125	2.3616		9.82313	0.622123	0.287151	2.16654	0.0302701	0.135269	NaN	5.72	13.9	5.68	4.92	10.6	0.46	2.44	0.39	1.52	1.06076	1.57365	EG_transcript_51622
2.44	0.39	2.6418	XP_007086499		kinesin KIF14	Panthera tigris altaica	7.97e-102	63	1650	lightup>994	>EG_transcript_5719	>EG_transcript_5719	4.93292	5.27017	5.05252	4.04826	3.81667	3.49911	+	24.0441	0.916918	0.257953	3.55459	0.000378572	0.00533973	NaN	14	34.1	7.29	7.66	14.9	0.51	2.44	0.39	3.42	2.6418	1.29719	EG_transcript_5719
2.44	0.39	2.75743									>EG_transcript_57403		7.15209	6.80495	7.16473	5.89153	5.8673	5.49911	+	93.4157	1.15791	0.171024	6.77044	1.28e-11	1.99e-09	NaN	54.3	133	32.8	34.9	67.7	0.52	2.44	0.39	10.89	2.75743	1.28794	EG_transcript_57403
2.44	0.39	1.40686			---NA---					lightup>1033	>EG_transcript_6126	>EG_transcript_6126	4.18085	4.4442	5.25046	3.54576	3.70976	2.84703		18.3217	0.809128	0.276163	2.92989	0.00339082	0.0281847	NaN	10.7	26	10.3	10.2	20.5	0.5	2.44	0.39	2.47	1.40686	1.25766	EG_transcript_6126
2.44	0.39	1.35429									>EG_transcript_61709		3.63336	3.68521	4.55002	2.76815	3.17924	2.03968		11.4468	0.672988	0.286521	2.34882	0.0188328	0.0978069	NaN	6.66	16.2	6.44	6.66	13.1	0.51	2.44	0.39	1.73	1.35429	1.29384	EG_transcript_61709
2.44	0.39	1.60508									>EG_transcript_63301		4.88712	5.2327	4.35738	3.9608	3.59428	3.03968		20.5937	0.8547	0.269776	3.16819	0.00153393	0.0156346	NaN	12	29.2	4.09	10.3	14.3	0.71	2.44	0.39	2.81	1.60508	1.29415	EG_transcript_63301
2.44	0.39	0.778299	WP_034262989		hypothetical protein	Actinospica robiniae	0.0356433	48	397	lightup>1071	>EG_transcript_65204	>EG_transcript_65204	2.51788	2.79212	0.96506	1.54576	0.00931711	1.03968		3.43131	0.305393	0.247899	1.23192	0.217978	NaN	NaN	1.99	4.87	0.652	2.31	2.96	0.78	2.44	0.39	0.66	0.778299	1.22677	EG_transcript_65204
2.44	0.39	1.21782									>EG_transcript_69082		2.25485	1.56973	0.96506	0.960795	0.00931711	0.0396766		2.27904	0.22187	0.22131	1.00253	0.316088	NaN	NaN	1.33	3.23	0.522	0.942	1.46	0.64	2.44	0.39	0.5	1.21782	1.25995	EG_transcript_69082
2.44	0.39	1.8013			---NA---					lightup>1153	>EG_transcript_8195	>EG_transcript_8195	5.95529	5.47662	6.00945	4.42023	5.00932	4.03968		40.1765	1.01762	0.232497	4.37693	1.2e-05	0.000329635	NaN	23.4	57	17.3	18.5	35.8	0.52	2.44	0.39	4.92	1.8013	1.32405	EG_transcript_8195
2.43	0.38	1.05643	EDN70100	GO:0000155, GO:0023014, GO:0016020, GO:0000160, GO:0016021, GO:0016310, GO:0016301, GO:0005622	sensor histidine kinase	Beggiatoa sp. PS	0.00105511	50	367	lightup>23	>EG_transcript_10637	>EG_transcript_10637	4.10285	3.4442	2.55002	2.28272	2.59428	1.62464		7.98527	0.548008	0.285051	1.92249	0.0545441	0.198396	NaN	4.66	11.3	0.924	4.11	5.03	0.82	2.43	0.38	1.26	1.05643	1.19848	EG_transcript_10637
2.43	0.39	2.37992	KCW56333	GO:0008270	hypothetical protein EUGRSUZ_I02068	Eucalyptus grandis	7.45e-107	52	2616	lightup>146	>EG_transcript_1549	>EG_transcript_1549	5.93292	5.98477	5.82304	4.20872	4.96351	4.62464		42.5655	1.04539	0.222768	4.69273	2.7e-06	9.78e-05	NaN	24.8	60.3	14.8	16.2	31	0.52	2.43	0.39	5.57	2.37992	1.31462	EG_transcript_1549
2.43	0.39	1.93151			---NA---					lightup>277	>EG_transcript_20432	>EG_transcript_20432	2.51788	3.3067	3.13498	1.54576	1.59428	2.03968		5.74293	0.464698	0.277926	1.67202	0.0945202	0.282242	NaN	3.35	8.14	2.07	2.54	4.61	0.55	2.43	0.39	1.02	1.93151	1.25995	EG_transcript_20432
2.43	0.39	2.20316	WP_003748286, EFV80606		hypothetical protein	Neisseria mucosa	6.74e-28	73	339	lightup>354	>EG_transcript_22757	>EG_transcript_22757	3.39235	2.98477	3.42449	2.28272	1.59428	2.03968		6.85833	0.524837	0.283577	1.85077	0.0642024	0.220247	NaN	4	9.72	2.86	2.56	5.42	0.47	2.43	0.39	1.19	2.20316	1.29498	EG_transcript_22757
2.43	0.39	1.32693			---NA---					lightup>516	>EG_transcript_28033	>EG_transcript_28033	4.39235	3.98477	4.42449	2.76815	3.70976	2.03968		13.719	0.730945	0.283527	2.57805	0.00993604	0.0620047	NaN	8	19.4	6.58	6.09	12.7	0.48	2.43	0.39	2	1.32693	1.42801	EG_transcript_28033
2.43	0.39	0.614014									>EG_transcript_42531		2.25485	-0.0152318	1.96506	0.960795	0.00931711	0.0396766		2.27456	0.215372	0.218911	0.983833	0.325198	NaN	NaN	1.33	3.22	1.17	1.4	2.57	0.54	2.43	0.39	0.49	0.614014	1.06496	EG_transcript_42531
2.43	0.39	2.006			---NA---					lightup>885	>EG_transcript_4708	>EG_transcript_4708	6.40866	6.56973	6.81055	5.60465	4.7642	5.46594		68.705	1.10863	0.195494	5.67091	1.42e-08	1.06e-06	NaN	40	97.4	31.2	22	53.2	0.41	2.43	0.39	7.85	2.006	1.31805	EG_transcript_4708
2.43	0.38	0.802526									>EG_transcript_52324		3.10285	1.56973	2.96506	1.9608	0.00931711	1.62464		4.55851	0.37714	0.264542	1.42564	0.153973	0.38016	NaN	2.66	6.46	2.68	2.47	5.15	0.48	2.43	0.38	0.81	0.802526	1.34763	EG_transcript_52324
2.43	0.39	1.76082									>EG_transcript_52893		2.25485	2.56973	3.13498	1.54576	1.00932	1.62464		4.58511	0.395685	0.267866	1.47718	0.139629	0.358283	NaN	2.67	6.5	2.34	2.14	4.48	0.48	2.43	0.39	0.86	1.76082	1.25995	EG_transcript_52893
2.43	0.39	1.12643									>EG_transcript_55147		3.51788	3.56973	3.96506	2.76815	1.00932	2.84703		9.16107	0.605887	0.287025	2.11092	0.034779	0.147574	NaN	5.34	13	5.03	3.3	8.33	0.4	2.43	0.39	1.46	1.12643	1.47606	EG_transcript_55147
2.43	0.39	0.256826									>EG_transcript_57048		-0.0670785	3.15469	3.87195	-0.0392051	2.59428	1.62464		5.76614	0.385381	0.265857	1.44958	0.147176	0.369655	NaN	3.37	8.17	5.45	4.8	10.2	0.47	2.43	0.39	0.83	0.256826	0.926618	EG_transcript_57048
2.43	0.39	2.0628			---NA---					lightup>1035	>EG_transcript_61351	>EG_transcript_61351	4.88712	4.3067	4.82304	3.42023	3.70976	3.03968		18.2833	0.832253	0.272582	3.05322	0.00226398	0.0209575	NaN	10.7	25.9	6.69	7.9	14.6	0.54	2.43	0.39	2.65	2.0628	1.2824	EG_transcript_61351
2.42	0.38	1.60394			---NA---					lightup>17	>EG_transcript_1040	>EG_transcript_1040	5.35919	4.3067	5.09434	3.42023	3.70976	3.94657		22.3678	0.871116	0.266684	3.26648	0.00108894	0.0120618	NaN	13.1	31.7	7.82	11.8	19.6	0.6	2.42	0.38	2.96	1.60394	1.22789	EG_transcript_1040
2.42	0.38	2.04414			---NA---					lightup>85	>EG_transcript_13059	>EG_transcript_13059	7.12275	7.39416	7.45691	6.02688	6.45226	5.56324		113.887	1.15032	0.16769	6.85976	6.9e-12	1.14e-09	NaN	66.7	161	43.8	39.2	83	0.47	2.42	0.38	11.16	2.04414	1.31048	EG_transcript_13059
2.42	0.38	3.39978			---NA---					lightup>128	>EG_transcript_1480	>EG_transcript_1480	8.4127	8.07752	8.15489	7.01608	6.8295	6.98219	+	210.921	1.21139	0.127261	9.51893	1.75e-21	1.49e-18	NaN	123	299	59.2	70.4	130	0.54	2.42	0.38	20.76	3.39978	1.27245	EG_transcript_1480
2.42	0.38	1.30106			---NA---					lightup>186	>EG_transcript_16858	>EG_transcript_16858	3.74028	2.56973	3.87195	2.28272	2.33125	2.03968		7.99199	0.558795	0.285621	1.95642	0.0504154	0.18879	NaN	4.67	11.3	3.51	5.05	8.56	0.59	2.42	0.38	1.3	1.30106	1.1761	EG_transcript_16858
2.42	0.38	1.7117			---NA---					lightup>339	>EG_transcript_22152	>EG_transcript_22152	4.74028	5.02916	5.21299	4.13072	3.81667	3.03968		22.7172	0.88173	0.263365	3.34793	0.000814162	0.00960401	NaN	13.3	32.2	9.62	6.69	16.3	0.41	2.42	0.38	3.09	1.7117	1.33179	EG_transcript_22152
2.42	0.38	0.590285			---NA---					lightup>362	>EG_transcript_22897	>EG_transcript_22897	4.02038	1.56973	2.96506	0.960795	1.00932	2.84703		6.35988	0.43921	0.274249	1.6015	0.109266	0.308449	NaN	3.72	9	2.52	4.76	7.28	0.65	2.42	0.38	0.96	0.590285	1.24601	EG_transcript_22897
2.42	0.38	0.744206			---NA---					lightup>397	>EG_transcript_24088	>EG_transcript_24088	2.74028	2.56973	0.96506	-0.0392051	2.00932	0.0396766		3.43302	0.295997	0.245814	1.20415	0.228531	NaN	NaN	2.01	4.86	1.04	2.62	3.66	0.72	2.42	0.38	0.64	0.744206	1.42176	EG_transcript_24088
2.42	0.38	1.18625			---NA---					lightup>433	>EG_transcript_25355	>EG_transcript_25355	3.63336	3.79212	4.13499	1.54576	3.46875	2.03968		10.3223	0.631051	0.287179	2.19741	0.027991	0.128499	NaN	6.03	14.6	6.56	5.14	11.7	0.44	2.42	0.38	1.55	1.18625	1.5021	EG_transcript_25355
2.42	0.38	1.25918									>EG_transcript_25634		5.02038	5.27017	4.6655	3.86769	4.25725	2.62464		22.7187	0.863191	0.266692	3.23667	0.00120935	0.0130386	NaN	13.3	32.1	6.4	10.3	16.7	0.62	2.42	0.38	2.92	1.25918	1.40216	EG_transcript_25634
2.42	0.38	1.46968			---NA---					lightup>498	>EG_transcript_27387	>EG_transcript_27387	3.93292	3.56973	4.55002	3.28272	2.33125	2.62464		11.9174	0.682364	0.285939	2.3864	0.0170142	0.090928	NaN	6.98	16.9	7.05	6.23	13.3	0.47	2.42	0.38	1.77	1.46968	1.27136	EG_transcript_27387
2.42	0.38	0.548643			---NA---					lightup>808	>EG_transcript_41036	>EG_transcript_41036	1.51788	-0.0152318	2.55002	-0.0392051	1.00932	0.0396766		2.28728	0.213104	0.218189	0.976694	0.328721	NaN	NaN	1.34	3.24	1.85	2.38	4.23	0.56	2.42	0.38	0.48	0.548643	1.0143	EG_transcript_41036
2.42	0.38	1.10362			---NA---					lightup>812	>EG_transcript_41139	>EG_transcript_41139	2.51788	2.56973	1.55002	0.960795	0.00931711	1.62464		3.43819	0.311182	0.249923	1.24511	0.213092	NaN	NaN	2.01	4.86	0.663	1.98	2.64	0.75	2.42	0.38	0.67	1.10362	1.34763	EG_transcript_41139
2.42	0.38	0.441576			---NA---					lightup>820	>EG_transcript_41780	>EG_transcript_41780	2.74028	0.984768	-0.0349396	0.960795	0.00931711	0.0396766		2.26963	0.20764	0.21596	0.961478	0.336312	NaN	NaN	1.33	3.21	0.43	1.58	2.01	0.79	2.42	0.38	0.47	0.441576	0.893439	EG_transcript_41780
2.42	0.38	0.396115									>EG_transcript_43961		-0.0670785	2.98477	2.96506	2.28272	0.00931711	0.0396766		3.92991	0.302815	0.248523	1.21846	0.223049	0.471677	NaN	2.3	5.56	3.12	1.77	4.89	0.36	2.42	0.38	0.65	0.396115	1.18368	EG_transcript_43961
2.42	0.38	0.315691			---NA---					lightup>888	>EG_transcript_47324	>EG_transcript_47324	-0.0670785	3.4442	2.96506	-0.0392051	1.00932	2.3616		4.62887	0.34275	0.257363	1.33177	0.182934	0.420695	NaN	2.71	6.55	2.51	3.72	6.23	0.6	2.42	0.38	0.74	0.315691	1.00349	EG_transcript_47324
2.42	0.38	0.77793			---NA---					lightup>955	>EG_transcript_53189	>EG_transcript_53189	4.18085	3.68521	3.42449	-0.0392051	2.81667	3.2096		9.83443	0.602914	0.286945	2.10115	0.0356279	0.149915	NaN	5.76	13.9	3.68	5.72	9.41	0.61	2.42	0.38	1.45	0.77793	1.76783	EG_transcript_53189
2.42	0.38	1.77709			---NA---					lightup>961	>EG_transcript_5355	>EG_transcript_5355	5.68781	5.19422	5.42449	3.86769	4.70976	3.74012		30.8724	0.955849	0.248002	3.8542	0.00011611	0.00210398	NaN	18	43.7	12.2	12.3	24.5	0.5	2.42	0.38	3.94	1.77709	1.32965	EG_transcript_5355
2.42	0.38	1.15474									>EG_transcript_57939		1.93292	2.79212	1.96506	-0.0392051	1.59428	1.03968		3.44957	0.312653	0.250204	1.24959	0.211448	NaN	NaN	2.02	4.88	1.31	2.31	3.62	0.64	2.42	0.38	0.67	1.15474	1.36512	EG_transcript_57939
2.42	0.38	1.02377			---NA---					lightup>1015	>EG_transcript_59317	>EG_transcript_59317	3.10285	2.56973	2.28699	0.960795	2.33125	0.0396766		4.56919	0.38125	0.265367	1.43669	0.150805	0.375103	NaN	2.67	6.47	1.77	2.21	3.98	0.56	2.42	0.38	0.82	1.02377	1.54262	EG_transcript_59317
2.42	0.38	1.011									>EG_transcript_60316		4.45648	3.15469	3.6655	2.28272	3.33125	1.62464		10.2607	0.614596	0.287143	2.14038	0.0323239	0.140964	NaN	6	14.5	3.96	5.7	9.66	0.59	2.42	0.38	1.49	1.011	1.34602	EG_transcript_60316
2.42	0.38	1.23685									>EG_transcript_62662		4.51788	4.62862	4.21299	1.9608	3.46875	3.62464		15.5819	0.774225	0.280084	2.76426	0.00570528	0.0413643	NaN	9.1	22.1	5.54	8.12	13.7	0.59	2.42	0.38	2.24	1.23685	1.4351	EG_transcript_62662
2.42	0.38	0.998307			---NA---					lightup>1057	>EG_transcript_6371	>EG_transcript_6371	3.39235	3.3067	4.21299	2.54576	1.00932	3.03968		9.1693	0.590866	0.286746	2.06059	0.0393419	0.160164	NaN	5.36	13	5.67	5.26	10.9	0.48	2.42	0.38	1.41	0.998307	1.4391	EG_transcript_6371
2.42	0.38	0.972303									>EG_transcript_69073		2.74028	3.98477	2.77242	0.960795	2.33125	2.3616		6.91077	0.498985	0.281497	1.77261	0.0762926	0.246694	NaN	4.04	9.78	1.96	5.61	7.57	0.74	2.42	0.38	1.12	0.972303	1.28127	EG_transcript_69073
2.42	0.38	2.40674			---NA---					lightup>1116	>EG_transcript_7059	>EG_transcript_7059	7.41674	7.01819	7.27794	6.18961	5.59428	6.06204		107.3	1.1584	0.165697	6.99107	2.73e-12	4.95e-10	NaN	62.7	152	39.1	34.8	73.9	0.47	2.42	0.38	11.56	2.40674	1.28898	EG_transcript_7059
2.42	0.38	2.48299									>EG_transcript_7273		6.7531	6.42771	6.71995	5.54576	5.50117	4.99387		70.5396	1.11246	0.189094	5.88311	4.03e-09	3.41e-07	NaN	41.3	99.8	24.5	24.1	48.7	0.5	2.42	0.38	8.4	2.48299	1.28665	EG_transcript_7273
2.41	0.38	0.859068									>EG_transcript_12840		1.93292	3.15469	3.13498	2.28272	1.59428	0.0396766		5.07028	0.4024	0.269985	1.49045	0.136105	0.353174	NaN	2.97	7.17	2.59	1.88	4.47	0.42	2.41	0.38	0.87	0.859068	1.43531	EG_transcript_12840
2.41	0.38	0.82888			---NA---					lightup>232	>EG_transcript_18632	>EG_transcript_18632	1.93292	2.98477	3.6655	0.960795	1.00932	2.62464		5.75831	0.432468	0.273911	1.57887	0.114367	0.31724	NaN	3.38	8.14	4.04	3.66	7.69	0.48	2.41	0.38	0.94	0.82888	1.32948	EG_transcript_18632
2.41	0.38	1.0843									>EG_transcript_26850		2.51788	2.56973	2.96506	-0.0392051	2.00932	1.62464		4.59262	0.389298	0.267093	1.45754	0.144968	0.36627	NaN	2.69	6.49	2.72	2.46	5.19	0.48	2.41	0.38	0.84	1.0843	1.48597	EG_transcript_26850
2.41	0.38	0.80661									>EG_transcript_27682		2.25485	3.15469	1.55002	2.28272	0.00931711	0.0396766		3.91781	0.320165	0.253368	1.26363	0.206362	0.450878	NaN	2.3	5.54	1.5	2.22	3.71	0.6	2.41	0.38	0.69	0.80661	1.54262	EG_transcript_27682
2.41	0.38	1.63594									>EG_transcript_28844		6.37587	6.00714	6.23185	5.45265	4.91621	4.2096		52.5021	1.04136	0.21709	4.79688	1.61e-06	6.4e-05	NaN	30.8	74.2	19.3	13.7	33	0.42	2.41	0.38	5.79	1.63594	1.34546	EG_transcript_28844
2.41	0.38	0.815563			---NA---					lightup>550	>EG_transcript_29251	>EG_transcript_29251	2.74028	3.3067	3.87195	1.9608	3.00932	0.0396766		7.36509	0.502693	0.282309	1.78065	0.0749702	0.243865	NaN	4.32	10.4	4.83	3.75	8.58	0.44	2.41	0.38	1.13	0.815563	1.63638	EG_transcript_29251
[truncated: 39,516 more rows]

## Sheet: Proteome
log10ratio(infinite_adapted)	ratio L/D	log10 ratio	x-Log t-test p value	ID annotated	GO	annot	Protein IDs	Peptide counts (all)	Peptide counts (razor+unique)	Peptide counts (unique)	Number of proteins	Peptides	Razor + unique peptides	Unique peptides	Peptides 1	Peptides 2	Peptides 3	Peptides 4	Peptides 5	Peptides 6	Razor + unique peptides 1	Razor + unique peptides 2	Razor + unique peptides 3	Razor + unique peptides 4	Razor + unique peptides 5	Razor + unique peptides 6	Unique peptides 1	Unique peptides 2	Unique peptides 3	Unique peptides 4	Unique peptides 5	Unique peptides 6	Sequence coverage [%]	Unique + razor sequence coverage [%]	Unique sequence coverage [%]	Mol. weight [kDa]	Sequence length	Sequence lengths	Fraction average	Fraction 1	Fraction 2	Fraction 3	Fraction 4	Fraction 5	Fraction 6	Fraction 7	Fraction 8	Q-value	Score
[truncated: 4,681 more rows]
[truncated: 59 more columns]

[truncated: 6 more sheets: Mitochondrion light, Mitochondrion dark, Chloroplast light, Chloroplast dark, Mito small rib. subunit light, Mito small ribo. subunit dark]
