# Supplementary material for: Transcriptome, proteome and draft genome of Euglena gracilis
Source: BMC Biol. 2019 Feb 7;17:11. doi: 10.1186/s12915-019-0626-8 (PMC6366073; doi:10.1186/s12915-019-0626-8)
Supplement: Supplementary file 3 — Table S2. Analysis of phylogenetic relationships of E. gracilis proteins. The sheet contains three tables. First table summarizes the taxon composition of the custom database used for the search of homologues of E. gracilis proteins. Second table summarizes the number of items in each step and the pipeline. The third table gives exact numbers of trees that fell into defined taxonomic bins. (XLSX 16396 kb) [file 12915_2019_626_MOESM3_ESM.xlsx]

## Sheet: Orthogroups
OrthoGroup	Trees	A_anophagefferens	A_thaliana	B_dendrobatidis	B_natans	B_saltans	C_crispus	C_fasciculata	C_merolae	C_owczarzaki	C_reinhardtii	C_subellipsoidea	D_discoideum	E_gracilis	E_siliculosus	F_alba	G_intestinalis	H_sapiens	L_braziliensis	L_major	M_pusilla	N_gruberi	O_lucimarinus	O_sativa	P_EM1	P_patens	P_purpureum	R_filosa	S_cerevisiae	T_brucei	T_cruzi	T_vaginalis	V_carteri	Tree
OG000000		11903, 34714, 3378, 32901, 54763, 1208, 18481, 33200, 13007, 18403, 12262, 53114, 71641, 20785, 28326, 6734, 22067, 59997, 3673, 20496, 24561, 39523, 13918, 3865, 18632, 22299, 59702, 5817, 10764, 24553, 36667, 21481, 72591, 24785, 3822, 55333, 23116, 32157, 13865, 3218, 71069, 27021, 72184, 8155, 38965, 3088, 3699, 22417, 55541, 2893, 1796, 31880, 13166, 3980, 11435, 30383, 1350, 3264, 62610, 74…	AT2G43700.1, AT5G28290.1, AT4G04710.1, AT1G06700.1, AT5G13160.1, AT4G04720.1, AT3G61960.1, AT4G32300.1, AT1G16150.1, AT5G65500.1, AT5G07070.1, AT2G17890.1, AT5G66210.2, AT4G23240.1, AT3G04810.1, AT1G19390.1, AT4G04695.1, AT5G10290.1, AT4G23220.1, AT2G40500.1, AT4G21940.2, AT2G28250.1, AT3G23750.1, AT2G39360.1, AT5G61350.1, AT3G16030.1, AT4G04510.1, AT2G23950.1, AT1G17910.1, AT2G25090.1, AT2G25880…	BDET_04700, BDET_08690, BDET_02196, BDET_02946, BDET_00223, BDET_08253, BDET_01278, BDET_03186, BDET_05886, BDET_05414, BDET_01700, BDET_03713, BDET_03424, BDET_00696, BDET_03671, BDET_06145, BDET_05642, BDET_02810, BDET_00309, BDET_01840, BDET_08471, BDET_00432, BDET_02341, BDET_07312, BDET_01577, BDET_07362, BDET_07102, BDET_06748, BDET_08000, BDET_01005, BDET_02731, BDET_04338, BDET_02400, BDE…	87803, 26753, 61118, 22903, 37075, 85404, 90209, 90008, 68352, 58021, 87494, 52477, 30323, 136765, 68992, 39165, 92076, 137444, 136282, 44626, 87773, 128339, 25186, 88704, 21873, 44148, 85832, 67919, 40873, 40852, 144395, 86626, 78442, 55615, 67348, 26757, 89637, 91223, 83046, 133701, 35206, 88754, 90492, 93000, 75217, 68165, 91533, 88164, 33336, 26822, 23190, 26819, 43749, 40905, 78962, 23678, 3…	BS38755, BS43785, BS75295, BS91665, BS40085, BS15580, BS21055, BS09935, BS62060, BS35200, BS35150, BS32765, BS07200, BS93360, BS33585, BS32910, BS58745, BS30435, BS46960, BS91715, BS67865, BS93515, BS35725, BS86665, BS36355, BS23160, BS51785, BS57165, BS13770, BS30690, BS67085, BS86405, BS05495, BS35195, BS37520, BS05185, BS36540, BS35160, BS91065, BS17915, BS37625, BS78705, BS35165, BS10015, BS3…	CHC_T00008979001_1, CHC_T00009157001_1, CHC_T00008833001_1, CHC_T00009204001_1, CHC_T00009286001_1, CHC_T00008471001_1, CHC_T00009502001_1, CHC_T00009341001_1, CHC_T00008654001_1, CHC_T00008604001_1, CHC_T00008564001_1, CHC_T00003125001_1, CHC_T00008959001_1, CHC_T00008378001_1, CHC_T00006994001_1, CHC_T00009245001_1, CHC_T00008885001_1, CHC_T00009315001_1, CHC_T00008666001_1, CHC_T00009202001_1,…	CfaC1_15_1050, CfaC1_01_0190, CfaC1_29_0930, CfaC1_25_2340, CfaC1_30_1060, CfaC1_32_1060, CfaC1_27_0230, CfaC1_13_0460, CfaC1_34_3040, CfaC1_29_0680, CfaC1_16_0730, CfaC1_33_1430, CfaC1_23_0910, CfaC1_KB217827_0020, CfaC1_26_2650, CfaC1_29_2290, CfaC1_09_0290, CfaC1_30_1820, CfaC1_23_1150, CfaC1_33_0710, CfaC1_03_0430, CfaC1_AODS01003159_2590, CfaC1_10_1960, CfaC1_25_1570, CfaC1_31_2250, CfaC1_29…	CMO051C, CMO207C, CMT185C, CMT325C, CME172C, CMF139C, CMG108C, CMT590C, CMQ457C, CMQ044C, CMB064C, CMS384C, CMD015C, CML025C, CMO090C, CMQ039C, CMS345C, CMR089C, CMO173C, CMP090C, CML232C, CMS469C, CMF114C, CMP312C, CMF051C, CMF118C, CMP015C, CMT269C, CMA103C, CMB108C, CMT297C, CMT328C, CMR193C, CMQ204C, CML228C, CME146C,	CAOG_03076T0, CAOG_07237T1, CAOG_00218T1, CAOG_02107T0, CAOG_03145T0, CAOG_00955T3, CAOG_02213T3, CAOG_07748T0, CAOG_06393T0, CAOG_01995T0, CAOG_08864T0, CAOG_05490T0, CAOG_03667T0, CAOG_05331T0, CAOG_08997T0, CAOG_02460T0, CAOG_08084T0, CAOG_06841T0, CAOG_00295T0, CAOG_01994T0, CAOG_08239T0, CAOG_08396T0, CAOG_07151T0, CAOG_09920T0, CAOG_02782T2, CAOG_04974T0, CAOG_03873T0, CAOG_07155T0, CAOG_06…	Cre12.g554051.t1.1, Cre03.g159016.t1.1, Cre07.g317300.t1.1, Cre05.g233550.t1.1, Cre07.g324932.t1.1, Cre01.g041550.t1.1, Cre16.g676309.t1.1, Cre02.g097500.t1.1, Cre01.g036700.t1.2, Cre03.g148850.t1.1, Cre12.g490200.t1.2, Cre02.g112333.t1.1, Cre13.g574300.t1.1, Cre10.g431950.t1.2, Cre02.g076900.t1.1, Cre01.g024550.t1.1, Cre04.g217928.t1.1, Cre03.g164800.t1.2, Cre05.g236000.t1.1, Cre16.g686734.t1.1,…	27389809, 27392154, 27390471, 27393730, 27389065, 27390680, 27387109, 27394956, 27389252, 27394480, 27391698, 27392644, 27386457, 27392928, 27388614, 27390577, 27393435, 27391553, 27390068, 27391399, 27393355, 27387429, 27385882, 27386423, 27385823, 27390042, 27385949, 27388535, 27392111, 27392851, 27387656, 27393118, 27392619, 27392945, 27390428, 27394001, 27388826, 27392681, 27388344, 27390508,…	DDB0220636, DDB0191218, DDB0229382, DDB0229408, DDB0230123, DDB0231307, DDB0220631, DDB0229896, DDB0230009, DDB0216243, DDB0229424, DDB0229851, DDB0229350, DDB0216333, DDB0229871, DDB0229970, DDB0185215, DDB0229847, DDB0230010, DDB0191509, DDB0230122, DDB0185224, DDB0220004, DDB0229958, DDB0215408, DDB0191400, DDB0191365, DDB0230038, DDB0185206, DDB0229345, DDB0214883, DDB0229351, DDB0266965, DDB…	EG_transcript_4236, EG_transcript_10497, EG_transcript_62665, EG_transcript_8104, EG_transcript_4813, EG_transcript_3500, EG_transcript_2727, EG_transcript_3345, EG_transcript_8246, EG_transcript_8602, EG_transcript_3274, EG_transcript_19902, EG_transcript_10905, EG_transcript_3592, EG_transcript_12098, EG_transcript_1033, EG_transcript_7346, EG_transcript_20064, EG_transcript_64050, EG_transcrip…	D8LNV1_ECTSI, D7FYY1_ECTSI, D7G3F3_ECTSI, D7G1Q5_ECTSI, D8LPU9_ECTSI, D8LKY6_ECTSI, D7FZ99_ECTSI, D7FGS5_ECTSI, D8LTX6_ECTSI, D8LG93_ECTSI, D8LLR9_ECTSI, D7FNU8_ECTSI, D7G8G8_ECTSI, D7G9I7_ECTSI, D7G1Z6_ECTSI, D8LPE0_ECTSI, D8LKM0_ECTSI, D8LSA2_ECTSI, D8LLC0_ECTSI, D7FIM8_ECTSI, D7G915_ECTSI, D8LEW4_ECTSI, D7FMK2_ECTSI, D8LMS6_ECTSI, D8LDN4_ECTSI, D7FS71_ECTSI, D7G343_ECTSI, D8LF86_ECTSI, D8LNU7_…	H696_00834T0, H696_01374T0, H696_05583T1, H696_01842T0, H696_04975T0, H696_02774T0, H696_01982T0, H696_02711T0, H696_01457T0, H696_06080T0, H696_00045T0, H696_00001T0, H696_04832T0, H696_02349T0, H696_02944T0, H696_05122T0, H696_04113T0, H696_01624T0, H696_00325T0, H696_05805T0, H696_01599T0, H696_01629T0, H696_01869T0, H696_03312T0, H696_01112T0, H696_06381T0, H696_05917T0, H696_01483T0, H696_00…	GL50803_10313, GL50803_42698, GL50803_14436, GL50803_111938, GL50803_2796, GL50803_15064, GL50803_15514, GL50803_6199, GL50803_14364, GL50803_137737, GL50803_4405, GL50803_86444, GL50803_16215, GL50803_7514, GL50803_10893, GL50803_8587, GL50803_5554, GL50803_13215, GL50803_17566, GL50803_11311, GL50803_11178, GL50803_101534, GL50803_16235, GL50803_17069, GL50803_16205, GL50803_40904, GL50803_1155…	CCDS78184.1, CCDS10723.2, CCDS54673.1, CCDS14168.1, CCDS33928.1, CCDS48189.1, CCDS691.1, CCDS10486.1, CCDS8347.1, CCDS12176.1, CCDS9893.1, CCDS33128.1, CCDS1500.1, CCDS56491.1, CCDS53584.1, CCDS55221.1, CCDS60974.1, CCDS14740.1, CCDS55947.1, CCDS33293.1, CCDS53525.1, CCDS3497.1, CCDS33697.1, CCDS6128.1, CCDS33727.1, CCDS8107.1, CCDS3380.1, CCDS31979.1, CCDS77016.1, CCDS72738.1, CCDS4887.1, CCDS62…	LbrM.25.1930, LbrM.21.1750, LbrM.32.0870, LbrM.15.0790, LbrM.25.2570, LbrM.32.0900, LbrM.33.2260, LbrM.24.1790, LbrM.03.0340, LbrM.21.1010, LbrM.35.0980, LbrM.30.1620, LbrM.28.3220, LbrM.17.0690, LbrM.34.0510, LbrM.19.0070, LbrM.26.2370, LbrM.34.3990, LbrM.20.1580, LbrM.31.1740, LbrM.19.0260, LbrM.15.1560, LbrM.30.0920, LbrM.07.0170, LbrM.27.2680, LbrM.22.0850, LbrM.07.0160, LbrM.31.3330, LbrM.14…	LmjF.11.0060, LmjF.05.0390, LmjF.30.0800, LmjF.14.1410, LmjF.21.0853, LmjF.19.0590, LmjF.35.2320, LmjF.07.0250, LmjF.26.2110, LmjF.35.4010, LmjF.21.0270, LmjF.35.3170, LmjF.11.0510, LmjF.29.2020, LmjF.28.3000, LmjF.15.1550, LmjF.28.0620, LmjF.21.0150, LmjF.34.0940, LmjF.22.0950, LmjF.07.0690, LmjF.04.0440, LmjF.27.2460, LmjF.32.0120, LmjF.36.2290, LmjF.17.0490, LmjF.36.0860, LmjF.34.2090, LmjF.32…	27341715, 27344932, 27346950, 27341492, 27345850, 27344181, 27343742, 27348265, 27348329, 27343526, 27348754, 27341179, 27345306, 27339530, 27342764, 27341808, 27342584, 27342228, 27340409, 27342296, 27345029, 27343785, 27341605, 27348527, 27343609, 27349292, 27343914, 27341800, 27341759, 27341874, 27349221, 27341683, 27343545, 27348928, 27343076, 27348873, 27341962, 27342217, 27342226, 27344736,…	e_gw1.26.48.1, fgeneshNG_pg.scaffold_18000175, fgeneshHS_pg.scaffold_86000019, fgeneshNG_pg.scaffold_10000217, gw1.27.56.1, fgeneshNG_pg.scaffold_4000204, gw1.10.86.1, estExt_fgeneshNG_pg.C_10072, fgeneshNG_pg.scaffold_21000164, fgeneshNG_pg.scaffold_16000163, estExt_gwp_gw1.C_60138, estExt_fgeneshHS_pg.C_410100, gw1.9.139.1, gw1.25.83.1, fgeneshNG_pg.scaffold_35000039, fgeneshNG_pg.scaffold_3900…	29662, 8318, 2504, 28923, 6235, 39208, 27759, 4731, 42011, 12211, 34630, 37967, 27494, 87238, 4341, 36971, 50798, 42946, 24899, 12650, 35775, 34210, 39014, 39729, 37745, 6232, 87139, 3629, 50582, 27248, 2798, 40751, 5051, 3119, 35807, 6189, 30293, 39356, 4415, 41712, 38832, 7301, 38300, 41102, 88482, 30992, 46664, 2417, 7730, 24253, 2597, 40725, 49728, 3085, 33378, 6737, 45682, 41728, 3082, 46744…	LOC_Os08g03070.1, LOC_Os01g61590.1, LOC_Os05g36960.1, LOC_Os03g50550.1, LOC_Os02g54900.1, LOC_Os01g47810.1, LOC_Os11g35330.1, LOC_Os05g35770.1, LOC_Os03g50330.1, LOC_Os09g10720.1, LOC_Os02g38080.1, LOC_Os11g35274.1, LOC_Os01g50410.1, LOC_Os02g41480.1, LOC_Os04g34250.1, LOC_Os08g24670.1, LOC_Os09g03620.1, LOC_Os01g09580.1, LOC_Os10g30530.1, LOC_Os01g50420.1, LOC_Os04g56120.1, LOC_Os09g39320.1, LOC…	Pem.1.2250, Pem.23.1600, Pem.27.1170, Pem.1.3240, Pem.12.1210, Pem.1.4110, Pem.35.1230, Pem.48.1070, Pem.2.1880, Pem.1.2810, Pem.2.5560, Pem.3.1460, Pem.2.4480, Pem.51.1080, Pem.10.1250, Pem.2.1740, Pem.38.1040, Pem.16.1060, Pem.51.1300, Pem.3.2690, Pem.27.1270, Pem.12.1220, Pem.19.1450, Pem.5.3600, Pem.11.1110, Pem.8.2000, Pem.2.4670, Pem.34.1020, Pem.4.4150, Pem.59.1140, Pem.27.1160, Pem.40.110…	Phpat.006G084000.1.p, Phpat.001G037300.1.p, Phpat.014G094100.1.p, Phpat.021G010700.1.p, Phpat.020G018300.1.p, Phpat.018G000300.1.p, Phpat.027G028100.1.p, Phpat.014G003800.1.p, Phpat.012G068200.1.p, Phpat.022G067300.1.p, Phpat.009G095700.1.p, Phpat.012G005900.1.p, Phpat.002G055800.1.p, Phpat.002G021000.1.p, Phpat.010G030500.1.p, Phpat.004G060100.1.p, Phpat.016G010500.1.p, Phpat.006G059300.1.p, Php…	evm.model.contig_2102.9, evm.model.contig_4540.1, evm.model.contig_441.14, evm.model.contig_2056.5, evm.model.contig_2397.1, evm.model.contig_2032.1, evm.model.contig_2139.4, evm.model.contig_2316.6, evm.model.contig_615.2, evm.model.contig_3497.1, evm.model.contig_445.1, evm.model.contig_3419.2, evm.model.contig_3638.1, evm.model.contig_687.2, evm.model.contig_494.1, evm.model.contig_2033.15, ev…	contig26972_1.exp_9, contig36255_1.exp_1, solexa3789438_1.exp_1, solexa287966_1.exp_4, solexa3735654_1.exp_6, solexa3756107_1.f1.exp_5, solexa1625871_1.exp_1, contig46620_1.exp_1, solexa3784986_1.r1.exp_8, solexa3734734_2.r1.exp_7, contig14285_1.f1.exp_2, solexa3716659_3.r1.exp_9, solexa3803173_2.r1.exp_4, solexa3790384_1.f1.exp_1, solexa3736054_5.r1.exp_3, solexa3491792_1.exp_4, solexa3725206_1.…	YGL179C, YGL158W, YPL203W, YPR111W, YCR091W, YOL100W, YNL020C, YER129W, YPL153C, YDR477W, YAR019C, YPL209C, YNL161W, YHR205W, YMR001C, YFL029C, YGR092W, YDR247W, YAR018C, YKL168C, YKL048C, YJL128C, YHR102W, YBR059C, YLR248W, YDR507C, YJL057C, YOR231W, YKL166C, YPL140C, YOL113W, YDL025C, YGR052W, YOR267C, YNR031C, YMR291W, YPL141C, YCR073C, YDL214C, YOR351C, YKL101W, YFL033C, YKL171W, YBR274W, YOR…	Tb927.11.4470, Tb927.2.2720, Tb927.6.5100, Tb927.11.6990, Tb927.10.16160, Tb927.10.14420, Tb927.6.2030, Tb927.8.1780, Tb927.10.15300, Tb927.9.4910, Tb927.8.6810, Tb927.8.870, Tb927.3.2440, Tb927.10.1910, Tb927.11.2040, Tb927.11.7210, Tb927.10.14300, Tb927.4.5390, Tb927.9.10040, Tb927.3.5650, Tb927.10.13010, Tb05.5K5.80, Tb927.9.6560, Tb927.6.2250, Tb927.9.1670, Tb927.10.460, Tb927.4.2500, Tb927.7…	TcCLB.504769.5, TcCLB.510745.40, TcCLB.510347.5, TcCLB.506695.30, TcCLB.508277.20, TcCLB.511351.30, TcCLB.506513.160, TcCLB.510741.70, TcCLB.506777.120, TcCLB.484949.9, TcCLB.511143.6, TcCLB.506715.10, TcCLB.507211.20, TcCLB.506401.110, TcCLB.503715.40, TcCLB.506887.100, TcCLB.506945.350, TcCLB.506211.210, TcCLB.509805.10, TcCLB.508951.4, TcCLB.506525.140, TcCLB.511393.60, TcCLB.508831.110, TcCLB…	TVAG_200580, TVAG_368300, TVAG_334190, TVAG_034700, TVAG_164190, TVAG_251550, TVAG_456650, TVAG_030400, TVAG_315000, TVAG_323720, TVAG_045990, TVAG_175430, TVAG_401930, TVAG_050080, TVAG_073880, TVAG_203480, TVAG_374060, TVAG_463790, TVAG_493660, TVAG_378200, TVAG_306560, TVAG_027050, TVAG_452320, TVAG_280460, TVAG_079450, TVAG_120780, TVAG_007820, TVAG_092670, TVAG_184460, TVAG_258290, TVAG_1089…	23127628, 23127187, 23134958, 23124745, 23129155, 23138199, 23135170, 23126689, 23128373, 23132432, 23131355, 23132049, 23132602, 23124582, 23125324, 23127772, 23125335, 23127860, 23130665, 23137867, 23134080, 23126427, 23138331, 23137227, 23124735, 23127346, 23136975, 23134049, 23126029, 23126795, 23125387, 23132174, 23131616, 23131235, 23132557, 23132495, 23125629, 23132894, 23130924, 23138906,…	(E_gracilis_EG_transcript_12534:0.08647,E_gracilis_EG_transcript_35850:0.08647);
OG000001		3346, 7148, 14899, 15998, 64299, 68425, 67356, 7202, 7559, 9243, 7983, 15895, 6930, 2699, 8238, 15935, 69085, 69509, 63987, 8019, 14888, 5796, 15731, 64918, 6656, 10278, 15711, 69027, 69424, 20717, 13311, 36302, 69338, 35331, 64496, 13162, 14925, 60894, 9877, 7978, 15232, 62737, 17993, 10628, 60484, 17078, 8113, 8066, 62862, 5945, 7739, 6360, 16280, 71329, 5177, 6606, 20283, 6655, 9554, 9337, 577…	AT5G02620.1, AT5G07840.1, AT2G17390.1, AT3G12360.1, AT4G03490.2, AT4G19150.1, AT4G35450.5, AT5G53470.1, AT4G14365.1, AT5G40160.1, AT2G14255.1, AT5G66055.1, AT5G51160.1, AT4G03450.1, AT3G02040.1, AT4G05040.1, AT1G14500.1, AT5G35830.1, AT5G12320.1, AT2G01680.1, AT5G57740.1, AT5G07270.1, AT3G28880.1, AT5G54620.1, AT2G03430.1, AT5G61230.1, AT4G03440.1, AT5G20350.1, AT4G27780.1, AT4G03500.1, AT4G14390…	BDET_04770, BDET_04313, BDET_02813, BDET_02995, BDET_07326, BDET_05729, BDET_01510, BDET_06545, BDET_06917, BDET_03844, BDET_04437, BDET_05637, BDET_00465, BDET_03781, BDET_04202, BDET_00898, BDET_01509, BDET_04388, BDET_00896, BDET_01198, BDET_00050, BDET_01563, BDET_04367, BDET_07352, BDET_01969, BDET_02711, BDET_04279,	43554, 30989, 76713, 31434, 31592, 82298, 31178, 31724, 80342, 91579, 60943, 90727, 69600, 34484, 52353, 53629, 30923, 86035, 138497, 91191, 26005, 31875, 139544, 126792, 133846, 74917, 127102, 69290, 127933, 42027, 32398, 144592, 37486, 30995, 29899, 90558, 35130, 86616, 146377, 30718, 141851, 30679, 91623, 30343, 141327, 72808, 90731, 137164, 90769, 68131, 145432, 32436, 31740, 67941, 31816, 12…	BS75420, BS16565, BS24110, BS26670, BS02490, BS71890, BS86135, BS63695, BS28175, BS02285, BS70575, BS44070, BS07355, BS79230, BS76105, BS82155, BS76095, BS82695, BS86150, BS56125, BS18675, BS26900, BS16805, BS63290, BS56150, BS56870, BS25525, BS75300, BS86145, BS28530, BS21255, BS82335, BS63660, BS71665, BS55360, BS57105, BS49285, BS78445, BS14080, BS86670, BS00330, BS46120, BS56130, BS72880, BS5…	CHC_T00001108001_1, CHC_T00000029001_1, CHC_T00000297001_1, CHC_T00000180001_1, CHC_T00006488001_1, CHC_T00002543001_1, CHC_T00003558001_1, CHC_T00003015001_1, CHC_T00009254001_1, CHC_T00007853001_1,	CfaC1_13_0770, CfaC1_31_1970, CfaC1_20_1930, CfaC1_26_0860, CfaC1_21_1430, CfaC1_31_2840, CfaC1_03_0620, CfaC1_18_1150, CfaC1_25_1330, CfaC1_28_1270, CfaC1_27_0140, CfaC1_33_5810, CfaC1_07_0560, CfaC1_30_3070, CfaC1_35_0350, CfaC1_33_5020, CfaC1_KB217787_0030, CfaC1_05_0720, CfaC1_29_4410, CfaC1_AODS01003264_0010,	CMR112C, CMP188C, CMS255C, CMS172C, CMI096C, CMT161C, CMQ294C, CMI226C, CMT367C, CME092C,	CAOG_06392T0, CAOG_03147T0, CAOG_01986T0, CAOG_02414T1, CAOG_02125T1, CAOG_01721T0, CAOG_03862T0, CAOG_00896T0, CAOG_03860T0, CAOG_06027T0, CAOG_03834T0, CAOG_01460T0, CAOG_01986T1, CAOG_09856T0, CAOG_08525T1, CAOG_01959T0, CAOG_06287T1, CAOG_00065T0, CAOG_06455T0, CAOG_08630T0, CAOG_02852T0, CAOG_02414T2, CAOG_02415T0, CAOG_07396T0, CAOG_03146T0, CAOG_00557T1, CAOG_08211T0, CAOG_02740T0, CAOG_01…	Cre06.g304150.t1.1, Cre05.g245700.t1.1, Cre15.g641527.t1.1, Cre07.g357950.t1.2, Cre15.g634600.t1.1, Cre08.g366101.t1.1, Cre02.g104600.t1.2, Cre02.g083050.t1.1, Cre09.g403450.t1.2, Cre17.g735350.t1.1, Cre06.g304500.t1.2, Cre09.g407250.t1.2, Cre03.g177550.t1.2, Cre04.g231026.t1.1, Cre17.g720700.t1.1, Cre05.g231100.t1.1, Cre02.g099300.t1.2, Cre14.g625500.t1.1, Cre01.g042000.t1.2, Cre11.g467555.t1.1,…	27389547, 27388808, 27388478, 27393758, 27394298, 27389256, 27388381, 27392982, 27386316, 27390570, 27390870, 27393897, 27388541, 27387299, 27385733,	DDB0306652, DDB0306884, DDB0306726, DDB0235167, DDB0232993, DDB0306119, DDB0307088, DDB0191439, DDB0306623, DDB0307726, DDB0307565, DDB0252775, DDB0305263, DDB0306741, DDB0191441, DDB0308114, DDB0306472, DDB0266382, DDB0233501, DDB0266679, DDB0306689, DDB0348225, DDB0229880, DDB0237862, DDB0233500, DDB0307440, DDB0305091, DDB0237777, DDB0307060, DDB0309082, DDB0220694, DDB0306856, DDB0305756, DDB…	EG_transcript_16424, EG_transcript_14876, EG_transcript_5574, EG_transcript_8531, EG_transcript_64449, EG_transcript_11350, EG_transcript_50015, EG_transcript_5769, EG_transcript_35084, EG_transcript_473, EG_transcript_38258, EG_transcript_11132, EG_transcript_11051, EG_transcript_20301, EG_transcript_2823, EG_transcript_21354, EG_transcript_34702, EG_transcript_10199, EG_transcript_14308, EG_tra…	D8LNE8_ECTSI, D8LQM9_ECTSI, D8LB36_ECTSI, D7FXH6_ECTSI, D7G013_ECTSI, D7G738_ECTSI, D7FVG8_ECTSI, D8LQT5_ECTSI, D7FJD5_ECTSI, D8LMW3_ECTSI, D7FUD5_ECTSI, D7G7L7_ECTSI, D8LQF0_ECTSI, D7FQP1_ECTSI, D8LMA9_ECTSI, D7FH38_ECTSI, D7FNU0_ECTSI, D8LQV7_ECTSI, D8LNE7_ECTSI, D8LJW6_ECTSI, D8LIS1_ECTSI, D7FZS2_ECTSI, D8LE17_ECTSI, D7FJ91_ECTSI, D8LR30_ECTSI, D7G7M3_ECTSI, D7FKD8_ECTSI, D7FVL1_ECTSI, D7G1U9_…	H696_03691T0, H696_01480T0, H696_05968T0, H696_04055T1, H696_04452T0, H696_04276T0, H696_04000T0, H696_04616T0, H696_02300T0, H696_00161T0, H696_03653T0, H696_01375T0, H696_02622T0, H696_03342T0, H696_02912T0, H696_03153T0, H696_00728T0, H696_04055T0, H696_06308T0, H696_04818T0,	GL50803_8860, GL50803_17608, GL50803_11099, GL50803_16407, GL50803_88369, GL50803_115200, GL50803_31918, GL50803_16471, GL50803_13479, GL50803_15409, GL50803_8388, GL50803_10855, GL50803_40014, GL50803_16533, GL50803_13152, GL50803_137703, GL50803_4843, GL50803_21924, GL50803_32778, GL50803_95192, GL50803_6530, GL50803_27583, GL50803_13766, GL50803_14238, GL50803_14926, GL50803_13223, GL50803_888…	CCDS59250.1, CCDS5642.1, CCDS6510.1, CCDS14537.1, CCDS9915.1, CCDS2027.1, CCDS47849.1, CCDS41565.1, CCDS35208.1, CCDS13562.1, CCDS43638.1, CCDS14378.2, CCDS10197.2, CCDS35029.1, CCDS12354.3, CCDS74543.1, CCDS3702.1, CCDS77596.1, CCDS32693.1, CCDS11879.1, CCDS34142.1, CCDS14164.1, CCDS62611.1, CCDS68721.1, CCDS35188.1, CCDS72868.1, CCDS77547.1, CCDS44468.1, CCDS33270.1, CCDS11723.1, CCDS1309.1, CC…	LbrM.24.0130, LbrM.23.1850, LbrM.25.0810, LbrM.18.1200, LbrM.34.2571, LbrM.30.3300, LbrM.28.1460, LbrM.34.1950, LbrM.33.0150, LbrM.28.0700, LbrM.11.0480, LbrM.29.1160, LbrM.04.0570, LbrM.35.2790, LbrM.28.2240, LbrM.20.3140, LbrM.32.1330,	LmjF.05.0640, LmjF.34.4280, LmjF.35.2670, LmjF.35.2040, LmjF.33.0140, LmjF.03.0480, LmjF.30.3260, LmjF.28.0680, LmjF.24.0140, LmjF.28.2050, LmjF.34.3560, LmjF.11.0690, LmjF.18.1100, LmjF.36.2580, LmjF.29.1100, LmjF.04.0520, LmjF.32.1180, LmjF.25.0930,	27341677, 27341114, 27344570, 27348340, 27340838, 27341257, 27343726, 27342024, 27339151, 27340493, 27345527, 27347147, 27349245, 27345264, 27343739, 27348675, 27347537, 27340477, 27347146, 27343160, 27341195, 27342254, 27347899, 27347348, 27348500, 27343024, 27345005, 27341910, 27340812, 27346316, 27338771, 27348413, 27339959, 27349115, 27339212, 27341562, 27344767, 27345597, 27342356, 27348135,…	estExt_fgeneshHS_pg.C_110001, estExt_fgeneshHS_pg.C_380107, fgeneshNG_pg.scaffold_1000544, estExt_fgeneshNG_pg.C_370177, gw1.12.89.1, estExt_fgeneshHS_pg.C_200078, fgeneshNG_pg.scaffold_11000024, estExt_fgeneshNG_pg.C_130103, fgeneshHS_pg.scaffold_2000076, estExt_fgeneshNG_pg.C_80004, fgeneshNG_pg.scaffold_77000022, e_gw1.3.247.1, fgeneshHS_pg.scaffold_22000099, fgeneshNG_pg.scaffold_39000128, fg…	27880, 1452, 33075, 18911, 10629, 26723, 89724, 13612, 30950, 43280, 37212, 92812, 48392, 9194, 24893, 42708, 33629, 8728, 9238, 92749, 5133, 3710, 29424, 8045, 8897, 34894, 16847, 15689, 9151, 8694, 33299, 4812, 31041, 7246, 43531, 25814,	LOC_Os12g40780.1, LOC_Os06g13000.1, LOC_Os05g02130.1, LOC_Os09g16240.1, LOC_Os12g38460.1, LOC_Os11g24840.1, LOC_Os09g15200.1, LOC_Os09g36690.1, LOC_Os01g39120.1, LOC_Os09g11120.1, LOC_Os02g54860.1, LOC_Os12g12810.1, LOC_Os02g01245.1, LOC_Os07g34760.1, LOC_Os10g37730.1, LOC_Os09g17329.1, LOC_Os03g04300.3, LOC_Os05g35310.1, LOC_Os11g24770.1, LOC_Os08g42690.1, LOC_Os06g43680.1, LOC_Os11g24670.1, LOC…	Pem.1.2060, Pem.10.2130, Pem.2.6990, Pem.12.1370, Pem.5.1490, Pem.8.2850, Pem.14.1620, Pem.7.2090, Pem.20.1210, Pem.34.1500, Pem.4.2890, Pem.9.1090, Pem.30.1290,	Phpat.012G053200.1.p, Phpat.023G041600.1.p, Phpat.023G077700.1.p, Phpat.026G024000.1.p, Phpat.013G038700.1.p, Phpat.013G013900.1.p, Phpat.013G012000.1.p, Phpat.004G072900.1.p, Phpat.003G034400.1.p, Phpat.007G051500.1.p, Phpat.011G069500.1.p, Phpat.004G041000.1.p, Phpat.002G110200.1.p, Phpat.025G038600.1.p, Phpat.008G022400.1.p, Phpat.012G058000.1.p, Phpat.026G036000.1.p, Phpat.010G043900.1.p, Php…	evm.model.contig_3805.1, evm.model.contig_3422.5, evm.model.contig_4539.1, evm.model.contig_527.17, evm.model.contig_454.17, evm.model.contig_2181.1, evm.model.contig_2066.3, evm.model.contig_590.3, evm.model.contig_3460.3, evm.model.contig_3423.7, evm.model.contig_4593.3, evm.model.contig_3452.5, evm.model.contig_3722.1, evm.model.contig_3627.1, evm.model.contig_4431.8, evm.model.contig_2688.2, …	solexa3779441_1.f1.exp_2, solexa3726155_1.exp_2, contig18610_1.f1.exp_3, solexa3733843_1.r1.exp_1, solexa3735503_1.exp_6, solexa2478213_1.exp_2, solexa3748068_1.f1.exp_2, solexa3491792_1.exp_8, solexa3803600_1.exp_1, solexa3714639_1.r1.exp_1, solexa3729869_1.r1.exp_1, solexa3736242_2.r1.exp_13, contig37187_1.exp_1, solexa3774981_1.f1.exp_1, solexa3796520_1.f1.exp_13, solexa3713047_1.f1.exp_4, sol…	YPL239W, YIL112W, YPR089W, YCR051W, YGR233C, YGR232W, YOR034C, YDR264C, YIR033W, YPL110C, YMR068W, YKL020C,	Tb927.11.4910, Tb927.7.7250, Tb927.2.2340, Tb927.10.15730, Tb927.6.4610, Tb927.10.4720, Tb927.9.13100, Tb927.10.3470, Tb927.3.5060, Tb927.9.15400, Tb927.3.880, Tb927.11.8100, Tb927.10.12990, Tb927.9.7700, Tb927.4.1170, Tb927.11.14410,	TcCLB.511867.160, TcCLB.503557.20, TcCLB.510287.50, TcCLB.509805.30, TcCLB.510611.40, TcCLB.510769.80, TcCLB.510311.20, TcCLB.504033.220, TcCLB.506649.10, TcCLB.503865.50, TcCLB.509145.19, TcCLB.509489.10, TcCLB.510103.17, TcCLB.511731.40, TcCLB.507669.160, TcCLB.511365.50, TcCLB.450061.10,	TVAG_076140, TVAG_118800, TVAG_027120, TVAG_295270, TVAG_462720, TVAG_010720, TVAG_456810, TVAG_063050, TVAG_409100, TVAG_181360, TVAG_070420, TVAG_198490, TVAG_026690, TVAG_221290, TVAG_587500, TVAG_006850, TVAG_423020, TVAG_146980, TVAG_098490, TVAG_112720, TVAG_219930, TVAG_396050, TVAG_436150, TVAG_225050, TVAG_134330, TVAG_161180, TVAG_183590, TVAG_001560, TVAG_066680, TVAG_358220, TVAG_2112…	23125604, 23135204, 23137060, 23125119, 23124437, 23133204, 23128738, 23125334, 23137663, 23132097, 23125707, 23138097, 23138372, 23130822, 23126853, 23134092, 23131734, 23124152, 23133505, 23136040, 23124098, 23137157, 23124838, 23133275, 23126432, 23138811, 23135931, 23133212, 23133170, 23131125, 23131160, 23137623, 23129136, 23130351, 23136049, 23138543, 23133382, 23127433, 23136389, 23133507,…
OG000002		13246, 29985, 24993, 25573, 18466, 3445, 3752, 32092, 67266, 32675, 21854, 38045, 27709, 72332, 3743, 22631, 63680, 2904, 38925, 18724, 11962, 62485, 22488, 3654, 23083, 4887, 3436, 22241, 34640, 35221, 18748, 23897, 27325, 33836, 2638, 53952, 4801, 11611, 34776, 5703, 71252, 59550, 3301, 63739, 22710, 55101, 33675, 4253, 62097, 39132, 9927, 38888, 34671, 31404, 30013, 17742, 28597, 65787,	AT5G16750.1, AT3G44530.1, AT2G05720.1, AT5G50230.1, AT5G50550.1, AT5G64630.2, AT5G11240.1, AT4G29860.1, AT1G04140.2, AT5G49430.1, AT5G64730.1, AT3G27640.1, AT3G16650.1, AT3G51930.1, AT5G05970.2, AT1G19750.1, AT1G11160.1, AT3G18950.1, AT2G26490.1, AT2G26060.1, AT1G65030.1, AT3G52190.1, AT1G61210.1, AT4G29830.1, AT5G25150.1, AT5G15550.1, AT5G50120.1, AT5G67320.1, AT1G24530.1, AT3G50390.1, AT2G41500…	BDET_02504, BDET_05505, BDET_00399, BDET_03586, BDET_01590, BDET_05474, BDET_07032, BDET_01433, BDET_04401, BDET_08153, BDET_08313, BDET_06077, BDET_05434, BDET_01205, BDET_01391, BDET_07730, BDET_07407, BDET_01152, BDET_04923, BDET_03643, BDET_04561, BDET_06301, BDET_07410, BDET_01645, BDET_08418, BDET_00352, BDET_02944, BDET_01345, BDET_00452, BDET_05476, BDET_00025, BDET_06716, BDET_04649, BDE…	21207, 89926, 35595, 146200, 90766, 79288, 42353, 89305, 72735, 20805, 38148, 36526, 56490, 91053, 45761, 69049, 79380, 73167, 21423, 131686, 23767, 55060, 146050, 23424, 145766, 70352, 54244, 127278, 147486, 33897, 77279, 82708, 34492, 45107, 78952, 54310, 53135, 34670, 90239, 129077, 126850, 21349, 144172, 132411, 136882, 137091, 79900, 130023, 146753, 26472, 56505, 89621, 85909, 88199, 23479, …	BS29180, BS04440, BS11560, BS65195, BS00285, BS56180, BS89365, BS72210, BS81640, BS17930, BS42350, BS00260, BS04865, BS18030, BS66575, BS17780c, BS14270, BS08585, BS22995, BS88565, BS42935, BS06880, BS11255, BS77560, BS75285, BS36760, BS42025, BS78930, BS08635, BS38805, BS69345, BS44165, BS65200, BS81075, BS17760c, BS23000, BS60730, BS00165, BS21845, BS19795, BS35015, BS91070, BS24700, BS42695, B…	CHC_T00008924001_1, CHC_T00008664001_1, CHC_T00007147001_1, CHC_T00009089001_1, CHC_T00001082001_1, CHC_T00009086001_1, CHC_T00008151001_1, CHC_T00010177001_1, CHC_T00007148001_1, CHC_T00002489001_1, CHC_T00008922001_1, CHC_T00006071001_1, CHC_T00009435001_1, CHC_T00009236001_1, CHC_T00009419001_1, CHC_T00007929001_1, CHC_T00003715001_1, CHC_T00009189001_1, CHC_T00009533001_1, CHC_T00000097001_1,…	CfaC1_34_0310, CfaC1_29_2310, CfaC1_35_4560, CfaC1_AODS01001387_0010, CfaC1_30_2990, CfaC1_16_1120, CfaC1_KB217667_0010, CfaC1_AODS01001386_0010, CfaC1_23_0080, CfaC1_33_1930, CfaC1_18_0230, CfaC1_28_0640, CfaC1_AODS01003108_0030, CfaC1_31_0190, CfaC1_31_4860, CfaC1_27_1870, CfaC1_33_1750, CfaC1_35_1840, CfaC1_11_0660, CfaC1_AODS01003067_0030, CfaC1_25_0610, CfaC1_18_1640, CfaC1_35_0250, CfaC1_27…	CMP042C, CMI209C, CME044C, CMP030C, CMS241C, CMN161C, CMP310C, CMH231C, CMR356C, CMC146C, CMB135C, CMQ102C, CMP010C, CMH120C, CMO072C, CMR305C, CMQ382C, CMC158C, CMQ050C, CML171C, CMJ077C, CMB030C, CMR267C, CMQ257C, CMC105C, CMR067C, CMR185C, CML100C,	CAOG_06377T1, CAOG_03691T0, CAOG_03891T0, CAOG_05374T1, CAOG_03723T0, CAOG_06700T0, CAOG_00769T0, CAOG_06982T0, CAOG_02317T0, CAOG_06666T0, CAOG_05614T0, CAOG_04794T0, CAOG_01875T1, CAOG_06889T0, CAOG_02157T0, CAOG_05051T0, CAOG_05478T0, CAOG_08825T0, CAOG_05374T2, CAOG_07254T0, CAOG_03293T0, CAOG_07478T0, CAOG_05374T3, CAOG_02248T0, CAOG_00883T0, CAOG_05757T0, CAOG_07403T0, CAOG_06081T0, CAOG_02…	Cre03.g205800.t1.2, Cre12.g526950.t1.1, Cre17.g710100.t1.1, Cre12.g552900.t1.2, Cre08.g367650.t1.2, Cre12.g538500.t1.1, Cre01.g036100.t1.1, Cre06.g251350.t1.1, Cre11.g468377.t1.1, Cre02.g078251.t1.1, Cre02.g073650.t1.2, Cre04.g216902.t1.1, Cre01.g032139.t1.2, Cre16.g675301.t1.1, Cre10.g446900.t1.2, Cre10.g460100.t1.2, Cre03.g196850.t1.2, Cre10.g438700.t1.1, Cre07.g344050.t1.1, Cre02.g100800.t1.1,…	27386770, 27386013, 27387992, 27387042, 27392073, 27390376, 27388982, 27390665, 27387763, 27392877, 27385871, 27391909, 27391222, 27389899, 27386006, 27389774, 27391919, 27386158, 27389398, 27390340, 27393286, 27392066, 27388602, 27387224, 27387309, 27390268, 27388789, 27390879, 27392065, 27392957, 27394453, 27395124, 27389443, 27394697, 27395159, 27390776, 27386034,	DDB0304626, DDB0237544, DDB0233121, DDB0237860, DDB0267049, DDB0233973, DDB0349045, DDB0233984, DDB0233974, DDB0237515, DDB0237552, DDB0232948, DDB0231003, DDB0305095, DDB0233985, DDB0215341, DDB0219930, DDB0347298, DDB0302538, DDB0266672, DDB0231341, DDB0307311, DDB0233518, DDB0306736, DDB0233530, DDB0233325, DDB0232366, DDB0309146, DDB0267166, DDB0233741, DDB0306281, DDB0267163, DDB0235330, DDB…	EG_transcript_8547, EG_transcript_16988, EG_transcript_9240, EG_transcript_325, EG_transcript_602, EG_transcript_8150, EG_transcript_20648, EG_transcript_10703, EG_transcript_11469, EG_transcript_17141, EG_transcript_4119, EG_transcript_42349, EG_transcript_14494, EG_transcript_27814, EG_transcript_7382, EG_transcript_6069, EG_transcript_15436, EG_transcript_6032, EG_transcript_14830, EG_transcri…	D7G3G6_ECTSI, D7G865_ECTSI, D7FJM9_ECTSI, D7G1C0_ECTSI, D7G743_ECTSI, D7G553_ECTSI, D7FSG2_ECTSI, D8LL04_ECTSI, D8LFC8_ECTSI, D8LGI0_ECTSI, D7G1I6_ECTSI, D7G1Z0_ECTSI, D8LEF6_ECTSI, D8LB06_ECTSI, D7FTF7_ECTSI, D8LS39_ECTSI, D7FM70_ECTSI, D8LGS5_ECTSI, D8LHZ2_ECTSI, D8LEB1_ECTSI, D7FSW0_ECTSI, D8LEC5_ECTSI, D8LI35_ECTSI, D7FW78_ECTSI, D8LR89_ECTSI, D8LQ17_ECTSI, D7G8G6_ECTSI, D8LBD6_ECTSI, D8LR45_…	H696_00315T0, H696_04041T0, H696_04352T0, H696_00813T0, H696_04875T0, H696_05803T0, H696_02511T0, H696_05500T0, H696_03571T0, H696_00661T0, H696_06040T0, H696_03921T0, H696_02706T0, H696_00191T0, H696_01463T0, H696_03297T0, H696_02163T0, H696_04744T0, H696_00349T0, H696_06217T0, H696_05039T1, H696_01062T0, H696_02227T0, H696_04370T0, H696_00706T0, H696_01109T0, H696_04447T0, H696_01879T0, H696_04…	GL50803_17550, GL50803_10297, GL50803_33762, GL50803_113971, GL50803_17080, GL50803_16526, GL50803_16264, GL50803_4549, GL50803_7533, GL50803_16141, GL50803_15026, GL50803_27027, GL50803_9184, GL50803_15487, GL50803_15581, GL50803_15948, GL50803_15042, GL50803_10908, GL50803_17541,	CCDS835.1, CCDS11119.1, CCDS3318.1, CCDS33378.1, CCDS6792.1, CCDS44955.1, CCDS46251.1, CCDS77530.1, CCDS7511.1, CCDS2503.2, CCDS47341.1, CCDS47340.1, CCDS55859.1, CCDS898.1, CCDS43876.1, CCDS9186.1, CCDS9759.1, CCDS34186.1, CCDS2356.1, CCDS47520.2, CCDS11962.1, CCDS56459.1, CCDS1738.1, CCDS34289.1, CCDS31869.1, CCDS61252.1, CCDS10788.1, CCDS64805.1, CCDS14133.1, CCDS44956.1, CCDS13759.1, CCDS4696…	LbrM.19.0700, LbrM.34.4650, LbrM.27.2690, LbrM.30.2100, LbrM.02.0600, LbrM.25.0380, LbrM.33.1680, LbrM.35.2710, LbrM.26.1420, LbrM.20.4100, LbrM.24.1970, LbrM.33.0060, LbrM.23.0040, LbrM.20.0450, LbrM.13.1360, LbrM.08.0470, LbrM.35.5070, LbrM.22.0880, LbrM.10.0880, LbrM.21.1340, LbrM.21.0100, LbrM.32.3890, LbrM.14.0550, LbrM.06.0030, LbrM.31.0310, LbrM.10.0110,	LmjF.27.2480, LmjF.31.0200, LmjF.20.0020, LmjF.30.2150, LmjF.23.0030, LmjF.34.0470, LmjF.32.3640, LmjF.25.0430, LmjF.35.4670, LmjF.21.0060, LmjF.21.1120, LmjF.02.0620, LmjF.33.1410, LmjF.34.0300, LmjF.33.0060, LmjF.19.0380, LmjF.06.0030, LmjF.08.0410, LmjF.22.0980, LmjF.26.1400, LmjF.36.2500, LmjF.36.4820, LmjF.10.0780, LmjF.10.0110, LmjF.14.0570,	27346736, 27345845, 27344044, 27343038, 27344966, 27348458, 27342571, 27345449, 27346937, 27341514, 27339804, 27338992, 27344829, 27346221, 27347438, 27344458, 27341061, 27347887, 27346389, 27344697, 27341051, 27339728, 27342818, 27339483, 27345431, 27340167, 27341505, 27340180, 27348552, 27344148, 27342648, 27338964, 27347220, 27345510, 27342707, 27341689, 27341473, 27338943, 27346429, 27341932,…	fgeneshNG_pg.scaffold_60000117, fgeneshNG_pg.scaffold_8000018, estExt_fgeneshNG_pg.C_50008, fgeneshNG_pg.scaffold_221000004, estExt_fgeneshNG_pg.C_270057, e_gw1.3.155.1, estExt_fgeneshNG_pg.C_220173, fgeneshNG_pg.scaffold_3000331, fgeneshNG_pg.scaffold_57000103, estExt_fgeneshNG_pg.C_620109, fgeneshHS_pg.scaffold_43000084, estExt_fgeneshHS_pg.C_70123, fgeneshNG_pg.scaffold_37000177, fgeneshNG_pg.…	29038, 8348, 26734, 32777, 39442, 8186, 15935, 25989, 5471, 26408, 29215, 93153, 33509, 31266, 539, 13752, 19010, 27655, 30328, 3307, 13870, 14166, 2239, 3069, 34219, 8083, 41450, 30495, 4684, 26618, 43856, 93035, 24854, 29147, 311, 12918, 50173, 50593, 43665, 31083, 42847, 88419, 28024,	LOC_Os02g50740.1, LOC_Os06g44370.1, LOC_Os08g01680.1, LOC_Os03g18840.1, LOC_Os06g22550.1, LOC_Os07g40930.1, LOC_Os01g71780.1, LOC_Os10g35200.1, LOC_Os02g33860.1, LOC_Os09g12550.1, LOC_Os03g54770.1, LOC_Os03g42770.1, LOC_Os07g38430.1, LOC_Os03g48090.1, LOC_Os01g57210.1, LOC_Os07g22220.1, LOC_Os12g40260.1, LOC_Os04g58130.1, LOC_Os01g63900.1, LOC_Os11g43890.1, LOC_Os01g13140.1, LOC_Os09g30090.1, LOC…	Pem.12.1300, Pem.2.4260, Pem.14.1960, Pem.18.1520, Pem.1.3470, Pem.16.1050, Pem.65.1010, Pem.11.1080, Pem.36.1230, Pem.6.2600, Pem.23.1000, Pem.2.1610, Pem.11.2200, Pem.3.1260, Pem.4.3080, Pem.9.2660, Pem.18.1410, Pem.5.2440, Pem.42.1240, Pem.3.4980, Pem.11.2190, Pem.1.6870, Pem.31.1370, Pem.2.4420, Pem.17.1040, Pem.12.2610,	Phpat.004G098800.1.p, Phpat.003G058000.1.p, Phpat.016G046400.1.p, Phpat.015G004000.1.p, Phpat.001G056500.1.p, Phpat.018G012000.1.p, Phpat.026G040200.1.p, Phpat.018G007200.1.p, Phpat.026G033200.1.p, Phpat.013G077100.1.p, Phpat.010G020200.1.p, Phpat.006G102600.1.p, Phpat.024G068200.1.p, Phpat.009G094200.1.p, Phpat.014G017400.1.p, Phpat.019G042000.1.p, Phpat.016G064900.1.p, Phpat.002G107300.1.p, Php…	evm.model.contig_510.4, evm.model.contig_458.3, evm.model.contig_4450.4, evm.model.contig_3524.8, evm.model.contig_4448.7, evm.model.contig_493.13, evm.model.contig_3462.1, evm.model.contig_440.4, evm.model.contig_3422.1, evm.model.contig_625.5, evm.model.contig_444.5, evm.model.contig_3445.5, evm.model.contig_2089.8, evm.model.contig_430.2, evm.model.contig_693.11, evm.model.contig_516.7, evm.mo…	solexa3766061_1.exp_2, solexa3740965_1.exp_1, solexa3720405_1.exp_6, contig06535_1.exp_3, contig03418_1.exp_2, solexa3806238_1.r1.exp_3, solexa3795982_1.f1.exp_3, solexa3764566_1.exp_2, solexa3779105_1.r1.exp_8, solexa3752422_1.f1.exp_2, solexa3764825_1.exp_32, solexa3767319_1.exp_4, contig04554_1.exp_1, solexa3763619_1.exp_2, contig07663_1.exp_5, solexa3795854_1.r1.exp_3, solexa3786970_1.f1.exp_…	YKL021C, YLL036C, YBR246W, YNR026C, YOR269W, YPR137W, YMR093W, YJL112W, YNL035C, YCL039W, YBR198C, YDR398W, YLR222C, YPR178W, YLR129W, YKR036C, YIL046W, YDR030C, YBL008W, YPL151C, YBR103W, YCR084C, YDR267C, YKL018W, YER066W, YPL183C, YOR272W, YML102W, YFL009W, YBR175W, YNL182C,	Tb927.7.4220, Tb927.11.6960, Tb927.10.2860, Tb927.10.10170, Tb927.10.10070, Tb927.9.9960, Tb927.9.1880, Tb927.6.3450, Tb927.5.4100, Tb927.8.1980, Tb927.7.550, Tb927.5.3260, Tb927.2.5240, Tb927.10.15080, Tb927.4.3850, Tb927.10.960, Tb927.10.7050, Tb927.8.4210, Tb927.7.3040, Tb927.7.4700, Tb927.8.3860, Tb927.10.1850, Tb927.11.460, Tb927.2.2910, Tb927.10.2700, Tb927.1.560,	TcCLB.509499.20, TcCLB.503897.40, TcCLB.507941.60, TcCLB.507809.110, TcCLB.506887.50, TcCLB.511131.50, TcCLB.503959.30, TcCLB.508307.44, TcCLB.504009.4, TcCLB.506775.160, TcCLB.509169.10, TcCLB.507683.30, TcCLB.509979.100, TcCLB.511417.60, TcCLB.506567.134, TcCLB.508953.28, TcCLB.506661.110, TcCLB.510529.20, TcCLB.509127.97, TcCLB.509103.10, TcCLB.510181.60, TcCLB.507093.170, TcCLB.507521.140, Tc…	TVAG_026210, TVAG_206920, TVAG_417740, TVAG_363890, TVAG_105750, TVAG_316320, TVAG_016970, TVAG_078530, TVAG_065680, TVAG_370020, TVAG_014340, TVAG_499000, TVAG_288620, TVAG_325830, TVAG_366330, TVAG_076390, TVAG_459010, TVAG_139600, TVAG_367500, TVAG_213700, TVAG_165010, TVAG_347270, TVAG_103200, TVAG_058450, TVAG_346250, TVAG_380880, TVAG_165150, TVAG_308110, TVAG_286080, TVAG_021340, TVAG_1222…	23133007, 23137877, 23127081, 23125084, 23127815, 23123911, 23135405, 23131710, 23125977, 23129347, 23127938, 23133165, 23137376, 23126601, 23131797, 23128012, 23137601, 23133447, 23138362, 23130945, 23128538, 23136540, 23134899, 23131300, 23139101, 23124162, 23135923, 23138759, 23137321, 23133112, 23133976, 23138656, 23138184, 23128762, 23124570, 23126259, 23126214, 23136349, 23126085, 23137787,…
OG000003		6456, 24947, 5980, 8764, 31967, 29498, 72797, 53551, 6315, 12050, 69088, 63513, 64486, 64425, 71766, 62066, 68980, 63827, 8597, 13581, 3178, 5544, 62500, 6458, 821, 33877, 65695, 2090, 61055, 54961, 15609, 21287, 25804, 69287, 12986, 3896, 65663, 68180, 8409, 15939, 5498, 25842, 13086, 13629, 24878, 71506, 6513,	AT4G06744.1, AT1G60630.1, AT5G46330.1, AT3G25010.1, AT1G09970.2, AT5G10020.1, AT3G05360.1, AT5G62230.1, AT2G19780.1, AT5G20690.1, AT2G32680.1, AT3G26500.1, AT1G14390.1, AT5G49760.1, AT2G01820.1, AT1G13910.1, AT1G50610.1, AT3G25560.3, AT1G33612.1, AT5G49780.1, AT2G45340.1, AT1G27190.1, AT1G12040.1, AT1G53440.1, AT2G41820.1, AT1G17230.1, AT1G75640.1, AT4G13810.1, AT5G25550.1, AT4G13920.1, AT1G31420…	BDET_07782, BDET_03830, BDET_01166, BDET_06820, BDET_00802, BDET_08509, BDET_06114, BDET_06921, BDET_07432, BDET_05232, BDET_01842, BDET_05184, BDET_00593, BDET_00342, BDET_00218,	75574, 146133, 34004, 82801, 80454, 88567, 44047, 79783, 131788, 143641, 19536, 41262, 67746, 125719, 41505, 89031, 49702, 138706, 55104, 23861, 87851, 42398, 20443, 36618, 79345, 58057, 49538, 52453, 54735, 34330, 80939, 86952, 129858, 130048, 27182, 73507, 53220, 84738, 55797, 145292, 66290, 53462, 79126, 76496, 82159, 90545, 24187, 19864, 22492, 74032, 87780, 39017, 51199, 58404, 144834, 14202…	BS75610, BS03940, BS22785, BS65920, BS40955, BS16310, BS54040, BS12500, BS72905, BS63970c, BS01385, BS90050, BS61520, BS01405, BS10850, BS79625, BS94540, BS39670, BS89635, BS13035, BS82365, BS10210, BS70615, BS82760, BS67630, BS43790, BS82125, BS40910, BS93670, BS70590, BS44515, BS86230, BS85640, BS40970, BS54660, BS87520, BS24785, BS01340, BS51970, BS10855, BS70585, BS63340, BS25105, BS61230, BS…	CHC_T00008817001_1, CHC_T00008388001_1, CHC_T00002422001_1, CHC_T00008541001_1, CHC_T00004284001_1, CHC_T00010170001_1, CHC_T00005367001_1, CHC_T00008395001_1,	CfaC1_32_5630, CfaC1_14_0920, CfaC1_KB217630_0040, CfaC1_34_2400, CfaC1_13_0980, CfaC1_13_0970, CfaC1_KB217828_0010, CfaC1_14_0940, CfaC1_33_0910, CfaC1_14_0990, CfaC1_34_0960, CfaC1_AODS01003159_0320, CfaC1_34_2290, CfaC1_KB217852_0010, CfaC1_KB217510_0150, CfaC1_24_2450, CfaC1_AODS01003184_0020, CfaC1_25_2450, CfaC1_KB217630_0010, CfaC1_14_0980, CfaC1_16_1180, CfaC1_28_1220, CfaC1_34_2300, CfaC…	CMS391C, CMK078C, CMD073C,	CAOG_02867T1, CAOG_09167T0, CAOG_06143T0, CAOG_07752T0, CAOG_03821T5, CAOG_04028T1, CAOG_02281T0, CAOG_09821T0, CAOG_05542T0, CAOG_01264T0, CAOG_01265T0, CAOG_07192T0, CAOG_00854T0, CAOG_08323T0, CAOG_05620T0, CAOG_03821T2, CAOG_07192T2, CAOG_02054T0, CAOG_07702T0, CAOG_06958T4, CAOG_03185T1, CAOG_05733T0, CAOG_02143T0, CAOG_06775T0, CAOG_05776T0, CAOG_06366T0, CAOG_03429T0, CAOG_05608T0, CAOG_10…	Cre03.g144324.t1.1, Cre06.g248900.t1.1, Cre11.g467642.t1.1, Cre17.g737702.t1.1, Cre04.g214000.t1.1, Cre04.g216050.t1.1, Cre04.g231614.t1.1, Cre04.g227600.t1.2, Cre12.g503600.t1.2, Cre12.g502901.t1.1, Cre14.g622901.t1.1, Cre17.g737525.t1.1, Cre17.g737400.t1.1, Cre02.g093850.t1.1, Cre03.g205697.t1.1, Cre17.g737463.t1.1, Cre17.g741150.t1.1, Cre07.g318551.t1.1, Cre02.g115508.t1.1, Cre12.g511950.t1.2,…	27388787, 27394334, 27391198, 27386700, 27387612, 27387125, 27387544, 27392233, 27388627, 27389413, 27389397, 27388596, 27388467, 27390632, 27391991, 27390962, 27390051, 27388613, 27393070, 27386840, 27389668, 27390075, 27388816, 27394612, 27392297, 27386392,	DDB0201665, DDB0306872, DDB0220138, DDB0191480, DDB0232377, DDB0191512, DDB0306730, DDB0348004, DDB0304952, DDB0266345, DDB0267071, DDB0232931, DDB0233695, DDB0215361, DDB0304445,	EG_transcript_12167, EG_transcript_34202, EG_transcript_14557, EG_transcript_17116, EG_transcript_29416, EG_transcript_9330, EG_transcript_9168, EG_transcript_18987, EG_transcript_687, EG_transcript_4604, EG_transcript_4607, EG_transcript_23013, EG_transcript_4652, EG_transcript_1359, EG_transcript_3690, EG_transcript_4248, EG_transcript_6963, EG_transcript_8873, EG_transcript_4001,	D8LE76_ECTSI, D8LGN7_ECTSI, D7FHA3_ECTSI, D8LTP4_ECTSI, D7G3R3_ECTSI, D8LGG0_ECTSI, D8LM19_ECTSI, D8LK68_ECTSI, D7G7X9_ECTSI, D8LCS8_ECTSI, D7FSS3_ECTSI, D8LGC0_ECTSI, D7G5C8_ECTSI, D7G497_ECTSI, D7FX69_ECTSI, D7FJV1_ECTSI, D8LGB9_ECTSI, D8LBQ7_ECTSI, D7FSP2_ECTSI, D8LJ86_ECTSI, D7FZA1_ECTSI, D7FZM2_ECTSI, D7FK10_ECTSI, D7G880_ECTSI, D7FIN7_ECTSI, D7FVX5_ECTSI, D8LMU8_ECTSI, D7FSR9_ECTSI, D8LBY3_…	H696_03303T0, H696_05714T0, H696_04765T0, H696_00596T0, H696_02661T0, H696_03299T0, H696_04568T0, H696_00068T0,	GL50803_7608, GL50803_8946, GL50803_4039, GL50803_2421, GL50803_5543, GL50803_9618, GL50803_16020, GL50803_11684, GL50803_5638, GL50803_5435,	CCDS58954.1, CCDS44508.1, CCDS33920.1, CCDS1438.1, CCDS9041.1, CCDS6025.1, CCDS44933.1, CCDS34969.1, CCDS14256.1, CCDS14721.1, CCDS30972.1, CCDS31539.1, CCDS6411.1, CCDS53269.1, CCDS8153.1, CCDS46984.1, CCDS31157.1, CCDS10446.1, CCDS59046.1, CCDS58951.1, CCDS9686.1, CCDS31464.1, CCDS43276.1, CCDS3307.1, CCDS6873.1, CCDS45881.2, CCDS53862.1, CCDS35155.1, CCDS8960.1, CCDS46346.1, CCDS33759.1, CCDS3…	LbrM.34.0530, LbrM.34.0520, LbrM.32.0370, LbrM.06.0960, LbrM.12.0760, LbrM.34.0550, LbrM.31.1670, LbrM.21.1370, LbrM.31.3700, LbrM.31.1660, LbrM.25.0760, LbrM.29.2110, LbrM.12.0750, LbrM.34.0540, LbrM.31.1680, LbrM.35.1700, LbrM.09.0660, LbrM.10.0180,	LmjF.12.0980, LmjF.12.0860, LmjF.12.0990, LmjF.09.0580, LmjF.12.0830, LmjF.12.1090, LmjF.12.1040, LmjF.21.1170, LmjF.31.1445, LmjF.12.0810, LmjF.25.0880, LmjF.12.0760, LmjF.36.1560, LmjF.29.2130, LmjF.31.1450, LmjF.12.1000, LmjF.12.0730, LmjF.31.1460, LmjF.12.0870, LmjF.10.0180, LmjF.12.0740, LmjF.12.1070, LmjF.35.0520, LmjF.32.0300, LmjF.12.1020, LmjF.12.0755, LmjF.12.0960, LmjF.12.0910, LmjF.12…	27347644, 27339146, 27345873, 27348591, 27339956, 27348658, 27339144, 27346291, 27340854, 27341835, 27340133, 27341510, 27348151, 27347501, 27347929, 27339619, 27343888, 27340795, 27341441,	fgeneshNG_pg.scaffold_57000095, estExt_fgeneshHS_pg.C_620041, estExt_fgeneshNG_pg.C_430073, fgeneshNG_pg.scaffold_39000168, estExt_fgeneshNG_pg.C_570078, fgeneshHS_pg.scaffold_4000097, estExt_fgeneshNG_pg.C_60024, estExt_fgeneshHS_pg.C_200010, estExt_fgeneshNG_pg.C_20400, fgeneshNG_pg.scaffold_234000004, fgeneshNG_pg.scaffold_56000088, e_gw1.5.197.1, fgeneshNG_pg.scaffold_54000042, fgeneshNG_pg.s…	5174, 7508, 18438, 1531, 10647, 6692, 28825, 32486, 32267, 86229,	LOC_Os04g52640.1, LOC_Os03g21510.1, LOC_Os02g06210.1, LOC_Os06g47700.1, LOC_Os04g15630.1, LOC_Os02g40260.1, LOC_Os03g28270.1, LOC_Os11g35980.1, LOC_Os05g24010.1, LOC_Os07g04220.1, LOC_Os01g33090.1, LOC_Os06g16300.1, LOC_Os12g11680.1, LOC_Os05g07820.1, LOC_Os04g55420.1, LOC_Os02g06220.1, LOC_Os05g01380.1, LOC_Os02g38040.1, LOC_Os11g07180.1, LOC_Os04g58910.1, LOC_Os03g54900.1, LOC_Os11g29790.1, LOC…	Pem.3.4150, Pem.1.6020, Pem.14.1670, Pem.14.1660, Pem.43.1130, Pem.10.1280, Pem.42.1190,	Phpat.016G065500.1.p, Phpat.021G067700.1.p, Phpat.012G006000.1.p, Phpat.013G002700.1.p, Phpat.019G019500.1.p, Phpat.012G060000.1.p, Phpat.006G029100.1.p, Phpat.026G029000.1.p, Phpat.026G004900.1.p, Phpat.1Z071900.1.p, Phpat.021G019900.1.p, Phpat.019G065200.1.p, Phpat.006G019600.1.p, Phpat.001G045500.1.p, Phpat.020G080300.1.p, Phpat.007G075400.1.p, Phpat.016G010400.1.p, Phpat.021G055200.1.p, Phpat…	evm.model.contig_2149.11, evm.model.contig_3473.2, evm.model.contig_2154.8, evm.model.contig_639.2, evm.model.contig_4510.3, evm.model.contig_4426.9, evm.model.contig_3523.4,	solexa3746007_1.exp_2, solexa3754722_1.f1.exp_3, contig87734_1.exp_6, solexa3808819_1.f1.exp_1, solexa3749558_1.r1.exp_2, contig123096_1.exp_1, contig96936_1.exp_2, solexa3775133_1.exp_1, contig02247_1.exp_4, solexa3761292_1.f1.exp_10, solexa3744126_1.exp_1, contig74715_1.exp_1, solexa3805303_2.r1.exp_1, solexa3790906_1.exp_1, solexa3773284_1.f1.exp_1, solexa3792400_1.exp_1, contig94448_1.exp_1, …	YOR353C,	Tb927.7.5600, Tb927.10.14460, Tb927.8.3790,	TcCLB.511573.10, TcCLB.507603.140, TcCLB.509155.10, TcCLB.506941.70,	TVAG_201970, TVAG_188240, TVAG_312980, TVAG_450780, TVAG_157870, TVAG_255790, TVAG_281400, TVAG_288800, TVAG_421265, TVAG_036030, TVAG_199450, TVAG_182920, TVAG_008010, TVAG_093970, TVAG_192330, TVAG_487790, TVAG_283370, TVAG_214570, TVAG_039840, TVAG_179920, TVAG_376110, TVAG_225790, TVAG_169990, TVAG_150950, TVAG_107460, TVAG_169980, TVAG_579070, TVAG_255550, TVAG_073760, TVAG_057870, TVAG_1904…	23129995, 23128186, 23124635, 23131889, 23126184, 23130846, 23130090, 23125402, 23134673, 23134335, 23125972, 23127863, 23129271, 23131325, 23134847, 23129034, 23139000, 23125107, 23137831, 23129402, 23134400, 23133168, 23133191, 23132003, 23136190,
OG000004		11273, 63480, 63994, 16886, 11333, 69068, 19609, 34467, 71409, 68705, 72298, 68746, 6899, 24833, 69552, 66700, 72187, 62439, 64259, 72351, 61102, 6921, 65958, 10230, 65873, 64861, 68218, 60739, 26929, 61568, 24312, 64402, 17513, 27766, 64552, 11203, 6939, 67642, 32226,	AT1G13220.2, AT1G64330.1, AT2G34730.1, AT5G41790.1, AT2G32240.1, AT5G66030.1, AT2G19950.2, AT5G41780.1, AT1G76780.1, AT1G29560.1, AT1G18190.1, AT5G55820.1, AT4G27595.1, AT5G65780.2, AT3G04990.1, AT5G16730.1, AT1G12150.1, AT5G66820.1, AT4G11940.1, AT1G67230.1, AT3G61570.1, AT4G32190.1, AT5G55860.1, AT3G10880.1, AT4G11930.1, AT3G12190.1, AT1G68790.1, AT3G02930.1, AT3G53350.1, AT1G79830.4, AT1G65010…	BDET_04823, BDET_00073, BDET_04343, BDET_00865, BDET_04872, BDET_04972, BDET_04648, BDET_05488, BDET_01071, BDET_05294, BDET_06907, BDET_01393, BDET_00093, BDET_07588, BDET_02867, BDET_05149, BDET_04450, BDET_06658, BDET_02294, BDET_06961, BDET_03531, BDET_01776, BDET_01033, BDET_04591, BDET_07073, BDET_00930, BDET_04259, BDET_01996, BDET_03366, BDET_01072, BDET_08194, BDET_03868, BDET_08577,	138813, 140099, 71066, 89556, 68035, 70024, 90653, 91949, 77873, 80034, 71172, 85134, 137485, 135145, 82481, 87193, 127040, 139386, 141258, 138812, 69445, 87125, 145610, 82649, 147570, 147044, 66227, 75024, 79179, 135849, 67753, 89278, 126354, 73259, 91489, 138814, 71746, 145848, 136832, 138951, 128740, 76681, 85198, 86576, 69797, 88549, 142255, 126566, 78497, 135035, 144318, 74362, 127991, 92003…	BS32870, BS43035, BS04265, BS64395, BS34410, BS33985, BS33955, BS14690, BS56680, BS44455, BS80285, BS45055, BS81925, BS08590, BS36960, BS34405, BS63370, BS06550, BS58000, BS30235, BS06450, BS10360, BS79405, BS37785, BS55065, BS78000, BS09505, BS66250, BS87955, BS07260, BS52760, BS22555, BS36965, BS42340, BS14335, BS69935, BS04220, BS89780, BS92860, BS81395, BS33315, BS26105, BS64355, BS26295, BS5…	CHC_T00007708001_1, CHC_T00005568001_1, CHC_T00003904001_1, CHC_T00002221001_1, CHC_T00005551001_1, CHC_T00002070001_1, CHC_T00004206001_1, CHC_T00003846001_1, CHC_T00007561001_1, CHC_T00007161001_1, CHC_T00005165001_1, CHC_T00000528001_1, CHC_T00001197001_1, CHC_T00006803001_1, CHC_T00006723001_1, CHC_T00007135001_1, CHC_T00006689001_1, CHC_T00001312001_1, CHC_T00006696001_1, CHC_T00007371001_1,…	CfaC1_16_0770, CfaC1_KB217838_0020, CfaC1_09_1400, CfaC1_29_3510, CfaC1_32_2880, CfaC1_19_0410, CfaC1_24_1510, CfaC1_25_2290, CfaC1_24_1520, CfaC1_33_2200, CfaC1_AODS01003234_0020, CfaC1_AODS01003159_0470, CfaC1_31_5040, CfaC1_33_2210, CfaC1_AODS01003233_0020, CfaC1_33_2220, CfaC1_33_3970,	CMA118C, CMQ228C, CMJ046C, CMR155C, CMV223C, CMM090C, CMO007C, CMO091C,	CAOG_06531T0, CAOG_01391T0, CAOG_05515T0, CAOG_03066T0, CAOG_02150T0, CAOG_10098T0, CAOG_00257T0, CAOG_08755T0, CAOG_09514T0, CAOG_06535T0, CAOG_02909T0, CAOG_06453T0, CAOG_09064T0, CAOG_09764T0, CAOG_03171T0, CAOG_06137T0, CAOG_08380T0, CAOG_05189T0, CAOG_08089T0, CAOG_06077T0, CAOG_01214T0, CAOG_00459T0, CAOG_09625T0, CAOG_06097T0, CAOG_02741T0, CAOG_05467T0, CAOG_02115T0, CAOG_05734T0, CAOG_04…	Cre16.g650600.t1.2, Cre05.g239700.t1.2, Cre03.g199950.t1.1, Cre06.g307250.t1.2, Cre06.g301850.t1.1, Cre17.g737100.t1.2, Cre02.g099601.t1.1, Cre06.g255100.t1.1, Cre06.g278257.t1.1, Cre03.g185050.t1.1, Cre11.g467450.t1.1, Cre12.g560450.t1.1, Cre02.g145850.t1.2, Cre02.g073500.t1.1, Cre11.g468356.t1.1, Cre16.g679400.t1.1, Cre06.g309900.t1.2, Cre12.g489250.t1.2, Cre17.g741700.t1.1, Cre10.g418750.t1.1,…	27388095, 27386512, 27388721, 27389051, 27385736, 27385803, 27389911, 27389179, 27394700, 27391410, 27392840, 27393568, 27387673, 27391003, 27395065, 27386031, 27387990, 27390118, 27392710, 27391034, 27393682, 27390679, 27387139, 27386494, 27393760, 27391696, 27386941, 27394876, 27386170, 27386463,	DDB0346607, DDB0230011, DDB0308083, DDB0347006, DDB0306254, DDB0306523, DDB0230051, DDB0347414, DDB0235370, DDB0238220, DDB0238316, DDB0232941, DDB0305781, DDB0348979, DDB0306533, DDB0349069, DDB0233956, DDB0252850, DDB0233511, DDB0267075, DDB0233338, DDB0302589, DDB0305165, DDB0306272, DDB0235251, DDB0304833, DDB0237556, DDB0346889, DDB0307121, DDB0308117, DDB0346962, DDB0233967, DDB0306088, DDB…	EG_transcript_68935, EG_transcript_3652, EG_transcript_10891, EG_transcript_32568, EG_transcript_3114, EG_transcript_1862, EG_transcript_1789, EG_transcript_12936, EG_transcript_2230, EG_transcript_9537, EG_transcript_3174, EG_transcript_24425, EG_transcript_589, EG_transcript_232, EG_transcript_4928, EG_transcript_5597, EG_transcript_281, EG_transcript_4584, EG_transcript_16642, EG_transcript_16…	D7G8J3_ECTSI, D8LM68_ECTSI, D7G811_ECTSI, D7FTT0_ECTSI, D7FHT3_ECTSI, D8LMX2_ECTSI, D8LEJ5_ECTSI, D7G0E3_ECTSI, D7FVL7_ECTSI, D8LGD5_ECTSI, D7G7U6_ECTSI, D8LMA1_ECTSI, D7FKB1_ECTSI, D7G712_ECTSI, D7FIP6_ECTSI, D7G8Q0_ECTSI, D8LLG7_ECTSI, D7FST2_ECTSI, D7FJ19_ECTSI, D8LNZ7_ECTSI, D7FIR2_ECTSI, D7FV12_ECTSI, D7FYC2_ECTSI, D7G1T9_ECTSI, D7FQT8_ECTSI, D8LRD9_ECTSI, D7FZ31_ECTSI, D8LAZ4_ECTSI, D8LR26_…	H696_04928T0, H696_04118T0, H696_01945T0, H696_02052T0, H696_02130T0, H696_04495T0, H696_06333T0, H696_04604T0, H696_04845T0, H696_03162T0, H696_02728T0, H696_00744T0, H696_01259T0, H696_01871T0, H696_00054T0,	GL50803_115245, GL50803_113616, GL50803_16267, GL50803_93294, GL50803_17536, GL50803_14601, GL50803_17531, GL50803_17571, GL50803_17391, GL50803_7829, GL50803_10552, GL50803_10825, GL50803_14895, GL50803_16343, GL50803_14345, GL50803_16595, GL50803_10167, GL50803_17412, GL50803_9143, GL50803_113137, GL50803_16273, GL50803_24122, GL50803_102110, GL50803_13584, GL50803_9493, GL50803_15499, GL50803_…	CCDS32987.1, CCDS8270.1, CCDS63218.1, CCDS77854.1, CCDS77262.1, CCDS33502.1, CCDS34732.1, CCDS56471.1, CCDS42031.1, CCDS9281.1, CCDS31681.1, CCDS45592.1, CCDS73699.1, CCDS53846.1, CCDS44494.1, CCDS1910.1, CCDS32954.1, CCDS1516.1, CCDS4370.1, CCDS5622.1, CCDS30763.2, CCDS33452.1, CCDS2789.1, CCDS41499.1, CCDS41958.1, CCDS41630.1, CCDS9905.1, CCDS56588.1, CCDS13948.1, CCDS56589.1, CCDS33812.1, CCDS…	LbrM.16.1520, LbrM.33.2950, LbrM.22.1200, LbrM.12.0620, LbrM.20.2070, LbrM.22.1600, LbrM.07.1010, LbrM.29.1940, LbrM.03.0280, LbrM.20.4280, LbrM.21.0930, LbrM.20.0620, LbrM.20.2100, LbrM.14.1310, LbrM.14.0770, LbrM.30.3160, LbrM.20.2090, LbrM.32.2440, LbrM.22.1205, LbrM.34.4830, LbrM.22.1620, LbrM.20.2080, LbrM.03.0980, LbrM.20.0610,	LmjF.35.4870, LmjF.30.3170, LmjF.33.2670, LmjF.07.0960, LmjF.21.0825, LmjF.03.0270, LmjF.22.1320, LmjF.14.0790, LmjF.34.0680, LmjF.16.1460, LmjF.29.1980, LmjF.32.2220, LmjF.12.0620, LmjF.34.0690, LmjF.34.2530,	27346100, 27340104, 27338831, 27344065, 27347030, 27346641, 27342982, 27345377, 27346919, 27347586, 27339814, 27346150, 27345314, 27347119, 27339826, 27346431, 27341433, 27343130, 27341353, 27348622, 27338685, 27347171, 27344994, 27344707, 27346232, 27341424, 27347453, 27347276,	fgeneshNG_pg.scaffold_1000177, fgeneshNG_pg.scaffold_38000035, fgeneshHS_pg.scaffold_47000070, estExt_fgeneshNG_pg.C_780027, fgeneshHS_pg.scaffold_56000058, fgeneshNG_pg.scaffold_1000586, fgeneshNG_pg.scaffold_71000075, estExt_fgeneshHS_pg.C_520051, fgeneshHS_pg.scaffold_3000104, fgeneshNG_pg.scaffold_27000144, fgeneshNG_pg.scaffold_51000141, fgeneshNG_pg.scaffold_33000114, estExt_fgeneshNG_pg.C_…	14944, 13876, 15411, 29473, 94219, 26787, 88532, 17433, 93746, 14802, 31590, 29345, 28018, 31052, 36640, 31813, 15401, 13773, 41684, 31113, 31745, 33608, 32006, 92778, 10107, 87761, 17109, 10106, 18871, 33488,	LOC_Os12g09670.1, LOC_Os05g47680.1, LOC_Os01g49740.1, LOC_Os02g50799.1, LOC_Os01g08510.1, LOC_Os02g48010.1, LOC_Os07g42790.1, LOC_Os03g51640.1, LOC_Os12g17310.1, LOC_Os08g29730.1, LOC_Os06g36050.1, LOC_Os10g42640.1, LOC_Os05g08790.1, LOC_Os05g02820.1, LOC_Os05g48620.1, LOC_Os05g39840.1, LOC_Os03g56200.1, ChrUn.fgenesh.mRNA.10, LOC_Os04g50204.1, LOC_Os03g27820.1, LOC_Os07g05390.1, LOC_Os01g56140.1…	Pem.6.2870, Pem.5.1570, Pem.25.1150, Pem.11.2550, Pem.46.1210, Pem.60.1120, Pem.23.1130, Pem.2.4730, Pem.6.2860, Pem.16.1830, Pem.2.6100, Pem.2.4720,	Phpat.006G076500.1.p, Phpat.018G073700.1.p, Phpat.007G014900.1.p, Phpat.002G025400.1.p, Phpat.014G098900.1.p, Phpat.023G048900.1.p, Phpat.013G029600.1.p, Phpat.003G012800.1.p, Phpat.012G040100.1.p, Phpat.014G065100.1.p, Phpat.010G089700.1.p, Phpat.004G043600.1.p, Phpat.016G067500.1.p, Phpat.001G021800.1.p, Phpat.006G081200.1.p, Phpat.021G002900.1.p, Phpat.023G031100.1.p, Phpat.003G072700.1.p, Php…	evm.model.contig_2163.1, evm.model.contig_558.4, evm.model.contig_3387.1, evm.model.contig_527.15, evm.model.contig_3492.1, evm.model.contig_3840.1, evm.model.contig_2696.1, evm.model.contig_498.8, evm.model.contig_4602.1, evm.model.contig_2706.1, evm.model.contig_2077.12, evm.model.contig_2063.1, evm.model.contig_3405.9, evm.model.contig_3431.7, evm.model.contig_3431.5, evm.model.contig_3446.5, …	solexa3734853_5.r1.exp_4, contig27563_1.f1.exp_1, solexa3722025_1.f1.exp_3, solexa3748438_1.f1.exp_9, solexa3793463_1.f1.exp_4, solexa3420058_1.r1.exp_1, solexa3798821_5.r1.exp_4, contig30411_1.exp_1, solexa3791070_1.exp_4, contig14292_1.exp_2, solexa3767783_1.f1.exp_1, solexa3731643_1.r1.exp_1, solexa3495124_1.f1.exp_1, solexa3764013_6.r1.exp_2, solexa3779958_1.f1.exp_12, solexa3331006_1.exp_1, …	YOR177C, YPL253C, YJR134C, YDR285W, YLR309C, YDR356W, YDL099W, YPR018W, YOR195W, YIL149C, YDL197C, YNL225C, YKR095W,	Tb927.3.4510, Tb927.11.11480, Tb927.6.4520, Tb927.8.780, Tb927.4.2070, Tb927.10.1450, Tb927.1.3940, Tb927.9.9640, Tb927.2.3990, Tb927.10.950, Tb927.11.15450, Tb927.4.3740, Tb927.7.3330,	TcCLB.504133.15, TcCLB.510247.10, TcCLB.504227.5, TcCLB.511131.60, TcCLB.507933.10, TcCLB.511559.10, TcCLB.509167.60, TcCLB.510533.210, TcCLB.506885.330, TcCLB.504019.3, TcCLB.506529.440, TcCLB.511253.10, TcCLB.506885.420, TcCLB.509267.70, TcCLB.508317.30, TcCLB.511557.50, TcCLB.511805.20, TcCLB.507257.50, TcCLB.510859.30, TcCLB.511109.70, TcCLB.509631.140,	TVAG_008690, TVAG_277880, TVAG_185950, TVAG_161590, TVAG_410100, TVAG_427270, TVAG_244940, TVAG_438880, TVAG_424570, TVAG_157960, TVAG_158180, TVAG_069880, TVAG_393880, TVAG_473490, TVAG_021770, TVAG_181960, TVAG_001900, TVAG_234170, TVAG_202830, TVAG_134300, TVAG_205280, TVAG_426210, TVAG_037540, TVAG_451420, TVAG_045020, TVAG_176990, TVAG_139760, TVAG_236580, TVAG_076300, TVAG_088160, TVAG_0181…	23138689, 23127630, 23133896, 23125812, 23134761, 23137314, 23130171, 23134449, 23129207, 23123999, 23137781, 23125906, 23129435, 23130125, 23137780, 23128229, 23130509, 23138260, 23127691, 23130847, 23133938, 23129836, 23132016, 23126167, 23134706, 23134471, 23138090, 23131475, 23135531, 23126525, 23129053, 23133003, 23131260, 23130696, 23136325, 23135366, 23127944, 23130187, 23134104, 23130403,…
OG000005		63849, 71254, 31715, 17171, 9404, 65316, 9000, 14747, 17068, 17531, 8214, 8994, 9018, 16576, 19053, 71733, 17889, 6342, 34517, 32286, 9434, 17250, 9576, 19981, 17018, 9354, 23269, 69134, 28594, 64341, 9314, 70409, 6078, 9995, 59062, 17857, 55048, 9375, 32583,	AT1G73530.1, AT1G54080.2, AT1G51510.1, AT3G19350.1, AT5G40490.1, AT2G22100.1, AT4G03110.1, AT1G34140.1, AT4G02430.2, AT1G01080.2, AT3G06970.1, AT2G43410.2, AT5G53680.1, AT2G18830.1, AT3G13224.2, AT2G33410.1, AT3G07810.2, AT1G55310.3, AT3G14100.1, AT5G54900.1, AT5G06210.1, AT1G17370.1, AT3G53500.2, AT2G36660.1, AT1G49600.1, AT4G39260.1, AT1G58470.1, AT1G60650.1, AT5G09880.1, AT2G22090.2, AT4G36960…	BDET_04251, BDET_07347, BDET_00290, BDET_02611, BDET_04323, BDET_04987, BDET_00510, BDET_05350, BDET_06749, BDET_02204, BDET_03052, BDET_00121, BDET_07095, BDET_06285, BDET_04324, BDET_02287, BDET_08700, BDET_04399, BDET_04915, BDET_00482, BDET_04842, BDET_02753, BDET_03653, BDET_05387, BDET_05388, BDET_03446, BDET_07258, BDET_08124,	27764, 85659, 83577, 138899, 49284, 147099, 32747, 86277, 38103, 25889, 27874, 86310, 27673, 88500, 33904, 37653, 32410, 32332, 89018, 137561, 67515, 90358, 88935, 91163, 133448, 87476, 42534, 131027, 89292, 84358, 86968, 39619, 74453, 67235, 85217, 79827, 136719, 84790, 88481, 86055, 31071, 73409, 81572, 38264, 67748, 85375, 32628, 80804, 136114, 79102, 75195, 88389, 134368, 53990, 55026, 92895,…	BS74435, BS71250, BS03570, BS58555, BS28990, BS59635, BS20795, BS49155, BS42080, BS44715, BS45470, BS52180, BS69820, BS43375, BS27045, BS16030, BS27780, BS51390, BS15590, BS28995, BS17185, BS13490, BS41215, BS02025, BS15595, BS94475, BS44720, BS86895, BS28970, BS58560, BS20790, BS59645, BS52920, BS77385, BS71245, BS29155, BS56095, BS87985c, BS82260,	CHC_T00001532001_1, CHC_T00010143001_1, CHC_T00010038001_1, CHC_T00009470001_1, CHC_T00010299001_1, CHC_T00010323001_1, CHC_T00010016001_1, CHC_T00008215001_1, CHC_T00010191001_1, CHC_T00001902001_1, CHC_T00009064001_1, CHC_T00009125001_1, CHC_T00010093001_1, CHC_T00010225001_1, CHC_T00010055001_1, CHC_T00007277001_1, CHC_T00006486001_1, CHC_T00010032001_1, CHC_T00010202001_1, CHC_T00000666001_1,	CfaC1_08_0720, CfaC1_14_0310, CfaC1_28_0280, CfaC1_35_0500, CfaC1_21_0300, CfaC1_KB217669_0030, CfaC1_KB217606_0160, CfaC1_28_0710, CfaC1_35_1920, CfaC1_31_4280, CfaC1_08_1660, CfaC1_35_1900, CfaC1_35_1950, CfaC1_25_1600, CfaC1_14_0290, CfaC1_21_0840, CfaC1_35_1910, CfaC1_25_1580, CfaC1_14_0320, CfaC1_31_5210, CfaC1_25_1620, CfaC1_31_2330, CfaC1_23_1920, CfaC1_KB217669_0050, CfaC1_25_1590, CfaC1_…	CMT598C, CME063C, CMS187C, CMH159C, CMM078C, CMO334C, CMF108C, CMI122C, CMJ286C, CMM217C, CMR392C, CML202C,	CAOG_07947T0, CAOG_07597T1, CAOG_01821T0, CAOG_08620T0, CAOG_01896T0, CAOG_04546T0, CAOG_00934T0, CAOG_07597T2, CAOG_02177T0, CAOG_02302T0, CAOG_08946T0, CAOG_07597T3, CAOG_06059T0, CAOG_04093T0, CAOG_04799T0, CAOG_00657T0, CAOG_01841T0, CAOG_07342T0, CAOG_00327T0, CAOG_07016T0, CAOG_03502T0, CAOG_10071T0, CAOG_04274T0, CAOG_01228T0, CAOG_03829T0, CAOG_00657T1, CAOG_02736T0, CAOG_03500T0, CAOG_03…	Cre09.g392350.t1.2, Cre13.g602850.t1.1, Cre06.g288750.t1.2, Cre08.g368500.t1.2, Cre13.g586916.t1.1, Cre06.g269450.t1.2, Cre10.g466450.t1.1, Cre04.g213905.t1.1, Cre03.g162750.t1.2, Cre06.g280550.t1.1, Cre04.g217953.t1.1, Cre03.g177200.t1.2, Cre09.g408150.t1.2, Cre16.g662702.t1.1, Cre01.g032300.t1.2, Cre02.g095101.t1.1, Cre03.g164950.t1.1, Cre09.g408200.t1.2, Cre17.g729150.t1.2, Cre16.g656250.t1.1,…	27386153, 27388491, 27391685, 27388917, 27391526, 27386656, 27393319, 27388004, 27388700, 27387677, 27386095, 27389538, 27393800, 27390058, 27390077, 27389684, 27387512, 27387831, 27387445, 27395170, 27394787, 27388356, 27393502, 27389500, 27386290, 27386615, 27391763, 27388679, 27386799, 27391063, 27388244,	DDB0233757, DDB0347835, DDB0233759, DDB0233327, DDB0233675, DDB0233386, DDB0307467, DDB0233749, DDB0233922, DDB0231494, DDB0306086, DDB0233651, DDB0234241, DDB0233350, DDB0233340, DDB0233639, DDB0306681, DDB0233172, DDB0233352, DDB0305602, DDB0233134, DDB0304622, DDB0233747, DDB0233345, DDB0233351, DDB0349481, DDB0233706, DDB0305495, DDB0233309, DDB0233674, DDB0233359, DDB0346657, DDB0232419, DDB…	EG_transcript_32376, EG_transcript_15314, EG_transcript_47270, EG_transcript_15748, EG_transcript_2739, EG_transcript_8854, EG_transcript_992, EG_transcript_26072, EG_transcript_40823, EG_transcript_45856, EG_transcript_11379, EG_transcript_8433, EG_transcript_23408, EG_transcript_29944, EG_transcript_22332, EG_transcript_46762, EG_transcript_24977, EG_transcript_18754, EG_transcript_16852, EG_tr…	D7FW71_ECTSI, D7FWX1_ECTSI, D7G4R7_ECTSI, D7FN41_ECTSI, D7G2Q3_ECTSI, D8LTT6_ECTSI, D7FV61_ECTSI, D8LQE3_ECTSI, D7FP47_ECTSI, D7G466_ECTSI, D7G7E1_ECTSI, D7FPG0_ECTSI, D7G6S0_ECTSI, D8LT06_ECTSI, D7FM62_ECTSI, D8LTD5_ECTSI, D7FQT7_ECTSI, D8LNL8_ECTSI, D7FV60_ECTSI, D8LGN3_ECTSI, D7FM19_ECTSI, D7FRI3_ECTSI, D7FTW5_ECTSI, D7FNP3_ECTSI, D7FK48_ECTSI, D7FKJ7_ECTSI, D7G5E4_ECTSI, D8LGH4_ECTSI, D7FPK4_…	H696_00281T0, H696_02446T0, H696_01630T0, H696_00781T0, H696_05285T0, H696_02816T0, H696_02259T0, H696_01730T0, H696_05148T0, H696_00436T0, H696_04732T0, H696_03810T0, H696_00876T0, H696_05477T0, H696_05595T0, H696_00041T0, H696_02991T0, H696_00563T0,	GL50803_25011, GL50803_11186, GL50803_5942, GL50803_6054,	CCDS32230.1, CCDS4193.1, CCDS72872.1, CCDS333.1, CCDS63081.1, CCDS10531.1, CCDS7613.1, CCDS55984.1, CCDS6839.1, CCDS8370.1, CCDS6515.1, CCDS53315.1, CCDS46618.1, CCDS55478.1, CCDS11600.1, CCDS7939.1, CCDS14460.1, CCDS2325.1, CCDS164.1, CCDS553.1, CCDS55510.1, CCDS30629.1, CCDS32818.1, CCDS45805.1, CCDS45405.1, CCDS14661.1, CCDS10465.1, CCDS76658.1, CCDS12203.1, CCDS438.1, CCDS44115.1, CCDS35481.1…	LbrM.33.1710, LbrM.18.0190, LbrM.34.2480, LbrM.29.2920, LbrM.10.1130, LbrM.29.2890, LbrM.33.1740, LbrM.25.0470, LbrM.09.0080, LbrM.31.0530, LbrM.29.1440, LbrM.25.0450, LbrM.25.0440, LbrM.26.0770, LbrM.29.0330, LbrM.18.0200, LbrM.18.0650, LbrM.33.1720, LbrM.33.0260, LbrM.18.0210, LbrM.29.1510, LbrM.34.4980, LbrM.09.0110, LbrM.24.2450, LbrM.34.2130, LbrM.25.0080, LbrM.26.1550, LbrM.06.0760, LbrM.09…	LmjF.34.4560, LmjF.29.2830, LmjF.10.1030, LmjF.09.0060, LmjF.24.1570, LmjF.35.4130, LmjF.29.1370, LmjF.25.0490, LmjF.29.1340, LmjF.18.0190, LmjF.35.5040, LmjF.25.0080, LmjF.29.1350, LmjF.26.0760, LmjF.18.0170, LmjF.09.0090, LmjF.35.2550, LmjF.33.0260, LmjF.18.0590, LmjF.33.1470, LmjF.29.0390, LmjF.06.0770, LmjF.35.2200, LmjF.33.1450, LmjF.18.0180, LmjF.09.0080, LmjF.25.0500, LmjF.29.1360, LmjF.33…	27347474, 27345971, 27347510, 27347426, 27346897, 27348936, 27343393, 27340788, 27341960, 27348424, 27341027, 27340620, 27348013, 27347994, 27338875, 27348327, 27342438, 27338808, 27340089, 27345733, 27343057, 27344868, 27339591, 27347590, 27347879, 27341690, 27340564, 27339130, 27347362, 27343989, 27348897, 27344288,	estExt_Genewise1.C_170149, e_gw1.1.588.1, estExt_fgeneshNG_pg.C_350141, fgeneshNG_pg.scaffold_26000192, fgeneshHS_pg.scaffold_17000046, gw1.30.117.1, gw1.6.61.1, gw1.21.108.1, estExt_fgeneshHS_pg.C_70085, fgeneshNG_pg.scaffold_33000023, estExt_fgeneshHS_pg.C_200112, e_gw1.5.303.1, estExt_fgeneshNG_pg.C_470114, fgeneshHS_pg.scaffold_44000007, fgeneshHS_pg.scaffold_26000049, estExt_fgeneshNG_kg.C_4…	9485, 38809, 34381, 6420, 7602, 50098, 8174, 39629, 8830, 9858, 7191, 93859, 8794, 7586, 92667, 13679, 42846, 34965, 24530, 119589, 12693, 15612, 32831, 27365,	LOC_Os02g54690.1, LOC_Os08g09100.1, LOC_Os01g31810.2, LOC_Os03g04780.1, LOC_Os04g52960.1, LOC_Os03g59550.1, LOC_Os01g74340.1, LOC_Os05g13650.1, LOC_Os08g44290.1, LOC_Os07g41120.1, LOC_Os05g30140.1, LOC_Os03g40310.1, LOC_Os08g04440.1, LOC_Os01g56120.1, LOC_Os01g21420.1, LOC_Os10g30370.1, LOC_Os07g43950.1, LOC_Os01g56110.1, LOC_Os02g54700.2, LOC_Os02g39720.2, LOC_Os09g28810.1, LOC_Os11g07490.1, LOC…	Pem.14.1920, Pem.14.2230, Pem.39.1010, Pem.7.1650, Pem.1.3380, Pem.7.1970, Pem.15.1960, Pem.1.2280, Pem.12.1460, Pem.29.1070, Pem.4.1770, Pem.45.1330, Pem.3.1760, Pem.7.1640, Pem.1.2260, Pem.1.4640, Pem.12.2640, Pem.23.1550, Pem.16.1370, Pem.1.1390, Pem.30.1380, Pem.7.1980, Pem.25.1310, Pem.9.2210, Pem.1.2300, Pem.21.1590, Pem.1.2270, Pem.4.3490,	Phpat.024G063100.1.p, Phpat.024G063300.1.p, Phpat.001G074400.1.p, Phpat.001G124400.1.p, Phpat.012G082800.1.p, Phpat.021G012500.1.p, Phpat.020G032400.1.p, Phpat.002G039500.1.p, Phpat.010G012800.1.p, Phpat.012G034500.1.p, Phpat.012G057100.1.p, Phpat.023G045200.1.p, Phpat.004G021700.1.p, Phpat.008G017600.1.p, Phpat.009G066400.1.p, Phpat.012G086200.1.p, Phpat.014G091100.1.p, Phpat.015G081300.1.p, Php…	evm.model.contig_496.11, evm.model.contig_2280.1, evm.model.contig_2102.19, evm.model.contig_2015.16, evm.model.contig_504.2, evm.model.contig_3476.3, evm.model.contig_2054.15, evm.model.contig_2084.15, evm.model.contig_4406.9, evm.model.contig_632.6, evm.model.contig_2096.26, evm.model.contig_3505.4, evm.model.contig_4464.1, evm.model.contig_3470.3, evm.model.contig_2500.1, evm.model.contig_433.…	solexa3739947_1.exp_2, solexa3736062_1.r1.exp_1, contig30729_1.exp_1, solexa3745560_1.f1.exp_4, solexa1491887_1.f1.exp_2, contig99519_1.exp_3, contig11400_1.exp_3, solexa693744_1.exp_1, contig122938_2.r1.exp_3, contig21293_1.r1.exp_3, solexa3804326_1.r1.exp_2, solexa468089_1.exp_1, solexa3769642_1.f1.exp_10, solexa3745921_1.r1.exp_3, contig10539_1.exp_3, contig16841_1.exp_5, solexa3768981_1.exp_2…	YDR432W, YHR086W, YNL175C, YBR212W, YIR005W, YOR319W, YOL041C, YDR429C, YIL061C, YNL110C, YGL044C, YGR159C, YNL004W, YHR015W, YKL214C, YCL011C, YNL016W, YFR032C, YFR023W, YER165W, YOL123W, YGR250C,	Tb927.11.510, Tb927.3.3960, Tb927.9.6870, Tb927.7.1180, Tb927.10.10830, Tb927.11.530, Tb927.10.12090, Tb927.8.4450, Tb927.3.3930, Tb927.4.400, Tb927.3.2930, Tb927.11.12120, Tb927.11.500, Tb927.3.3940, Tb927.7.320, Tb927.8.6650, Tb927.8.4830, Tb927.10.13540, Tb927.11.12100, Tb927.9.9290, Tb927.8.990, Tb927.10.12100, Tb927.3.5280, Tb927.2.4710, Tb927.9.10770, Tb927.9.13280, Tb927.7.3730, Tb927.7.53…	TcCLB.507093.229, TcCLB.507093.250, TcCLB.508145.10, TcCLB.506625.70, TcCLB.506693.30, TcCLB.508213.20, TcCLB.506565.4, TcCLB.508837.140, TcCLB.506399.40, TcCLB.508145.30, TcCLB.510143.80, TcCLB.504165.20, TcCLB.506885.70, TcCLB.510755.120, TcCLB.508145.20, TcCLB.506825.10, TcCLB.503683.30, TcCLB.506795.10, TcCLB.509581.50, TcCLB.503683.11, TcCLB.510747.80, TcCLB.508569.90, TcCLB.511127.10, TcCLB…	TVAG_368990, TVAG_043470, TVAG_361530, TVAG_240830, TVAG_477650, TVAG_345400, TVAG_161250, TVAG_166930, TVAG_178640, TVAG_068850, TVAG_324910, TVAG_062650, TVAG_371310, TVAG_256070, TVAG_022380, TVAG_385330, TVAG_508040, TVAG_087560, TVAG_434500, TVAG_468080, TVAG_371220, TVAG_043050, TVAG_428650, TVAG_478990, TVAG_002940, TVAG_475440, TVAG_210380, TVAG_270500, TVAG_357520, TVAG_139660, TVAG_1109…	23126389, 23135620, 23137281, 23139131, 23125007, 23129163, 23124286, 23128044, 23138205, 23125363, 23126996, 23130851, 23129395, 23128808, 23125070, 23127993, 23124908, 23124974, 23130278, 23129886, 23139059, 23129502, 23133821, 23131130, 23125655, 23137483, 23137384, 23124842, 23127843, 23125763, 23129060,
OG000006		72285, 63587, 19966, 69561, 65962, 66437, 17223, 63703, 67049, 60846, 71796, 33837, 68098, 30718, 23716, 71954, 64659, 64255, 72087, 67010, 66407, 67196, 61637, 34584, 62405, 62261,	AT5G19320.1, AT3G06000.1, AT1G34510.1, AT4G37520.1, AT5G14130.1, AT3G49960.1, AT5G55540.1, AT3G49110.1, AT1G77100.1, AT4G08780.1, AT3G63130.1, AT5G19880.1, AT4G30170.1, AT5G64110.1, AT2G18980.1, AT2G39040.1, AT4G33870.1, AT4G08770.1, AT3G28200.1, AT4G37530.1, AT5G64120.1, AT3G18730.1, AT3G49120.1, AT3G32980.1, AT2G35380.1, AT5G39580.1, AT5G67400.1, AT1G10510.1,	BDET_02989, BDET_04483, BDET_01772, BDET_01108, BDET_05525, BDET_07353, BDET_01287, BDET_07983, BDET_00116, BDET_02990, BDET_00976, BDET_06295, BDET_02469,	141361, 126229, 70006, 136087, 137408, 136602, 89761, 131949, 135735, 130385, 135068, 131950, 132726, 85657, 74841, 72572, 75104, 90801, 87023, 86344, 132295, 56830, 140067, 144450, 88472, 132220, 74747, 77728, 89173, 88347, 129438,	BS27355, BS36370, BS72435, BS30845, BS52395, BS53210, BS12195, BS46765, BS11410, BS71855, BS66650, BS81190, BS06745, BS19315, BS51635, BS22920, BS58540, BS61245, BS81175, BS42165, BS18895, BS61790, BS58190, BS47180, BS36570, BS77500, BS91450, BS15155, BS06515, BS77510, BS74605, BS94645, BS17115, BS06340, BS27360, BS74600, BS61240, BS61785, BS23255, BS94530, BS27245, BS46060c, BS28830, BS50400, BS…	CHC_T00003386001_1, CHC_T00002948001_1, CHC_T00002178001_1,	CfaC1_22_0310, CfaC1_AODS01003341_0010, CfaC1_20_1520, CfaC1_26_2620, CfaC1_29_0160, CfaC1_27_0320, CfaC1_06_0760, CfaC1_05_0180, CfaC1_AODS01003159_1440, CfaC1_12_2040, CfaC1_32_0690, CfaC1_AODS01003283_0020, CfaC1_25_3200, CfaC1_08_0470, CfaC1_15_1300, CfaC1_AODS01003339_0010,	CMG035C, CMT302C,	CAOG_07749T0, CAOG_05437T0, CAOG_00983T0, CAOG_04559T0, CAOG_09694T0, CAOG_05085T0, CAOG_09083T0, CAOG_09567T0, CAOG_01820T0, CAOG_01660T0, CAOG_05361T0, CAOG_09849T0, CAOG_00267T0, CAOG_07665T0, CAOG_01221T0, CAOG_08025T0, CAOG_04973T0, CAOG_10088T0, CAOG_04141T0, CAOG_09993T0, CAOG_05649T0, CAOG_03188T1, CAOG_03306T0, CAOG_05642T0, CAOG_05294T1, CAOG_06497T0, CAOG_04154T0, CAOG_01933T0, CAOG_07…	Cre07.g314800.t1.2, Cre03.g144887.t1.1, Cre01.g045350.t1.2, Cre09.g397993.t1.1, Cre10.g424600.t1.1, Cre12.g522300.t1.1, Cre01.g051750.t2.1, Cre16.g648150.t1.1, Cre11.g467669.t1.1, Cre12.g529800.t1.1, Cre06.g291850.t1.2, Cre13.g579000.t1.1, Cre10.g439750.t1.2, Cre10.g438500.t1.2, Cre06.g285900.t1.1, Cre06.g279976.t1.1, Cre06.g302700.t1.1, Cre01.g011750.t1.1, Cre07.g317750.t1.1, Cre16.g668150.t1.2,…	27385748, 27393008, 27393907, 27393666,	DDB0307932, DDB0201568, DDB0266619, DDB0237762, DDB0348248, DDB0306924, DDB0238868, DDB0237988, DDB0308144, DDB0266676, DDB0349186, DDB0232235, DDB0233388, DDB0185082, DDB0346974, DDB0308037, DDB0229988, DDB0185176, DDB0307665, DDB0220015, DDB0306874, DDB0238632, DDB0306479, DDB0233293, DDB0306893, DDB0306728, DDB0308161, DDB0232052, DDB0304945, DDB0306918, DDB0306460, DDB0349171,	EG_transcript_1961, EG_transcript_4474, EG_transcript_66051, EG_transcript_27527, EG_transcript_38685, EG_transcript_63201, EG_transcript_62939, EG_transcript_26997, EG_transcript_26963, EG_transcript_3186, EG_transcript_36876, EG_transcript_56382, EG_transcript_12893, EG_transcript_65740, EG_transcript_13760, EG_transcript_5775, EG_transcript_11070, EG_transcript_47840, EG_transcript_9780, EG_tr…	D8LCL7_ECTSI, D8LGM9_ECTSI, D8LSY1_ECTSI, D8LRX7_ECTSI, D7G2L7_ECTSI, D8LEL3_ECTSI, D7FM61_ECTSI, D7FTY6_ECTSI, D8LG58_ECTSI, D7G5K1_ECTSI, D7FT35_ECTSI, D7FMX3_ECTSI, D7G0L6_ECTSI, D7FPR4_ECTSI, D7FZR4_ECTSI, D8LKL9_ECTSI, D8LFA2_ECTSI, D8LLY3_ECTSI, D8LKA2_ECTSI, D8LT62_ECTSI, D7G5T8_ECTSI, D7G0Q5_ECTSI, D8LRW6_ECTSI, D8LQQ9_ECTSI, D8LBL5_ECTSI, D8LGB3_ECTSI, D7FZZ9_ECTSI, D8LHG7_ECTSI, D8LHE6_…	H696_01213T0, H696_02172T0, H696_00334T0, H696_00867T0, H696_03393T0, H696_03168T1, H696_00214T0, H696_02953T0, H696_03168T0, H696_02901T0, H696_04501T0, H696_06215T0, H696_02417T0, H696_03193T0, H696_03841T0, H696_04575T0, H696_02862T0, H696_03406T0, H696_00572T0,	GL50803_15553, GL50803_5567, GL50803_4165, GL50803_11932, GL50803_14868, GL50803_7966, GL50803_4554, GL50803_17506, GL50803_6245, GL50803_14407,	CCDS8416.1, CCDS56096.1, CCDS12938.1, CCDS4910.1, CCDS3208.2, CCDS44249.1, CCDS10047.2, CCDS74458.1, CCDS13801.1, CCDS12935.1, CCDS11797.1, CCDS77400.1, CCDS5427.1, CCDS7697.1, CCDS54672.1, CCDS10773.1, CCDS7776.1, CCDS66943.1, CCDS12937.1, CCDS10746.1, CCDS533.1, CCDS45513.1, CCDS34456.1, CCDS32054.1, CCDS56458.1, CCDS77654.1, CCDS33179.1, CCDS54973.1, CCDS6432.1, CCDS14012.1, CCDS34563.1, CCDS9…	LbrM.23.0170, LbrM.17.0990, LbrM.31.1810, LbrM.12.0700, LbrM.31.1850, LbrM.29.2870, LbrM.30.0160, LbrM.09.1590, LbrM.17.0920, LbrM.35.4480, LbrM.28.2140, LbrM.26.0520, LbrM.32.0540, LbrM.27.1420, LbrM.05.0150,	LmjF.12.0700, LmjF.36.4230, LmjF.17.0900, LmjF.31.1600, LmjF.30.0150, LmjF.29.2810, LmjF.05.0150, LmjF.23.0150, LmjF.27.1290, LmjF.28.1990, LmjF.26.0500, LmjF.32.0470, LmjF.09.1520,	27347170, 27343484, 27341673, 27344478, 27339588, 27347352, 27342436, 27339857, 27348261, 27341508, 27340873, 27349249, 27347397, 27349122,	fgeneshNG_pg.scaffold_58000126, fgeneshNG_pg.scaffold_53000002, fgeneshNG_pg.scaffold_16000086, fgeneshHS_pg.scaffold_67000013, fgeneshHS_pg.scaffold_498000001, fgeneshNG_pg.scaffold_3000203, fgeneshNG_pg.scaffold_43000015, fgeneshNG_pg.scaffold_23000095, estExt_fgeneshHS_pg.C_60118, fgeneshNG_pg.scaffold_267000005, estExt_fgeneshHS_pg.C_450019, fgeneshHS_pg.scaffold_471000001, fgeneshNG_pg.scaff…	5718, 34199, 32178, 33382, 2293, 34148,	LOC_Os06g13050.1, LOC_Os03g55410.1, LOC_Os06g48000.1, LOC_Os05g33870.1, LOC_Os05g04500.1, LOC_Os03g55420.1, LOC_Os04g01550.1, LOC_Os02g14160.1, LOC_Os01g22336.1, LOC_Os07g02440.1, LOC_Os03g22010.1, LOC_Os06g48010.1, LOC_Os05g04450.1, LOC_Os03g53990.1, LOC_Os01g73200.1, LOC_Os07g44590.1, LOC_Os03g32050.1, LOC_Os01g22249.1, LOC_Os05g06970.1, LOC_Os12g34524.1, LOC_Os01g22370.1, LOC_Os04g56180.1, LOC…	Pem.52.1250, Pem.21.1380, Pem.28.1610, Pem.25.1640, Pem.3.2770, Pem.60.1020, Pem.19.1090, Pem.1.3360, Pem.18.1940, Pem.10.1430, Pem.17.1160, Pem.6.1640,	Phpat.003G052800.1.p, Phpat.010G078700.1.p, Phpat.013G080900.1.p, Phpat.011G060200.1.p, Phpat.016G078100.1.p, Phpat.006G000100.1.p, Phpat.002G117800.1.p, Phpat.007G040800.1.p, Phpat.026G012400.1.p, Phpat.014G096200.1.p, Phpat.015G083400.1.p, Phpat.010G064700.1.p, Phpat.022G030300.1.p, Phpat.003G095500.1.p, Phpat.006G023500.1.p, Phpat.004G003700.1.p, Phpat.003G083200.1.p, Phpat.012G060400.1.p, Php…	evm.model.contig_637.5, evm.model.contig_510.19, evm.model.contig_479.15,	contig83422_1.exp_3, contig83422_1.exp_2, solexa3735293_1.f1.exp_9, solexa3759558_1.exp_10, contig74622_1.exp_1, solexa3803593_1.f1.exp_19, contig27152_1.exp_2, solexa3076705_1.exp_3, solexa3751597_1.exp_7, contig47238_1.exp_1, contig21863_1.exp_6, contig81851_1.f1.exp_2, solexa3779600_1.exp_1, solexa3798402_1.f1.exp_1, contig69199_1.exp_1, solexa3716411_3.r1.exp_3, solexa3743423_1.exp_2, contig1…	YMR235C,	Tb927.11.1960, Tb927.6.1550, Tb927.11.16880, Tb927.11.6370, Tb927.7.1430, Tb927.10.9570, Tb927.5.2270, Tb927.11.5040, Tb927.11.13680, Tb927.7.2730, Tb05.5K5.50, Tb927.10.820, Tb927.7.7240, Tb927.8.2120, Tb927.1.4180, Tb927.11.8950, Tb927.3.2950, Tb927.5.4400, Tb927.10.14610,	TcCLB.508357.23, TcCLB.508205.4, TcCLB.506529.320, TcCLB.510315.4, TcCLB.510611.50, TcCLB.510101.250, TcCLB.506213.40, TcCLB.511801.10, TcCLB.511315.30, TcCLB.510523.20, TcCLB.506753.80, TcCLB.503579.20, TcCLB.507669.14, TcCLB.506693.50, TcCLB.449247.20, TcCLB.505807.150,	TVAG_369310, TVAG_054170, TVAG_476800, TVAG_364170, TVAG_362860, TVAG_061580, TVAG_393960, TVAG_159540, TVAG_393240, TVAG_077830, TVAG_359000, TVAG_349380, TVAG_372040, TVAG_472630, TVAG_447460, TVAG_327200, TVAG_244570, TVAG_056420, TVAG_222900, TVAG_227780, TVAG_199540, TVAG_297510, TVAG_173940, TVAG_124580, TVAG_284370, TVAG_195860, TVAG_439720, TVAG_160050, TVAG_121930, TVAG_204150, TVAG_4415…	23137778, 23132807, 23133591, 23134265, 23130880, 23125023, 23128857, 23134700, 23134799, 23133071, 23136217, 23125357, 23126162, 23135707, 23126333, 23134468, 23127717, 23123925,
OG000007		62027, 61206, 65991,	AT4G01570.1, AT3G62470.1, AT4G11690.1, AT2G44880.1, AT1G71210.1, AT4G16390.1, AT5G18950.1, AT4G38150.1, AT1G62590.1, AT1G79490.1, AT2G16880.1, AT5G15980.1, AT5G44230.1, AT3G54980.1, AT1G71460.1, AT3G24000.1, AT4G32430.1, AT5G06400.1, AT4G16835.1, AT2G39620.1, AT4G02750.1, AT5G15280.1, AT3G46790.1, AT5G28370.1, AT3G02330.1, AT1G25360.1, AT1G12700.1, AT4G21170.1, AT1G17630.1, AT2G19280.1, AT1G08610…	BDET_04063, BDET_08601, BDET_03416, BDET_06356, BDET_04078, BDET_01616, BDET_07358, BDET_05860, BDET_05236, BDET_08468, BDET_05345, BDET_04406, BDET_05209, BDET_05863, BDET_04103, BDET_04013, BDET_05659,	65704, 76960, 81109, 136009, 26133, 145913, 68422, 147575, 82393, 146515, 80529, 76414, 146308, 80807, 86054, 131319, 26025, 135225, 74310, 72686, 131801, 83962, 143362, 90961, 141847, 84147, 137649, 137648, 77339, 76415, 25973, 129019, 143975, 145050, 86687, 67649, 75875, 125586, 147039, 135279, 131828, 40165, 25840, 139890, 144091, 139984, 87749, 125979, 36738, 138176, 76662, 145051, 62536, 315…	BS33405, BS15915, BS45860, BS22375, BS13135, BS22370, BS72205, BS24295, BS24290,	CHC_T00007367001_1, CHC_T00007142001_1, CHC_T00007519001_1, CHC_T00000889001_1, CHC_T00007940001_1, CHC_T00004314001_1, CHC_T00008166001_1, CHC_T00002161001_1, CHC_T00006965001_1, CHC_T00005566001_1, CHC_T00001427001_1, CHC_T00002486001_1, CHC_T00000207001_1,	CfaC1_08_0570, CfaC1_21_0110, CfaC1_30_4340, CfaC1_31_3220, CfaC1_35_4550, CfaC1_18_1110,	CMA022C, CMQ136C, CML043C, CMI218C, CMR044C, CMS278C, CMN222C,	CAOG_06374T0, CAOG_10059T0,	Cre01.g050500.t1.1, Cre06.g298300.t1.1, Cre01.g068012.t1.1, Cre16.g649800.t1.1, Cre10.g437150.t1.2, Cre08.g358250.t1.2, Cre01.g025950.t1.2, Cre12.g554528.t1.1, Cre12.g511400.t1.1,	27393768, 27391523, 27395120, 27393705, 27385954, 27388559, 27390045, 27391859, 27386248, 27389602, 27390288, 27388818, 27386124, 27390591, 27393156, 27391422, 27390120, 27394865,	DDB0346530, DDB0306548, DDB0346718, DDB0308677, DDB0308700, DDB0346527,	EG_transcript_46255, EG_transcript_1294, EG_transcript_11809, EG_transcript_13096, EG_transcript_8170, EG_transcript_70527, EG_transcript_5202, EG_transcript_6733, EG_transcript_14455, EG_transcript_12952, EG_transcript_4427, EG_transcript_3235, EG_transcript_12380, EG_transcript_18746, EG_transcript_443, EG_transcript_25575, EG_transcript_28927, EG_transcript_3890, EG_transcript_11675, EG_transc…	D7G0N2_ECTSI, D8LDQ5_ECTSI, D7G1L0_ECTSI, D7FK79_ECTSI, D7G4J1_ECTSI, D7FHW4_ECTSI, D7G393_ECTSI, D7FQT2_ECTSI, D7FXW0_ECTSI, D7FZA3_ECTSI, D7FIX3_ECTSI, D8LRQ1_ECTSI, D8LBV9_ECTSI, D8LIJ9_ECTSI, D8LEE2_ECTSI, D7FZB2_ECTSI, D7FRK7_ECTSI, D7FQ90_ECTSI, D7FVF8_ECTSI, D7FTM8_ECTSI, D7FWB8_ECTSI, D7G0E7_ECTSI, D7FK78_ECTSI, D8LII2_ECTSI, D7G7H2_ECTSI, D7FTR1_ECTSI, D8LLG9_ECTSI, D8LIH3_ECTSI, D7G0M5_…	H696_01153T0, H696_05281T0,		CCDS33189.1, CCDS33235.1, CCDS56496.1, CCDS34691.1,	LbrM.26.0620, LbrM.34.2860, LbrM.32.1360, LbrM.18.0020, LbrM.24.2280, LbrM.35.5060,	LmjF.24.2200, LmjF.36.4810, LmjF.35.2950, LmjF.26.0610, LmjF.32.1210, LmjF.18.0010,	27342837, 27346874, 27349088, 27343810, 27347320, 27342701, 27342603, 27348374, 27345195, 27347247, 27348087, 27340799, 27342069, 27343295, 27340056,	fgeneshNG_pg.scaffold_18000190, fgeneshNG_pg.scaffold_34000079, fgeneshHS_pg.scaffold_17000069, fgeneshNG_pg.scaffold_11000072, fgeneshNG_pg.scaffold_5000217, fgeneshHS_pg.scaffold_2000190, fgeneshNG_pg.scaffold_17000032, fgeneshNG_pg.scaffold_18000191, e_gw1.13.2.1, fgeneshNG_pg.scaffold_21000072, fgeneshHS_pg.scaffold_24000049, fgeneshHS_pg.scaffold_93000002, fgeneshHS_pg.scaffold_34000017, fge…	14603, 29142, 29618, 92797, 33373, 89032, 2458, 31572, 14352, 9534, 32043, 19174, 30981, 31465, 24879,	LOC_Os06g46840.1, LOC_Os02g41560.1, LOC_Os06g27790.1, LOC_Os08g02040.1, LOC_Os05g50950.1, LOC_Os01g15530.1, LOC_Os01g28570.1, LOC_Os10g42760.1, LOC_Os10g35790.1, LOC_Os05g11700.1, LOC_Os11g24570.1, LOC_Os08g42610.1, LOC_Os03g52620.1, LOC_Os03g53170.1, LOC_Os06g40860.1, LOC_Os07g02280.1, LOC_Os02g44970.1, LOC_Os08g28180.1, LOC_Os02g03930.1, LOC_Os08g01870.1, LOC_Os07g40120.1, LOC_Os04g49350.1, LOC…	Pem.9.2960, Pem.18.1420, Pem.7.2350, Pem.10.2160, Pem.7.2340, Pem.4.2430, Pem.21.1470,	Phpat.004G052400.1.p, Phpat.019G001800.1.p, Phpat.003G077600.1.p, Phpat.006G056300.1.p, Phpat.017G007800.1.p, Phpat.012G015600.1.p, Phpat.002G014400.1.p, Phpat.014G061900.1.p, Phpat.004G069600.1.p, Phpat.002G111900.1.p, Phpat.008G052800.1.p, Phpat.010G056900.1.p, Phpat.007G068100.1.p, Phpat.004G010900.1.p, Phpat.023G045800.1.p, Phpat.010G014000.1.p, Phpat.012G015500.1.p, Phpat.008G047500.1.p, Php…	evm.model.contig_2084.11, evm.model.contig_2059.20, evm.model.contig_3543.3, evm.model.contig_2343.9, evm.model.contig_510.2, evm.model.contig_703.2, evm.model.contig_600.1, evm.model.contig_3420.3, evm.model.contig_4456.11, evm.model.contig_2350.5, evm.model.contig_2145.2, evm.model.contig_2162.2, evm.model.contig_4438.14, evm.model.contig_2421.9, evm.model.contig_4574.1, evm.model.contig_2295.7…	contig32959_1.f1.exp_2, contig24742_1.exp_1, contig21863_1.exp_8, solexa3801157_1.exp_17, solexa3713327_1.r1.exp_1, solexa179863_1.exp_1, solexa981315_1.exp_5, contig76952_1.f1.exp_3, solexa3769441_1.exp_8, solexa3730934_1.exp_4, solexa2544276_1.exp_14,	YER077C, YLR067C, YGR150C, YPL005W,	Tb927.11.14440, Tb927.10.10160, Tb927.7.1350, Tb927.9.12770, Tb927.2.3180, Tb927.8.6040,	TcCLB.508209.80, TcCLB.508307.50, TcCLB.508463.20, TcCLB.509123.30, TcCLB.511071.160, TcCLB.399033.19, TcCLB.509491.10,	TVAG_433220, TVAG_342340,	23137709, 23127128, 23126358, 23133780, 23126395, 23125517, 23125700,
OG000008		66332,	AT3G13810.2, AT1G72050.2, AT1G14580.1, AT2G01940.3, AT1G25250.1, AT5G03150.1, AT4G02670.1, AT5G60470.1, AT2G02070.1, AT5G44160.1, AT5G66730.1, AT3G45260.1, AT1G55110.1, AT3G20880.1, AT2G02080.1, AT3G50700.1, AT1G34790.1, AT4G06634.1, AT5G22890.1, AT1G13290.1, AT3G57670.1, AT1G08290.1, AT1G68130.1, AT1G51220.1, AT1G03840.1, AT1G34370.2,	BDET_06755, BDET_00647, BDET_00033, BDET_01913, BDET_01256, BDET_03512, BDET_05295, BDET_05560, BDET_02430, BDET_06203, BDET_03320, BDET_04032, BDET_03258, BDET_02163, BDET_07146, BDET_03933, BDET_07357, BDET_03915, BDET_04735, BDET_04319, BDET_04077, BDET_07074, BDET_08006, BDET_06603, BDET_00410, BDET_03556,	137662, 86654, 91196, 77925, 85756, 35202, 79571, 79791, 28224, 23800, 89999, 39444, 91195, 53254, 89453, 80843, 82162, 27026, 54464, 78448, 87520, 51525, 147260, 58918, 86871, 63425, 81193, 31033, 50650, 74566, 83136, 67764, 32314, 71186, 74062, 67939, 27283, 60462, 32483, 23680, 41306, 138438, 127722, 28230, 69378, 68501, 89419, 137918, 92018, 25056, 72837, 23223, 55514, 81538, 64778, 86273, 85…	BS48040, BS20950, BS20955,	CHC_T00005523001_1, CHC_T00002520001_1, CHC_T00008039001_1, CHC_T00000754001_1, CHC_T00001481001_1, CHC_T00006956001_1, CHC_T00006655001_1, CHC_T00003625001_1, CHC_T00008101001_1, CHC_T00002057001_1, CHC_T00004616001_1, CHC_T00006727001_1, CHC_T00002528001_1, CHC_T00006733001_1, CHC_T00008175001_1, CHC_T00000030001_1, CHC_T00003127001_1, CHC_T00008168001_1, CHC_T00006278001_1, CHC_T00006985001_1,…	CfaC1_33_1070, CfaC1_29_0300,	CMP283C, CMO257C, CMH237C, CMK079C, CMH192C,	CAOG_03608T0, CAOG_07675T0, CAOG_09855T0, CAOG_06953T0, CAOG_02444T0, CAOG_05949T0, CAOG_08957T0, CAOG_06198T0, CAOG_08850T0, CAOG_07968T0, CAOG_06198T1, CAOG_06541T1, CAOG_05308T0, CAOG_01668T0, CAOG_06541T0, CAOG_09317T0, CAOG_00897T0, CAOG_06749T0, CAOG_03773T0, CAOG_03608T1, CAOG_05972T0,	Cre05.g248650.t1.1,		DDB0220616, DDB0306070, DDB0220662, DDB0304583, DDB0307289,	EG_transcript_11088, EG_transcript_737, EG_transcript_12372, EG_transcript_12378, EG_transcript_43784,	D8LPE3_ECTSI, D7G3M8_ECTSI, D8LU82_ECTSI, D8LK08_ECTSI,	H696_06256T0, H696_01440T0, H696_02826T1, H696_02019T0, H696_01713T0, H696_02246T0, H696_03913T2, H696_03913T1, H696_03066T0, H696_03913T3, H696_04410T0, H696_02826T0, H696_03913T0, H696_05027T0,	GL50803_17003,	CCDS46990.1, CCDS41300.1, CCDS1694.1, CCDS54260.1, CCDS12843.1, CCDS63235.1, CCDS42496.1, CCDS48099.1, CCDS46098.1, CCDS42557.1, CCDS46452.1, CCDS14376.1, CCDS58188.1, CCDS33135.1, CCDS34698.1, CCDS46165.1, CCDS3227.1, CCDS63234.1, CCDS33005.1, CCDS12493.1, CCDS11912.1, CCDS33091.1, CCDS7923.1, CCDS54214.1, CCDS47738.1, CCDS75596.1, CCDS12844.1, CCDS54324.1, CCDS55737.1, CCDS31939.1, CCDS73414.1,…	LbrM.26.1740, LbrM.30.0270,	LmjF.26.1810, LmjF.30.0260,	27341425, 27341795, 27349130, 27339490, 27340335, 27340487, 27342033,	estExt_fgeneshHS_pg.C_650019, fgeneshHS_pg.scaffold_94000002, estExt_fgeneshNG_pg.C_310089, estExt_fgeneshNG_pg.C_350148,	16521,	LOC_Os01g63980.1, LOC_Os09g38340.1, LOC_Os10g28330.1, LOC_Os08g44050.1, LOC_Os08g39390.1, LOC_Os03g13400.1, LOC_Os01g65080.4, LOC_Os01g14010.1, LOC_Os08g36390.1, LOC_Os02g31890.1, LOC_Os03g05690.1, LOC_Os05g03020.1, LOC_Os04g08290.1, LOC_Os02g34680.1, LOC_Os01g09850.1, LOC_Os06g40960.1, LOC_Os02g36360.1, LOC_Os01g70870.1, LOC_Os02g02424.1, LOC_Os09g27650.2, LOC_Os05g01550.1, LOC_Os07g40950.1, LOC…	Pem.38.1330, Pem.5.4130,	Phpat.015G066900.1.p, Phpat.002G095100.1.p, Phpat.005G077200.1.p, Phpat.007G039600.1.p, Phpat.003G021600.1.p, Phpat.007G093100.1.p, Phpat.021G004800.1.p, Phpat.021G050100.1.p, Phpat.004G068000.1.p, Phpat.011G001300.1.p, Phpat.004G047700.1.p, Phpat.009G085200.1.p, Phpat.006G040700.1.p, Phpat.013G080200.1.p, Phpat.001G075100.1.p, Phpat.002G087100.1.p, Phpat.009G059200.1.p, Phpat.007G037300.1.p, Php…	evm.model.contig_798.2, evm.model.contig_3428.4, evm.model.contig_2286.1, evm.model.contig_3384.18, evm.model.contig_4402.1, evm.model.contig_2621.4, evm.model.contig_3669.1, evm.model.contig_2446.3, evm.model.contig_2093.5, evm.model.contig_2446.2, evm.model.contig_617.3, evm.model.contig_2083.18, evm.model.contig_535.4, evm.model.contig_4461.3, evm.model.contig_4443.1, evm.model.contig_549.1, e…	solexa3751841_1.f1.exp_3, solexa3780725_1.r1.exp_5, contig79243_1.exp_1, solexa255209_1.f1.exp_6, contig19024_2.r1.exp_7, solexa3765190_1.r1.exp_4, solexa611509_3.r1.exp_5, solexa461185_1.exp_1, solexa3762235_1.exp_1, contig33519_1.exp_6, solexa3761015_1.f1.exp_6, solexa103495_1.exp_1, solexa3719776_1.exp_3, solexa3734340_3.r1.exp_10, solexa3775530_2.r1.exp_6, solexa3320997_1.exp_1, solexa3752943…	YPR013C, YBR066C, YPR015C, YGR067C, YDR253C, YDR216W, YER028C, YNL027W, YKL062W, YML081W, YGL035C, YER130C, YDR043C, YMR182C, YPL038W, YPL230W, YOR113W, YMR037C, YPR186C, YGL209W, YJL056C, YMR070W, YLR131C, YDR146C, YGL254W,	Tb927.9.2780, Tb927.6.1680,	TcCLB.508347.24, TcCLB.509443.20,	TVAG_458980, TVAG_337660, TVAG_078360,
OG000009		8983, 70381, 59462, 39444, 34476, 31097, 52587, 23571, 26912, 35236, 72308, 14886, 66423, 70946, 52462, 35093, 10388, 35596, 8791, 31627, 35254, 60726, 54120, 1519, 26477, 18038, 24989, 733, 70153, 2169, 35455, 1175, 53132, 6616, 2416, 35258, 2696, 19900, 21789, 28650, 26008, 895, 58937, 10453, 7954, 52520, 70371,	AT2G47330.1, AT5G08610.1, AT3G06980.1, AT3G22330.1, AT1G12770.1, AT5G60990.1, AT5G51280.1, AT4G16630.1, AT2G33730.1, AT5G19210.2, AT3G09620.1, AT1G28180.1, AT4G15850.1, AT2G42520.1, AT3G01540.2, AT2G07750.1, AT4G34910.1, AT3G19760.1, AT5G62190.1, AT4G00660.2, AT3G18600.1, AT4G09730.1, AT5G65900.1, AT3G09720.1, AT3G02065.2, AT3G58510.1, AT1G77030.1, AT3G13920.2, AT5G26742.2, AT5G54910.1, AT1G16280…	BDET_01058, BDET_04152, BDET_03525, BDET_06579, BDET_00969, BDET_04333, BDET_00233, BDET_00293, BDET_06952, BDET_04408, BDET_02302, BDET_02447, BDET_08291, BDET_00588, BDET_07791, BDET_07302, BDET_01752, BDET_01378, BDET_07633, BDET_03610, BDET_01739, BDET_07111, BDET_00388, BDET_03234, BDET_06269, BDET_07406, BDET_02366, BDET_06969, BDET_03854, BDET_00234,	47614, 80656, 86836, 79851, 43355, 38201, 57832, 140762, 43174, 58435, 87705, 57753, 68924, 132102, 131248, 88027, 131030, 33372, 18887, 55036, 134371, 29405, 57373, 138357, 140579, 44984, 134881, 50565, 85825, 130800, 88610, 82966, 67422, 44509, 145584, 93001, 53447, 79968, 67731, 31796, 34700, 140580, 57076, 87512, 141724, 80282, 44914, 145261, 88026, 70108, 36067, 90572, 32363, 91282, 92150, 4…	BS05240, BS68880c, BS13855, BS52815, BS78685, BS41805, BS08045, BS01655, BS64640, BS52115, BS68890c, BS71805, BS43205, BS42500, BS67470, BS56210, BS71810, BS01490, BS29455, BS02850, BS06240, BS13850, BS80930, BS06810, BS92045, BS83970, BS68885c, BS22220, BS71095, BS11610, BS36360,	CHC_T00010240001_1, CHC_T00010236001_1, CHC_T00000668001_1, CHC_T00010296001_1, CHC_T00000427001_1, CHC_T00006648001_1, CHC_T00008748001_1, CHC_T00003761001_1, CHC_T00001396001_1, CHC_T00008155001_1, CHC_T00006674001_1, CHC_T00010060001_1, CHC_T00010113001_1, CHC_T00010340001_1, CHC_T00002773001_1, CHC_T00002736001_1, CHC_T00010014001_1, CHC_T00010215001_1, CHC_T00003214001_1, CHC_T00007555001_1,…	CfaC1_AODS01003093_0030, CfaC1_09_0590, CfaC1_20_0070, CfaC1_05_0670, CfaC1_31_3400, CfaC1_18_0260, CfaC1_26_2730, CfaC1_32_0820, CfaC1_33_3360, CfaC1_05_0170, CfaC1_30_2160, CfaC1_30_2170, CfaC1_31_4160, CfaC1_KB217610_0060, CfaC1_AODS01001347_0020, CfaC1_30_2550, CfaC1_10_0250, CfaC1_AODS01003159_0480, CfaC1_KB217807_0050, CfaC1_AODS01003322_0010, CfaC1_KB217643_0130, CfaC1_26_1720, CfaC1_05_04…	CMS248C, CMO036C, CMR374C, CMF125C, CMC036C, CMP328C, CMT173C, CML137C, CML140C, CMG001C, CMM329C, CMO267C, CME073C, CMF033C, CMP222C, CML336C, CMT131C, CMS416C, CMR433C, CMO107C, CMR479C, CML156C, CMQ338C, CMK028C, CMK083C,	CAOG_05012T0, CAOG_02038T4, CAOG_02751T0, CAOG_01827T0, CAOG_01609T0, CAOG_06774T0, CAOG_00014T0, CAOG_09772T0, CAOG_08856T0, CAOG_02667T0, CAOG_04727T0, CAOG_06223T0, CAOG_02038T8, CAOG_02038T3, CAOG_05129T0, CAOG_01052T0, CAOG_09771T0, CAOG_02038T5, CAOG_03593T0, CAOG_01022T0, CAOG_02038T7, CAOG_02760T0, CAOG_07951T0, CAOG_06426T0, CAOG_01827T1, CAOG_02038T0, CAOG_08519T0, CAOG_06316T0, CAOG_02…	Cre16.g683500.t1.2, Cre07.g351600.t1.2, Cre03.g166650.t1.1, Cre02.g090500.t1.1, Cre03.g199647.t1.1, Cre17.g719000.t1.2, Cre12.g505200.t1.2, Cre03.g200095.t1.1, Cre06.g282600.t1.1, Cre01.g028200.t1.1, Cre12.g540200.t1.2, Cre13.g592150.t1.2, Cre12.g513701.t1.2, Cre07.g349300.t1.2, Cre03.g158750.t1.1, Cre03.g213649.t1.1, Cre16.g661900.t1.1, Cre04.g223850.t1.2, Cre05.g238900.t1.1, Cre16.g676400.t1.2,…	27389752, 27387155, 27387311, 27387911, 27390027, 27387723, 27390047, 27386534, 27387493, 27394969, 27388439, 27389356, 27387515, 27394018, 27390640, 27394992, 27393851, 27392822, 27387213, 27395238, 27386032, 27390982, 27392089, 27388696, 27390023, 27386208, 27387406, 27388319, 27389171, 27386600, 27393424, 27387230, 27387285, 27391872, 27387731, 27394575, 27389635,	DDB0215372, DDB0234204, DDB0233432, DDB0233650, DDB0234202, DDB0233452, DDB0234206, DDB0349782, DDB0191262, DDB0346783, DDB0234194, DDB0266367, DDB0304645, DDB0233387, DDB0234197, DDB0219950, DDB0234215, DDB0215338, DDB0266359, DDB0233431, DDB0234200, DDB0233447, DDB0305906, DDB0191511, DDB0234201, DDB0234210, DDB0191329, DDB0234216, DDB0234196, DDB0306786, DDB0308219, DDB0306639, DDB0234211,	EG_transcript_6232, EG_transcript_5632, EG_transcript_5792, EG_transcript_9065, EG_transcript_3483, EG_transcript_7389, EG_transcript_2769, EG_transcript_3119, EG_transcript_2406, EG_transcript_5411, EG_transcript_7427, EG_transcript_15110, EG_transcript_5350, EG_transcript_4123, EG_transcript_6043, EG_transcript_9150, EG_transcript_7490, EG_transcript_7312, EG_transcript_5115, EG_transcript_7192…	D8LH86_ECTSI, D7FNE7_ECTSI, D7FVR7_ECTSI, D7G1X1_ECTSI, D7G2L3_ECTSI, D8LJZ7_ECTSI, D8LL45_ECTSI, D7FR54_ECTSI, D7FU40_ECTSI, D8LJ88_ECTSI, D7FSF4_ECTSI, D8LRW1_ECTSI, D7FRK6_ECTSI, D7G1S4_ECTSI, D8LE98_ECTSI, D7FLX8_ECTSI, D7G332_ECTSI, D7FR69_ECTSI, D7FQL1_ECTSI, D8LJE9_ECTSI, D7FLB0_ECTSI, D8LES3_ECTSI, D8LSP0_ECTSI, D8LK23_ECTSI, D8LH21_ECTSI, D8LUB6_ECTSI, D7FGZ5_ECTSI, D7FZQ1_ECTSI, D7FJL1_…	H696_05348T0, H696_04010T1, H696_00194T0, H696_01384T0, H696_02169T0, H696_04589T0, H696_02797T0, H696_03146T0, H696_04112T0, H696_04554T0, H696_04803T0, H696_00257T0, H696_02216T0, H696_04240T0, H696_04802T0, H696_01165T0, H696_05211T0, H696_04589T1, H696_02045T0, H696_00423T0, H696_04947T0, H696_00592T0, H696_00473T1, H696_00473T0, H696_00322T0, H696_04010T0, H696_00842T0, H696_00768T0, H696_06…	GL50803_14451, GL50803_96537, GL50803_13156, GL50803_10255, GL50803_13220, GL50803_16806, GL50803_16042, GL50803_137690, GL50803_15048, GL50803_9119, GL50803_13791, GL50803_95898, GL50803_16887, GL50803_17497, GL50803_113655, GL50803_14098, GL50803_6283, GL50803_15555, GL50803_16376, GL50803_90950, GL50803_17239, GL50803_2098, GL50803_34684,	CCDS8342.1, CCDS44766.1, CCDS11767.1, CCDS58511.1, CCDS4977.1, CCDS44751.1, CCDS44984.1, CCDS3969.1, CCDS8655.1, CCDS2120.1, CCDS10889.1, CCDS43931.1, CCDS11659.1, CCDS47208.1, CCDS8770.1, CCDS73144.1, CCDS1686.1, CCDS5492.1, CCDS42187.1, CCDS11323.1, CCDS32704.1, CCDS54855.1, CCDS4427.1, CCDS30964.1, CCDS9251.1, CCDS8656.1, CCDS4697.1, CCDS58478.1, CCDS9918.1, CCDS46706.1, CCDS6952.1, CCDS34240.…	LbrM.32.2450, LbrM.10.0140, LbrM.24.0240, LbrM.21.1700, LbrM.23.1900, LbrM.32.0650, LbrM.28.1700, LbrM.05.0360, LbrM.27.0060, LbrM.35.2030, LbrM.28.2270, LbrM.08.0080, LbrM.35.2370, LbrM.07.0360, LbrM.35.2040, LbrM.34.3010, LbrM.05.0140, LbrM.35.4640, LbrM.01.0740, LbrM.32.0470, LbrM.34.4010, LbrM.15.0130, LbrM.20.1540, LbrM.28.1410,	LmjF.01.0780, LmjF.36.1850, LmjF.35.0370, LmjF.28.2080, LmjF.35.4030, LmjF.32.0400, LmjF.21.1552, LmjF.32.0570, LmjF.36.1840, LmjF.01.0770, LmjF.08.0080, LmjF.27.0050, LmjF.36.4400, LmjF.28.1310, LmjF.05.0360, LmjF.24.0250, LmjF.36.2130, LmjF.05.0140, LmjF.05.0590, LmjF.10.0140, LmjF.32.2230, LmjF.28.1530, LmjF.34.2050, LmjF.35.3100, LmjF.15.0130, LmjF.07.0340,	27348583, 27340734, 27347267, 27342831, 27346583, 27346398, 27339240, 27341617, 27342285, 27340587, 27344055, 27342353, 27348704, 27341700, 27344390, 27343346, 27348603, 27346455, 27348215, 27347261, 27341452, 27346174, 27346778, 27339334, 27345446, 27347704, 27349244, 27343102, 27345422, 27345257, 27346485, 27346211, 27345779, 27342928, 27342395, 27341926, 27349144, 27347307, 27343820, 27343963,…	fgeneshHS_pg.scaffold_38000051, fgeneshNG_pg.scaffold_51000081, fgeneshNG_pg.scaffold_51000074, e_gw1.1.115.1, gw1.1.80.1, gw1.11.35.1, fgeneshHS_pg.scaffold_79000005, estExt_fgeneshNG_pg.C_920029, fgeneshHS_pg.scaffold_82000037, fgeneshNG_pm.scaffold_62000011, fgeneshNG_pm.scaffold_22000002, estExt_fgeneshHS_pm.C_10016, e_gw1.1.162.1, gw1.8.68.1, gw1.9.195.1, e_gw1.1.156.1, fgeneshNG_pg.scaffold…	46542, 42318, 1537, 26958, 2814, 87146, 24549, 3227, 89708, 27227, 41606, 40865, 38084, 119483, 5153, 45042, 1511, 29124, 41563, 27896, 94867, 3761, 26724, 41294, 47095, 49732, 40877, 19237, 119572, 34710, 32748, 31789, 25999, 30783, 30117, 4468, 36611, 1794, 1733, 38071, 38897, 30562, 1114, 50012, 15057,	LOC_Os10g25000.1,	Pem.1.6250, Pem.18.1800, Pem.1.6520, Pem.10.1360, Pem.4.3600, Pem.8.2110, Pem.27.1390, Pem.3.3640, Pem.25.1620, Pem.1.6260, Pem.8.2290, Pem.9.1170, Pem.22.1180, Pem.8.1630, Pem.10.1510, Pem.2.5520, Pem.31.1240, Pem.4.2930, Pem.2.1300, Pem.2.3540, Pem.49.1120, Pem.25.1830, Pem.7.2460, Pem.11.1780,	Phpat.013G043600.1.p, Phpat.001G097300.1.p, Phpat.011G069900.1.p, Phpat.005G101500.1.p, Phpat.027G004000.1.p, Phpat.013G043700.1.p, Phpat.001G103200.1.p, Phpat.002G073700.1.p, Phpat.006G004300.1.p, Phpat.002G072700.1.p, Phpat.017G064200.1.p, Phpat.011G049900.1.p, Phpat.001G087500.1.p, Phpat.001G097500.1.p, Phpat.006G062200.1.p, Phpat.002G056500.1.p, Phpat.011G088500.1.p, Phpat.001G048800.1.p, Php…	evm.model.contig_3491.5, evm.model.contig_3451.10, evm.model.contig_3450.27, evm.model.contig_2292.8, evm.model.contig_504.6, evm.model.contig_4515.2, evm.model.contig_2314.2, evm.model.contig_2106.3, evm.model.contig_601.5, evm.model.contig_4482.5, evm.model.contig_3495.6, evm.model.contig_3385.6, evm.model.contig_2274.1, evm.model.contig_4410.20, evm.model.contig_468.12, evm.model.contig_2030.5…	contig92195_1.f1.exp_1, contig77291_1.f1.exp_6, solexa3784460_1.exp_1, solexa7033_1.exp_3, contig21891_1.exp_10, solexa3777912_1.exp_13, solexa1407549_1.exp_2, solexa3727890_1.exp_10, solexa1108127_1.exp_1, solexa3768334_1.exp_1, contig21891_1.exp_11, solexa3786887_1.f1.exp_2, solexa3772111_1.f1.exp_1, solexa3743588_1.f1.exp_14, solexa2873017_1.exp_1, solexa3727890_1.exp_9, solexa3737442_1.f1.exp…	YJL033W, YKR024C, YNR038W, YNL112W, YGL171W, YHR065C, YBR237W, YMR290C, YPL119C, YLR276C, YDL031W, YJL138C, YLL008W, YKR059W, YDR021W, YOR046C, YDL160C, YGL064C, YDR243C, YGL078C, YBR142W, YHR169W, YDR194C, YOR204W, YDL084W, YFL002C,	Tb927.9.12510, Tb927.10.10380, Tb927.3.620, Tb05.5K5.70, Tb927.9.4680, Tb927.11.8870, Tb927.5.4270, Tb927.10.540, Tb927.10.6630, Tb927.8.1510, Tb927.8.3830, Tb927.10.9780, Tb927.11.15460, Tb927.9.10960, Tb927.10.3990, Tb927.5.3600, Tb927.11.13810, Tb927.5.1560, Tb927.11.4980, Tb927.10.14550, Tb927.4.2630, Tb927.10.6260, Tb927.10.6290, Tb927.7.7300, Tb927.5.4420, Tb927.11.8770,	TcCLB.506739.90, TcCLB.510351.40, TcCLB.506635.20, TcCLB.511199.9, TcCLB.507811.30, TcCLB.506213.120, TcCLB.511139.40, TcCLB.510997.50, TcCLB.510609.110, TcCLB.508205.20, TcCLB.507641.120, TcCLB.503595.19, TcCLB.482471.19, TcCLB.507641.140, TcCLB.508973.50, TcCLB.484299.4, TcCLB.510741.180, TcCLB.506929.60, TcCLB.506713.30, TcCLB.511571.10, TcCLB.504147.150, TcCLB.511801.60, TcCLB.509267.90, TcCL…	TVAG_109810, TVAG_010740, TVAG_437230, TVAG_127300, TVAG_477730, TVAG_109450, TVAG_184440, TVAG_081030, TVAG_043980, TVAG_179860, TVAG_109800, TVAG_335860, TVAG_119080, TVAG_434070, TVAG_055330, TVAG_314580, TVAG_173590, TVAG_341390, TVAG_209190, TVAG_120130, TVAG_172460, TVAG_286500, TVAG_283670, TVAG_473950, TVAG_109960, TVAG_009310, TVAG_330210, TVAG_126160, TVAG_365560, TVAG_397570, TVAG_0040…	23138530, 23134297, 23128196, 23131409, 23124521, 23129729, 23129115, 23132845, 23135351, 23129547, 23126766, 23132704, 23128975, 23126932, 23138285, 23135272, 23136379, 23137385, 23138709, 23137906, 23126497, 23128969, 23138571, 23126510, 23135960, 23127267, 23128924, 23134374, 23137565, 23134383, 23135103, 23135114, 23126461, 23136260, 23125372, 23129664, 23128139, 23135943, 23125664,
OG000010		9248, 8836, 38992, 9976, 17141, 8977, 59942, 8963, 61772, 71338, 62597, 9795, 63884, 9489, 9701, 17290, 17062, 9099, 9511, 9779, 54950, 27288, 71289, 53756, 16008, 9050, 11763, 29566, 14383, 17267, 64286, 17901, 29178, 59438, 8973, 34230, 55116, 17128, 9205, 18078, 23682, 70315, 9344, 26821, 17342, 30673, 62161, 17914, 17370, 17331, 63757, 9524, 33343, 9057, 17329, 17363, 17312, 9206, 9526, 32332…	AT1G28210.2, AT4G39150.1, AT1G59980.1, AT2G35720.1, AT5G37760.1, AT1G79940.1, AT2G41520.1, AT3G13310.1, AT4G39960.1, AT1G80030.1, AT1G68370.1, AT1G59725.1, AT3G62600.1, AT2G20560.1, AT5G18140.1, AT4G28480.1, AT1G80920.1, AT5G62780.1, AT5G27240.1, AT1G09260.1, AT5G01390.1, AT1G77020.1, AT1G44160.1, AT1G56300.1, AT5G25530.1, AT1G76700.1, AT5G12430.1, AT2G20550.1, AT5G59610.1, AT2G41000.2, AT5G23590…	BDET_05611, BDET_07210, BDET_00052, BDET_08800, BDET_08726, BDET_05264, BDET_03221, BDET_01593, BDET_05114, BDET_06275, BDET_04606, BDET_05124, BDET_02057, BDET_05010, BDET_00796, BDET_02056, BDET_02506, BDET_01983, BDET_04326, BDET_02553, BDET_07625, BDET_00155, BDET_04564, BDET_04641, BDET_08349, BDET_06535, BDET_03991, BDET_01717,	33202, 128017, 146321, 33409, 89458, 32717, 53792, 80666, 79558, 140226, 27338, 127784, 85079, 51940, 33240, 32713, 85444, 32697, 78708, 68664, 76564, 60911, 88777, 138850, 139510, 38903, 126144, 135149, 71326, 28057, 77592, 21660, 89042, 84148, 140458, 39682, 138654, 86345, 86541, 130457, 52933, 66522, 27309, 80693, 87526, 36680, 47631, 92986, 66634, 42074, 82621,	BS40425, BS73975, BS26615, BS14345, BS52460, BS46455, BS22315, BS33725, BS47050c, BS42355, BS43185, BS10935, BS05245, BS82895, BS21060, BS47255, BS52450, BS37070, BS00030, BS38765, BS15525, BS51550, BS92985, BS44640, BS58810, BS24345, BS52440, BS91030, BS57200, BS48485, BS04285, BS34325, BS54630, BS82130, BS84025, BS30720, BS36435, BS11890, BS34285, BS40745, BS44430, BS48165, BS52445, BS35875, BS…	CHC_T00008176001_1, CHC_T00003603001_1, CHC_T00007355001_1, CHC_T00000787001_1, CHC_T00004401001_1, CHC_T00002646001_1, CHC_T00005482001_1, CHC_T00005502001_1, CHC_T00003939001_1, CHC_T00010211001_1, CHC_T00007425001_1, CHC_T00001918001_1, CHC_T00006726001_1, CHC_T00003004001_1, CHC_T00000375001_1, CHC_T00006901001_1,	CfaC1_33_3820, CfaC1_11_1600, CfaC1_32_4400, CfaC1_27_2840, CfaC1_07_1050, CfaC1_35_1230, CfaC1_08_0940, CfaC1_10_1530, CfaC1_23_0750, CfaC1_06_0820, CfaC1_30_0610, CfaC1_32_4830, CfaC1_31_3260, CfaC1_30_0740, CfaC1_27_2030, CfaC1_29_1180, CfaC1_20_0420, CfaC1_AODS01003266_0020, CfaC1_AODS01003185_0040, CfaC1_30_2510, CfaC1_34_0730, CfaC1_AODS01003221_0040, CfaC1_26_1680, CfaC1_28_1450, CfaC1_35_…	CMR211C, CMB036C, CMD162C, CMA021C, CMO101C, CMO337C, CMR298C, CMF076C, CMQ374C, CMB105C, CMT613C, CML293C, CML030C, CMQ240C, CMQ208C, CMI136C, CMD125C, CMK305C, CMT623C,	CAOG_05317T0, CAOG_00702T0, CAOG_02290T0, CAOG_01354T0, CAOG_07925T0, CAOG_00609T1, CAOG_01610T0, CAOG_03059T0, CAOG_07485T0, CAOG_03745T0, CAOG_03724T0, CAOG_00589T0, CAOG_05262T0, CAOG_05748T0, CAOG_00794T0, CAOG_00126T0, CAOG_01290T0, CAOG_02790T0, CAOG_06787T0, CAOG_02373T0, CAOG_00609T0, CAOG_06270T0,	Cre07.g316050.t1.2, Cre07.g339633.t1.1, Cre01.g009450.t1.1, Cre12.g551500.t1.1, Cre09.g395732.t1.1, Cre01.g003100.t1.1, Cre07.g318900.t1.1, Cre09.g416100.t1.2, Cre12.g507650.t1.2, Cre12.g560700.t1.1, Cre16.g657850.t1.2, Cre03.g155550.t1.2, Cre12.g535600.t1.1, Cre04.g219500.t1.1, Cre06.g279550.t1.1, Cre16.g695600.t1.2, Cre16.g694500.t1.1, Cre05.g232000.t1.1, Cre16.g657400.t1.1, Cre16.g692004.t1.1,…	27394156, 27394748, 27385979, 27387236, 27392553, 27393744, 27390593, 27388094, 27387364, 27392827, 27391018, 27386299, 27388608, 27391894, 27392298, 27391908, 27388331, 27391349, 27393555, 27388705, 27388334, 27388256, 27389008, 27393549, 27387194, 27389189, 27391812, 27385668, 27393393, 27388165, 27385795, 27388405, 27390031,	DDB0306688, DDB0233610, DDB0233607, DDB0307690, DDB0233608, DDB0306482, DDB0306590, DDB0347299, DDB0237887, DDB0347240, DDB0233790, DDB0348249, DDB0233602, DDB0215016, DDB0233605, DDB0302580, DDB0305093, DDB0305784, DDB0349016, DDB0306997,	EG_transcript_18515, EG_transcript_15240, EG_transcript_62198, EG_transcript_26095, EG_transcript_28666, EG_transcript_14824, EG_transcript_37951, EG_transcript_11630, EG_transcript_24718, EG_transcript_16547, EG_transcript_17771, EG_transcript_24410, EG_transcript_8986, EG_transcript_33942, EG_transcript_9181, EG_transcript_20813, EG_transcript_11579, EG_transcript_4329, EG_transcript_32076, EG_…	D7FUR3_ECTSI, D8LFN1_ECTSI, D8LEK4_ECTSI, D7G6F0_ECTSI, D8LDD5_ECTSI, D7G5P1_ECTSI, D7FS86_ECTSI, D8LSY2_ECTSI, D8LSP2_ECTSI, D8LDC1_ECTSI, D7FJA7_ECTSI, D8LIJ8_ECTSI, D7FVE4_ECTSI, D8LPB2_ECTSI, D7G5A7_ECTSI, D8LFD3_ECTSI, D7FXR4_ECTSI, D8LSR9_ECTSI, D7FPG7_ECTSI, D7G5Y3_ECTSI, D8LBY5_ECTSI, D8LTY6_ECTSI, D7FKC9_ECTSI, D7G2M1_ECTSI, D7G2Q7_ECTSI, D7G230_ECTSI, D8LLG4_ECTSI, D7G772_ECTSI, D7FNP6_…	H696_06026T0, H696_02564T0, H696_03892T0, H696_01919T0, H696_05621T0, H696_00340T0, H696_01074T0, H696_00531T0, H696_02097T0, H696_03546T0, H696_04450T0, H696_02732T0, H696_04305T0, H696_04823T0, H696_05509T0, H696_04823T1, H696_03475T0, H696_06026T1,	GL50803_9751, GL50803_14843, GL50803_9808, GL50803_15398, GL50803_17483,	CCDS7322.1, CCDS46519.1, CCDS5946.1, CCDS8785.1, CCDS10065.1, CCDS47960.2, CCDS10515.1, CCDS41666.1, CCDS7272.1, CCDS43862.1, CCDS3048.1, CCDS7136.1, CCDS5752.1, CCDS4214.1, CCDS45400.1, CCDS5556.1, CCDS45317.1, CCDS2439.1, CCDS6183.1, CCDS47959.1, CCDS7271.1, CCDS45678.1, CCDS1744.1, CCDS66930.1, CCDS10726.1, CCDS12312.1, CCDS34035.1, CCDS35007.1, CCDS9479.1, CCDS10299.2, CCDS684.1, CCDS45316.1,…	LbrM.28.1370, LbrM.35.4710, LbrM.27.0500, LbrM.31.3530, LbrM.18.1690, LbrM.35.0730, LbrM.27.0570, LbrM.12.0780, LbrM.04.0760, LbrM.32.3320, LbrM.27.2610, LbrM.18.1530, LbrM.34.4020, LbrM.14.1500, LbrM.35.2340, LbrM.26.1220, LbrM.31.0670, LbrM.35.6590, LbrM.08.1020, LbrM.18.1460, LbrM.33.2970, LbrM.26.0950, LbrM.26.1430, LbrM.32.2130, LbrM.34.4610, LbrM.20.3480, LbrM.20.1930, LbrM.32.3590, LbrM.18…	LmjF.12.1110, LmjF.34.3870, LmjF.25.1100, LmjF.26.0940, LmjF.36.4470, LmjF.36.2110, LmjF.20.0550, LmjF.04.0940, LmjF.32.3030, LmjF.26.1410, LmjF.36.0610, LmjF.30.1790, LmjF.35.2980, LmjF.04.0780, LmjF.14.1330, LmjF.18.0330, LmjF.27.2400, LmjF.18.1490, LmjF.08.0650, LmjF.26.1200, LmjF.33.0900, LmjF.36.6270, LmjF.28.1270, LmjF.27.0410, LmjF.32.3300, LmjF.18.1650, LmjF.22.0080, LmjF.31.3100, LmjF.21…	27347735, 27344853, 27341627, 27341255, 27341645, 27342257, 27341483, 27343623, 27347052, 27345262, 27347192, 27347452, 27340503, 27340875, 27338915, 27343816, 27347912, 27339283, 27344587, 27339469, 27349276, 27349028, 27344221, 27340529, 27341086, 27345530, 27342032, 27348616, 27345426, 27349256, 27345081, 27347076, 27338642, 27347450, 27339261, 27339737, 27345332, 27347445, 27342698,	gw1.23.29.1, fgeneshNG_pg.scaffold_11000052, estExt_fgeneshHS_pg.C_170081, e_gw1.1.457.1, fgeneshNG_pg.scaffold_42000086, estExt_fgeneshNG_pg.C_90111, estExt_fgeneshNG_pm.C_840001, fgeneshNG_pg.scaffold_3000177, fgeneshNG_pg.scaffold_24000123, e_gw1.1.667.1, fgeneshNG_pg.scaffold_86000031, e_gw1.3.109.1, fgeneshNG_pg.scaffold_42000080, estExt_fgeneshNG_kg.C_10007, estExt_fgeneshNG_pm.C_20022, est…	5358, 9681, 26110, 5621, 29861, 26431, 15613, 92168, 50293, 92328, 93917, 26706, 6671, 19643, 9323, 38574, 33834, 92755, 9218, 31997, 14769, 27043, 12940, 9549, 93082, 89287, 5385, 9940, 9736, 15898, 38754, 3910, 42592, 9611,	LOC_Os02g03600.1, LOC_Os12g07060.1, LOC_Os05g06440.1, LOC_Os01g17030.1, LOC_Os05g48810.1, LOC_Os05g46620.1, LOC_Os08g43490.1, LOC_Os08g36980.1, LOC_Os03g61550.1, LOC_Os07g32950.1, LOC_Os08g28700.1, LOC_Os06g13060.1, LOC_Os08g41110.1, LOC_Os02g10220.1, LOC_Os05g30130.1, LOC_Os05g26926.1, LOC_Os04g24180.1, LOC_Os02g56040.1, LOC_Os05g26902.1, LOC_Os12g42440.1, LOC_Os03g18200.1, LOC_Os03g04400.1, LOC…	Pem.5.3380, Pem.13.1770, Pem.4.3130, Pem.32.1380, Pem.1.6500, Pem.5.2720, Pem.39.1140, Pem.4.3590, Pem.16.1100, Pem.1.3950, Pem.8.2340, Pem.12.2050, Pem.1.5240, Pem.32.1220, Pem.3.3540, Pem.58.1070, Pem.2.5950, Pem.6.2510, Pem.34.1240, Pem.18.1740, Pem.34.1170, Pem.23.1620, Pem.2.6240, Pem.4.1660, Pem.2.2810, Pem.14.1470, Pem.1.4170, Pem.2.2600, Pem.4.3880, Pem.1.5100, Pem.10.2920, Pem.21.1770, P…	Phpat.011G044800.1.p, Phpat.025G044500.1.p, Phpat.023G054300.1.p, Phpat.004G004700.1.p, Phpat.022G074400.1.p, Phpat.026G020300.1.p, Phpat.018G059300.1.p, Phpat.004G042200.1.p, Phpat.015G013900.1.p, Phpat.005G075100.1.p, Phpat.018G010600.1.p, Phpat.021G070100.1.p, Phpat.014G062800.1.p, Phpat.020G073400.1.p, Phpat.007G076000.1.p, Phpat.004G081700.1.p, Phpat.010G058600.1.p, Phpat.020G027100.1.p, Php…	evm.model.contig_3654.1, evm.model.contig_2358.2, evm.model.contig_2500.3, evm.model.contig_4410.12, evm.model.contig_3404.1, evm.model.contig_4519.1, evm.model.contig_2059.11, evm.model.contig_2421.3, evm.model.contig_3506.4, evm.model.contig_3396.9, evm.model.contig_4410.1, evm.model.contig_3396.1, evm.model.contig_3442.2, evm.model.contig_4511.2, evm.model.contig_602.2, evm.model.contig_2020.3…	solexa3793925_1.exp_4, solexa3778421_1.exp_5, solexa3091353_1.exp_8, solexa3733990_1.r1.exp_7, solexa994519_1.r1.exp_3, solexa2921744_1.exp_1, contig21601_1.r1.exp_6, solexa3713637_1.exp_3, solexa3782562_1.f1.exp_4, solexa3808784_4.r1.exp_15, solexa3753889_1.exp_1, solexa3792705_1.f1.exp_3, solexa3792722_1.f1.exp_1, solexa29826_1.exp_1, solexa3802234_2.r1.exp_6, solexa1500396_1.exp_6, solexa37883…	YJL073W, YJL162C, YER048C, YFL016C, YOR254C, YGL128C, YMR161W, YLR090W, YMR214W, YIR004W, YNL007C, YFR041C, YNL077W, YNL064C, YJR097W,	Tb927.11.1010, Tb927.1.4300, Tb927.4.880, Tb927.3.1430, Tb927.10.5040, Tb927.9.10010, Tb927.7.740, Tb927.10.4900, Tb927.9.12730, Tb927.8.8310, Tb927.7.2070, Tb927.10.8540, Tb927.6.2480, Tb927.10.12380, Tb927.6.3850, Tb927.2.5160, Tb927.4.3980, Tb927.10.2290, Tb927.4.2220, Tb927.11.8420, Tb927.10.12530, Tb927.8.7010, Tb927.7.540, Tb927.10.6610, Tb927.6.3120, Tb927.10.13830, Tb927.1.1230, Tb927.9.1…	TcCLB.506925.470, TcCLB.510759.134, TcCLB.511423.170, TcCLB.503455.10, TcCLB.504147.60, TcCLB.506265.45, TcCLB.511627.110, TcCLB.510243.30, TcCLB.510165.10, TcCLB.511751.40, TcCLB.506135.40, TcCLB.506387.9, TcCLB.510293.50, TcCLB.506529.260, TcCLB.510407.80, TcCLB.506887.90, TcCLB.504203.60, TcCLB.506729.50, TcCLB.509965.229, TcCLB.511337.10, TcCLB.507993.30, TcCLB.511537.50, TcCLB.506287.90, TcC…	TVAG_189840, TVAG_297620, TVAG_363170, TVAG_150550, TVAG_223760, TVAG_438180, TVAG_332890, TVAG_128000, TVAG_270830, TVAG_413330, TVAG_477490, TVAG_181940, TVAG_265550, TVAG_120540, TVAG_016300, TVAG_317210, TVAG_180420, TVAG_297040, TVAG_165050, TVAG_113060, TVAG_291620, TVAG_377780, TVAG_361170, TVAG_148290, TVAG_066950, TVAG_476690, TVAG_010180, TVAG_430030, TVAG_433990, TVAG_347420, TVAG_0191…	23124784, 23137507, 23135895, 23126211, 23135750, 23123894, 23135291, 23133238, 23126758, 23131870, 23137930, 23130009, 23137893, 23130944, 23138151, 23123957, 23131134, 23124579, 23129568, 23132530, 23129099, 23128111, 23134862, 23134203, 23138002, 23133211, 23129328, 23127339, 23129846, 23134140, 23128310,
OG000011		2300, 62293, 59154, 2193, 37059, 12972, 18774, 2330, 24636, 14287, 54797, 59386, 20797, 15016, 19746, 13618, 26360, 1243, 16025, 25063, 38747, 25396, 38574, 20832, 28835, 16904, 33855, 23121, 24616, 19193, 29026, 59470, 11470, 36466, 1821, 35282, 26010, 2307, 4176, 28941, 2953, 29529, 24579, 28490, 24859, 12514, 27999, 21097, 53621, 3650, 63797, 54329, 16094, 5071, 4817, 3474, 24671, 34603, 22987…	AT3G51150.2, AT1G09170.1, AT2G36200.2, AT5G54670.1, AT1G12430.2, AT4G27180.1, AT5G65930.3, AT5G02370.1, AT3G17360.1, AT5G41310.1, AT1G63640.1, AT3G20150.1, AT4G39050.1, AT1G18410.1, AT4G38950.1, AT1G18370.1, AT5G06670.1, AT3G16630.1, AT3G50240.1, AT3G16060.1, AT5G27950.1, AT2G22610.1, AT3G10180.1, AT3G54870.1, AT5G47820.1, AT5G66310.1, AT3G44050.1, AT1G59540.1, AT4G24170.1, AT3G44730.1, AT5G33300…	BDET_07559, BDET_03065, BDET_07365, BDET_06585, BDET_02283, BDET_00251, BDET_01740, BDET_05494, BDET_02282, BDET_07951, BDET_00716, BDET_06300, BDET_00738, BDET_00162, BDET_04940, BDET_00971, BDET_00612,	36792, 91436, 88906, 26887, 70471, 86379, 21663, 33082, 55469, 92832, 141629, 128291, 131084, 21513, 37284, 76445, 42467, 41622, 37081, 132986, 57657, 34725, 51505, 140648, 87357, 72998, 75626, 42128, 20812, 21343, 88746, 81829, 70298, 22379, 34057, 79048, 37313, 128669, 141675, 50793, 34079, 57911, 74774, 43829, 38803, 131037, 76117, 76382, 48938, 86331, 80002, 133501, 57576, 35794, 40706, 27609…	BS11915, BS69740, BS78230, BS77205, BS93130, BS17660, BS79185c, BS72860, BS30340, BS92255, BS53825, BS70465, BS65435, BS68850c, BS24340, BS48760, BS26155, BS62565, BS47970, BS53370, BS23235, BS90920, BS08475, BS18020, BS05510, BS89180, BS87425, BS52985, BS60885, BS58930, BS31405, BS02885, BS34360, BS25875, BS20245, BS77250, BS17480, BS00980, BS65810, BS82925, BS73100, BS11920, BS78225, BS29320, B…	CHC_T00008641001_1, CHC_T00009265001_1, CHC_T00008720001_1, CHC_T00009381001_1, CHC_T00008304001_1, CHC_T00009138001_1, CHC_T00009001001_1, CHC_T00006378001_1,	CfaC1_21_2140, CfaC1_22_1000, CfaC1_02_0540, CfaC1_33_5790, CfaC1_11_0980, CfaC1_30_3410, CfaC1_24_0720, CfaC1_15_0440, CfaC1_02_0560, CfaC1_34_0440, CfaC1_28_2520, CfaC1_AODS01003159_1380, CfaC1_33_3260, CfaC1_KB217838_0030, CfaC1_13_0960, CfaC1_25_2770, CfaC1_23_2280, CfaC1_19_0400, CfaC1_25_2750, CfaC1_32_4420, CfaC1_19_0420, CfaC1_23_0830, CfaC1_32_5690, CfaC1_32_0930, CfaC1_26_2420, CfaC1_30…	CMQ429C, CMC157C, CMO070C, CMT097C, CMR497C,	CAOG_05068T0, CAOG_02328T0, CAOG_04273T0, CAOG_03301T0, CAOG_01596T1, CAOG_06932T0, CAOG_08874T0, CAOG_07056T0, CAOG_04273T1, CAOG_07835T0, CAOG_07455T0, CAOG_01514T0, CAOG_07549T0, CAOG_06729T0, CAOG_06923T0, CAOG_00902T0, CAOG_01975T0, CAOG_02410T0, CAOG_01596T2, CAOG_01596T0, CAOG_03220T0,	Cre12.g546100.t1.1, Cre17.g741500.t1.1, Cre01.g036800.t1.1, Cre02.g073750.t1.2, Cre03.g173700.t1.1, Cre13.g602400.t1.2, Cre16.g660900.t1.2, Cre13.g586500.t1.2, Cre03.g145107.t1.1, Cre01.g055600.t1.1, Cre17.g741350.t1.2, Cre07.g325350.t1.1, Cre13.g588600.t1.1, Cre12.g522550.t1.2, Cre17.g730950.t1.2, Cre10.g456350.t1.2, Cre03.g164050.t1.1, Cre13.g568450.t1.1, Cre03.g168800.t1.1, Cre16.g656700.t1.2,…	27393320, 27386988, 27387768, 27392968, 27387103, 27389035, 27386456, 27385801, 27390064, 27388324, 27388536, 27391012, 27393612, 27394451, 27390583, 27389341, 27388624, 27388610, 27393007, 27386234, 27391824, 27386654, 27387936,	DDB0191126, DDB0191403, DDB0191404, DDB0215386, DDB0191499, DDB0201557, DDB0206583, DDB0201556, DDB0185205, DDB0216174, DDB0185204, DDB0201555, DDB0201559,	EG_transcript_1337, EG_transcript_27288, EG_transcript_1896, EG_transcript_3092, EG_transcript_857, EG_transcript_3902, EG_transcript_13074, EG_transcript_3584, EG_transcript_27528, EG_transcript_4102, EG_transcript_25567, EG_transcript_6357, EG_transcript_4521, EG_transcript_2649, EG_transcript_7892, EG_transcript_2738, EG_transcript_15211, EG_transcript_5887, EG_transcript_36768, EG_transcript_…	D7G8G5_ECTSI, D8LS53_ECTSI, D8LSD0_ECTSI, D7FXU4_ECTSI, D7FIN0_ECTSI, D7FYK8_ECTSI, D7FUD3_ECTSI, D7FTD0_ECTSI, D8LGN2_ECTSI, D7FRU9_ECTSI, D8LJ09_ECTSI, D8LIZ3_ECTSI, D8LJV7_ECTSI, D7FKQ0_ECTSI, D7FUV4_ECTSI, D7FIK9_ECTSI, D7FN68_ECTSI, D7G6B7_ECTSI, D8LDX8_ECTSI, D8LMX1_ECTSI, D7FIN1_ECTSI, D8LQH5_ECTSI, D8LRJ7_ECTSI, D8LC74_ECTSI, D7FQ29_ECTSI, D8LL93_ECTSI, D7FMA5_ECTSI, D8LJ11_ECTSI, D7G5B6_…	H696_00395T0, H696_01756T0, H696_02768T0, H696_00619T0, H696_04358T0, H696_02423T0, H696_05140T0, H696_04371T0, H696_01350T0,	GL50803_102101, GL50803_112729, GL50803_7874, GL50803_13825, GL50803_15134, GL50803_16224, GL50803_16456, GL50803_15962, GL50803_13797, GL50803_16650, GL50803_6404, GL50803_4371, GL50803_8886, GL50803_10137, GL50803_11442, GL50803_16425, GL50803_17264, GL50803_17333, GL50803_6262, GL50803_16161, GL50803_102455, GL50803_16945, GL50803_112846,	CCDS58757.1, CCDS32278.1, CCDS31773.1, CCDS7407.1, CCDS4199.1, CCDS7171.1, CCDS53776.1, CCDS44342.1, CCDS46561.1, CCDS14401.1, CCDS53775.1, CCDS10653.1, CCDS65071.1, CCDS7422.1, CCDS10789.2, CCDS47380.1, CCDS72774.1, CCDS47216.1, CCDS112.1, CCDS72722.1, CCDS32718.2, CCDS45493.1, CCDS58055.1, CCDS1719.1, CCDS34042.1, CCDS2752.1, CCDS34430.1, CCDS45494.1, CCDS68768.1, CCDS32685.1, CCDS47324.1, CCDS…	LbrM.20.3890, LbrM.06.0160, LbrM.13.1470, LbrM.14.1170, LbrM.29.1050, LbrM.22.0860, LbrM.20.1440, LbrM.32.0760, LbrM.09.0150, LbrM.24.1450, LbrM.33.2830, LbrM.29.2350, LbrM.24.0650, LbrM.19.1010, LbrM.30.3050, LbrM.19.0570, LbrM.19.1150, LbrM.28.2020, LbrM.17.0200, LbrM.23.1860, LbrM.31.0400, LbrM.30.1550, LbrM.14.1100, LbrM.16.1530, LbrM.25.1530, LbrM.22.0500, LbrM.05.0740, LbrM.30.0390, LbrM.19…	LmjF.06.1030, LmjF.20.0640, LmjF.31.0290, LmjF.33.2140, LmjF.22.0960, LmjF.34.1540, LmjF.13.0130, LmjF.11.0870, LmjF.25.1970, LmjF.33.2560, LmjF.13.1610, LmjF.09.0120, LmjF.19.0700, LmjF.24.1430, LmjF.21.1040, LmjF.17.0800, LmjF.19.0690, LmjF.28.1850, LmjF.17.0160, LmjF.14.1120, LmjF.29.2390, LmjF.18.1530, LmjF.32.3050, LmjF.32.0680, LmjF.24.0640, LmjF.22.0560, LmjF.29.0970, LmjF.16.1470, LmjF.30…	27340355, 27338693, 27344992, 27347997, 27347758, 27340150, 27344630, 27343861, 27345241, 27343911, 27341929, 27346456, 27343543, 27348415, 27347363, 27347297, 27340847, 27344754, 27348918, 27343593, 27341341, 27341471, 27341580, 27343528, 27339688, 27347555, 27344445, 27340280,	fgeneshNG_pg.scaffold_46000033, estExt_fgeneshNG_pg.C_340176, estExt_fgeneshNG_pg.C_1200001, fgeneshNG_pg.scaffold_46000061, e_gw1.12.43.1, fgeneshNG_pg.scaffold_61000007, gw1.17.70.1, e_gw1.11.96.1, e_gw1.11.98.1, estExt_Genewise1.C_250084, e_gw1.3.56.1, fgeneshNG_pg.scaffold_36000103, e_gw1.8.20.1, estExt_fgeneshNG_pg.C_70173, fgeneshNG_pg.scaffold_36000041, fgeneshHS_pg.scaffold_490000001, fge…	2187, 44108, 4049, 25198, 37187, 30968, 45426, 32718, 4140, 42772, 1660, 10150, 38355, 42344, 4231,	LOC_Os03g56260.1, LOC_Os02g13570.1, LOC_Os09g02650.1, LOC_Os05g06280.1, LOC_Os04g45580.1, LOC_Os03g64415.1, LOC_Os02g43130.1, LOC_Os01g33040.1, LOC_Os04g57140.2, LOC_Os01g15540.1, LOC_Os03g18980.1, LOC_Os11g42800.1, LOC_Os12g39980.1, LOC_Os04g53760.1, LOC_Os11g35090.1, LOC_Os08g02380.1, LOC_Os03g17164.1, LOC_Os01g42070.1, LOC_Os03g02290.1, LOC_Os12g42160.1, LOC_Os12g36100.1, LOC_Os03g05820.1, LOC…	Pem.22.1780, Pem.3.1010, Pem.4.2900, Pem.2.2790, Pem.1.3040, Pem.8.1830, Pem.5.3000, Pem.47.1270, Pem.3.1000, Pem.11.2250, Pem.6.1170, Pem.2.5420, Pem.23.1450, Pem.10.1610, Pem.5.1680, Pem.4.2790, Pem.15.1310, Pem.29.1170, Pem.7.3250, Pem.3.4090, Pem.5.4070, Pem.1.4030, Pem.19.1790, Pem.3.1370, Pem.24.1460, Pem.3.2340, Pem.34.1140, Pem.9.2340, Pem.3.1900, Pem.3.4860, Pem.9.1470, Pem.19.1180, Pem.…	Phpat.002G034900.1.p, Phpat.009G019300.1.p, Phpat.016G010900.1.p, Phpat.001G128000.1.p, Phpat.002G122800.1.p, Phpat.006G071500.1.p, Phpat.004G066700.1.p, Phpat.006G081000.1.p, Phpat.017G002800.1.p, Phpat.015G007500.1.p, Phpat.001G127900.1.p, Phpat.005G021100.1.p, Phpat.011G064700.1.p, Phpat.016G010800.1.p, Phpat.009G007500.1.p, Phpat.002G082200.1.p, Phpat.017G016300.1.p, Phpat.003G068300.1.p, Php…	evm.model.contig_3395.13, evm.model.contig_2100.14, evm.model.contig_4446.19, evm.model.contig_2085.14, evm.model.contig_2065.3, evm.model.contig_2090.10, evm.model.contig_4416.18,	contig78116_1.exp_4, solexa3778539_1.f1.exp_1, solexa3718088_1.f1.exp_9, solexa3758974_7.r1.exp_12, contig18412_1.exp_2, contig40075_1.exp_1, solexa902554_1.f1.exp_2, solexa1637608_1.r1.exp_3, contig31505_1.exp_1, contig26551_1.exp_7, solexa2609972_1.exp_1, contig16113_1.exp_1, solexa3808444_1.exp_4, solexa3786224_1.exp_1, solexa3784960_1.f1.exp_2, contig15290_1.exp_8, solexa3756928_1.r1.exp_16, …	YPL155C, YKL079W, YGL216W, YPR141C, YEL061C, YBL063W,	Tb927.8.6830, Tb927.5.2090, Tb927.3.3390, Tb927.11.2880, Tb927.10.1110, Tb927.6.1770, Tb927.7.3830, Tb927.7.7120, Tb927.7.4830, Tb927.11.6400, Tb927.4.3910, Tb927.10.14890, Tb927.3.2040, Tb927.9.3650, Tb927.6.4390, Tb927.10.15400, Tb927.10.15390, Tb927.3.4960, Tb927.11.12180, Tb927.3.2020, Tb927.7.3000, Tb927.8.8350, Tb927.3.3400, Tb927.11.13920, Tb927.8.4950, Tb927.7.7260, Tb927.11.3280, Tb927.1…	TcCLB.507559.50, TcCLB.507521.20, TcCLB.506635.110, TcCLB.506895.40, TcCLB.505123.28, TcCLB.506205.10, TcCLB.511127.60, TcCLB.426397.9, TcCLB.511753.30, TcCLB.504047.40, TcCLB.504035.149, TcCLB.506513.130, TcCLB.511253.20, TcCLB.509589.30, TcCLB.510101.280, TcCLB.510611.30, TcCLB.503805.3, TcCLB.511253.31, TcCLB.510527.9, TcCLB.419469.14, TcCLB.510773.70, TcCLB.506211.114, TcCLB.511215.70, TcCLB.…	TVAG_120610, TVAG_200810, TVAG_030740, TVAG_355020, TVAG_447880, TVAG_044330, TVAG_398700, TVAG_395330, TVAG_117650, TVAG_267940, TVAG_431110, TVAG_143640, TVAG_164680, TVAG_299730, TVAG_273680, TVAG_291770, TVAG_380380, TVAG_258510,	23126289, 23126556, 23124364, 23133344, 23128848, 23124488, 23126672, 23128345, 23136596, 23134093, 23124802, 23129760, 23129268, 23127707, 23124563, 23125309, 23129618, 23134317, 23137431, 23138987, 23138522, 23129885, 23129489, 23131613, 23137827, 23133902, 23136771, 23135277, 23126848, 23139159, 23131046, 23134724, 23137142,
OG000012				BDET_04047,	30423,						Cre02.g118750.t1.1,	27386874,			D8LCR0_ECTSI,		GL50803_11487,				27344393,											TVAG_RG_DS123549_1, TVAG_RG_DS113514_6, TVAG_RG_DS151840_1, TVAG_RG_DS117378_2, TVAG_RG_DS143408_1, TVAG_RG_DS121389_1, TVAG_RG_DS113447_10, TVAG_RG_DS113234_6, TVAG_RG_DS122204_1, TVAG_539780, TVAG_534830, TVAG_RG_DS134591_1, TVAG_RG_DS113222_6, TVAG_RG_DS116522_1, TVAG_RG_DS114136_1, TVAG_RG_DS114025_7, TVAG_RG_DS140515_1, TVAG_RG_DS122930_1, TVAG_RG_DS125817_1, TVAG_RG_DS126046_1, TVAG_264900,…	23126744,
OG000013		29511, 1818, 63494, 61639, 72878, 64494, 36689, 52667, 63484, 63178, 17903, 62055, 28873,	AT1G76410.1, AT4G10160.1, AT5G05280.1, AT1G12760.1, AT1G18780.1, AT5G06490.1, AT5G42200.1, AT5G52150.1, AT2G37150.3, AT3G02290.1, AT1G72310.1, AT4G00335.1, AT5G20910.1, AT1G80400.1, AT4G09130.1, AT3G10910.1, AT3G10815.1, AT5G64920.1, AT1G49230.1, AT5G05810.1, AT1G04790.1, AT1G67856.1, AT3G63530.1, AT1G53820.1, AT3G46620.1, AT2G47560.1, AT1G28040.1, AT2G37580.1, AT4G12190.1, AT4G30400.1, AT4G40070…	BDET_06186, BDET_04366, BDET_04228, BDET_06230, BDET_04125, BDET_05887, BDET_05888, BDET_03768, BDET_01643, BDET_00727,	82427, 71042, 75682, 51422, 71988, 132900, 140758, 27588, 53710, 60473, 90685, 83838, 132402, 88824, 133517, 76162, 74598, 43060, 86132, 26466, 142127, 53186, 37728, 136119, 59757, 33976, 140566, 87263, 134234, 87622, 76797, 131183, 44040, 54167, 77919,	BS18945, BS78265, BS76640, BS91265, BS02685, BS24275, BS87260, BS04925, BS43810, BS18960, BS68660, BS27885, BS84600, BS42435, BS55110, BS11360, BS21165,	CHC_T00006427001_1, CHC_T00002816001_1, CHC_T00007799001_1, CHC_T00004102001_1, CHC_T00002144001_1, CHC_T00007642001_1, CHC_T00005735001_1, CHC_T00002618001_1, CHC_T00004499001_1, CHC_T00001366001_1, CHC_T00006430001_1, CHC_T00005071001_1, CHC_T00003966001_1, CHC_T00007841001_1, CHC_T00007036001_1,	CfaC1_21_0390, CfaC1_14_0630, CfaC1_22_2430, CfaC1_35_2420, CfaC1_KB217594_0070, CfaC1_28_0560, CfaC1_KB217555_0170, CfaC1_KB217714_0030, CfaC1_KB217640_0020, CfaC1_10_1790, CfaC1_20_1410, CfaC1_15_0130, CfaC1_07_1040,	CMM012C, CMG190C, CMS095C, CMM236C, CMO162C, CMT443C, CMI144C, CMG008C,	CAOG_06063T0, CAOG_07611T0, CAOG_02032T2, CAOG_02960T0, CAOG_02613T0, CAOG_02032T0, CAOG_06105T0, CAOG_06843T1, CAOG_06063T2, CAOG_00798T0, CAOG_00320T0, CAOG_05621T0, CAOG_04288T0, CAOG_08710T0, CAOG_06063T1, CAOG_03083T0, CAOG_02032T1, CAOG_06843T0, CAOG_06063T3, CAOG_07678T0,	Cre04.g217927.t1.1, Cre10.g442750.t1.2, Cre03.g145487.t1.1, Cre02.g085701.t1.1, Cre07.g350867.t1.1, Cre16.g680117.t1.1, Cre16.g651400.t1.2, Cre16.g649833.t1.1, Cre10.g442450.t1.2, Cre08.g371400.t1.1, Cre10.g422050.t1.2, Cre01.g051700.t1.1, Cre12.g501450.t1.2, Cre06.g288450.t1.2, Cre05.g231050.t1.1, Cre11.g476250.t1.2, Cre08.g383900.t1.1, Cre04.g217922.t1.1, Cre12.g544327.t2.1, Cre13.g583750.t1.1,…	27390527, 27393100, 27393297, 27391441, 27387290, 27390811, 27388364, 27392042, 27386429, 27390709, 27393905, 27391053, 27393737,	DDB0305392, DDB0348404, DDB0308320, DDB0305895, DDB0347425, DDB0307609, DDB0348756, DDB0233553, DDB0238678, DDB0308426, DDB0237524, DDB0346632, DDB0306329, DDB0306529, DDB0308043,	EG_transcript_19053, EG_transcript_25405, EG_transcript_36363, EG_transcript_25292, EG_transcript_20960, EG_transcript_9251, EG_transcript_17829, EG_transcript_13667, EG_transcript_33410, EG_transcript_14252, EG_transcript_20714, EG_transcript_8863, EG_transcript_61620, EG_transcript_14161, EG_transcript_24756, EG_transcript_11135, EG_transcript_24376, EG_transcript_22321, EG_transcript_9239, EG_…	D7FY41_ECTSI, D8LQR0_ECTSI, D8LPJ1_ECTSI, D8LBB9_ECTSI, D7FI15_ECTSI, D8LEX7_ECTSI, D8LAX1_ECTSI, D7FRQ1_ECTSI, D7FJG1_ECTSI, D7FR64_ECTSI, D8LQ38_ECTSI, D7G6J3_ECTSI, D8LS07_ECTSI, D8LL22_ECTSI, D7FRI5_ECTSI, D8LS56_ECTSI, D7FYE6_ECTSI, D8LQW5_ECTSI, D7FQ33_ECTSI, D7G9H7_ECTSI, D8LR18_ECTSI, D7G3J8_ECTSI, D8LID0_ECTSI, D7FIT8_ECTSI, D8LIF4_ECTSI, D7FJ26_ECTSI, D7G9A0_ECTSI, D8LTS9_ECTSI, D7FRQ0_…	H696_04578T0, H696_05205T0, H696_02267T0, H696_01110T0, H696_00405T0, H696_00082T0, H696_05115T0, H696_00824T0, H696_05127T0, H696_02101T0,	GL50803_9155, GL50803_3279, GL50803_8432,	CCDS5426.1, CCDS13074.1, CCDS7803.1, CCDS5784.1, CCDS64340.1, CCDS31605.1, CCDS6350.1, CCDS13651.1, CCDS2051.1, CCDS4451.1, CCDS11060.1, CCDS10758.1, CCDS46577.1, CCDS556.1, CCDS12039.1, CCDS10169.1, CCDS42999.1, CCDS58365.1, CCDS32823.1, CCDS47692.1, CCDS56566.1, CCDS6527.1, CCDS72863.1, CCDS6603.1, CCDS6604.1, CCDS41720.1, CCDS2806.1, CCDS1981.1, CCDS33237.1, CCDS9316.1, CCDS14392.1, CCDS34065.…	LbrM.09.0340, LbrM.35.3150, LbrM.23.1630, LbrM.15.1410, LbrM.21.1510, LbrM.17.0040, LbrM.27.1300,	LmjF.21.1295, LmjF.17.0030, LmjF.36.2930, LmjF.25.0340, LmjF.23.1730, LmjF.09.0350, LmjF.15.1410, LmjF.27.1200,	27344801, 27345546, 27347821, 27338766, 27338838, 27345975, 27346755, 27339523, 27340842, 27340489, 27342095, 27343378, 27347207, 27342313, 27342232, 27345835, 27344200,	fgeneshNG_pg.scaffold_40000024, fgeneshNG_pg.scaffold_3000340, fgeneshNG_pg.scaffold_245000003, estExt_fgeneshNG_pg.C_540101, estExt_fgeneshNG_pg.C_170025, fgeneshNG_pg.scaffold_67000064, fgeneshNG_pg.scaffold_15000008, fgeneshHS_pg.scaffold_8000163, fgeneshNG_pg.scaffold_5000060, fgeneshNG_pg.scaffold_27000136, estExt_fgeneshNG_pg.C_600017, gw1.22.112.1,	17416, 3177, 26251, 26828, 27170, 38024, 26278, 28766, 9668, 29739, 31341, 32341, 28002, 29546,	LOC_Os03g16570.2, LOC_Os06g03580.2, LOC_Os06g48065.1, LOC_Os02g50990.1, LOC_Os03g26420.1, LOC_Os02g09820.1, LOC_Os01g48310.1, LOC_Os06g34470.1, LOC_Os09g30160.1, LOC_Os01g55110.1, LOC_Os12g02210.1, LOC_Os08g01360.2, LOC_Os03g10890.1, LOC_Os01g08340.1, LOC_Os10g39770.1, LOC_Os05g47670.1, LOC_Os03g20870.1, LOC_Os12g40460.1, LOC_Os01g11520.1, LOC_Os01g49770.1, LOC_Os02g49550.1, LOC_Os08g34550.1, LOC…	Pem.32.1230, Pem.56.1040, Pem.37.1180, Pem.44.1260, Pem.5.4160, Pem.1.7270, Pem.44.1270, Pem.3.2850, Pem.11.2050,	Phpat.003G107700.1.p, Phpat.018G022300.1.p, Phpat.002G074800.1.p, Phpat.005G066300.1.p, Phpat.022G056700.1.p, Phpat.026G041100.1.p, Phpat.021G050500.1.p, Phpat.024G041400.1.p, Phpat.022G063900.1.p, Phpat.004G067200.1.p, Phpat.001G001200.1.p, Phpat.020G048600.1.p, Phpat.009G013700.1.p, Phpat.001G167400.1.p, Phpat.026G017600.1.p, Phpat.005G015900.1.p, Phpat.022G007600.1.p, Phpat.019G047600.1.p, Php…	evm.model.contig_4407.10, evm.model.contig_3394.2, evm.model.contig_479.7, evm.model.contig_4448.17, evm.model.contig_3384.9, evm.model.contig_2210.2, evm.model.contig_3435.1, evm.model.contig_474.3, evm.model.contig_2287.2, evm.model.contig_2070.1, evm.model.contig_522.14, evm.model.contig_2500.15, evm.model.contig_2017.1, evm.model.contig_4465.8, evm.model.contig_481.14, evm.model.contig_2025.3…	solexa2577575_1.exp_3, solexa3723590_1.exp_2, solexa3720768_1.f1.exp_7, solexa3718525_2.r1.exp_1, contig47133_1.exp_1, contig97955_1.exp_1, solexa3773969_1.exp_4, solexa3795260_3.r1.exp_5, solexa3736887_1.exp_5, contig00513_1.exp_1, solexa3750968_3.r1.exp_1, contig93759_1.exp_4, solexa3744653_1.f1.exp_1, solexa3121090_1.f1.exp_2, solexa3802487_1.r1.exp_1, solexa3746819_1.f1.exp_9, contig07436_1.e…	YBR062C, YOL013C, YPR093C, YDR143C,	Tb927.10.780, Tb927.10.4160, Tb927.11.12340, Tb927.9.8400, Tb927.11.3720, Tb927.11.1810, Tb927.9.5260, Tb09.v4.0108, Tb927.10.7400, Tb927.8.3460, Tb927.7.6190,	TcCLB.511467.16, TcCLB.509835.10, TcCLB.509767.220, TcCLB.508277.190, TcCLB.508779.40, TcCLB.510243.20, TcCLB.506513.24, TcCLB.504087.10, TcCLB.511127.250,	TVAG_465520, TVAG_404720, TVAG_024430, TVAG_323800, TVAG_157310, TVAG_103410, TVAG_237490, TVAG_398740, TVAG_159290, TVAG_182690, TVAG_321320, TVAG_150920, TVAG_474070, TVAG_151290, TVAG_480620, TVAG_051130, TVAG_097240,	23125890, 23126015, 23131581, 23125463, 23128685, 23134433, 23133411, 23125876, 23127596, 23128155, 23135239, 23123918, 23125715, 23124967, 23130426,
OG000014		6700, 39255, 38219, 70339, 6384, 35202, 22559, 59604, 30918, 69836, 69665, 59866, 59106, 35265, 6651, 58844, 35409, 22182, 55091, 24921, 38887, 70056, 31216,	AT5G10260.1, AT4G17160.1, AT3G46830.1, AT5G47200.1, AT4G39890.1, AT3G15060.1, AT4G18800.1, AT3G11730.1, AT1G43890.1, AT5G39620.1, AT4G35860.1, AT3G09910.1, AT4G09720.3, AT5G03520.1, AT5G45130.1, AT4G19640.1, AT1G52280.1, AT1G07410.1, AT3G53610.1, AT3G12160.1, AT1G73640.1, AT1G01200.1, AT1G22740.1, AT1G05810.1, AT5G59150.1, AT5G65270.1, AT5G64990.2, AT4G17170.1, AT5G09910.1, AT3G18820.1, AT4G39990…	BDET_02126, BDET_08371, BDET_07566, BDET_01613, BDET_07332, BDET_06706, BDET_07583, BDET_01107, BDET_06848, BDET_01015, BDET_03054,	78707, 51880, 51568, 50496, 53770, 84869, 50166, 37287, 83143, 55814, 88150, 47065, 88590, 49206, 129827, 54861, 50930, 91881, 135421, 89483, 49050, 92491, 68629, 52074, 92565, 57506, 31162, 52717, 53955, 89394, 46401, 86422, 53858, 130765, 58451, 80649, 48660,	BS00780, BS85865, BS05955, BS47120c, BS47265, BS71510, BS07385, BS07390, BS46180, BS68120, BS23265, BS81225, BS05230, BS29920, BS49145, BS08120, BS01635, BS14570, BS22905, BS41795, BS04705, BS17175, BS08125, BS88035, BS53990, BS56365, BS34290,	CHC_T00009150001_1, CHC_T00009363001_1, CHC_T00005607001_1, CHC_T00008465001_1, CHC_T00009482001_1, CHC_T00009081001_1, CHC_T00009009001_1,	CfaC1_09_0880, CfaC1_AODS01003159_0420, CfaC1_01_0440, CfaC1_32_2610, CfaC1_34_1380, CfaC1_11_0930, CfaC1_18_1700, CfaC1_20_0890, CfaC1_21_1180, CfaC1_16_0670, CfaC1_04_0260, CfaC1_14_2040, CfaC1_18_1980, CfaC1_21_1470, CfaC1_AODS01000974_0060, CfaC1_KB217510_0540, CfaC1_32_0730, CfaC1_12_1280, CfaC1_35_6200, CfaC1_28_2610,	CMQ122C, CMD062C, CMF181C, CMS346C, CMD183C, CMQ189C,	CAOG_05133T0, CAOG_07693T1, CAOG_03126T0, CAOG_07693T0, CAOG_03758T0, CAOG_04692T0, CAOG_03438T1, CAOG_03438T4, CAOG_01483T0, CAOG_08182T0, CAOG_07609T0, CAOG_04809T0, CAOG_03438T2, CAOG_07609T1, CAOG_03052T0, CAOG_02661T0, CAOG_03438T0, CAOG_02176T0, CAOG_07740T0, CAOG_05000T0, CAOG_01507T0, CAOG_03438T5, CAOG_01381T0, CAOG_02329T0, CAOG_03438T3,	Cre12.g517400.t1.2, Cre02.g144350.t1.2, Cre11.g482900.t1.1, Cre09.g386900.t1.2, Cre01.g047950.t1.1, Cre06.g262850.t1.2, Cre09.g390763.t1.1, Cre15.g641800.t1.2, Cre12.g560150.t1.2, Cre06.g278139.t1.1, Cre03.g189250.t1.2, Cre01.g047550.t1.2, Cre06.g311900.t1.2,	27385805, 27391322, 27391690, 27390791, 27386366, 27388136, 27392630, 27389038, 27386130, 27388107, 27390822, 27387480, 27393187,	DDB0230042, DDB0191203, DDB0229401, DDB0191360, DDB0229415, DDB0229416, DDB0230029, DDB0233295, DDB0229420, DDB0230017, DDB0266883, DDB0229400, DDB0191190, DDB0229417, DDB0229399, DDB0185216, DDB0230020, DDB0229392, DDB0229394, DDB0185061, DDB0230018, DDB0214820, DDB0229365, DDB0229419, DDB0229409, DDB0229406, DDB0216191, DDB0230028, DDB0214821, DDB0229426, DDB0229402, DDB0191421, DDB0201658, DDB…	EG_transcript_10722, EG_transcript_21965, EG_transcript_23728, EG_transcript_20574, EG_transcript_23097, EG_transcript_19234, EG_transcript_20767, EG_transcript_19330, EG_transcript_28802, EG_transcript_12480, EG_transcript_31431, EG_transcript_19917, EG_transcript_13352, EG_transcript_25311, EG_transcript_12022, EG_transcript_40714, EG_transcript_31343, EG_transcript_12776, EG_transcript_24244, …	D7G0A4_ECTSI, D7FJC7_ECTSI, D7FJQ1_ECTSI, D8LGP2_ECTSI, D7FX24_ECTSI, D8LIT3_ECTSI, D7G118_ECTSI, D8LMQ2_ECTSI, D8LQC1_ECTSI, D7G245_ECTSI, D8LTJ2_ECTSI, D7FNV2_ECTSI, D7FUV0_ECTSI, D7FME1_ECTSI, D8LDH8_ECTSI, D7FJP9_ECTSI, D8LKI8_ECTSI, D7G6B4_ECTSI, D7FSF1_ECTSI, D8LEW7_ECTSI, D7FMQ4_ECTSI, D8LCK0_ECTSI, D8LM42_ECTSI, D8LS40_ECTSI,	H696_03121T0, H696_04874T1, H696_03789T0, H696_00037T0, H696_04740T0, H696_04874T2, H696_00329T0, H696_05602T0, H696_04874T0, H696_05497T0, H696_04590T0, H696_06326T0, H696_02299T0, H696_03789T1, H696_03195T0, H696_04077T0,	GL50803_12157, GL50803_940, GL50803_16636, GL50803_1695, GL50803_15567, GL50803_9558,	CCDS54523.1, CCDS42410.1, CCDS14621.1, CCDS31613.1, CCDS41846.1, CCDS10212.1, CCDS53836.1, CCDS9570.1, CCDS11958.1, CCDS33497.1, CCDS13932.1, CCDS11816.1, CCDS73046.1, CCDS75442.1, CCDS10183.1, CCDS12257.1, CCDS9512.1, CCDS76806.1, CCDS8224.1, CCDS54101.1, CCDS73080.1, CCDS1058.1, CCDS6175.1, CCDS1716.1, CCDS76258.1, CCDS77710.1, CCDS8900.1, CCDS32722.1, CCDS58536.1, CCDS12372.1, CCDS56275.1, CCD…	LbrM.18.0950, LbrM.21.0870, LbrM.02.0290, LbrM.32.2240, LbrM.35.2010, LbrM.27.0850, LbrM.18.1230, LbrM.10.1010, LbrM.09.0930, LbrM.35.6570, LbrM.14.0740, LbrM.32.0600, LbrM.29.0100, LbrM.33.2110, LbrM.10.1270, LbrM.31.1020, LbrM.29.2670, LbrM.07.0620,	LmjF.36.6250, LmjF.07.0560, LmjF.31.0860, LmjF.32.0490, LmjF.33.1840, LmjF.09.0850, LmjF.29.0090, LmjF.18.0890, LmjF.10.1160, LmjF.21.0790, LmjF.32.2030, LmjF.02.0260, LmjF.10.0910, LmjF.13.0220, LmjF.27.0760, LmjF.18.1130, LmjF.14.0760,	27347039, 27345744, 27347671, 27341937, 27345051, 27346828, 27339386, 27347271, 27342978, 27346662, 27345254,	fgeneshHS_pm.scaffold_49000001, estExt_fgeneshNG_kg.C_160003, estExt_fgeneshNG_pm.C_390003, estExt_fgeneshHS_pg.C_600082, gw1.2.286.1, estExt_fgeneshNG_pm.C_50006, fgeneshHS_kg.scaffold_43000003, e_gw1.10.100.1, gw1.27.79.1, fgeneshNG_pg.scaffold_84000022, e_gw1.4.161.1, e_gw1.6.131.1, e_gw1.15.166.1, fgeneshNG_pg.scaffold_46000123, estExt_fgeneshNG_pg.C_750062, gw1.3.204.1, gw1.16.124.1, estExt_…	88308, 88171, 32150, 14983, 32675, 15391, 38767, 33115, 12688, 24119, 12689,	LOC_Os05g44050.1, LOC_Os05g20050.1, LOC_Os01g12730.1, LOC_Os09g15790.1, LOC_Os07g09680.1, LOC_Os03g60870.1, LOC_Os03g05740.1, LOC_Os10g30520.1, LOC_Os06g47260.1, LOC_Os01g08450.1, LOC_Os07g44040.1, LOC_Os03g60530.1, LOC_Os05g27530.1, LOC_Os01g37800.1, LOC_Os01g62950.1, LOC_Os05g01490.1, LOC_Os01g47730.1, LOC_Os05g01480.1, LOC_Os05g48980.1, LOC_Os02g37420.1, LOC_Os01g54590.1, LOC_Os07g31370.1, LOC…	Pem.15.1840, Pem.15.1930, Pem.11.1300, Pem.10.2990, Pem.1.1100, Pem.28.1090, Pem.9.2100, Pem.10.1460, Pem.34.1470, Pem.46.1360, Pem.13.1780, Pem.16.1340, Pem.6.2190, Pem.3.1590,	Phpat.008G022600.1.p, Phpat.005G039300.1.p, Phpat.024G018600.1.p, Phpat.002G104300.1.p, Phpat.006G103700.1.p, Phpat.020G057100.1.p, Phpat.023G022900.1.p, Phpat.014G058000.1.p, Phpat.001G047400.1.p, Phpat.014G057700.1.p, Phpat.016G049100.1.p, Phpat.025G004200.1.p, Phpat.027G019900.1.p, Phpat.001G111900.1.p, Phpat.010G010100.1.p, Phpat.007G099800.1.p, Phpat.011G041400.1.p, Phpat.002G045400.1.p, Php…	evm.model.contig_4442.3, evm.model.contig_3419.6, evm.model.contig_2117.9, evm.model.contig_542.1, evm.model.contig_435.23, evm.model.contig_2262.11, evm.model.contig_2286.22,	contig39014_1.exp_4, contig33925_1.exp_5, solexa735900_1.f1.exp_4, solexa3772168_1.f1.exp_4, solexa3729402_2.r1.exp_8, solexa3718636_2.r1.exp_2, solexa1662158_1.exp_11, contig20356_1.exp_4, solexa3695833_1.exp_2, solexa3753996_1.exp_11, solexa3789095_1.exp_1, contig38251_1.exp_3, solexa3768237_1.f1.exp_16, solexa3805976_1.f1.exp_6, contig24755_1.exp_1, solexa3755811_1.exp_1, solexa3777825_1.f1.ex…	YFL005W, YGL210W, YML001W, YER031C, YFL038C, YKR014C, YNL093W, YLR262C, YOR089C,	Tb927.8.8140, Tb927.3.5550, Tb927.10.12960, Tb09.v4.0017, Tb927.8.4610, Tb927.8.890, Tb927.10.1520, Tb927.11.4570, Tb927.11.12950, Tb927.4.4220, Tb927.8.4330, Tb927.8.4770, Tb927.11.15240, Tb927.11.13750, Tb927.9.11000, Tb927.2.2130, Tb927.10.8560,	TcCLB.511407.60, TcCLB.510077.40, TcCLB.509805.60, TcCLB.511191.19, TcCLB.503715.30, TcCLB.510911.30, TcCLB.508837.74, TcCLB.509247.20, TcCLB.509895.100, TcCLB.511559.30, TcCLB.511043.20, TcCLB.506227.180, TcCLB.511711.80, TcCLB.510989.30, TcCLB.503689.4, TcCLB.507277.10, TcCLB.507795.30, TcCLB.511621.120,	TVAG_364340, TVAG_124740, TVAG_201980, TVAG_395320, TVAG_249220, TVAG_498380, TVAG_020610, TVAG_456910, TVAG_174140, TVAG_470600, TVAG_212310, TVAG_193770, TVAG_096160, TVAG_260370, TVAG_286400, TVAG_391920, TVAG_380760, TVAG_071710, TVAG_442270, TVAG_000080, TVAG_028730, TVAG_376820, TVAG_134890, TVAG_454460, TVAG_570520, TVAG_363880, TVAG_390750, TVAG_047800, TVAG_338250, TVAG_384490, TVAG_0766…	23131067, 23125713, 23134239, 23134039, 23134722, 23136527, 23126885, 23135362, 23130903, 23138816, 23125974, 23125919, 23136452,
OG000015		24448, 24720, 15177, 25571, 39143, 8686, 29918, 6492, 9999, 29109, 16263, 9262, 8370, 7821, 62950, 9175, 8350, 9771, 7255, 23692, 26333, 7774, 5675, 34766, 8346, 55303, 20508,	AT5G39700.1, AT2G26960.1, AT3G13540.1, AT4G17785.1, AT1G63910.1, AT1G16490.1, AT5G55020.1, AT3G18100.1, AT5G61420.2, AT5G17800.1, AT1G68320.1, AT5G11510.1, AT5G23000.1, AT3G48920.1, AT2G47460.1, AT5G14340.1, AT3G09230.1, AT4G26930.1, AT2G02820.2, AT5G14750.1, AT4G37260.1, AT5G59780.3, AT3G01140.1, AT1G14350.1, AT1G17950.1, AT1G79180.1, AT5G26660.1, AT1G48000.1, AT3G12820.1, AT3G12720.1, AT3G08500…	BDET_04017, BDET_01272, BDET_06607, BDET_00765,	48204, 49433, 33616, 25556, 40317, 83650, 90157, 32448, 125604, 43882, 27279, 32447, 25690, 30406, 85194,	BS40935,	CHC_T00008608001_1, CHC_T00007941001_1, CHC_T00006586001_1, CHC_T00001660001_1, CHC_T00007971001_1, CHC_T00001055001_1, CHC_T00000592001_1,	CfaC1_15_1140,	CMG129C, CMQ253C, CMP069C, CMR098C, CMJ282C, CMP232C, CMK280C, CMG052C, CMT134C,	CAOG_05601T0, CAOG_00301T0, CAOG_00301T1, CAOG_03711T0, CAOG_00996T1, CAOG_03382T0, CAOG_09874T0, CAOG_00996T0,	Cre03.g149201.t1.1, Cre02.g110550.t1.1, Cre16.g677382.t1.1, Cre02.g108350.t1.2, Cre09.g411600.t1.1, Cre03.g144747.t1.1, Cre17.g714229.t1.2, Cre02.g111200.t1.1, Cre14.g621050.t1.1, Cre12.g522400.t1.1, Cre02.g146629.t1.1, Cre10.g421021.t1.2, Cre06.g289900.t1.1, Cre02.g103450.t1.1, Cre16.g686250.t1.1, Cre09.g399067.t1.1, Cre14.g633789.t1.2, Cre07.g345350.t1.1, Cre03.g197350.t1.2, Cre15.g639350.t1.1,…	27387319, 27390487, 27390084, 27391136, 27390104, 27389870, 27388349, 27385729,	DDB0219992, DDB0216341, DDB0214816, DDB0220620, DDB0215356, DDB0220511, DDB0216340, DDB0220517, DDB0238728,	EG_transcript_14944, EG_transcript_12814, EG_transcript_15486, EG_transcript_16886, EG_transcript_1937, EG_transcript_15766, EG_transcript_34854, EG_transcript_21917, EG_transcript_24224, EG_transcript_34880,	D7G7C1_ECTSI, D8LM16_ECTSI, D7FTA5_ECTSI, D7FHV1_ECTSI, D7G1V7_ECTSI, D7FNQ9_ECTSI, D8LCT4_ECTSI, D8LCF5_ECTSI, D7G3Y8_ECTSI, D8LIU3_ECTSI, D7FN70_ECTSI, D7G0Z5_ECTSI, D7FTA6_ECTSI, D8LNL6_ECTSI, D8LKF8_ECTSI, D7FRA0_ECTSI, D7FTK3_ECTSI, D8LSJ8_ECTSI, D8LKP8_ECTSI, D7FZ02_ECTSI, D8LQY0_ECTSI, D8LCS2_ECTSI, D7FTL6_ECTSI, D7G7U3_ECTSI, D8LH85_ECTSI, D7FJZ9_ECTSI, D8LAU7_ECTSI, D7FHQ3_ECTSI, D7FMG3_…	H696_04282T0, H696_04435T0,	GL50803_17407, GL50803_8722, GL50803_5938, GL50803_11990, GL50803_5347, GL50803_5248, GL50803_27806,	CCDS47482.1, CCDS47481.1, CCDS13322.1, CCDS55060.1, CCDS5174.1, CCDS5601.1, CCDS63276.1, CCDS55058.1, CCDS55241.1, CCDS47867.1, CCDS47633.1, CCDS6998.1, CCDS4912.1, CCDS55062.1, CCDS55059.1, CCDS55061.1,	LbrM.17.0770,	LmjF.17.0710,	27342841, 27347405, 27346216, 27347507, 27338916, 27342588, 27342233, 27347065, 27339433, 27343122,	e_gw1.14.170.1, estExt_fgeneshNG_pg.C_460152, estExt_fgeneshNG_pg.C_350171, estExt_fgeneshNG_pg.C_30379, e_gw1.1.570.1, fgeneshHS_kg.scaffold_62000007, estExt_gwp_gw1.C_10160, gw1.24.100.1, gw1.18.80.1, estExt_fgeneshHS_pg.C_360048,	40769, 47583, 9540, 41981, 31513, 9404, 43387, 9737, 8749, 25549, 34891,	LOC_Os03g38210.1, LOC_Os02g49250.1, LOC_Os08g37970.1, LOC_Os01g12860.1, LOC_Os09g36250.1, LOC_Os02g17190.1, LOC_Os03g19120.1, LOC_Os04g46384.1, LOC_Os03g04900.1, LOC_Os04g42950.1, LOC_Os10g35660.1, LOC_Os07g43580.1, LOC_Os01g36460.1, LOC_Os07g14110.1, LOC_Os04g43680.1, LOC_Os06g04960.1, LOC_Os07g04430.1, LOC_Os01g50720.1, LOC_Os06g40330.1, LOC_Os11g35390.1, LOC_Os12g07640.1, LOC_Os06g46560.1, LOC…	Pem.19.1230,	Phpat.015G005300.1.p, Phpat.009G040800.1.p, Phpat.011G020300.1.p, Phpat.024G041700.1.p, Phpat.011G010100.1.p, Phpat.017G074200.1.p, Phpat.007G089700.1.p, Phpat.007G081500.1.p, Phpat.009G061600.1.p, Phpat.003G075600.1.p, Phpat.001G019900.1.p, Phpat.015G060700.1.p, Phpat.013G017300.1.p, Phpat.015G070800.1.p, Phpat.012G037000.1.p, Phpat.015G034400.1.p, Phpat.004G049500.1.p, Phpat.010G040000.1.p, Php…	evm.model.contig_4428.5, evm.model.contig_2173.15, evm.model.contig_464.6, evm.model.contig_4429.1, evm.model.contig_3402.10, evm.model.contig_493.14, evm.model.contig_2090.6, evm.model.contig_481.6, evm.model.contig_2283.5, evm.model.contig_3397.12, evm.model.contig_518.6, evm.model.contig_494.3, evm.model.contig_763.2, evm.model.contig_738.1, evm.model.contig_4410.19, evm.model.contig_2227.5, e…	solexa3135908_1.exp_1, solexa3135908_1.exp_2, solexa2512065_1.exp_1, solexa1334423_1.exp_4,	YBR049C, YDR026C, YMR213W, YKR099W,	Tb927.5.2060,	TcCLB.506519.110,	TVAG_339390, TVAG_290910, TVAG_026280, TVAG_217000, TVAG_120380, TVAG_036000, TVAG_452260, TVAG_387900, TVAG_031780, TVAG_498980, TVAG_371850, TVAG_061980, TVAG_437940, TVAG_398500, TVAG_453460, TVAG_410370, TVAG_308040, TVAG_238880, TVAG_506290, TVAG_262180, TVAG_334920, TVAG_259530, TVAG_331880, TVAG_354140, TVAG_300360, TVAG_411560, TVAG_405260, TVAG_111950, TVAG_463870, TVAG_067490, TVAG_4593…	23135045, 23128422, 23132581, 23132066, 23129558, 23130536, 23135244, 23135046, 23135959, 23126585, 23135242, 23131282,
OG000016		9878, 66334, 21944, 19568, 34662, 30548, 4757, 19592,	AT4G39510.1, AT3G20100.1, AT1G13150.1, AT3G26230.1, AT1G16410.1, AT4G15393.2, AT2G45970.1, AT5G10600.1, AT3G26200.1, AT4G12310.1, AT4G12320.1, AT5G25900.1, AT5G08250.1, AT4G15396.1, AT3G10560.1, AT3G20140.1, AT3G20120.1, AT3G26160.1, AT1G33730.1, AT2G22330.1, AT1G79370.1, AT4G39950.1, AT2G46960.2, AT3G26280.1, AT4G00360.1, AT4G20235.1, AT3G48280.1, AT3G48270.1, AT3G20090.1, AT5G47990.1, AT2G45550…	BDET_02494, BDET_02018, BDET_02928, BDET_02907, BDET_03907, BDET_08317, BDET_02017,	30893, 25887, 136907, 138472, 52980, 145420, 30894, 137775, 33940, 39488, 81774, 130569, 87219,	BS53490, BS64580, BS64575, BS88205, BS26920,	CHC_T00008350001_1, CHC_T00009041001_1, CHC_T00009062001_1, CHC_T00010004001_1, CHC_T00009187001_1, CHC_T00008813001_1, CHC_T00008672001_1, CHC_T00009144001_1, CHC_T00008663001_1, CHC_T00008616001_1, CHC_T00009131001_1, CHC_T00009499001_1, CHC_T00010245001_1, CHC_T00008302001_1, CHC_T00008886001_1, CHC_T00008799001_1,	CfaC1_KB217610_0100, CfaC1_20_0110, CfaC1_33_4790,	CMD096C,	CAOG_03091T0, CAOG_03501T0, CAOG_03501T1, CAOG_05678T0,	Cre07.g340850.t1.2, Cre10.g426750.t1.2, Cre01.g003850.t1.1, Cre08.g373100.t1.1, Cre03.g166900.t1.1, Cre14.g626400.t1.2, Cre16.g648200.t1.2, Cre10.g426600.t1.2, Cre02.g142266.t1.1, Cre01.g027550.t1.1, Cre01.g054250.t1.2, Cre16.g678437.t1.1, Cre04.g220387.t1.1, Cre05.g234100.t1.2, Cre07.g356250.t1.1, Cre09.g397734.t1.1, Cre10.g426950.t1.2, Cre03.g161250.t1.2, Cre01.g038500.t1.2, Cre09.g397216.t1.1,…	27389542, 27387991, 27394064, 27394053, 27393454, 27392618, 27393013, 27393287, 27387596, 27385820, 27394623, 27386838, 27392045, 27388428, 27387912, 27391459, 27390782, 27390645, 27386641, 27391483, 27387899, 27386088, 27387223, 27387641, 27392443, 27392896, 27385854, 27394921, 27393016, 27387534, 27391405,	DDB0232979, DDB0232344, DDB0232976, DDB0232339, DDB0232338, DDB0233020, DDB0232408, DDB0232336, DDB0232342, DDB0232982, DDB0233029, DDB0232986, DDB0232343, DDB0232351, DDB0232341, DDB0232965, DDB0238838, DDB0232395, DDB0233018, DDB0233049, DDB0233031, DDB0233019, DDB0233025, DDB0232998, DDB0233016, DDB0252692, DDB0233017, DDB0232988, DDB0232984, DDB0232394, DDB0233030, DDB0232345, DDB0233026, DDB…	EG_transcript_9233, EG_transcript_58458, EG_transcript_4466, EG_transcript_19768, EG_transcript_11134, EG_transcript_3948, EG_transcript_5978, EG_transcript_6003, EG_transcript_71866, EG_transcript_17768, EG_transcript_7411, EG_transcript_37828, EG_transcript_1207,	D7FZC1_ECTSI, D7G2E2_ECTSI, D8LC30_ECTSI, D7G2E4_ECTSI, D7G594_ECTSI, D7FTJ3_ECTSI, D7FTJ4_ECTSI, D7G595_ECTSI, D7FPK1_ECTSI,	H696_03999T0, H696_03822T0, H696_01036T0, H696_04205T0,		CCDS7438.1, CCDS45303.1, CCDS12332.1, CCDS73166.1, CCDS34119.1, CCDS7437.1, CCDS5856.1, CCDS33657.1, CCDS545.1, CCDS5677.1, CCDS32293.1, CCDS5672.1, CCDS2357.1, CCDS7425.1, CCDS30707.1, CCDS12331.1, CCDS7541.1, CCDS47406.1, CCDS5319.2, CCDS7686.1, CCDS32291.1, CCDS543.1, CCDS12572.1, CCDS74303.1, CCDS7435.1, CCDS5674.1, CCDS10268.1, CCDS64723.1, CCDS55174.1, CCDS55721.1, CCDS59362.1, CCDS46616.1,…	LbrM.20.2920, LbrM.27.0100,	LmjF.27.0090, LmjF.34.3330,	27349094, 27348948, 27341543, 27344710, 27341827, 27339710, 27347114, 27341357, 27344163, 27346653,	fgeneshNG_pg.scaffold_43000095, fgeneshNG_pg.scaffold_8000242, fgeneshNG_pg.scaffold_19000045, estExt_fgeneshNG_pg.C_450130, fgeneshNG_pg.scaffold_32000149, estExt_fgeneshNG_pg.C_100113, fgeneshNG_pg.scaffold_37000063, fgeneshNG_pg.scaffold_73000068, estExt_fgeneshNG_pg.C_510106, fgeneshNG_pg.scaffold_48000097, fgeneshNG_pg.scaffold_37000116, fgeneshHS_pg.scaffold_59000041, fgeneshNG_pg.scaffold_…	32745, 33533, 18007, 87742, 8826, 47300, 1824, 29177, 30690, 42499,	LOC_Os12g04480.1, LOC_Os08g16320.1, LOC_Os01g43774.1, LOC_Os02g09290.1, LOC_Os02g36030.1, LOC_Os01g72270.1, LOC_Os03g14560.1, LOC_Os07g23570.1, LOC_Os07g33540.1, LOC_Os08g01450.1, LOC_Os03g14420.1, LOC_Os03g40610.1, LOC_Os09g36080.1, LOC_Os01g50490.1, LOC_Os03g30420.1, LOC_Os01g12740.1, LOC_Os01g72760.1, LOC_Os10g37070.1, LOC_Os06g22020.1, LOC_Os02g12550.1, LOC_Os06g01250.1, LOC_Os07g11970.1, LOC…	Pem.3.3680, Pem.3.3670,	Phpat.021G069700.1.p, Phpat.007G086500.1.p, Phpat.004G106600.1.p, Phpat.024G057300.1.p, Phpat.013G049900.1.p, Phpat.002G151200.1.p, Phpat.001G136600.1.p, Phpat.002G076400.1.p, Phpat.017G085800.1.p, Phpat.025G053000.1.p, Phpat.017G089700.1.p, Phpat.002G100800.1.p, Phpat.016G093300.1.p, Phpat.006G002100.1.p, Phpat.003G081000.1.p, Phpat.018G071700.1.p, Phpat.025G037000.1.p, Phpat.005G055300.1.p, Php…	evm.model.contig_2494.9, evm.model.contig_2058.6, evm.model.contig_3385.7, evm.model.contig_2051.20, evm.model.contig_545.10, evm.model.contig_458.12, evm.model.contig_4453.5, evm.model.contig_2032.24, evm.model.contig_611.10, evm.model.contig_3544.1,	solexa3752619_1.exp_3, solexa783839_1.exp_1, solexa3765162_1.exp_4, solexa3615726_1.exp_6, solexa3615726_1.exp_5, solexa3760656_1.f1.exp_2, contig70815_1.exp_4, solexa3741372_1.f1.exp_2, solexa3017223_1.exp_1, contig70815_1.exp_3, solexa3725844_1.f1.exp_6, solexa3758799_6.r1.exp_3, contig80489_1.exp_9, contig20819_1.r1.exp_3, solexa3742768_1.f1.exp_1, solexa17447_1.exp_2, solexa3771418_2.r1.exp_1…	YDR402C,	Tb927.3.680,	TcCLB.509231.10,		23130079, 23127372, 23137005, 23125712, 23128863, 23124762, 23127414, 23129280, 23131989, 23133432, 23124852, 23124704, 23126632,
OG000017		63574, 34120, 60851, 33571,	AT5G19390.1, AT2G46710.1, AT1G08340.1, AT5G12150.1, AT3G11490.1, AT4G03100.1, AT4G24580.1, AT5G22400.1, AT5G61530.1,	BDET_03628, BDET_04888, BDET_00138, BDET_00285, BDET_04619, BDET_00173, BDET_06656, BDET_02035, BDET_02129,	129562, 91666, 81625, 142160, 84854, 66223, 90411, 135767, 75292, 82253, 140327, 61642, 128801, 125304, 85473, 87134, 81212, 71823, 89227, 139490, 80873, 74420, 141483, 135721,					CAOG_06359T0, CAOG_00016T0, CAOG_07539T0, CAOG_00477T0, CAOG_08573T0, CAOG_00691T0, CAOG_03487T1, CAOG_04238T0, CAOG_00691T1, CAOG_00735T0, CAOG_08784T0, CAOG_00002T0, CAOG_06882T0, CAOG_00735T1, CAOG_05230T0, CAOG_00422T0, CAOG_00039T0, CAOG_03487T0, CAOG_05260T0, CAOG_03469T0, CAOG_01863T0, CAOG_00594T0, CAOG_05585T0, CAOG_08573T1, CAOG_05260T1, CAOG_09575T0, CAOG_02283T0, CAOG_00686T0, CAOG_05…	Cre16.g676700.t1.2,		DDB0233793, DDB0233876, DDB0233845, DDB0191387, DDB0231560, DDB0233847, DDB0233079, DDB0233879, DDB0229972, DDB0233842, DDB0233787, DDB0233794, DDB0233871, DDB0233844, DDB0233758, DDB0233878, DDB0233846, DDB0233873, DDB0233874, DDB0233784, DDB0233495, DDB0233789, DDB0233785, DDB0233795, DDB0233848, DDB0233774, DDB0233875, DDB0233640, DDB0233843, DDB0233788, DDB0233872, DDB0349780, DDB0233841, DDB…	EG_transcript_12105,	D7G3V4_ECTSI, D7FL35_ECTSI, D8LPE7_ECTSI, D7G521_ECTSI, D8LTX8_ECTSI,	H696_05831T0, H696_03535T0, H696_00376T0, H696_06174T0, H696_01601T0, H696_02885T0, H696_06020T0, H696_03665T0, H696_02191T0, H696_01674T0, H696_03308T0,	GL50803_10056, GL50803_13550,	CCDS76262.1, CCDS31673.1, CCDS34075.1, CCDS58497.1, CCDS78219.1, CCDS7922.1, CCDS9349.1, CCDS55201.1, CCDS73082.1, CCDS44169.1, CCDS65320.1, CCDS2572.1, CCDS41687.1, CCDS4277.1, CCDS58637.1, CCDS11000.1, CCDS34025.1, CCDS73017.1, CCDS32409.1, CCDS76261.1, CCDS748.1, CCDS12408.1, CCDS58177.1, CCDS59214.1, CCDS12324.1, CCDS5990.1, CCDS32062.1, CCDS30918.1, CCDS13807.1, CCDS11845.1, CCDS44671.1, CCD…			27341918,	estExt_fgeneshHS_pg.C_470038, fgeneshHS_pg.scaffold_12000033, fgeneshHS_pg.scaffold_1000273, estExt_fgeneshHS_pg.C_230039, fgeneshNG_pg.scaffold_29000012, estExt_fgeneshHS_pg.C_320110, fgeneshNG_pg.scaffold_40000066, estExt_fgeneshNG_pg.C_50245, fgeneshNG_pg.scaffold_6000180, estExt_fgeneshHS_pg.C_230050, fgeneshNG_pg.scaffold_85000024, estExt_fgeneshNG_pg.C_350040, estExt_fgeneshNG_pg.C_390053, …	16452,	LOC_Os03g11140.1, LOC_Os02g45600.1, LOC_Os12g34840.1, LOC_Os11g05540.1, LOC_Os03g15180.1, LOC_Os07g22580.1, LOC_Os12g05900.1, LOC_Os07g30300.1, LOC_Os03g24180.1, LOC_Os04g48790.1, LOC_Os01g73630.1, LOC_Os07g46450.1,		Phpat.004G095100.1.p, Phpat.001G070800.1.p, Phpat.004G062800.1.p, Phpat.026G022700.1.p, Phpat.003G023800.1.p, Phpat.003G023900.1.p, Phpat.026G018000.1.p, Phpat.009G065900.1.p, Phpat.013G012500.1.p,		contig77927_1.exp_3, solexa103050_1.exp_1, contig40679_1.exp_1, solexa1710379_1.exp_1, solexa3751565_1.f1.exp_1, solexa3790315_5.r1.exp_1, contig93704_1.exp_6, contig10015_1.f1.exp_9, contig37005_1.exp_1, solexa3076705_1.exp_4, contig38931_1.exp_1, contig03129_3.r1.exp_5, solexa3747996_1.r1.exp_1, solexa3721317_1.r1.exp_1, contig24952_1.exp_1, solexa3730685_1.exp_1, solexa1789527_1.exp_2, solexa3…	YPL115C, YDL240W, YDR379W, YOR134W, YOR127W, YBR260C, YDR389W, YER155C,			TVAG_RG_DS115468_5, TVAG_RG_DS123097_1, TVAG_RG_DS144070_1, TVAG_RG_DS120919_2, TVAG_RG_DS118037_1, TVAG_RG_DS124096_1, TVAG_RG_DS143095_1, TVAG_RG_DS128076_1, TVAG_RG_DS117870_1, TVAG_RG_DS115220_1, TVAG_RG_DS113644_5, TVAG_RG_DS116563_3, TVAG_RG_DS116400_1, TVAG_RG_DS125551_1, TVAG_RG_DS113245_8, TVAG_RG_DS114938_4, TVAG_RG_DS120690_2, TVAG_RG_DS118340_1, TVAG_RG_DS126476_1, TVAG_RG_DS114993_1,…
OG000018					135604,	BS86845,							DDB0348211,			H696_01645T0,							27548, 27533, 28468, 18136,									TVAG_RG_DS127413_1, TVAG_RG_DS124170_1, TVAG_RG_DS136833_1, TVAG_RG_DS126791_2, TVAG_RG_DS129680_1, TVAG_RG_DS146374_1, TVAG_RG_DS139471_1, TVAG_RG_DS115159_2, TVAG_RG_DS139696_1, TVAG_RG_DS114620_2, TVAG_RG_DS113743_1, TVAG_RG_DS133490_1, TVAG_RG_DS114332_2, TVAG_RG_DS123103_1, TVAG_RG_DS148637_1, TVAG_RG_DS114762_4, TVAG_RG_DS114522_1, TVAG_RG_DS113280_14, TVAG_RG_DS117345_2, TVAG_RG_DS120686_2…
OG000019		67928, 64119,		BDET_04577, BDET_00750,	85081, 80219,	BS62900, BS22480, BS72080,					Cre02.g092076.t1.1, Cre17.g715801.t1.2,	27388457,	DDB0185023, DDB0229383, DDB0266498, DDB0185022, DDB0266499, DDB0233889,	EG_transcript_2544, EG_transcript_1651,		H696_01572T0,		CCDS2481.1,					93602,									TVAG_RG_DS113524_1, TVAG_RG_DS113766_9, TVAG_RG_DS114379_1, TVAG_RG_DS121282_1, TVAG_RG_DS114226_4, TVAG_RG_DS121691_1, TVAG_RG_DS113511_13, TVAG_RG_DS113372_8, TVAG_TEG_DS113230_1_19, TVAG_RG_DS121242_1, TVAG_RG_DS119753_1, TVAG_TEG_DS113184_2_1, TVAG_209820, TVAG_RG_DS113197_36, TVAG_RG_DS113270_11, TVAG_RG_DS114055_3, TVAG_RG_DS113506_11, TVAG_RG_DS113896_10, TVAG_RG_DS113199_9, TVAG_RG_DS1134…	23131705, 23126064,
OG000020		23618, 64601, 26173, 64229, 62212, 69143, 30856, 61874, 66337, 63589, 34166, 15388, 72593,	AT5G18590.1, AT5G04420.1, AT5G19000.2, AT2G39760.1, AT3G03740.1, AT3G16400.1, AT5G57360.2, AT1G18610.1, AT5G21010.1, AT5G50310.1, AT3G06190.1, AT1G54040.2, AT4G04670.1, AT3G43700.1, AT1G21780.1, AT3G07720.1, AT2G36360.5, AT1G55760.1, AT3G16390.1, AT3G16410.1, AT2G18915.2, AT2G33070.3, AT4G08455.1, AT3G05420.2, AT1G68050.1, AT1G51550.1, AT5G27630.1, AT1G74150.1, AT5G48180.1,	BDET_00689, BDET_01217, BDET_06246, BDET_03969, BDET_04813, BDET_08011, BDET_03780, BDET_08461, BDET_03553,	136531, 73389, 126937, 89153, 59542, 86579, 76002, 85298, 72960, 74342, 89400, 22482, 37230, 145685, 67493, 84295, 78717, 79101, 86770, 129273, 35823, 130222, 73388, 78768, 144339, 133867, 74925,	BS03465, BS05215, BS76250, BS74470, BS38850, BS41165, BS75440, BS84945, BS23840, BS17515, BS14715, BS47215, BS61805, BS62555, BS19150, BS52640, BS20510, BS33065, BS19445, BS48175, BS35600, BS30040, BS03090, BS70325, BS61865, BS52035, BS54130, BS13895, BS21135, BS17955, BS10200, BS47530, BS68000, BS12470,	CHC_T00004048001_1, CHC_T00003451001_1, CHC_T00004513001_1,	CfaC1_17_0090, CfaC1_24_1190, CfaC1_30_1750, CfaC1_03_0150, CfaC1_14_1070, CfaC1_30_4220, CfaC1_27_0500, CfaC1_23_0270, CfaC1_26_2830,	CMB072C, CMK275C,	CAOG_08420T0, CAOG_07456T1, CAOG_07456T2, CAOG_03938T0, CAOG_03206T0, CAOG_01157T0, CAOG_00293T0, CAOG_00261T0, CAOG_03617T0, CAOG_01182T0, CAOG_01157T1, CAOG_02484T0, CAOG_01769T0, CAOG_07456T0, CAOG_03617T1,	Cre07.g320200.t1.1, Cre12.g532900.t1.2, Cre03.g144284.t1.1, Cre17.g700600.t1.1, Cre09.g400150.t1.1, Cre04.g217925.t1.1, Cre14.g626634.t1.1, Cre08.g383101.t1.1, Cre09.g401219.t1.1, Cre03.g179650.t1.1, Cre04.g217938.t1.1, Cre04.g219400.t1.2, Cre02.g101550.t1.1, Cre04.g211700.t1.1, Cre02.g101150.t1.2, Cre03.g173165.t1.1, Cre14.g610582.t1.1, Cre17.g731466.t1.2, Cre01.g001600.t1.2, Cre04.g215450.t1.2,…	27386832, 27387985, 27389193, 27390736, 27386078, 27389442, 27392893, 27386102, 27388795, 27392552, 27387774, 27388840, 27393429,	DDB0232323, DDB0348299, DDB0307221, DDB0308273, DDB0233506, DDB0306546, DDB0233505, DDB0237766, DDB0306019, DDB0234260, DDB0215365, DDB0347733, DDB0237868, DDB0346910, DDB0347629, DDB0307872, DDB0220505, DDB0306915, DDB0308651, DDB0306633, DDB0233840, DDB0347854, DDB0349053,	EG_transcript_6814, EG_transcript_2362, EG_transcript_47469, EG_transcript_1122, EG_transcript_45552, EG_transcript_20463, EG_transcript_3533, EG_transcript_41213, EG_transcript_1844, EG_transcript_34184, EG_transcript_19724, EG_transcript_13814, EG_transcript_16382, EG_transcript_16147, EG_transcript_32588, EG_transcript_7026, EG_transcript_8596, EG_transcript_22922, EG_transcript_29828, EG_tran…	D7FKT7_ECTSI, D8LAX7_ECTSI, D7FIB0_ECTSI, D8LRT0_ECTSI, D7FNF7_ECTSI, D7FPG9_ECTSI, D7G1X6_ECTSI, D8LIL3_ECTSI, D7G1R4_ECTSI, D7FK98_ECTSI, D7FP81_ECTSI, D8LLR4_ECTSI, D7G8L5_ECTSI, D8LQ69_ECTSI, D7G2Y3_ECTSI, D7G8M8_ECTSI, D8LL74_ECTSI, D8LRU3_ECTSI, D7FP90_ECTSI, D7G0Q0_ECTSI, D8LC32_ECTSI, D8LAX6_ECTSI,	H696_02025T0, H696_02071T0,	GL50803_11120, GL50803_14668, GL50803_102263, GL50803_14584, GL50803_16893, GL50803_8789, GL50803_17623, GL50803_2362, GL50803_4341, GL50803_10939, GL50803_15054, GL50803_6072,	CCDS1312.1, CCDS737.1, CCDS33606.1, CCDS9097.1, CCDS13678.1, CCDS73570.1, CCDS13113.1, CCDS30919.1, CCDS47418.1, CCDS53334.1, CCDS32147.1, CCDS34614.1, CCDS33298.1, CCDS10322.1, CCDS44020.1, CCDS30613.1, CCDS42934.1, CCDS55341.1, CCDS666.1, CCDS14596.1, CCDS9765.1, CCDS13114.1, CCDS32146.1, CCDS12078.1, CCDS4077.1, CCDS41425.1, CCDS55095.1, CCDS54050.1, CCDS32719.1, CCDS11551.1, CCDS7940.1, CCDS1…	LbrM.09.0740, LbrM.20.4400, LbrM.35.1610, LbrM.28.2350, LbrM.24.0490, LbrM.03.0070, LbrM.22.0930, LbrM.16.0090, LbrM.24.2170,	LmjF.16.0080, LmjF.22.1030, LmjF.09.0660, LmjF.24.0480, LmjF.36.1470, LmjF.28.2150, LmjF.24.2090, LmjF.03.0060, LmjF.20.0210,	27344482, 27348185, 27347903, 27348222, 27341079, 27341515, 27338979, 27345720, 27348395, 27344443, 27347976,	fgeneshNG_pg.scaffold_7000238, estExt_fgeneshNG_pg.C_630076, fgeneshHS_pg.scaffold_1482000001, fgeneshNG_pg.scaffold_73000041, fgeneshHS_pg.scaffold_49000067, fgeneshNG_pg.scaffold_5000271, fgeneshHS_pg.scaffold_5000220, estExt_fgeneshNG_pg.C_400052, fgeneshHS_pg.scaffold_50000078, fgeneshNG_pg.scaffold_52000101, fgeneshHS_pg.scaffold_3000030, fgeneshHS_pg.scaffold_37000004, estExt_fgeneshNG_pg.C…	31664, 93077, 24976, 27233, 27916, 2897, 29677, 94478, 2784, 93530, 32404, 34943, 4529,	LOC_Os10g29460.1, LOC_Os02g20720.1, LOC_Os10g29230.1, LOC_Os08g03470.1, LOC_Os08g01320.1, LOC_Os11g43590.2, LOC_Os11g40490.1, LOC_Os02g20620.1, LOC_Os05g44530.1, LOC_Os12g35560.1, LOC_Os10g28810.1, LOC_Os08g13130.1, LOC_Os10g29190.1, LOC_Os08g12960.1, LOC_Os02g52316.1, LOC_Os10g29950.1, LOC_Os10g29290.1, LOC_Os12g35350.2, LOC_Os11g41350.1, LOC_Os08g03510.1, LOC_Os08g31430.1, LOC_Os10g29410.1, LOC…	Pem.20.1530, Pem.6.2650, Pem.35.1080, Pem.8.1570, Pem.7.2860, Pem.1.3660, Pem.9.2850, Pem.1.5940,	Phpat.014G005900.1.p, Phpat.002G040600.1.p, Phpat.020G023100.1.p, Phpat.022G062900.1.p, Phpat.012G002100.1.p, Phpat.016G021500.1.p, Phpat.001G017900.1.p, Phpat.014G069000.1.p, Phpat.012G059400.1.p, Phpat.009G058200.1.p, Phpat.025G025400.1.p, Phpat.006G062800.1.p, Phpat.011G036900.1.p, Phpat.017G002900.1.p, Phpat.012G001000.1.p, Phpat.021G006100.1.p, Phpat.016G092400.1.p, Phpat.005G033000.1.p, Php…	evm.model.contig_2259.4, evm.model.contig_2175.4, evm.model.contig_4408.8, evm.model.contig_4476.22,	solexa3799043_1.f1.exp_5, contig24201_1.exp_3, solexa3801894_1.r1.exp_1, solexa3788080_1.r1.exp_4, solexa1625583_1.f1.exp_2, contig45162_1.exp_3, solexa3752777_5.r1.exp_19, solexa130764_1.f1.exp_3, solexa3795108_1.exp_1, solexa3764516_1.r1.exp_1, solexa3745251_1.f1.exp_6, solexa2274722_1.exp_12, solexa3801697_1.exp_1, contig26543_1.f1.exp_2, solexa3091353_1.exp_10, contig18763_1.f1.exp_7, solexa3…	YHR158C, YGL050W, YGR238C, YPL263C, YML005W,	Tb927.1.820, Tb927.11.13460, Tb927.11.3960, Tb927.5.3900, Tb927.11.11450, Tb927.7.3090, Tb927.10.3080, Tb927.10.8640, Tb927.10.5890, Tb927.8.2660, Tb927.8.6140, Tb927.11.12670,	TcCLB.504125.120, TcCLB.511071.10, TcCLB.508777.170, TcCLB.508265.80, TcCLB.506733.130, TcCLB.506947.20, TcCLB.506755.60, TcCLB.504867.110, TcCLB.511751.80, TcCLB.509599.70, TcCLB.511421.24, TcCLB.511419.70, TcCLB.508729.9, TcCLB.506739.110, TcCLB.510531.30,	TVAG_145810, TVAG_097900, TVAG_222850, TVAG_073700, TVAG_027650, TVAG_180560, TVAG_270740, TVAG_150530, TVAG_493050, TVAG_061200, TVAG_388840, TVAG_135930, TVAG_431900, TVAG_033030, TVAG_113210, TVAG_099410, TVAG_451250, TVAG_071930, TVAG_106690, TVAG_206530, TVAG_463500, TVAG_462380, TVAG_149340, TVAG_475890, TVAG_258350, TVAG_194180, TVAG_070490, TVAG_350000, TVAG_110000, TVAG_275350, TVAG_0862…	23137320, 23128875, 23124087, 23128752, 23131923, 23134990, 23128133, 23132001, 23135434, 23128764, 23137014, 23128798, 23132047, 23125946, 23128094, 23138361, 23135335,
OG000021		63233, 65386, 69389, 64178, 64790, 64215, 61005, 67545, 30137, 69347, 10368, 71909, 71062, 69312, 64364, 69297, 70872, 69478, 67723, 64329, 61668, 66697, 68838, 69195, 70559, 62697, 65178, 66382, 67538, 71131, 71808, 68499, 66527, 71476, 68749, 72536, 66821, 66877, 72101, 68508, 72395, 72259, 72737, 68876, 69096, 68050, 68432, 60429, 72850, 68059, 62030, 69314, 68670, 61437, 71578, 60827, 68662, …		BDET_06744, BDET_02432, BDET_01559,	138005, 69513, 25604, 90365, 75964, 73050, 66992, 88246, 90510, 128201, 64187, 42440,	BS41515, BS93830,		CfaC1_AODS01003275_0010, CfaC1_33_1110,		CAOG_01449T0, CAOG_00470T0,	Cre10.g464200.t1.1, Cre01.g016150.t1.2, Cre01.g001150.t1.1, Cre17.g713600.t1.1, Cre13.g570700.t1.1, Cre09.g390875.t1.1, Cre11.g479550.t1.1, Cre10.g448550.t1.1,	27392093,	DDB0306084, DDB0307447, DDB0347601, DDB0233267, DDB0348668,	EG_transcript_802, EG_transcript_22770, EG_transcript_29132, EG_transcript_19771, EG_transcript_21303, EG_transcript_86, EG_transcript_26192,	D7FHI7_ECTSI, D7G6K4_ECTSI, D7FHI8_ECTSI, D8LI16_ECTSI, D7FHI6_ECTSI, D8LE48_ECTSI,	H696_02242T0, H696_05162T0, H696_00416T0,		CCDS2153.1, CCDS3541.1, CCDS30862.1, CCDS47714.1, CCDS54397.1,			27341678, 27341979,	fgeneshNG_pg.scaffold_37000149, fgeneshHS_pg.scaffold_10000113, fgeneshNG_pg.scaffold_67000003, fgeneshNG_pg.scaffold_51000100, fgeneshNG_pg.scaffold_51000101, fgeneshNG_pg.scaffold_34000145, fgeneshNG_pg.scaffold_63000128, fgeneshNG_pg.scaffold_608000001, fgeneshHS_pg.scaffold_1000378,	92723, 16425,	LOC_Os12g23750.1,		Phpat.021G059700.1.p, Phpat.022G044400.1.p, Phpat.019G058000.1.p,		solexa3787751_1.f1.exp_1, solexa3792842_1.exp_4, solexa3730168_1.f1.exp_2, solexa3746448_1.f1.exp_3, solexa3806278_1.exp_1, contig69709_1.exp_1, solexa1068400_1.f1.exp_1, solexa3774060_1.exp_1, solexa3781834_2.r1.exp_1, solexa1920757_1.exp_3, solexa3758718_1.exp_1, solexa1194223_1.r1.exp_1, contig19230_1.f1.exp_3, contig11990_1.r1.exp_6, solexa3764298_1.r1.exp_1,				TVAG_TEG_DS113446_4_6, TVAG_TEG_DS114726_1_1, TVAG_523160, TVAG_382750, TVAG_323250, TVAG_TEG_DS113555_1_2, TVAG_134640, TVAG_357280, TVAG_580270, TVAG_576280, TVAG_570480, TVAG_473550, TVAG_364370, TVAG_416440, TVAG_TEG_DS114293_1_1, TVAG_245540, TVAG_574930, TVAG_503760, TVAG_569360, TVAG_586280, TVAG_TEG_DS113376_2_9, TVAG_TEG_DS113283_3_1, TVAG_515250, TVAG_TEG_DS113482_1_4, TVAG_190750, TVAG…	23127795, 23134312, 23133650,
OG000022								CfaC1_12_1470, CfaC1_21_1630, CfaC1_KB217786_0020, CfaC1_29_4920, CfaC1_AODS01001184_0020, CfaC1_KB217786_0010, CfaC1_12_1460, CfaC1_12_1480, CfaC1_AODS01001184_0010, CfaC1_KB217630_0120, CfaC1_AODS01001184_0030, CfaC1_AODS01003159_2170, CfaC1_34_2280, CfaC1_AODS01001184_0070,		CAOG_00001T0, CAOG_09659T0, CAOG_05219T1, CAOG_09664T0, CAOG_00812T0, CAOG_10107T0, CAOG_05219T0, CAOG_05333T1, CAOG_05219T2, CAOG_07978T0, CAOG_00045T0, CAOG_05333T2, CAOG_05333T3, CAOG_05219T3, CAOG_00812T1, CAOG_05333T0, CAOG_03584T0, CAOG_02438T0, CAOG_00386T0,	Cre03.g157250.t1.1, Cre15.g641100.t1.1, Cre10.g464550.t1.2, Cre01.g064362.t1.1, Cre12.g504250.t1.1, Cre16.g689550.t1.1, Cre07.g347000.t1.1, Cre01.g001700.t1.1, Cre08.g385000.t1.2, Cre12.g490800.t1.1, Cre16.g689300.t1.1, Cre02.g087750.t1.2, Cre03.g144464.t1.1, Cre07.g325759.t1.1, Cre01.g064727.t1.1, Cre01.g030100.t1.1, Cre01.g003800.t1.1, Cre09.g411525.t2.1, Cre09.g388700.t1.1,	27390625,	DDB0305863, DDB0231831,		D7FXM4_ECTSI,	H696_02851T0, H696_03230T0, H696_05957T0, H696_02542T0, H696_06311T0, H696_01051T0, H696_05895T0, H696_03276T0, H696_05394T0, H696_05839T0, H696_03229T0, H696_06127T0, H696_05389T0, H696_05543T0, H696_05411T0, H696_03247T0, H696_03233T0, H696_06200T0, H696_03249T0, H696_06142T0, H696_06192T0, H696_05410T0, H696_02536T0, H696_00023T0, H696_06261T0, H696_05382T0, H696_06278T0, H696_06120T0, H696_05…	GL50803_114617, GL50803_121070, GL50803_137606, GL50803_113304, GL50803_11690, GL50803_113211, GL50803_113987, GL50803_16842, GL50803_114813, GL50803_137697, GL50803_112604, GL50803_101498, GL50803_40571, GL50803_114065, GL50803_111732, GL50803_122566, GL50803_114672, GL50803_135882, GL50803_41539, GL50803_89315, GL50803_96055, GL50803_28626, GL50803_114122, GL50803_103943, GL50803_112867, GL5080…	CCDS45713.1, CCDS55320.1, CCDS43922.1, CCDS54808.1, CCDS42350.1, CCDS77230.1, CCDS12221.1, CCDS75576.1, CCDS5135.1, CCDS9272.1, CCDS5631.1, CCDS45712.1, CCDS47491.1, CCDS32930.1, CCDS55376.1, CCDS74296.1, CCDS54772.1, CCDS11150.1, CCDS2747.1, CCDS74297.1, CCDS12315.1, CCDS54177.1, CCDS870.1, CCDS32460.1, CCDS55378.1, CCDS4922.2, CCDS5432.1, CCDS72832.1, CCDS43921.1, CCDS4920.1, CCDS55591.1, CCDS3…	LbrM.04.1270, LbrM.04.1260, LbrM.04.0670, LbrM.04.0260, LbrM.04.1340, LbrM.04.1330,	LmjF.04.0200, LmjF.04.0180, LmjF.04.0190, LmjF.04.0210,		estExt_fgeneshHS_pg.C_250073,	27861,		Pem.3.2450, Pem.7.1880,			contig92953_1.exp_11, solexa1185562_1.exp_4, contig55512_1.exp_4, solexa3762869_1.f1.exp_6,				TVAG_476480, TVAG_054440, TVAG_476490, TVAG_476500, TVAG_082170, TVAG_125020, TVAG_210940, TVAG_027890, TVAG_453290, TVAG_181260, TVAG_440370, TVAG_215970, TVAG_182550, TVAG_014270, TVAG_181270, TVAG_112200, TVAG_247010, TVAG_337000, TVAG_170120, TVAG_432550, TVAG_443440, TVAG_272660, TVAG_136150, TVAG_432560, TVAG_165660,	23124716, 23134789,
OG000023					129961,							27389284, 27388737, 27387341,						CCDS11761.1, CCDS4351.2, CCDS7942.1, CCDS3904.1, CCDS55025.1, CCDS41353.1, CCDS32358.1, CCDS13728.1, CCDS11762.1, CCDS226.1, CCDS13943.1,														TVAG_RG_DS117628_2, TVAG_RG_DS138207_1, TVAG_RG_DS120055_1, TVAG_RG_DS120065_1, TVAG_TEG_DS113613_1_4, TVAG_RG_DS134744_1, TVAG_247860, TVAG_RG_DS128649_1, TVAG_RG_DS118613_1, TVAG_RG_DS142459_1, TVAG_RG_DS132913_1, TVAG_RG_DS130534_1, TVAG_TEG_DS113456_1_6, TVAG_RG_DS133213_1, TVAG_RG_DS129388_1, TVAG_RG_DS118112_1, TVAG_RG_DS121721_1, TVAG_RG_DS146017_1, TVAG_RG_DS139760_1, TVAG_TEG_DS113431_1_…
OG000024		13633, 32398, 66849, 29767, 28076, 13600, 64210, 3239, 4502, 72047, 6319, 30025, 12403, 34942, 64546, 23570, 22332, 34292, 22562, 12568, 1165, 13259, 53809, 33904, 1245, 7345, 33906, 4387, 19424, 21877, 27400, 63806, 13640, 68084, 34739, 20560, 24646, 63221, 3292, 26930, 20103, 34889,	AT2G13610.1, AT1G53270.1, AT1G31770.1, AT3G30842.1, AT1G53390.1, AT2G39350.1, AT3G55090.1, AT2G01320.3, AT4G15236.1, AT2G29940.1, AT3G55100.1, AT4G15230.1, AT3G53480.1, AT1G66950.1, AT5G06530.2, AT3G25620.2, AT2G37010.1, AT1G71960.1, AT4G27420.1, AT3G16340.1, AT1G17840.1, AT4G15233.2, AT4G25750.1, AT1G51460.1, AT3G21090.1, AT1G51500.1, AT3G13220.1, AT3G55110.1, AT2G28070.1, AT2G36380.1, AT5G52860…	BDET_06075, BDET_00918, BDET_02931, BDET_07350, BDET_01076, BDET_03510,	44637, 55884, 90187, 146522, 23245, 76941, 88842, 82332, 56216, 55320, 54433, 39159, 32569, 42465, 41225, 66017, 85120, 147037, 19456, 22906, 41883, 77561, 75432, 39487, 43421, 43472, 43433, 32560, 27755, 52681, 80535,	BS20235, BS67790, BS32880, BS55980, BS32890, BS32885, BS09570, BS69075, BS13435, BS55955, BS91230, BS68045, BS09495, BS67775, BS69825, BS67755, BS91235, BS36545, BS77785, BS32875, BS55990, BS53110,	CHC_T00002695001_1, CHC_T00008014001_1, CHC_T00002879001_1, CHC_T00000820001_1, CHC_T00001383001_1,	CfaC1_28_2200, CfaC1_35_2370, CfaC1_28_2190, CfaC1_10_1260, CfaC1_22_0630, CfaC1_28_2210, CfaC1_AODS01003186_0050, CfaC1_28_2220,	CMO130C, CMN295C, CMD134C, CMR291C, CMD135C, CMI088C, CMS467C,	CAOG_06421T0, CAOG_06637T0, CAOG_03465T0, CAOG_02483T0, CAOG_07703T0, CAOG_07972T0, CAOG_01144T0, CAOG_01411T0, CAOG_05822T0, CAOG_06644T0, CAOG_09727T0, CAOG_02377T0, CAOG_07971T0, CAOG_01411T1, CAOG_05007T0, CAOG_04810T0, CAOG_05403T0, CAOG_02377T1, CAOG_04930T0, CAOG_06121T0, CAOG_04594T0, CAOG_05404T0, CAOG_01916T0,	Cre02.g112550.t1.2, Cre12.g527100.t1.1, Cre12.g547300.t1.1, Cre17.g728400.t1.1, Cre12.g530900.t1.2, Cre04.g217850.t1.1, Cre05.g241350.t1.1, Cre03.g169300.t1.2, Cre16.g648700.t1.1, Cre01.g029900.t1.2, Cre09.g395750.t1.1, Cre16.g655450.t1.1, Cre04.g224400.t1.1, Cre04.g220850.t1.2, Cre05.g234400.t1.1, Cre03.g162333.t1.1, Cre17.g723500.t1.1, Cre07.g339104.t1.2, Cre17.g717050.t1.1, Cre01.g007000.t1.2,…	27387613, 27386597, 27393006, 27392960, 27394934, 27394169, 27386942, 27388551, 27393316, 27394795, 27390722, 27389573, 27390784, 27391398, 27387246, 27393308, 27387750, 27390468, 27389277, 27394920, 27390798, 27391773, 27391735, 27390088, 27391318,	DDB0185012, DDB0216252, DDB0267013, DDB0191237, DDB0214893, DDB0191233, DDB0216383, DDB0214899, DDB0191234, DDB0191518, DDB0214901, DDB0191231, DDB0191239, DDB0191235, DDB0191516, DDB0191236, DDB0191232, DDB0215344, DDB0214895, DDB0191230, DDB0215376, DDB0191229,	EG_transcript_71410, EG_transcript_8125, EG_transcript_6881, EG_transcript_10602, EG_transcript_53191, EG_transcript_11141, EG_transcript_6304, EG_transcript_3327, EG_transcript_304, EG_transcript_6793, EG_transcript_35990, EG_transcript_2040, EG_transcript_14621, EG_transcript_1759, EG_transcript_18125, EG_transcript_5084, EG_transcript_3838, EG_transcript_7309, EG_transcript_59432, EG_transcrip…	D8LI56_ECTSI, D7G3V1_ECTSI, D7G2Z7_ECTSI, D8LNU0_ECTSI, D7FQN0_ECTSI, D8LFP2_ECTSI, D7G2U6_ECTSI, D7G3K2_ECTSI, D8LSM2_ECTSI, D7FQM9_ECTSI, D8LSM1_ECTSI, D8LNW1_ECTSI, D8LKI7_ECTSI, D8LFV0_ECTSI, D7FP97_ECTSI, D7G2W1_ECTSI, D7G3K1_ECTSI, D8LNV5_ECTSI, D7G2W0_ECTSI, D8LFN4_ECTSI,	H696_01742T0, H696_05569T1, H696_04954T0, H696_02791T0, H696_00121T0, H696_03795T0, H696_05569T0, H696_00708T0, H696_04233T0, H696_00750T0,	GL50803_42048,	CCDS42938.1, CCDS13681.1, CCDS3628.1, CCDS13683.1, CCDS1815.1, CCDS58910.1, CCDS42937.1, CCDS8415.1, CCDS13682.1, CCDS1814.1,	LbrM.15.0930, LbrM.35.3110, LbrM.06.0080, LbrM.23.0420, LbrM.06.0010,	LmjF.06.0080, LmjF.23.0380, LmjF.36.2890, LmjF.15.0890, LmjF.06.0090, LmjF.06.0100,	27343978, 27343857, 27348752, 27347759, 27346407, 27341307, 27348450, 27339827, 27345696, 27348681, 27345657, 27348227, 27339032, 27345717,	fgeneshHS_pg.scaffold_81000010, fgeneshNG_pg.scaffold_62000061, e_gw1.7.70.1, gw1.7.106.1, estExt_fgeneshNG_pg.C_170202, fgeneshNG_pg.scaffold_32000155, e_gw1.27.24.1, estExt_fgeneshNG_pg.C_330078, fgeneshNG_pg.scaffold_21000045, e_gw1.9.28.1, fgeneshNG_pg.scaffold_43000141, e_gw1.9.101.1, estExt_fgeneshHS_pg.C_400023, fgeneshNG_pg.scaffold_55000010, estExt_Genewise1.C_30184, fgeneshNG_pg.scaffol…	1441, 38932, 1450, 38326, 39403, 36892, 94849, 35308, 88422, 992, 14894,	LOC_Os09g16458.1, LOC_Os08g29570.1, LOC_Os10g13830.1, LOC_Os09g29660.1, LOC_Os12g22110.1, LOC_Os09g23640.1, LOC_Os01g24010.1, LOC_Os01g42350.1, LOC_Os06g51460.1, LOC_Os09g16380.1, LOC_Os03g64200.1, LOC_Os10g30610.1, LOC_Os07g18874.1, LOC_Os09g16330.2, LOC_Os08g07010.1, LOC_Os11g07600.1, LOC_Os09g03939.1, LOC_Os10g08014.1, LOC_Os05g31910.2, LOC_Os08g43120.1, LOC_Os09g29670.1, LOC_Os06g36090.1, LOC…	Pem.54.1000, Pem.40.1220, Pem.59.1010, Pem.17.1380, Pem.3.4940,	Phpat.026G014900.1.p, Phpat.006G022700.1.p, Phpat.003G137500.1.p, Phpat.005G061900.1.p, Phpat.014G044300.1.p, Phpat.020G029500.1.p, Phpat.016G097500.1.p, Phpat.018G022200.1.p, Phpat.004G022200.1.p, Phpat.022G056900.1.p, Phpat.009G074400.1.p, Phpat.006G039200.1.p, Phpat.027G001900.1.p, Phpat.001G099300.1.p, Phpat.008G006100.1.p, Phpat.012G040800.1.p, Phpat.002G072200.1.p, Phpat.015G063600.1.p, Php…	evm.model.contig_2196.1, evm.model.contig_2112.1, evm.model.contig_2187.6, evm.model.contig_2197.1, evm.model.contig_4430.1, evm.model.contig_440.1, evm.model.contig_2405.1, evm.model.contig_621.1, evm.model.contig_2112.2, evm.model.contig_3596.1, evm.model.contig_2361.1,	contig23632_1.f1.exp_18, contig106341_1.exp_4, solexa3798846_1.f1.exp_1, solexa3733405_1.exp_3, solexa3745082_1.exp_1, contig12182_1.f1.exp_5, solexa3796148_1.f1.exp_9, solexa1459229_1.exp_4, solexa3728169_3.r1.exp_1, solexa2219914_1.exp_2, contig20661_1.f1.exp_5, solexa3783062_1.r1.exp_18, solexa3796148_1.f1.exp_10, solexa3783062_1.r1.exp_19, contig48016_1.exp_6, solexa3726406_1.exp_1, solexa163…	YCR011C, YNR070W, YPL058C, YOR153W, YOR011W, YIL013C, YDR406W, YOR328W, YDR011W, YOL075C,	Tb927.9.6310, Tb927.8.2380, Tb927.10.7700, Tb927.10.7360,	TcCLB.504425.70, TcCLB.506249.70, TcCLB.506579.10,		23134713, 23137630, 23126974, 23128401, 23129912, 23132230, 23127517, 23138028, 23133668, 23130514, 23135484, 23136432, 23129124, 23138089, 23136433,
OG000025		60406, 65616,	AT1G73680.2, AT3G01420.1,	BDET_03389,	43533, 69580,	BS76035, BS38520, BS55160, BS46000, BS84650, BS18340, BS51085, BS93260, BS73635, BS76025, BS78005, BS72975, BS18325, BS41735, BS83705, BS78585, BS05460, BS55140, BS54610, BS72985, BS61360, BS83710, BS78010, BS55135, BS05475, BS79870, BS93270, BS76040, BS05480, BS40800, BS76050, BS03580, BS55150, BS79865, BS71155, BS72965, BS72980, BS40810, BS18335, BS66595, BS61365, BS38515, BS73340, BS17605, BS5…	CHC_T00010179001_1, CHC_T00004197001_1, CHC_T00008635001_1, CHC_T00010133001_1, CHC_T00009008001_1, CHC_T00009516001_1, CHC_T00009006001_1, CHC_T00010108001_1, CHC_T00010243001_1, CHC_T00010161001_1, CHC_T00009226001_1, CHC_T00009550001_1, CHC_T00009490001_1, CHC_T00010209001_1, CHC_T00008836001_1, CHC_T00007624001_1, CHC_T00008271001_1, CHC_T00008590001_1, CHC_T00010094001_1, CHC_T00009515001_1,…	CfaC1_26_0210, CfaC1_15_0280, CfaC1_15_0390, CfaC1_15_0190, CfaC1_15_0420, CfaC1_03_0460, CfaC1_15_0210, CfaC1_03_0450, CfaC1_35_2740, CfaC1_15_0200, CfaC1_15_0340, CfaC1_15_0240,		CAOG_00254T0, CAOG_03826T0, CAOG_02239T0, CAOG_04748T0,	Cre09.g391050.t1.1, Cre12.g534980.t1.1, Cre10.g464800.t1.2, Cre12.g488600.t1.1, Cre01.g025700.t1.1, Cre03.g192450.t1.1, Cre14.g624450.t1.1, Cre16.g677050.t1.1, Cre08.g373688.t1.1, Cre16.g676800.t1.2, Cre10.g427900.t1.1, Cre09.g396698.t1.1, Cre13.g607100.t1.2, Cre17.g729350.t1.1, Cre09.g394900.t1.1, Cre03.g162900.t1.1, Cre02.g081800.t1.2, Cre10.g427950.t1.1, Cre11.g467651.t1.1, Cre03.g194900.t1.1,…	27393985,	DDB0191269,	EG_transcript_4762, EG_transcript_965, EG_transcript_14406, EG_transcript_3058, EG_transcript_19002, EG_transcript_1153, EG_transcript_4460, EG_transcript_4253, EG_transcript_8843, EG_transcript_4825, EG_transcript_4856, EG_transcript_3048, EG_transcript_10163, EG_transcript_7456, EG_transcript_3079, EG_transcript_2454, EG_transcript_2076, EG_transcript_8126, EG_transcript_4146, EG_transcript_389…	D8LFE6_ECTSI, D8LJL3_ECTSI, D7FX04_ECTSI, D8LN37_ECTSI, D7FX03_ECTSI, D8LB74_ECTSI, D8LB73_ECTSI, D7G7J1_ECTSI, D8LN38_ECTSI, D7FQW8_ECTSI, D8LRN2_ECTSI, D7G7J2_ECTSI,	H696_01334T0, H696_05788T0, H696_00547T0,		CCDS1643.1, CCDS59520.1, CCDS11604.1, CCDS59521.1, CCDS46221.1, CCDS6843.1, CCDS54149.1, CCDS1644.1, CCDS6842.1, CCDS1371.1, CCDS75895.1, CCDS11602.1, CCDS32689.1, CCDS47855.1, CCDS1646.1,	LbrM.17.0110, LbrM.28.0100, LbrM.17.0130, LbrM.17.0120, LbrM.17.0100, LbrM.35.3400, LbrM.17.0010,	LmjF.36.3180, LmjF.17.0230, LmjF.17.0200, LmjF.17.0180, LmjF.17.0190, LmjF.28.0090, LmjF.17.0235, LmjF.17.0237,	27339960, 27348674,	fgeneshNG_pg.scaffold_31000151, gw1.22.77.1, fgeneshNG_pg.scaffold_41000103, gw1.1.469.1, fgeneshHS_pg.scaffold_74000052, fgeneshNG_pg.scaffold_48000127, fgeneshNG_pg.scaffold_88000032, estExt_fgeneshHS_pg.C_420089, estExt_fgeneshNG_pg.C_770064, gw1.4.138.1, estExt_fgeneshHS_pg.C_230035, fgeneshNG_pg.scaffold_32000045, fgeneshNG_pg.scaffold_31000152, gw1.22.76.1, fgeneshHS_pg.scaffold_50000058, f…	40949,	LOC_Os12g26290.2,	Pem.77.1000, Pem.133.1000, Pem.134.1000, Pem.57.1000, Pem.4.3060,	Phpat.026G016900.1.p, Phpat.1Z036000.1.p, Phpat.1Z039700.1.p,		solexa2737805_3.r1.exp_4, solexa2737805_3.r1.exp_5,	YJL005W,	Tb927.4.4430, Tb927.11.13740, Tb927.6.430, Tb927.6.280, Tb927.6.340, Tb927.11.150, Tb927.5.4550, Tb927.8.7900, Tb927.5.4540, Tb05.5K5.180, Tb927.5.1450, Tb927.7.6050, Tb927.11.18690, Tb927.4.4470, Tb927.7.7530, Tb927.10.16000, Tb927.6.300, Tb927.8.7940, Tb927.6.200, Tb927.11.140, Tb927.7.6060, Tb927.7.6040, Tb927.6.190, Tb927.4.4420, Tb927.6.290, Tb927.4.4460, Tb927.6.770, Tb927.4.4450, Tb927.11.…	TcCLB.509449.10, TcCLB.428999.20, TcCLB.511705.10, TcCLB.507465.10, TcCLB.509449.5, TcCLB.506717.20, TcCLB.507467.10, TcCLB.509267.3, TcCLB.511043.60, TcCLB.445635.10, TcCLB.506591.120,		23135477, 23128063, 23135526, 23128923, 23124181, 23136754, 23138308, 23136820, 23134011, 23127417, 23124615, 23136607, 23127903, 23130070, 23133669, 23135548, 23124703, 23139129, 23132454, 23136626, 23124783, 23131800, 23133439, 23136618, 23130013, 23134950, 23136978, 23132936, 23132930, 23133337, 23134505, 23129311,
OG000026		58778, 28663, 59946, 4019, 23580, 14207, 15865, 29097, 14468, 30560, 25442, 65154, 29951, 31155, 8521, 31866, 19598, 6707, 20091, 19231, 52724, 71842, 20370, 14129,	AT1G07450.1, AT2G30670.1, AT3G55310.1, AT2G47150.1, AT2G29300.2, AT1G24360.1, AT2G47120.1, AT5G50770.1, AT3G29260.1, AT5G65205.1, AT3G47350.2, AT1G63380.1, AT1G07440.1, AT3G06060.1, AT3G05260.1, AT3G55290.1, AT1G54870.1, AT2G29150.1, AT3G29250.1, AT5G10050.1, AT3G26770.1, AT2G29290.2, AT1G52340.1, AT4G03140.1, AT2G07640.1, AT2G29170.1, AT4G13180.1, AT3G04000.1, AT3G47360.1, AT2G29320.1, AT1G62610…	BDET_04465, BDET_00658, BDET_01744, BDET_08007, BDET_07190, BDET_02231,	34749, 132487, 57081, 146579, 51567, 69939, 47937, 85180, 55061, 55098, 32900, 74426, 89296, 86466, 86557, 92421, 52064, 66261, 47513, 50912, 134317, 89309, 78760, 85459, 53603, 79484, 82504,	BS23865, BS02760, BS23565, BS75060, BS90305, BS41565, BS91050, BS41625, BS44755, BS23570, BS29735, BS93895,	CHC_T00008517001_1, CHC_T00008374001_1, CHC_T00009571001_1, CHC_T00008496001_1,	CfaC1_30_4150, CfaC1_28_4160, CfaC1_24_2270, CfaC1_AODS01003237_0040, CfaC1_34_5210, CfaC1_34_5200, CfaC1_35_2980, CfaC1_27_1990, CfaC1_25_0130, CfaC1_27_1760, CfaC1_34_5180,	CMQ274C, CMK247C, CML083C, CMP110C, CMS264C, CMP126C, CMM122C, CMS393C, CMR373C,	CAOG_03681T0, CAOG_06401T0, CAOG_03359T0, CAOG_05250T0, CAOG_06397T0, CAOG_01760T0, CAOG_03252T0, CAOG_06400T0, CAOG_03820T0, CAOG_09262T0, CAOG_06274T0, CAOG_09096T0, CAOG_05182T0, CAOG_06476T0, CAOG_07767T0, CAOG_00881T0, CAOG_06380T0, CAOG_00307T0, CAOG_06770T0, CAOG_04335T0, CAOG_08020T0, CAOG_07144T0, CAOG_03820T1, CAOG_00071T0,	Cre09.g399000.t1.1, Cre03.g213313.t1.1, Cre14.g610501.t1.1, Cre12.g495850.t1.2, Cre02.g103100.t1.1, Cre01.g047600.t1.2, Cre03.g191850.t1.1, Cre17.g702750.t1.2, Cre07.g325725.t1.1, Cre03.g172000.t1.2, Cre07.g315750.t1.2, Cre12.g559350.t1.2, Cre07.g352450.t1.2, Cre17.g731850.t1.2, Cre08.g384850.t1.1, Cre01.g036400.t1.2, Cre01.g028600.t1.2, Cre16.g682100.t1.2, Cre01.g005400.t1.1, Cre09.g399200.t1.2,	27391588, 27390408, 27392861, 27386382, 27386798, 27387021, 27386984, 27392149, 27390108, 27392071, 27387318, 27386292, 27392516, 27388097, 27387263, 27386841, 27391646, 27394892, 27387001, 27386944, 27395072, 27387815, 27392466, 27390824, 27392506, 27391948, 27390492, 27386708, 27386556, 27386953, 27389031, 27386739, 27394639, 27392858, 27392074, 27386050, 27392457, 27391931, 27386920,	DDB0305608, DDB0307293, DDB0238029, DDB0305606, DDB0304900, DDB0238028, DDB0302650, DDB0305868, DDB0238830, DDB0237936, DDB0232044, DDB0238506, DDB0238025, DDB0238829, DDB0238027, DDB0305611, DDB0305667, DDB0238258, DDB0307053, DDB0306464, DDB0305607, DDB0232301, DDB0305663, DDB0237793, DDB0304901, DDB0306763, DDB0238259, DDB0233382, DDB0238273, DDB0238156, DDB0267104, DDB0305610, DDB0214951, DDB…	EG_transcript_18692, EG_transcript_22768, EG_transcript_16945, EG_transcript_11889, EG_transcript_17241, EG_transcript_20398, EG_transcript_5633, EG_transcript_35746, EG_transcript_12621, EG_transcript_17264, EG_transcript_13468, EG_transcript_24485, EG_transcript_20733, EG_transcript_15524, EG_transcript_42378, EG_transcript_9689, EG_transcript_18919, EG_transcript_21477, EG_transcript_3756, EG_…	D7G8H2_ECTSI, D7G8H0_ECTSI, D8LFB6_ECTSI, D8LBE2_ECTSI, D8LQS3_ECTSI, D7G8H3_ECTSI, D7FQ82_ECTSI, D7FNF8_ECTSI, D8LTE4_ECTSI, D8LHS3_ECTSI, D7FL76_ECTSI, D8LQS1_ECTSI, D7FY97_ECTSI, D7FNF9_ECTSI, D8LGG4_ECTSI, D7FL79_ECTSI, D8LQS5_ECTSI, D7G8H1_ECTSI, D7FSQ4_ECTSI, D8LGZ6_ECTSI, D7FY92_ECTSI, D8LPQ4_ECTSI,	H696_05834T0, H696_01877T0, H696_01878T0, H696_00339T0, H696_02738T0, H696_04219T0, H696_03780T0,	GL50803_8382,	CCDS11315.2, CCDS58517.1, CCDS31829.1, CCDS33375.1, CCDS9606.2, CCDS58642.1, CCDS61410.1, CCDS61412.1, CCDS47097.1, CCDS35300.1, CCDS73621.1, CCDS8926.1, CCDS58933.1, CCDS3821.1, CCDS10409.1, CCDS41797.1, CCDS58641.1, CCDS10936.1, CCDS58934.1, CCDS12145.1, CCDS9605.1, CCDS2231.1, CCDS45931.1, CCDS61411.1, CCDS12736.1, CCDS4769.1, CCDS61409.1, CCDS61408.1, CCDS45932.1, CCDS3328.1, CCDS1489.1, CCDS…	LbrM.35.3640, LbrM.23.0300, LbrM.24.2110, LbrM.34.0370, LbrM.27.2650,	LmjF.24.2030, LmjF.36.3410, LmjF.35.0330, LmjF.23.0270, LmjF.27.2440,	27344694, 27343158, 27346806, 27344157, 27345868, 27344968, 27340363, 27347661, 27348343,	fgeneshHS_pg.scaffold_54000052, estExt_fgeneshNG_pg.C_70105, fgeneshNG_pg.scaffold_36000046, fgeneshNG_pg.scaffold_48000062, e_gw1.9.144.1, e_gw1.10.83.1, fgeneshHS_pg.scaffold_5000106, fgeneshNG_pg.scaffold_30000087, fgeneshHS_pg.scaffold_89000009, gw1.2.294.1, fgeneshNG_pg.scaffold_53000112, e_gw1.31.78.1, e_gw1.30.82.1, fgeneshNG_pg.scaffold_40000114, fgeneshHS_pg.scaffold_171000003, fgeneshNG…	12103, 88195, 16609, 7333, 34089,	LOC_Os02g30690.1, LOC_Os11g16410.1, LOC_Os12g43740.1, LOC_Os01g70525.1, LOC_Os07g07440.1, LOC_Os04g33240.1, LOC_Os12g16010.1, LOC_Os04g22660.1, LOC_Os07g46852.1, LOC_Os02g30714.1, LOC_Os11g25100.1, LOC_Os07g46846.1, LOC_Os11g25230.1, LOC_Os12g13930.1, LOC_Os07g46920.1, LOC_Os04g30760.1, LOC_Os03g62590.1, LOC_Os08g39960.1, LOC_Os07g49120.1, LOC_Os03g16230.1, LOC_Os11g25220.1, LOC_Os07g07450.1, LOC…	Pem.31.1270, Pem.16.1070, Pem.55.1310, Pem.17.1250,	Phpat.022G051900.1.p, Phpat.026G046100.1.p, Phpat.1Z038500.1.p, Phpat.023G046000.1.p, Phpat.024G009400.1.p, Phpat.1Z007400.1.p, Phpat.1Z007300.1.p, Phpat.018G068500.1.p, Phpat.1Z041100.1.p, Phpat.022G039700.1.p, Phpat.007G105200.1.p, Phpat.1Z026900.1.p, Phpat.002G067000.1.p, Phpat.018G040200.1.p, Phpat.005G091600.1.p, Phpat.019G012000.1.p, Phpat.003G033600.1.p, Phpat.1Z010300.1.p, Phpat.023G03400…	evm.model.contig_2112.9, evm.model.contig_2102.13, evm.model.contig_4523.1, evm.model.contig_2049.2, evm.model.contig_3503.3, evm.model.contig_462.7, evm.model.contig_3465.2, evm.model.contig_2253.2, evm.model.contig_465.1, evm.model.contig_3401.16, evm.model.contig_2051.10, evm.model.contig_3495.10, evm.model.contig_2117.4, evm.model.contig_788.1, evm.model.contig_2034.11,	solexa3731701_1.f1.exp_3, solexa3728162_1.f1.exp_1, solexa3725915_1.f1.exp_7, solexa3790407_1.f1.exp_5, contig20500_1.f1.exp_10, solexa3713636_1.f1.exp_9, solexa3803600_1.exp_3, solexa3799619_2.r1.exp_6, solexa3743293_1.exp_4, contig76183_1.r1.exp_4, solexa3794674_1.f1.exp_3, contig77145_1.r1.exp_4, solexa3736722_1.f1.exp_2, solexa2591599_2.r1.exp_5, contig26944_1.exp_5, solexa3744449_1.f1.exp_6,…	YKL055C, YMR226C, YNL202W, YBR265W, YDL114W, YIL124W,	Tb927.11.10020, Tb927.2.5210, Tb927.8.2210, Tb927.10.4040, Tb927.10.11930,	TcCLB.510997.10, TcCLB.510719.20, TcCLB.511627.150, TcCLB.506567.70,	TVAG_308120, TVAG_446780, TVAG_468060,	23136763, 23135404, 23125830, 23126811, 23139001, 23128170, 23133181, 23124335, 23137035, 23125242, 23132410, 23133610, 23130502, 23129095, 23125093, 23138463, 23130155,
OG000027		11299, 33982, 23360, 64581, 5316, 65391, 67902, 21914, 7738, 63807, 28949, 63868, 63811, 8390, 5184,	AT5G07670.1, AT3G07550.1, AT4G07400.1, AT2G25490.1, AT1G80630.1, AT5G40470.1, AT5G51380.1, AT4G23840.1, AT1G77000.1, AT5G67250.1, AT4G33210.1, AT1G61330.1, AT3G58530.1, AT5G27920.1, AT4G30640.1, AT4G15475.1, AT5G51370.2, AT5G23340.1, AT5G21900.1, AT1G15740.1, AT1G80570.2, AT5G67140.1, AT5G01720.1, AT5G25350.1, AT2G17020.1, AT5G57900.1, AT1G21410.1, AT1G55590.1, AT3G50080.1, AT2G06040.1, AT1G47056…	BDET_02072, BDET_00916, BDET_03265, BDET_00440, BDET_02575, BDET_01644, BDET_08496, BDET_05320, BDET_01551, BDET_04180, BDET_03459, BDET_05828, BDET_08605, BDET_00817, BDET_07187, BDET_00856, BDET_06609, BDET_03618,	140156, 80515, 78394, 54890, 88134, 72877, 87231, 85623, 90449, 85609, 140616, 85690, 91826, 85978, 52092, 136657, 139546, 90995,	BS54105, BS32060, BS25480, BS31960, BS55710, BS06185, BS89150, BS74235, BS85095, BS75390, BS88935, BS72765, BS89270, BS34030, BS27080, BS69955, BS28985, BS50985, BS46840, BS52040, BS66135, BS90470, BS85475, BS79160, BS94550, BS03975, BS69930, BS52030, BS03880, BS73190, BS46845, BS54600, BS49885, BS66620, BS21350, BS63505, BS69895, BS89275, BS83075, BS32075, BS26760, BS75835, BS80725, BS20300, BS3…	CHC_T00009575001_1, CHC_T00009124001_1, CHC_T00008706001_1, CHC_T00000926001_1, CHC_T00000887001_1,	CfaC1_26_1330, CfaC1_31_1330, CfaC1_35_4580, CfaC1_34_2530, CfaC1_25_3270, CfaC1_28_2300, CfaC1_35_0810, CfaC1_27_1090,	CMM061C, CMR435C, CMO214C, CMI121C,	CAOG_00699T3, CAOG_05083T1, CAOG_00789T0, CAOG_00699T1, CAOG_05083T0, CAOG_09404T0, CAOG_01431T0, CAOG_07625T0, CAOG_00699T2, CAOG_08543T0, CAOG_00699T4, CAOG_00699T5, CAOG_00789T1, CAOG_02908T0, CAOG_00699T0,	Cre06.g306057.t1.2, Cre12.g559050.t1.2, Cre08.g358553.t1.1, Cre06.g303000.t1.1, Cre16.g688863.t1.1, Cre15.g640101.t1.1, Cre01.g047650.t1.2, Cre12.g524900.t1.1, Cre16.g687850.t1.1, Cre03.g188100.t1.2, Cre11.g467559.t1.1, Cre12.g525600.t1.1, Cre12.g546900.t1.1,	27388781, 27392317, 27390389, 27392221, 27393504, 27389461, 27387636, 27386580, 27389181, 27391806, 27386009, 27389493, 27391663, 27391091, 27387362, 27386525,	DDB0307252, DDB0219778, DDB0306457, DDB0307398, DDB0266652, DDB0349233, DDB0308547, DDB0347279, DDB0309034, DDB0306410, DDB0306871, DDB0308185, DDB0232248, DDB0348315,	EG_transcript_14835, EG_transcript_5640, EG_transcript_7350, EG_transcript_14911, EG_transcript_1743, EG_transcript_25363, EG_transcript_14892, EG_transcript_64761, EG_transcript_7453, EG_transcript_10701, EG_transcript_2505, EG_transcript_19584, EG_transcript_5958, EG_transcript_31225, EG_transcript_2292, EG_transcript_11050, EG_transcript_13745, EG_transcript_1591, EG_transcript_14393, EG_trans…	D7FVD1_ECTSI, D8LDF9_ECTSI, D7FQA7_ECTSI, D7FM12_ECTSI, D7FGX1_ECTSI, D8LSQ0_ECTSI, D8LH26_ECTSI, D8LHT5_ECTSI, D7FQD2_ECTSI, D7FUK7_ECTSI, D7FPP5_ECTSI, D7G8C1_ECTSI, D7G8U9_ECTSI, D8LL53_ECTSI, D8LPS0_ECTSI, D7G629_ECTSI, D7FH14_ECTSI, D7FS92_ECTSI,	H696_03981T0,	GL50803_16021,	CCDS2658.1, CCDS73873.1, CCDS32465.1, CCDS3916.1, CCDS54560.1, CCDS54271.1, CCDS54116.1, CCDS5041.1, CCDS31273.1, CCDS54886.1, CCDS5726.1, CCDS33032.1, CCDS54833.1, CCDS3915.1, CCDS8509.1, CCDS54270.1, CCDS75649.1, CCDS64129.1, CCDS45465.1, CCDS61089.1, CCDS58944.1, CCDS32640.1, CCDS44858.1, CCDS10421.1, CCDS47678.1,	LbrM.33.0530, LbrM.20.0100, LbrM.35.5090, LbrM.06.0020,	LmjF.36.4840, LmjF.34.0020, LmjF.33.0530, LmjF.06.0020,	27348976, 27345437, 27348187, 27338658,	fgeneshNG_pg.scaffold_21000024, estExt_fgeneshHS_pg.C_300032, fgeneshHS_pg.scaffold_56000062, fgeneshHS_pg.scaffold_28000059, fgeneshNG_pg.scaffold_16000184, fgeneshNG_pg.scaffold_14000096, fgeneshNG_pg.scaffold_57000024, fgeneshNG_pg.scaffold_42000143, fgeneshNG_pg.scaffold_21000040, fgeneshHS_pg.scaffold_12000153, gw1.2.130.1, fgeneshNG_pg.scaffold_44000075, fgeneshNG_pg.scaffold_70000044, estE…		LOC_Os04g30210.1, LOC_Os12g01760.1, LOC_Os02g10700.1, LOC_Os04g30200.1, LOC_Os05g12140.1, LOC_Os03g04270.1, LOC_Os02g55540.2, LOC_Os10g36280.1, LOC_Os01g58530.1, LOC_Os01g65920.1, ChrSy.fgenesh.mRNA.74, LOC_Os06g40360.1, LOC_Os10g05800.2, LOC_Os02g16260.1, LOC_Os06g07000.1, LOC_Os02g44104.1, LOC_Os05g35110.1, LOC_Os12g33210.1, LOC_Os12g34220.1, LOC_Os11g01780.1, LOC_Os11g10760.1, LOC_Os02g17990.1…	Pem.18.1390, Pem.2.1380,	Phpat.008G005600.1.p, Phpat.006G021600.1.p, Phpat.001G090000.1.p, Phpat.010G041200.1.p, Phpat.006G019500.1.p, Phpat.002G128700.1.p, Phpat.016G071100.1.p, Phpat.014G103900.1.p, Phpat.022G044100.1.p, Phpat.007G064300.1.p, Phpat.004G045000.1.p, Phpat.014G031100.1.p, Phpat.011G024600.1.p, Phpat.004G011300.1.p, Phpat.016G066700.1.p, Phpat.012G004200.1.p, Phpat.002G130500.1.p, Phpat.010G031800.1.p, Php…	evm.model.contig_4522.2, evm.model.contig_3551.1, evm.model.contig_786.1, evm.model.contig_506.7, evm.model.contig_2031.12, evm.model.contig_3643.2, evm.model.contig_2273.4, evm.model.contig_4451.4,	solexa3802388_1.f1.exp_3,	YJR090C, YBR158W, YJR052W,	Tb927.10.10190,	TcCLB.507711.190, TcCLB.506265.170, TcCLB.506605.210, TcCLB.508307.20, TcCLB.509151.90,	TVAG_211960, TVAG_106550, TVAG_176920, TVAG_228050, TVAG_336890, TVAG_211940, TVAG_211920, TVAG_266660,	23127371, 23128761, 23125667, 23127826, 23132085, 23128191, 23135139, 23137443, 23125291,
OG000028		10074, 28853, 70871, 69231, 15877, 38729, 71568, 35385, 35161, 11971, 61592, 11487, 65139, 34798, 29370, 31713, 72389, 28034, 65594, 33766, 11655, 29934, 11396, 69436,	AT4G28080.1, AT5G37590.1, AT1G27500.1, AT1G01320.1, AT1G15290.1, AT5G53080.1, AT4G10840.1, AT3G27960.1, AT3G52140.4,	BDET_08406, BDET_04188, BDET_03663,	19359, 72481, 24020, 25825, 90820, 77055, 42839, 83729, 67656, 142209, 84522, 44497, 76696, 50596, 49222, 137400, 89576, 51356, 141187, 26929, 136393, 145575, 139559, 142210, 41066, 44506, 145576, 43484, 89743, 69564, 44023, 23530,	BS20660, BS88135, BS12845, BS53605, BS61845, BS40000, BS91755, BS84575,	CHC_T00007038001_1,	CfaC1_33_4950, CfaC1_24_2620,		CAOG_00805T1, CAOG_00478T0, CAOG_06304T0, CAOG_00805T0, CAOG_08054T0, CAOG_03839T0,	Cre13.g606101.t1.1, Cre06.g297700.t1.1, Cre12.g535800.t1.1, Cre02.g147600.t1.1, Cre12.g495250.t1.1, Cre16.g656200.t1.2, Cre17.g747247.t1.1, Cre01.g025500.t1.1, Cre17.g706250.t1.1, Cre03.g156700.t1.1, Cre13.g570500.t1.1, Cre16.g687966.t1.1,	27389992, 27389507, 27390989,	DDB0349000, DDB0306417, DDB0306113, DDB0215379, DDB0306949, DDB0232091, DDB0348794,	EG_transcript_1094, EG_transcript_1598, EG_transcript_22858, EG_transcript_11968, EG_transcript_3735, EG_transcript_1819, EG_transcript_7067, EG_transcript_31659, EG_transcript_861, EG_transcript_6566, EG_transcript_3530, EG_transcript_628, EG_transcript_19598, EG_transcript_40224, EG_transcript_7697, EG_transcript_2936, EG_transcript_3304, EG_transcript_3093, EG_transcript_6564,	D7G720_ECTSI, D7FXH0_ECTSI, D7FZZ7_ECTSI, D7G1L3_ECTSI, D7FUD7_ECTSI, D7G7P8_ECTSI, D7FPQ4_ECTSI, D7G8D8_ECTSI, D8LQL3_ECTSI, D7FZP7_ECTSI, D8LCT1_ECTSI, D7G1G8_ECTSI, D8LGD6_ECTSI, D7FHV9_ECTSI, D7FTB3_ECTSI, D7G3B0_ECTSI, D8LGD7_ECTSI, D7FUD2_ECTSI, D7G5Y4_ECTSI, D7G6W2_ECTSI, D7G8W4_ECTSI, D7FZZ6_ECTSI, D7G5K4_ECTSI, D7FZX2_ECTSI, D7G179_ECTSI, D7G2W9_ECTSI, D8LLA3_ECTSI, D8LGG5_ECTSI, D7FLX3_…	H696_02757T0, H696_02238T0, H696_04737T0,	GL50803_11177, GL50803_7639,	CCDS6996.2, CCDS8130.1, CCDS41996.1, CCDS11174.2, CCDS32165.1, CCDS47429.1, CCDS44653.1, CCDS62521.1, CCDS3078.1, CCDS53379.1, CCDS45572.1, CCDS9071.1, CCDS12660.2, CCDS792.2, CCDS4882.1, CCDS4883.1, CCDS75459.1, CCDS45168.1,	LbrM.20.3070, LbrM.34.0680,	LmjF.35.0690, LmjF.34.3490,	27342348, 27346551, 27349139, 27343276, 27338765, 27339896,	fgeneshNG_pg.scaffold_59000048, estExt_fgeneshHS_pg.C_40018, fgeneshNG_pg.scaffold_79000048, gw1.29.4.1, fgeneshNG_pg.scaffold_3000254, fgeneshNG_pg.scaffold_102000002, fgeneshHS_pg.scaffold_1000204, fgeneshNG_pg.scaffold_1000275, estExt_fgeneshNG_pg.C_10321,	10581, 5235,	LOC_Os04g55230.1, LOC_Os02g15660.1, LOC_Os02g54290.1, LOC_Os04g20960.1, LOC_Os03g05540.1, LOC_Os02g47880.1, LOC_Os07g23990.1, LOC_Os02g57470.1, LOC_Os02g01960.1, LOC_Os02g48620.2,	Pem.2.6930, Pem.31.1030, Pem.33.1550,	Phpat.006G032400.1.p, Phpat.005G061500.1.p, Phpat.005G060700.1.p, Phpat.006G023700.1.p, Phpat.016G084600.1.p, Phpat.005G053200.1.p, Phpat.005G061400.1.p, Phpat.024G024300.1.p, Phpat.008G052500.1.p, Phpat.023G052000.1.p, Phpat.008G043300.1.p, Phpat.016G038200.1.p, Phpat.016G021700.1.p, Phpat.002G028800.1.p, Phpat.001G122800.1.p, Phpat.008G052400.1.p, Phpat.009G084800.1.p,		solexa3728505_1.exp_1, solexa3739295_1.f1.exp_6, contig10146_1.exp_8, contig83643_1.exp_2, solexa3803064_1.exp_1, solexa3783023_1.exp_1, contig46238_1.exp_2, solexa3802375_1.f1.exp_3, solexa3713464_1.exp_1, solexa3568779_1.exp_8, solexa3720697_1.exp_1, solexa3799109_1.exp_3, contig83998_1.exp_4, contig29578_1.f1.exp_7, solexa3745678_1.exp_16, solexa3727399_1.f1.exp_3, solexa3739363_1.r1.exp_4, so…	YMR012W,	Tb927.10.3770, Tb927.4.1280,	TcCLB.511001.180, TcCLB.505989.90,	TVAG_348280, TVAG_221470, TVAG_025450, TVAG_192470,	23128984, 23125878, 23123953, 23127287, 23136517, 23128674, 23129066, 23128544, 23124647, 23130285, 23129258,
OG000029													DDB0306385, DDB0304412,															solexa3715541_1.exp_1, solexa3783209_1.f1.exp_4, contig111390_1.exp_1, solexa3745553_1.f1.exp_6, solexa3750858_1.f1.exp_3, contig27740_1.exp_1, contig111119_1.f1.exp_6, solexa3786196_1.exp_1, solexa3751706_1.f1.exp_1, solexa3718107_1.exp_1, solexa3741539_1.f1.exp_8, solexa3798838_1.exp_2, contig87689_1.exp_2, contig23215_1.exp_13, solexa3778421_1.exp_3, solexa3762412_1.exp_1, solexa3782480_1.exp_…
OG000030		72313, 62296, 53279, 59868, 5485, 66472, 70684, 72734, 71341, 7320, 71888, 4756, 69426, 63746, 7335, 62172, 5571, 21714, 15089, 68633, 26269, 66097, 32361,	AT5G48330.1, AT3G47660.1, AT1G76950.1, AT5G63860.1, AT5G16040.1, AT5G19420.2, AT1G69710.1, AT4G14368.1, AT3G55580.1, AT1G27060.1, AT5G11580.1, AT3G23270.1, AT3G02510.1, AT5G12350.1, AT5G08710.1, AT3G15430.1, AT3G02300.1, AT1G65920.1, AT5G60870.1, AT3G26100.2, AT3G53830.1, AT5G42140.1, AT3G03790.3, AT1G19880.1,	BDET_07448, BDET_08273, BDET_07135, BDET_03188, BDET_04852, BDET_07477, BDET_04285,	80042, 36619, 73249, 36050, 90158, 79686, 34474, 133147, 45370, 130849, 86910, 85156, 133161, 85436, 84622, 29930, 34309, 74179, 138530, 34113, 44460, 41899, 87006, 21917, 87131, 37449, 74751, 22810, 40085, 34097, 31287, 87731,	BS06455, BS45250, BS45260, BS69835, BS20435, BS41685, BS35135, BS27125, BS32185, BS41700, BS80470, BS07640, BS67355,	CHC_T00007700001_1, CHC_T00007651001_1, CHC_T00002425001_1, CHC_T00005148001_1,	CfaC1_33_3320, CfaC1_15_0460, CfaC1_30_3090, CfaC1_08_0710, CfaC1_AODS01003290_0010, CfaC1_35_3740, CfaC1_35_3750, CfaC1_08_0700, CfaC1_16_0520, CfaC1_34_5050, CfaC1_30_3100,	CMH019C, CMI054C, CMC176C,	CAOG_00256T13, CAOG_00256T14, CAOG_00561T0, CAOG_03928T0, CAOG_00256T4, CAOG_05979T0, CAOG_08419T1, CAOG_00256T8, CAOG_00256T10, CAOG_05755T0, CAOG_00256T12, CAOG_06560T1, CAOG_04479T0, CAOG_00256T17, CAOG_00256T7, CAOG_03633T0, CAOG_00256T1, CAOG_00256T15, CAOG_06560T0, CAOG_00256T2, CAOG_00256T11, CAOG_01016T0, CAOG_00256T3, CAOG_00256T5, CAOG_00256T6, CAOG_00256T16, CAOG_00256T0, CAOG_08419T0,…	Cre12.g528350.t1.2, Cre12.g498450.t1.2, Cre01.g025900.t1.2, Cre16.g691050.t1.2, Cre02.g089274.t1.1, Cre16.g663876.t1.1, Cre05.g230600.t1.1, Cre17.g742200.t1.1, Cre05.g243353.t1.2,	27389869, 27386269, 27392523, 27388295, 27388365, 27390019, 27390135, 27392798, 27392379, 27391655, 27389613,	DDB0237858, DDB0235382, DDB0308321, DDB0235366, DDB0237689, DDB0237856, DDB0235383, DDB0233849, DDB0235385, DDB0234270, DDB0306916, DDB0307429, DDB0306861, DDB0235388, DDB0235392, DDB0235365, DDB0235387, DDB0235384, DDB0304722, DDB0233497,	EG_transcript_14642, EG_transcript_4889, EG_transcript_962, EG_transcript_15360, EG_transcript_3468, EG_transcript_49, EG_transcript_1699, EG_transcript_123, EG_transcript_529, EG_transcript_41795, EG_transcript_3661, EG_transcript_162, EG_transcript_5447, EG_transcript_218, EG_transcript_3609, EG_transcript_79, EG_transcript_8275, EG_transcript_20050, EG_transcript_21597, EG_transcript_11492, EG…	D7G598_ECTSI, D8LBD8_ECTSI, D8LTC3_ECTSI, D7G5L0_ECTSI, D8LIX9_ECTSI, D8LKE1_ECTSI, D8LGK6_ECTSI, D7FVN6_ECTSI, D8LTD0_ECTSI, D7FTN1_ECTSI, D7FVB9_ECTSI, D7FWC8_ECTSI, D8LDL9_ECTSI, D8LN13_ECTSI, D7G5T7_ECTSI, D8LSA5_ECTSI, D8LI07_ECTSI, D7FRD6_ECTSI, D8LRB9_ECTSI, D7G3F9_ECTSI, D8LS90_ECTSI, D8LKE8_ECTSI, D7G6L9_ECTSI, D7FS59_ECTSI, D8LL82_ECTSI,	H696_00143T0, H696_03189T0, H696_00002T0, H696_00141T0, H696_00002T1,	GL50803_24139,	CCDS64684.1, CCDS73571.1, CCDS9418.1, CCDS9839.1, CCDS3630.1, CCDS9411.1, CCDS47098.1, CCDS14246.1, CCDS64683.1, CCDS7274.1, CCDS181.1, CCDS46492.1, CCDS34490.1, CCDS5577.1, CCDS32333.1, CCDS35229.1, CCDS7828.1, CCDS60542.1, CCDS60541.1, CCDS41533.1, CCDS323.1, CCDS41295.1, CCDS73572.1, CCDS75486.1, CCDS54777.1,	LbrM.26.0760, LbrM.26.0750, LbrM.35.2810, LbrM.35.4300, LbrM.31.3070, LbrM.17.0220, LbrM.20.1520, LbrM.11.0100,	LmjF.36.4060, LmjF.36.2600, LmjF.34.2020, LmjF.17.0240, LmjF.26.0740, LmjF.26.0750, LmjF.31.2720, LmjF.11.0420,	27341710, 27344809, 27339064, 27338741, 27342327, 27339781, 27345623, 27343627, 27348432, 27342272, 27348810, 27345710, 27345543,	fgeneshHS_pg.scaffold_26000108, fgeneshNG_pg.scaffold_2000109, fgeneshNG_pg.scaffold_69000009, estExt_fgeneshNG_pg.C_520064, fgeneshHS_pg.scaffold_127000002, fgeneshNG_pg.scaffold_32000091, fgeneshHS_pg.scaffold_6000092, fgeneshHS_pg.scaffold_72000027, fgeneshNG_pg.scaffold_46000053, fgeneshNG_pg.scaffold_53000147, fgeneshNG_pg.scaffold_63000124, fgeneshNG_pg.scaffold_29000045, fgeneshHS_pg.scaff…	28588, 15387, 4127, 6750, 28587, 4661, 36955, 26074, 48985, 40439, 2338, 32200, 28035,	LOC_Os05g38270.1, LOC_Os03g40260.1, LOC_Os05g31920.2, LOC_Os08g33390.1, LOC_Os05g46740.1, LOC_Os05g01610.1, LOC_Os07g27490.1, LOC_Os04g56720.1, LOC_Os04g49430.1, LOC_Os04g35570.1, LOC_Os02g34860.1, LOC_Os02g10380.1, LOC_Os01g62810.1, LOC_Os09g38755.1, LOC_Os01g72320.1, LOC_Os12g18650.3, LOC_Os04g58960.1, LOC_Os11g34320.1, LOC_Os02g38350.1, LOC_Os01g52630.1, LOC_Os01g56990.1, LOC_Os02g45980.1, LOC…	Pem.91.1000, Pem.51.1200, Pem.19.1760, Pem.1.6960, Pem.19.1750, Pem.2.5480, Pem.21.1580, Pem.4.1460, Pem.2.3660,	Phpat.014G100800.1.p, Phpat.010G006600.1.p, Phpat.002G093100.1.p, Phpat.022G052900.1.p, Phpat.023G022800.1.p, Phpat.003G057000.1.p, Phpat.014G014600.1.p, Phpat.023G015300.1.p, Phpat.019G045400.1.p, Phpat.010G023200.1.p, Phpat.002G136100.1.p, Phpat.007G051800.1.p, Phpat.020G063400.1.p, Phpat.021G063700.1.p, Phpat.014G015100.1.p, Phpat.003G025500.1.p, Phpat.008G089000.1.p, Phpat.001G063600.1.p, Php…	evm.model.contig_2301.3, evm.model.contig_4409.1, evm.model.contig_3715.4, evm.model.contig_472.7, evm.model.contig_2146.14, evm.model.contig_3467.6, evm.model.contig_2108.7,	contig96895_1.exp_1, contig29181_1.exp_1, solexa3763578_1.f1.exp_1, solexa2274722_1.exp_15, solexa3801930_1.f1.exp_1, solexa3763790_1.exp_3, solexa3723813_1.f1.exp_10, solexa3783381_1.exp_3, solexa662600_1.exp_1, contig50620_1.exp_5, solexa3808163_1.f1.exp_2, solexa3800303_1.f1.exp_2, solexa2274722_1.exp_14, contig72592_1.exp_3, solexa3745392_1.r1.exp_17, solexa3768232_1.exp_4, solexa981315_1.exp…	YLR077W, YGL097W, YBR280C, YAL020C,	Tb927.4.2650, Tb927.10.7510, Tb927.11.10330, Tb927.7.6320, Tb927.7.1190, Tb927.8.7290, Tb927.11.6780, Tb927.7.1210,	TcCLB.508439.30, TcCLB.510593.10, TcCLB.506635.40, TcCLB.508213.9, TcCLB.510105.70, TcCLB.508211.60, TcCLB.506885.416, TcCLB.506773.180,	TVAG_016580, TVAG_553920, TVAG_002930, TVAG_357590, TVAG_491060, TVAG_117280, TVAG_407260, TVAG_491050, TVAG_213370, TVAG_058810, TVAG_199020, TVAG_020020, TVAG_410290,	23135747, 23137351, 23126490, 23131467, 23134920, 23126217, 23134532, 23139045,
OG000031		29489, 17881, 66039, 17878, 34665, 5691, 17987, 37506, 17981, 63725, 5712,	AT3G43230.1, AT1G29800.1, AT1G61690.1, AT1G20110.1,	BDET_00449, BDET_08511, BDET_02395, BDET_03563, BDET_03832, BDET_03997, BDET_04447, BDET_01532, BDET_07090, BDET_02119, BDET_06136, BDET_02618, BDET_06873, BDET_01883, BDET_00197, BDET_02967, BDET_03829, BDET_00882, BDET_01882, BDET_01695, BDET_05965, BDET_01694, BDET_07201,	76059, 80538, 78606, 143673, 32782, 35677, 143030, 88756, 77858, 68733, 138399, 125968, 69232, 80192, 86730, 66334, 146608, 127950, 20401, 27912, 44123, 91622, 90381, 82802, 131555, 75867, 66010, 44281, 127093, 90112, 84513, 125969, 145246, 131141, 126101, 72157, 84672, 41462, 75350, 133843, 90266, 127094, 27852, 70066, 143675,	BS65985, BS47605, BS56175, BS78120, BS22090, BS39840, BS03770, BS00435, BS55345, BS86920, BS88115, BS16415, BS06945, BS64700, BS43990c, BS51150, BS90390c, BS25765, BS56805, BS12265, BS40030,		CfaC1_08_0070, CfaC1_AODS01003159_0090, CfaC1_11_1430, CfaC1_08_1330, CfaC1_21_0850, CfaC1_31_4410, CfaC1_KB217647_0140,	CMA079C,	CAOG_03110T0, CAOG_03475T0, CAOG_02935T0, CAOG_03123T0, CAOG_01245T0, CAOG_04695T0, CAOG_02245T0, CAOG_03749T0, CAOG_00866T1, CAOG_04008T1, CAOG_05470T0, CAOG_00751T0, CAOG_06925T0, CAOG_01704T0, CAOG_07389T0, CAOG_06939T0, CAOG_00432T0, CAOG_05770T0, CAOG_05090T0, CAOG_00292T0, CAOG_01013T1, CAOG_00866T0, CAOG_08593T0, CAOG_04262T0, CAOG_04520T0, CAOG_02141T0, CAOG_01013T0, CAOG_01513T0, CAOG_07…	Cre07.g327600.t1.2, Cre16.g668550.t1.2, Cre06.g264050.t1.2, Cre12.g541400.t1.2, Cre03.g156250.t1.2,	27387258, 27392370, 27392705,	DDB0305107, DDB0233494, DDB0346706, DDB0233182, DDB0233466, DDB0233493, DDB0233310, DDB0232239, DDB0267090, DDB0233446, DDB0348653, DDB0233469, DDB0233317, DDB0233355, DDB0216228, DDB0233468, DDB0233475, DDB0233314, DDB0233358, DDB0233315, DDB0233472, DDB0233312, DDB0233356, DDB0233490, DDB0231342, DDB0304693, DDB0306970, DDB0308658, DDB0233473, DDB0233318, DDB0347187, DDB0233445, DDB0348652, DDB…	EG_transcript_39597, EG_transcript_11631, EG_transcript_9764, EG_transcript_11399, EG_transcript_8572, EG_transcript_19681, EG_transcript_9892, EG_transcript_42408, EG_transcript_10949, EG_transcript_15516, EG_transcript_1611, EG_transcript_7924, EG_transcript_12700, EG_transcript_18756, EG_transcript_15896, EG_transcript_14822, EG_transcript_7644, EG_transcript_3061, EG_transcript_8608, EG_trans…	D7G093_ECTSI, D7G7C4_ECTSI, D8LMP0_ECTSI, D7FJP7_ECTSI, D8LDG4_ECTSI, D8LDM9_ECTSI, D7FPX5_ECTSI, D7G440_ECTSI, D8LKY8_ECTSI, D7FJI7_ECTSI, D7FN51_ECTSI, D8LL66_ECTSI, D7FYF5_ECTSI, D7FSU7_ECTSI, D8LMR5_ECTSI, D8LEA9_ECTSI, D7G5L4_ECTSI, D7FQL6_ECTSI, D7FSM5_ECTSI, D7FT64_ECTSI, D8LGV1_ECTSI, D7FQG5_ECTSI,	H696_05166T0, H696_01865T0, H696_01266T1, H696_01266T2, H696_00887T0, H696_05227T0, H696_01266T0, H696_02206T0, H696_04512T0, H696_03183T0, H696_02779T0, H696_02277T0, H696_01963T0, H696_05142T0, H696_03953T0, H696_01494T0, H696_01763T0, H696_01663T0, H696_04767T0, H696_01284T0, H696_02039T0, H696_03983T0, H696_00186T0, H696_02836T0, H696_02039T1,	GL50803_16653,	CCDS2878.1, CCDS33387.1, CCDS4829.1, CCDS69619.1, CCDS46544.1, CCDS35397.1, CCDS564.1, CCDS53857.1, CCDS14667.1, CCDS46767.1, CCDS6267.1, CCDS76545.1, CCDS46854.1, CCDS8221.1, CCDS76544.1, CCDS9487.1, CCDS41727.1, CCDS8947.1, CCDS33022.2, CCDS2623.1, CCDS3670.1, CCDS54332.1, CCDS12591.1, CCDS55517.1, CCDS13609.1, CCDS3028.1, CCDS31874.1, CCDS9305.1, CCDS12590.1, CCDS46263.2, CCDS48053.1, CCDS3200…	LbrM.34.4240, LbrM.34.3430, LbrM.18.0660, LbrM.19.1260, LbrM.14.1340,	LmjF.35.3500, LmjF.14.1170, LmjF.18.0600, LmjF.35.4260, LmjF.19.0980,	27344856, 27346739, 27341147,	estExt_fgeneshNG_pg.C_10517, estExt_fgeneshHS_pg.C_90127, estExt_fgeneshNG_pg.C_110199, estExt_fgeneshHS_pg.C_90136, fgeneshHS_pg.scaffold_45000042, fgeneshNG_pg.scaffold_41000041, estExt_fgeneshNG_pg.C_20005, estExt_fgeneshNG_pg.C_340105, estExt_fgeneshNG_pg.C_280009, estExt_fgeneshNG_pg.C_40224, fgeneshNG_pg.scaffold_75000071, fgeneshNG_pg.scaffold_49000150, fgeneshNG_pg.scaffold_23000005, estE…	31168,	LOC_Os07g42500.1, LOC_Os06g50840.1, LOC_Os07g17130.1, LOC_Os02g13890.1, LOC_Os03g46710.1, LOC_Os06g35910.1, LOC_Os07g38580.1,	Pem.4.4030, Pem.4.3370, Pem.39.1320, Pem.30.1140, Pem.23.1490, Pem.4.1760,	Phpat.014G041500.1.p, Phpat.021G001300.1.p, Phpat.018G035200.1.p, Phpat.016G033200.1.p,	evm.model.contig_3563.3, evm.model.contig_3441.16,	solexa3795982_1.f1.exp_4, solexa2009345_1.exp_1, solexa14031_1.r1.exp_1, solexa3744241_3.f1.exp_2, contig118018_1.exp_1, solexa3591082_1.exp_2, contig21245_1.exp_1, contig36225_1.exp_1, solexa3414757_1.exp_1, solexa3728568_1.r1.exp_2, solexa3777297_1.exp_7, contig99497_1.exp_6, solexa3779240_1.exp_1, contig99497_1.exp_3, solexa3483967_1.exp_1, solexa3763002_1.f1.exp_1, solexa2434921_1.exp_1, cont…	YNR006W, YGL023C, YDR313C, YDR323C, YHR016C, YAL041W, YGR070W, YLR371W, YFR024C-A,	Tb927.10.13520, Tb927.7.690, Tb927.11.16060, Tb927.9.10570, Tb927.9.11870, Tb927.7.3790, Tb927.7.1840, Tb927.7.1880, Tb927.10.15610,	TcCLB.510175.140, TcCLB.504229.44, TcCLB.509543.20, TcCLB.510307.200, TcCLB.506795.60, TcCLB.508325.101, TcCLB.508325.300, TcCLB.508207.40, TcCLB.508325.110, TcCLB.509073.80, TcCLB.503793.20, TcCLB.507011.80, TcCLB.507611.50, TcCLB.511055.60, TcCLB.506147.70,	TVAG_230120, TVAG_492570, TVAG_025730, TVAG_257760, TVAG_385380, TVAG_437010, TVAG_476620, TVAG_138950, TVAG_025120, TVAG_487890, TVAG_317480, TVAG_088010, TVAG_457090, TVAG_068450, TVAG_261940, TVAG_368940, TVAG_108800, TVAG_420350, TVAG_194760, TVAG_394450, TVAG_278310,	23132640, 23123933, 23131075, 23124073,
OG000032																		CCDS58814.1,														TVAG_TEG_DS113240_2_1, TVAG_TEG_DS127490_1_1, TVAG_TEG_DS113184_6_1, TVAG_TEG_DS113183_7_1, TVAG_TEG_DS113185_2_1, TVAG_TEG_DS113287_2_1, TVAG_TEG_DS113713_2_1, TVAG_TEG_DS118317_1_1, TVAG_TEG_DS113767_1_1, TVAG_TEG_DS113441_3_1, TVAG_TEG_DS113687_1_1, TVAG_TEG_DS135956_1_1, TVAG_TEG_DS114885_1_1, TVAG_TEG_DS113448_1_1, TVAG_TEG_DS145475_1_1, TVAG_TEG_DS119573_1_1, TVAG_TEG_DS113318_1_1, TVAG_TEG…
OG000033		16660, 9217, 24714, 23303, 9574, 9197, 51933, 35109, 22605, 16546, 31857, 8064, 9211, 16033, 9213, 17796, 27787, 16677, 29226, 26261, 9177, 15750, 25945, 17310, 22969, 15424, 16296, 19006, 19914, 58710, 39492, 9218, 60239, 9194, 34339, 53377, 16117, 18107, 16285, 17607, 25028, 35488, 9209, 59858, 36419, 16268, 16367, 7720, 66744, 72162, 9358, 35989, 7707, 21219, 26147, 26961, 15277, 34189,	AT3G59440.1, AT2G27030.3, AT2G41090.1, AT5G17480.1, AT1G66410.2, AT5G37770.1, AT2G41110.2, AT3G43810.1, AT1G32250.1, AT5G37780.3, AT4G37010.2, AT3G03000.1, AT2G36180.1, AT1G18210.1, AT5G21274.1, AT1G62820.1, AT3G25600.1, AT1G12310.1, AT2G41100.1, AT3G10190.1, AT3G03410.1, AT3G50360.1, AT1G24620.1, AT1G66400.1, AT2G41410.1, AT2G15680.1, AT3G03400.1, AT1G73630.1, AT1G18530.1, AT3G56800.1, AT3G51920…	BDET_05216, BDET_04703, BDET_03051, BDET_08592, BDET_04707, BDET_01781, BDET_03662, BDET_01292,	55813, 28056, 143799, 26396, 50953, 91908, 78694, 89126, 48286, 51727, 66849, 26468, 92091, 40514, 88925, 31636, 85892, 88592, 48003, 31897, 74200, 41398, 135106, 92750, 59243, 39180, 81498, 87506, 45935, 53410, 41121, 81766, 86475, 25944, 52786, 90262, 54077,	BS91725, BS04760, BS04755, BS34370, BS11100, BS17700, BS27900, BS44265, BS42635, BS56850, BS12040, BS04750, BS55650, BS17690, BS57915, BS19800, BS11245, BS36885, BS36195, BS58495, BS39085, BS52330, BS89770, BS63580, BS60815,	CHC_T00009119001_1, CHC_T00008019001_1,	CfaC1_35_3300, CfaC1_28_3500, CfaC1_31_0370, CfaC1_AODS01003459_0010, CfaC1_33_2620, CfaC1_32_0910, CfaC1_AODS01003308_0030, CfaC1_09_1090, CfaC1_35_6050, CfaC1_AODS01003308_0020, CfaC1_31_0920, CfaC1_33_3780, CfaC1_AODS01003307_0030, CfaC1_AODS01003307_0020, CfaC1_35_0970, CfaC1_30_3330, CfaC1_24_1600, CfaC1_33_3850, CfaC1_07_0590, CfaC1_AODS01003334_0010, CfaC1_26_1000,	CME034C, CMK219C,	CAOG_04169T0, CAOG_02694T0, CAOG_07467T0,	Cre03.g178350.t1.1, Cre02.g111700.t1.2, Cre03.g150300.t1.2, Cre08.g363750.t1.1, Cre03.g210177.t1.1, Cre11.g468450.t1.2, Cre12.g527450.t1.2, Cre14.g617950.t1.1, Cre16.g676645.t1.1, Cre03.g178150.t1.1, Cre06.g287100.t1.1,	27389838, 27386736, 27392883, 27387735,	DDB0185026, DDB0307773, DDB0214955, DDB0191193, DDB0231422, DDB0185146, DDB0191204, DDB0214813, DDB0214812, DDB0220501, DDB0235275,	EG_transcript_14394, EG_transcript_27833, EG_transcript_25303, EG_transcript_906, EG_transcript_22460, EG_transcript_26790, EG_transcript_66509, EG_transcript_41717, EG_transcript_30159, EG_transcript_35249, EG_transcript_27168, EG_transcript_23044, EG_transcript_29410, EG_transcript_59484, EG_transcript_6014, EG_transcript_28079, EG_transcript_31683, EG_transcript_30213, EG_transcript_27141, EG_…	D8LB32_ECTSI, D8LH46_ECTSI, D8LJU6_ECTSI, D7G443_ECTSI, D8LK03_ECTSI, D7FZV9_ECTSI, D7FUS4_ECTSI, D8LNH1_ECTSI, D8LCM3_ECTSI, D7FII4_ECTSI, D8LL40_ECTSI, D7G0X3_ECTSI, D7FWU7_ECTSI, D7FQC7_ECTSI, D8LDH9_ECTSI, D8LUC6_ECTSI, D8LKK8_ECTSI, D7G3B7_ECTSI, D8LKJ0_ECTSI,	H696_01995T0, H696_01876T0, H696_04116T0, H696_05494T0, H696_01507T0,	GL50803_2933, GL50803_6744, GL50803_13652, GL50803_5333, GL50803_104685, GL50803_16411,	CCDS31834.1, CCDS7069.1, CCDS2390.1, CCDS33061.1, CCDS30566.1, CCDS44341.1, CCDS31082.1, CCDS4066.1, CCDS1832.1, CCDS13375.1, CCDS11510.1, CCDS10226.2, CCDS12709.1, CCDS5478.1, CCDS8170.1, CCDS9892.1, CCDS78036.1, CCDS13933.1, CCDS53835.1, CCDS2857.1, CCDS31913.1, CCDS2746.1, CCDS4561.1, CCDS75274.1, CCDS2391.1, CCDS6251.1, CCDS8906.1, CCDS7068.1, CCDS66808.1, CCDS9204.1, CCDS11820.1, CCDS8905.1,…	LbrM.22.1290, LbrM.09.0980, LbrM.24.1490, LbrM.09.0960, LbrM.04.0590, LbrM.09.0970, LbrM.33.0680, LbrM.35.3910, LbrM.28.0840, LbrM.20.1890, LbrM.32.0740, LbrM.07.0780, LbrM.35.6420, LbrM.20.1000, LbrM.21.0290, LbrM.24.1500,	LmjF.09.0920, LmjF.36.6110, LmjF.28.0800, LmjF.13.1160, LmjF.33.0640, LmjF.32.0660, LmjF.04.0540, LmjF.09.0910, LmjF.22.1410, LmjF.07.0710, LmjF.34.1030, LmjF.21.0220, LmjF.24.1390, LmjF.34.2390, LmjF.24.1380, LmjF.09.0930, LmjF.36.3675,	27344709, 27341336, 27346860, 27344362, 27342864, 27344529, 27346200, 27342266, 27342100, 27346991, 27341656, 27348286,	e_gw1.3.232.1, fgeneshNG_pg.scaffold_27000028, fgeneshNG_pg.scaffold_89000013, estExt_fgeneshHS_pg.C_380104, fgeneshNG_pg.scaffold_16000161, fgeneshNG_pm.scaffold_27000008, fgeneshNG_pg.scaffold_75000103, estExt_gwp_gw1.C_180039, e_gw1.31.90.1, e_gw1.17.164.1, fgeneshNG_pg.scaffold_35000093, fgeneshNG_pg.scaffold_84000015, fgeneshNG_pg.scaffold_50000151, estExt_fgeneshNG_pm.C_610005, estExt_fgene…	31762, 42106, 23987, 35710, 33596, 39965,	LOC_Os07g48780.1, LOC_Os03g53200.1, LOC_Os01g32120.1, LOC_Os05g41200.1, LOC_Os12g03816.1, LOC_Os08g44660.1, LOC_Os11g37550.1, LOC_Os01g17190.1, LOC_Os02g39380.1, LOC_Os05g31620.1, LOC_Os08g02420.1, LOC_Os03g59790.1, LOC_Os02g50080.1, LOC_Os04g41540.1, LOC_Os01g72100.1, LOC_Os10g25010.1, LOC_Os05g41210.1, LOC_Os05g13580.1, LOC_Os11g03980.1, LOC_Os01g41990.1, LOC_Os03g20370.1, LOC_Os01g59530.1, LOC…	Pem.14.1070, Pem.2.5910, Pem.6.2960, Pem.28.1150, Pem.12.1820, Pem.13.1910, Pem.2.4980, Pem.8.2720, Pem.10.1590, Pem.4.1140, Pem.50.1100, Pem.17.2090, Pem.6.1410,	Phpat.011G033000.1.p, Phpat.012G089300.1.p, Phpat.014G030000.1.p, Phpat.024G006800.1.p, Phpat.020G076400.1.p, Phpat.005G044100.1.p, Phpat.016G007600.1.p, Phpat.012G020900.1.p, Phpat.010G082200.1.p, Phpat.003G135400.1.p, Phpat.025G023400.1.p, Phpat.006G086400.1.p, Phpat.005G042300.1.p, Phpat.004G006200.1.p, Phpat.012G052700.1.p, Phpat.005G044200.1.p, Phpat.007G067000.1.p, Phpat.012G021000.1.p, Php…	evm.model.contig_439.6, evm.model.contig_510.18, evm.model.contig_4428.4, evm.model.contig_571.1, evm.model.contig_3439.1, evm.model.contig_2323.3,	solexa3787542_1.exp_1, solexa3791174_1.f1.exp_9, contig15781_1.exp_2, solexa3764620_1.f1.exp_2, solexa3778752_1.exp_2, contig28520_1.exp_4, solexa3121090_1.f1.exp_6, solexa3720268_1.f1.exp_5, solexa3803600_1.exp_7, solexa1920757_1.exp_5, solexa2895252_1.exp_2, solexa3802885_1.r1.exp_4, solexa3803258_1.f1.exp_2, solexa3794955_2.f1.exp_5, solexa3799448_1.f1.exp_2, solexa2202006_1.r1.exp_9, contig37…	YGL106W, YBR109C, YOR257W,	Tb927.11.3680, Tb927.11.13900, Tb927.11.7940, Tb927.11.13040, Tb927.10.11330, Tb927.11.13050, Tb927.4.2260, Tb927.8.6850, Tb927.8.1080, Tb927.11.13030, Tb927.10.8710, Tb927.11.13020, Tb927.11.9790, Tb927.4.3330, Tb927.10.1650, Tb927.7.3410,	TcCLB.508323.70, TcCLB.507483.50, TcCLB.506933.89, TcCLB.507709.130, TcCLB.506401.90, TcCLB.509245.20, TcCLB.507483.39, TcCLB.504033.190, TcCLB.508951.50, TcCLB.508323.60, TcCLB.508727.18, TcCLB.504075.3, TcCLB.504035.130, TcCLB.507483.30, TcCLB.507739.50, TcCLB.508731.30, TcCLB.511131.40, TcCLB.506963.90,	TVAG_453700, TVAG_254790, TVAG_473170, TVAG_367580, TVAG_292620, TVAG_120190, TVAG_376480, TVAG_009160, TVAG_029880, TVAG_357970, TVAG_306320, TVAG_291570, TVAG_017980, TVAG_037680, TVAG_238650, TVAG_391120, TVAG_038590, TVAG_476820, TVAG_198550, TVAG_038070, TVAG_404740, TVAG_228220, TVAG_454090, TVAG_257000, TVAG_026750, TVAG_079670, TVAG_174000, TVAG_521790, TVAG_311330, TVAG_139580, TVAG_0620…	23132761, 23133651, 23139089, 23126376, 23132384, 23133930, 23137490, 23139041, 23126253, 23134715, 23126306,
OG000034		58854, 1622, 72672, 37561, 70303, 31094, 39552, 70280, 3886, 38504, 55435, 29854, 5276, 25027,	AT1G76540.1, AT1G09600.1, AT1G33770.1, AT4G19110.2, AT1G03740.1, AT1G73690.1, AT5G10270.1, AT5G63370.1, AT4G13020.3, AT2G38620.2, AT5G45430.1, AT1G66750.1, AT5G39420.1, AT5G44290.1, AT1G18670.1, AT4G10010.1, AT5G50860.1, AT4G22940.1, AT3G05050.1, AT1G74330.1, AT5G63610.1, AT1G71530.1, AT5G64960.1, AT1G18040.1, AT1G54610.2, AT3G54180.1, AT1G53050.1, AT1G57700.1, AT3G01085.1, AT1G67580.1, AT3G48750…	BDET_05058, BDET_00045, BDET_06696, BDET_06255, BDET_07706, BDET_04387, BDET_07330, BDET_00578, BDET_02433, BDET_04786, BDET_05326, BDET_00820,	40397, 88360, 23300, 144639, 92534, 43187, 55964, 43193, 21996, 87591, 50371, 129789, 20973, 92566, 51976,	BS76625, BS52075, BS09890, BS03785, BS68295, BS46580, BS66060, BS64565, BS17665, BS87265, BS30655, BS30715, BS31780, BS63865, BS64570, BS43045, BS69530, BS90650,	CHC_T00008618001_1, CHC_T00008528001_1, CHC_T00008702001_1, CHC_T00008742001_1, CHC_T00009103001_1, CHC_T00009512001_1, CHC_T00009317001_1, CHC_T00009408001_1,	CfaC1_AODS01003193_0030, CfaC1_27_0720, CfaC1_19_0180, CfaC1_16_1070, CfaC1_30_0680, CfaC1_14_0560, CfaC1_05_0630, CfaC1_29_1900, CfaC1_27_2560, CfaC1_KB217610_0110, CfaC1_08_0050, CfaC1_20_0660, CfaC1_20_0120, CfaC1_AODS01003162_0050, CfaC1_32_4630, CfaC1_31_5180, CfaC1_AODS01003185_0030,	CMQ195C, CME119C, CMN139C, CMH128C,	CAOG_02335T0, CAOG_07450T0, CAOG_07047T0, CAOG_02016T0, CAOG_01914T0, CAOG_07268T0, CAOG_08444T0, CAOG_01997T0, CAOG_00023T0, CAOG_07047T1,	Cre16.g661100.t1.2, Cre07.g353000.t1.2, Cre16.g687400.t1.1, Cre09.g388000.t1.2, Cre10.g465900.t1.2, Cre08.g385850.t1.2, Cre02.g095300.t1.1, Cre12.g551250.t1.2, Cre09.g395658.t1.1, Cre02.g111500.t1.1, Cre13.g582650.t1.1, Cre13.g575650.t1.1, Cre04.g223200.t1.1, Cre17.g698550.t1.1, Cre01.g052800.t1.1, Cre10.g432250.t1.1, Cre02.g107000.t1.1, Cre08.g374200.t1.1, Cre09.g414650.t1.1, Cre17.g709500.t1.1,…	27388746, 27387767, 27393629, 27389465, 27393067, 27392985, 27391716, 27394694, 27388495, 27390122, 27388548, 27394229,	DDB0267010, DDB0191429, DDB0229427, DDB0185028, DDB0191155, DDB0230050, DDB0229294, DDB0216376, DDB0229428, DDB0191261, DDB0302428, DDB0229430,	EG_transcript_5165, EG_transcript_18332, EG_transcript_7868, EG_transcript_44387, EG_transcript_15271, EG_transcript_18176, EG_transcript_27826, EG_transcript_12795, EG_transcript_9000, EG_transcript_9542, EG_transcript_12813, EG_transcript_15319, EG_transcript_4536, EG_transcript_10465, EG_transcript_6734, EG_transcript_20268, EG_transcript_11871, EG_transcript_11265, EG_transcript_17846, EG_tra…	D8LCL8_ECTSI, D7G6C6_ECTSI, D7FSM4_ECTSI, D7G1X0_ECTSI, D8LRS4_ECTSI, D8LHE8_ECTSI, D8LMV3_ECTSI, D8LE13_ECTSI, D8LC72_ECTSI, D7G580_ECTSI, D8LIU2_ECTSI, D7FKL6_ECTSI,	H696_03011T0, H696_02686T0, H696_01797T0, H696_05213T0, H696_05781T0, H696_05011T0,	GL50803_8037, GL50803_16802, GL50803_6700, GL50803_15397, GL50803_14004, GL50803_14172,	CCDS5085.1, CCDS6678.1, CCDS75626.1, CCDS75399.1, CCDS1454.1, CCDS44408.1, CCDS3613.1, CCDS10984.2, CCDS35060.1, CCDS9317.1, CCDS3999.1, CCDS8898.1, CCDS76567.1, CCDS53819.1, CCDS72682.1, CCDS14276.1, CCDS2350.1, CCDS9061.1, CCDS48101.1, CCDS44043.1, CCDS72683.1, CCDS44300.1, CCDS55184.1, CCDS32514.2, CCDS5628.1, CCDS11736.1, CCDS75398.1, CCDS6879.1, CCDS8953.1, CCDS5462.1, CCDS75627.1, CCDS9971.…	LbrM.05.0560, LbrM.26.0060, LbrM.34.4950, LbrM.27.0670, LbrM.27.2100, LbrM.19.0210, LbrM.28.0600, LbrM.35.0660, LbrM.09.0300, LbrM.17.0900, LbrM.19.0490, LbrM.32.3540, LbrM.21.1310, LbrM.27.0110,	LmjF.26.0040, LmjF.09.0310, LmjF.27.0560, LmjF.30.1780, LmjF.35.5010, LmjF.19.0180, LmjF.11.0110, LmjF.36.0550, LmjF.21.1080, LmjF.32.3250, LmjF.28.0580, LmjF.05.0550, LmjF.27.1940, LmjF.27.0100, LmjF.24.0670,	27339763, 27346136, 27344297, 27339636, 27345059, 27346622, 27348245, 27349190, 27342224, 27344491, 27339727, 27342553, 27344311,	e_gw1.30.62.1, fgeneshHS_pg.scaffold_52000004, estExt_fgeneshHS_pg.C_20025, fgeneshHS_pg.scaffold_92000003, fgeneshNG_pg.scaffold_41000123, e_gw1.14.82.1, e_gw1.14.99.1, fgeneshHS_pg.scaffold_51000027, fgeneshNG_pg.scaffold_33000004, fgeneshNG_pm.scaffold_59000003, fgeneshHS_pg.scaffold_65000050, e_gw1.11.138.1, e_gw1.1.365.1, e_gw1.27.52.1, estExt_gwp_gw1.C_10154, estExt_fgeneshNG_pg.C_450039, g…	3057, 27354, 32826, 13763, 35576, 49332, 17513,	LOC_Os09g27350.1, LOC_Os03g02680.1, LOC_Os04g41100.4, LOC_Os12g24140.1, LOC_Os06g02555.1, LOC_Os01g72790.1, LOC_Os08g35220.1, LOC_Os10g42950.1, ChrUn.fgenesh.mRNA.83, LOC_Os12g23950.1, LOC_Os03g01850.1, LOC_Os10g06580.1, LOC_Os06g02550.1, LOC_Os06g22820.1, LOC_Os12g23930.1, LOC_Os02g20140.1, LOC_Os12g23700.1, LOC_Os05g32360.1, LOC_Os01g70130.1, LOC_Os08g02050.1, LOC_Os12g23940.1, LOC_Os01g10430.1…	Pem.21.1060, Pem.4.2980, Pem.3.1440, Pem.25.1280, Pem.11.2240, Pem.7.3160, Pem.5.2730, Pem.2.2630, Pem.3.3690, Pem.1.5180, Pem.9.1490, Pem.3.3410, Pem.16.1530, Pem.2.3940,	Phpat.009G083200.1.p, Phpat.001G144500.1.p, Phpat.011G098500.1.p, Phpat.014G080200.1.p, Phpat.024G014800.1.p, Phpat.001G020600.1.p, Phpat.022G037000.1.p, Phpat.014G016500.1.p, Phpat.002G078600.1.p, Phpat.019G041700.1.p, Phpat.002G064600.1.p, Phpat.003G056900.1.p, Phpat.009G072000.1.p, Phpat.007G071500.1.p, Phpat.002G105600.1.p, Phpat.001G124700.1.p, Phpat.016G014900.1.p, Phpat.027G025400.1.p, Php…	evm.model.contig_3384.10, evm.model.contig_3390.3, evm.model.contig_2059.9, evm.model.contig_440.8, evm.model.contig_2452.2, evm.model.contig_724.8, evm.model.contig_3445.8,	contig03313_1.f1.exp_9, solexa3754713_1.exp_12, contig16279_1.f1.exp_6, contig19133_1.f1.exp_2, solexa3730058_1.f1.exp_2, contig15808_1.exp_1, solexa3726474_1.f1.exp_1, solexa1130543_1.f1.exp_13, solexa3722247_3.f1.exp_6, solexa1545100_1.exp_10, solexa1872189_1.f1.exp_5, solexa1872189_1.f1.exp_4, contig19683_1.f1.exp_4, solexa3736254_1.f1.exp_3, solexa3492682_1.exp_1,	YDL108W, YBR160W, YJL106W, YPR161C, YPL042C, YPL031C, YKL139W,	Tb927.9.9320, Tb927.10.14800, Tb927.11.12310, Tb927.3.690, Tb927.10.4990, Tb927.11.1180, Tb927.7.7360, Tb927.11.7160, Tb927.7.1900, Tb927.11.8170, Tb927.10.1070, Tb927.6.3110, Tb927.11.16790, Tb927.2.4510,	TcCLB.511471.60, TcCLB.511127.220, TcCLB.510911.45, TcCLB.504125.90, TcCLB.506777.70, TcCLB.511751.50, TcCLB.509231.20, TcCLB.504229.30, TcCLB.507881.60, TcCLB.506885.120, TcCLB.508325.130, TcCLB.506677.20, TcCLB.507611.40, TcCLB.510175.160, TcCLB.511055.50, TcCLB.504181.40, TcCLB.510307.191, TcCLB.506211.180, TcCLB.509099.150, TcCLB.508325.320, TcCLB.510609.70, TcCLB.507275.10, TcCLB.508207.20,	TVAG_272410, TVAG_359930, TVAG_185150, TVAG_311740, TVAG_166840, TVAG_225330, TVAG_265810, TVAG_285710, TVAG_366250, TVAG_399660, TVAG_224270, TVAG_074590, TVAG_044840, TVAG_424430, TVAG_176430, TVAG_249190, TVAG_401250, TVAG_045890, TVAG_529130, TVAG_144010, TVAG_076540, TVAG_324540, TVAG_381430, TVAG_314880, TVAG_583940, TVAG_493970, TVAG_239390, TVAG_206180, TVAG_339870, TVAG_235250, TVAG_1509…	23130276, 23129614, 23135905, 23128160, 23126712, 23132259, 23125839, 23124305, 23137067, 23126867, 23127842, 23138245, 23131421, 23136118, 23132957, 23132320, 23133053, 23127274, 23124299, 23132928, 23131193, 23126129, 23133839,
OG000035		69006, 69041,				BS74550, BS66490, BS94260, BS89260,		CfaC1_22_1930, CfaC1_17_1090, CfaC1_25_1100, CfaC1_09_0750, CfaC1_19_1420, CfaC1_AODS01003159_2400, CfaC1_07_0420, CfaC1_09_0770, CfaC1_15_1040, CfaC1_07_0430, CfaC1_31_0950, CfaC1_22_1940, CfaC1_19_1400, CfaC1_28_1910, CfaC1_AODS01003211_0010, CfaC1_09_0760, CfaC1_19_1390, CfaC1_35_2150, CfaC1_KB217707_0080,	CMT245C, CMS071C, CMI223C, CMT010C, CMR431C, CMJ308C, CMJ290C, CME173C, CML207C, CMP240C, CMS107C, CMG208C, CMK165C, CMP121C, CMJ275C, CMO157C, CMR265C, CMK093C, CMQ083C, CMN256C, CMI012C, CMI189C,	CAOG_10216T0, CAOG_09935T0, CAOG_10253T0, CAOG_09817T0, CAOG_10224T0, CAOG_08859T0, CAOG_09356T0, CAOG_10217T0,	Cre06.g278302.t1.1, Cre12.g539206.t1.1, Cre16.g668481.t1.1, Cre07.g341555.t1.1, Cre09.g399997.t1.1, Cre12.g495955.t1.1, Cre12.g553052.t1.1, Cre02.g093051.t1.1, Cre10.g444044.t1.1, Cre17.g748047.t1.1, Cre09.g400182.t1.1, Cre06.g246958.t1.1, Cre16.g667413.t1.1, Cre09.g386748.t1.1, Cre04.g229374.t1.1, Cre02.g093202.t1.1, Cre09.g399923.t1.1, Cre07.g341554.t1.1, Cre20.g751597.t1.1, Cre12.g539202.t1.1,…	27388193, 27394635,	DDB0218438, DDB0217506, DDB0220601, DDB0218150, DDB0192110, DDB0216740, DDB0218019, DDB0202299, DDB0184107, DDB0205613, DDB0219681, DDB0219535, DDB0186560, DDB0219775, DDB0205594, DDB0202023, DDB0216603, DDB0219755, DDB0204216, DDB0202637, DDB0215575, DDB0219888, DDB0216651, DDB0203738, DDB0219813, DDB0203709, DDB0306371, DDB0219704, DDB0191721, DDB0219639, DDB0184351, DDB0203568, DDB0189541, DDB…	EG_transcript_7407, EG_transcript_26796, EG_transcript_10137, EG_transcript_63403, EG_transcript_40251, EG_transcript_46205, EG_transcript_16099, EG_transcript_51260, EG_transcript_57898, EG_transcript_49702,			GL50803_112073, GL50803_10122, GL50803_92977, GL50803_135930, GL50803_137673, GL50803_135931, GL50803_116483, GL50803_116482, GL50803_114892, GL50803_114454,			LmjF.20.1750, LmjF.20.1540,				LOC_Os03g30510.1,	Pem.15.1750, Pem.43.1320,			solexa3760275_1.exp_3, solexa3717574_1.exp_2, solexa3798689_1.f1.exp_1, solexa3766238_1.exp_3, solexa3777414_1.f1.exp_3, solexa3787432_1.f1.exp_3, solexa3755979_1.exp_1, solexa3756489_1.r1.exp_5, contig123321_1.exp_1, contig100386_1.exp_1, contig96593_1.f1.exp_2, contig90552_1.exp_2, contig00946_1.exp_4, solexa3793241_1.exp_1, contig118582_1.exp_1, solexa3726105_1.f1.exp_2, solexa3729871_1.r1.exp…		Tb927.11.18610, Tb927.1.500, Tb927.1.240, Tb927.11.18630, Tb927.10.16210, Tb927.1.300, Tb927.10.16200,	TcCLB.506529.541, TcCLB.508681.31,	TVAG_483460, TVAG_074460, TVAG_RG_DS113626_1, TVAG_RG_DS114997_1, TVAG_TEG_DS113626_1_1, TVAG_088900, TVAG_534520, TVAG_RG_DS113187_1, TVAG_342190,
OG000036		71857, 20439, 15423, 21291, 14358, 8474, 20969, 22068, 20899, 29473, 33364, 5055, 23917, 4677, 14373, 33566, 29039, 19925, 35095, 15450, 18516, 10680, 34894, 35292, 3209, 35690, 15092, 29293, 72485, 67524, 8452, 18954, 21497, 18112, 29896, 6846, 5099, 18141, 31968, 5022, 27530, 18912, 36347, 33788, 24792, 2559, 68344, 37702, 7002, 29734, 67127, 67585, 3819, 32031, 9540, 21499, 6838, 16015, 14641,…	AT1G73570.1, AT1G70590.1, AT1G18260.1,	BDET_02421, BDET_06962, BDET_05429, BDET_03928, BDET_00563, BDET_00673, BDET_03937, BDET_03189, BDET_05577, BDET_07013,	73645, 52200, 32366, 127539, 70941, 133205, 88467, 145386, 91056, 89402, 144947, 91159, 72345, 127089, 23012, 143214, 23399, 22018, 23378, 43966, 85953, 35346, 89349, 89317, 42021, 77198, 73502, 48846, 43890, 142599, 130580, 142461, 43015, 87733, 88897, 131047, 126232, 70194, 55664, 87049, 43799, 85140, 43548, 91237, 130581, 56712, 68477, 127691,	BS91815, BS50195,	CHC_T00008809001_1, CHC_T00008659001_1, CHC_T00009291001_1, CHC_T00008827001_1, CHC_T00008574001_1, CHC_T00008535001_1, CHC_T00008999001_1, CHC_T00008352001_1, CHC_T00002681001_1, CHC_T00009378001_1, CHC_T00008960001_1, CHC_T00008933001_1, CHC_T00009260001_1, CHC_T00008266001_1, CHC_T00001959001_1, CHC_T00008382001_1, CHC_T00007265001_1, CHC_T00009420001_1, CHC_T00008957001_1, CHC_T00008953001_1,…	CfaC1_09_1490, CfaC1_09_0910,	CMB078C, CMG180C,	CAOG_05541T0, CAOG_02267T0, CAOG_05073T0, CAOG_09087T0, CAOG_05990T0, CAOG_02945T0, CAOG_08335T0,	Cre11.g480200.t1.1, Cre01.g026300.t1.2, Cre03.g197400.t1.2, Cre03.g169000.t1.2,	27386345, 27391155,	DDB0307915, DDB0305167, DDB0306863, DDB0308016, DDB0234060, DDB0346550, DDB0305166, DDB0346717, DDB0304555, DDB0308268,	EG_transcript_2339, EG_transcript_11994, EG_transcript_19986, EG_transcript_28556, EG_transcript_31905, EG_transcript_13666, EG_transcript_13046, EG_transcript_2542, EG_transcript_44903, EG_transcript_11228, EG_transcript_62568, EG_transcript_48669, EG_transcript_62972, EG_transcript_1395, EG_transcript_11798, EG_transcript_34748, EG_transcript_17967, EG_transcript_36224, EG_transcript_32465, EG_…	D8LMU4_ECTSI, D8LTH7_ECTSI, D7FGQ6_ECTSI, D7FJ00_ECTSI, D8LE06_ECTSI, D7G201_ECTSI, D7FQD3_ECTSI, D8LTA1_ECTSI,	H696_04651T0, H696_05729T0, H696_05240T0,		CCDS3840.1, CCDS9876.1, CCDS58333.1, CCDS4268.1, CCDS75113.1, CCDS77907.1, CCDS47037.1, CCDS59443.1,	LbrM.07.1100, LbrM.07.0650,	LmjF.07.0590, LmjF.07.1040,	27346189, 27340751, 27340843, 27339364, 27343385, 27340989, 27339224, 27339886, 27342315, 27339170, 27342166, 27343673, 27340817, 27339235, 27342046, 27349149, 27348321, 27343335, 27339393, 27342294, 27348804, 27347751, 27347655, 27344734, 27341712, 27339423, 27341604, 27339049, 27339958, 27340395, 27345430, 27346732, 27339083, 27338736, 27346536, 27339004, 27340125, 27346015, 27349281, 27339131,…	fgeneshHS_pg.scaffold_25000065, fgeneshNG_pg.scaffold_2000096, fgeneshNG_pg.scaffold_39000028, fgeneshNG_pg.scaffold_97000002, fgeneshNG_pg.scaffold_1423000001, fgeneshHS_pg.scaffold_39000064, fgeneshNG_pg.scaffold_36000100, fgeneshHS_pg.scaffold_75000061, estExt_fgeneshNG_pg.C_130055, fgeneshNG_pg.scaffold_82000012, fgeneshNG_pg.scaffold_62000074, e_gw1.24.77.1, estExt_fgeneshNG_pg.C_480110, fge…	27845, 33071,	LOC_Os04g40030.1, LOC_Os03g15350.1,	Pem.50.1220, Pem.46.1140,	Phpat.016G091000.1.p, Phpat.022G040600.1.p, Phpat.022G040500.1.p, Phpat.019G045900.1.p, Phpat.019G051500.1.p,	evm.model.contig_2046.1, evm.model.contig_4417.3, evm.model.contig_4400.16, evm.model.contig_3411.1, evm.model.contig_544.5, evm.model.contig_544.6, evm.model.contig_2046.2, evm.model.contig_4401.8, evm.model.contig_513.1, evm.model.contig_4401.3, evm.model.contig_656.4, evm.model.contig_2281.3, evm.model.contig_2439.2, evm.model.contig_4401.7, evm.model.contig_4417.4, evm.model.contig_4450.8, ev…	contig43889_1.exp_11, contig99565_1.exp_1, contig19104_1.f1.exp_6, contig00043_1.exp_13, solexa554822_1.r1.exp_11, contig00043_1.exp_12, solexa2633153_1.exp_6, contig30124_1.f1.exp_4,	YER096W, YBL061C, YLR207W, YBR007C, YDL203C,	Tb927.8.1250, Tb927.8.660,	TcCLB.506401.230, TcCLB.508567.20,	TVAG_023570, TVAG_190830, TVAG_437100, TVAG_114390, TVAG_242010, TVAG_069740, TVAG_124990, TVAG_104550, TVAG_379570, TVAG_359850, TVAG_347940, TVAG_059950, TVAG_452440, TVAG_115480, TVAG_064290, TVAG_238000, TVAG_138920, TVAG_410000, TVAG_130330, TVAG_247320, TVAG_193050, TVAG_272350, TVAG_008700, TVAG_308340, TVAG_482230, TVAG_192370, TVAG_202920, TVAG_179720, TVAG_493210, TVAG_339370, TVAG_1984…	23135214, 23126723, 23126241,
OG000037		15300, 62321, 19973, 26802, 71986, 62160, 52962, 1051, 4085, 21920, 36628, 30762, 1751, 17580, 39128, 26999, 31163, 959, 71326, 68833, 55360, 17992, 8383, 23375, 28341, 53418, 7794, 10276, 5295, 37691,	AT2G44980.2, AT5G44800.1, AT2G21450.1, AT4G31900.1, AT2G25170.1, AT3G32330.1, AT3G57300.2, AT2G46020.2, AT2G02090.1, AT1G08060.1, AT3G06400.3, AT3G19210.1, AT3G12810.1, AT3G54280.2, AT1G03750.1, AT2G16390.1, AT5G19310.1, AT5G18620.2, AT2G18760.1, AT5G63950.1, AT2G13370.1, AT2G28290.1, AT5G66750.1, AT3G06010.1, AT1G08600.3,	BDET_03491, BDET_02123, BDET_03480, BDET_07484, BDET_07780, BDET_02952, BDET_04336, BDET_05687, BDET_05764,	34915, 40547, 40705, 28892, 85296, 85783, 80818, 91559, 28699, 38475, 29034, 44182, 28684, 86268, 71661, 144688, 67374, 92948, 77139, 45102, 66241, 19950, 144355, 38226, 34078, 28956, 52951,	BS34865, BS21830, BS05210, BS65820, BS03470, BS85835, BS89135, BS32360, BS09460, BS73710, BS85955, BS92810, BS39510,	CHC_T00010228001_1, CHC_T00003430001_1, CHC_T00000150001_1, CHC_T00001333001_1, CHC_T00000137001_1, CHC_T00002398001_1, CHC_T00003981001_1, CHC_T00000273001_1, CHC_T00006862001_1, CHC_T00007825001_1, CHC_T00000229001_1, CHC_T00010045001_1, CHC_T00001386001_1,	CfaC1_35_4970, CfaC1_26_2400, CfaC1_27_1130, CfaC1_11_1010, CfaC1_04_0060, CfaC1_02_0650, CfaC1_12_0320, CfaC1_27_0810, CfaC1_14_1920, CfaC1_34_4120,	CMS464C, CMH195C, CMM316C, CMQ363C, CMO092C, CMT353C, CMQ215C, CMJ200C,	CAOG_06231T0, CAOG_10006T0, CAOG_03953T2, CAOG_08157T0, CAOG_06166T1, CAOG_05320T0, CAOG_10006T1, CAOG_03701T0, CAOG_06166T0, CAOG_03953T1, CAOG_06528T0, CAOG_02220T0, CAOG_04904T1, CAOG_06134T0, CAOG_06596T0, CAOG_06134T2, CAOG_03905T0, CAOG_04904T0, CAOG_03953T4, CAOG_08052T0, CAOG_03953T3, CAOG_04682T0, CAOG_06387T0, CAOG_03953T0, CAOG_06134T3, CAOG_06134T1,	Cre03.g162701.t1.1, Cre03.g183300.t1.1, Cre10.g430950.t1.1, Cre02.g143800.t1.1, Cre09.g390000.t1.2, Cre16.g647602.t1.1, Cre12.g537671.t1.1, Cre16.g687301.t1.1, Cre03.g189000.t1.1, Cre07.g325700.t1.2, Cre12.g508150.t1.2, Cre02.g087600.t1.1, Cre06.g270850.t1.2, Cre03.g201850.t1.1, Cre03.g158550.t1.2, Cre03.g183350.t1.1, Cre08.g377200.t1.1, Cre03.g179300.t1.1, Cre06.g287950.t1.1, Cre14.g618860.t1.1,	27393593, 27392296, 27388903, 27394409, 27385849, 27390091, 27392855, 27387592, 27390758, 27389069, 27390444, 27390228, 27387075, 27395135, 27390293, 27386801, 27390792,	DDB0233433, DDB0233442, DDB0233434, DDB0220640, DDB0233083, DDB0231763, DDB0233427, DDB0220518, DDB0233012, DDB0232413, DDB0220644, DDB0307969, DDB0266337, DDB0232361, DDB0233441, DDB0220695, DDB0220643, DDB0232369,	EG_transcript_4757, EG_transcript_11305, EG_transcript_146, EG_transcript_358, EG_transcript_588, EG_transcript_29233, EG_transcript_1160, EG_transcript_15685, EG_transcript_256, EG_transcript_993, EG_transcript_2050, EG_transcript_14065, EG_transcript_6408, EG_transcript_2607, EG_transcript_1427, EG_transcript_2584, EG_transcript_1871, EG_transcript_387, EG_transcript_744, EG_transcript_178, EG_…	D7G873_ECTSI, D8LDI0_ECTSI, D8LSU0_ECTSI, D7FTP0_ECTSI, D8LM38_ECTSI, D8LDG9_ECTSI, D8LBB5_ECTSI, D7FYB3_ECTSI, D7FUZ5_ECTSI, D8LMS0_ECTSI, D8LJ66_ECTSI, D8LDU9_ECTSI, D8LHJ8_ECTSI, D7G5A2_ECTSI, D7FJJ3_ECTSI, D8LRW3_ECTSI, D7FV68_ECTSI, D7FX84_ECTSI, D8LDG7_ECTSI, D7G7A4_ECTSI, D7FIQ3_ECTSI, D8LCY6_ECTSI,	H696_00650T0, H696_05722T0, H696_03452T0, H696_02233T0, H696_00200T0, H696_05722T1, H696_05514T0, H696_00128T0, H696_00801T0, H696_00129T0,	GL50803_16143, GL50803_112978, GL50803_7890, GL50803_16370, GL50803_8228, GL50803_87205,	CCDS34977.1, CCDS58914.1, CCDS10689.2, CCDS7419.1, CCDS75768.1, CCDS54217.1, CCDS3639.1, CCDS76865.1, CCDS76018.1, CCDS32555.1, CCDS47101.1, CCDS58021.1, CCDS47865.1, CCDS7229.1, CCDS45973.1, CCDS73162.1, CCDS14612.1, CCDS32553.2, CCDS35072.1, CCDS53885.1, CCDS10071.1, CCDS32554.1, CCDS73165.1, CCDS3761.1, CCDS10374.2, CCDS6262.1, CCDS45972.1, CCDS31929.2, CCDS13317.1, CCDS73164.1, CCDS76019.1, C…	LbrM.29.0210, LbrM.24.0770, LbrM.31.2590, LbrM.33.1970, LbrM.28.2000, LbrM.01.0280, LbrM.35.5440, LbrM.25.1610, LbrM.14.0810, LbrM.24.1060,	LmjF.14.0840, LmjF.29.0200, LmjF.33.1700, LmjF.24.1050, LmjF.36.5190, LmjF.01.0240, LmjF.25.2050, LmjF.31.2320, LmjF.24.0760,	27343629, 27340757, 27348852, 27344230, 27346064, 27339809, 27346939, 27347814, 27339467, 27344435, 27341310, 27347154, 27345286, 27346366, 27340396, 27341850, 27342004,	fgeneshNG_pg.scaffold_3000189, fgeneshNG_pg.scaffold_25000075, estExt_fgeneshHS_pg.C_360047, fgeneshNG_pg.scaffold_79000049, fgeneshHS_pg.scaffold_25000067, estExt_gwp_gw1.C_60108, fgeneshNG_pg.scaffold_2000254, fgeneshNG_pg.scaffold_64000014, fgeneshNG_pg.scaffold_48000066, fgeneshNG_pm.scaffold_58000001, fgeneshNG_pg.scaffold_62000033, fgeneshNG_pg.scaffold_43000074, fgeneshHS_pg.scaffold_24000…	15012, 40372, 17234, 35059, 16586, 16250, 38436, 37662, 16860, 32497, 12759, 15881, 119553, 39168, 88544, 30094,	ChrUn.fgenesh.mRNA.85, LOC_Os02g02050.1, LOC_Os08g19260.1, LOC_Os06g01320.1, LOC_Os02g06588.1, LOC_Os04g47830.1,	Pem.9.1580, Pem.23.1180, Pem.12.2870, Pem.18.1070, Pem.24.1320, Pem.9.1870, Pem.1.1210, Pem.22.1610,	Phpat.014G000300.1.p, Phpat.002G135000.1.p, Phpat.005G001000.1.p, Phpat.006G100700.1.p, Phpat.005G073000.1.p, Phpat.001G146700.1.p, Phpat.021G038300.1.p, Phpat.013G066300.1.p, Phpat.002G049100.1.p, Phpat.011G070500.1.p, Phpat.017G073300.1.p, Phpat.020G046000.1.p, Phpat.010G053600.1.p, Phpat.003G118100.1.p, Phpat.006G039000.1.p, Phpat.018G063600.1.p, Phpat.026G022600.1.p, Phpat.008G067000.1.p, Php…	evm.model.contig_452.16, evm.model.contig_664.3, evm.model.contig_2035b.13, evm.model.contig_4474.1, evm.model.contig_2077.13, evm.model.contig_4476.3, evm.model.contig_4527.1, evm.model.contig_686.2, evm.model.contig_2672.1, evm.model.contig_4438.19, evm.model.contig_640.1, evm.model.contig_2132.9, evm.model.contig_483.3,	solexa2575775_1.exp_1, solexa3801939_1.f1.exp_1, solexa3785705_1.r1.exp_1, solexa3760258_1.exp_2, solexa3793594_5.r1.exp_15, solexa638266_1.exp_11, solexa3375587_2.r1.exp_6, solexa1722643_1.exp_3, solexa1722643_1.exp_2, contig119014_1.exp_1, contig73096_1.exp_1, solexa1566497_1.exp_2, solexa1561252_1.exp_1, solexa3714723_2.r1.exp_1, solexa3764247_1.exp_1, solexa3347067_1.exp_13, solexa3733672_3.r…	YPL082C, YOR304W, YFR038W, YBR073W, YDR334W, YER164W, YOR290C, YGL163C, YAL019W, YIL126W, YGL150C, YBR245C, YJR035W,	Tb927.7.1090, Tb927.11.5430, Tb927.2.1810, Tb927.3.5440, Tb927.7.4080, Tb927.11.5690, Tb927.3.2140, Tb927.11.10730,	TcCLB.506203.30, TcCLB.508675.20, TcCLB.511577.60, TcCLB.510257.139, TcCLB.508647.290,	TVAG_478690, TVAG_387750, TVAG_193640, TVAG_188020, TVAG_001490, TVAG_368250, TVAG_302840, TVAG_060470, TVAG_289150, TVAG_116180, TVAG_142600, TVAG_382210, TVAG_264810, TVAG_286450, TVAG_035500, TVAG_126300, TVAG_297050, TVAG_388280, TVAG_441050, TVAG_254110, TVAG_044640, TVAG_076520, TVAG_008030, TVAG_124520, TVAG_425870, TVAG_142590, TVAG_308180, TVAG_423310,	23137945, 23135325, 23124418, 23135913, 23132042, 23135177, 23133031, 23127930, 23129470, 23138810, 23133688, 23124111, 23136788, 23124351, 23139061,
OG000038		7369, 33459, 71925, 65603, 65190, 6678, 64688, 9483, 7130, 9746, 7170, 60561, 65118, 7127, 63880, 9459, 6667, 64076, 62371, 9586, 20929, 69452, 3932, 61091, 60699, 62425, 9460, 3856, 19864, 31435, 69414, 6527, 72103, 20447, 68591, 9453, 26077, 61106, 35600, 52893, 7149, 6659, 35474, 62213,	AT5G18320.1, AT5G61560.1, AT4G25160.1, AT3G61390.2, AT1G56040.1, AT3G07360.1, AT1G66160.1, AT5G14510.1, AT3G49810.1, AT1G61350.1, AT2G45720.1, AT3G52450.1, AT5G61550.2, AT1G67530.1, AT1G20780.1, AT5G01830.1, AT5G42340.1, AT2G35930.1, AT5G62560.1, AT5G18330.1, AT5G09800.1, AT5G65200.1, AT1G27910.1, AT1G49780.1, AT3G01400.1, AT3G47820.1, AT5G37490.1, AT3G49060.1, AT3G54850.1, AT3G60350.1, AT1G60190…	BDET_01901,	45222, 38679, 128491, 40874, 83793, 33007, 143771, 53060, 40867, 134910, 28136, 83141, 45697, 128183, 32673, 45060, 74743, 32750, 28107, 70791, 71419, 69862, 39472, 28138,	BS29945, BS12505, BS74330, BS06225, BS64110, BS87505,		CfaC1_23_1610, CfaC1_32_0270, CfaC1_AODS01001252_0010, CfaC1_14_1290,		CAOG_02783T0, CAOG_00206T0,	Cre12.g549250.t1.1, Cre17.g705450.t1.2, Cre13.g576550.t2.1, Cre12.g507200.t1.1, Cre03.g144344.t1.1, Cre17.g743847.t1.1, Cre01.g016800.t1.1, Cre10.g444100.t1.1, Cre05.g234654.t1.1, Cre11.g479650.t1.2, Cre09.g392505.t1.1, Cre10.g417850.t1.1, Cre10.g443950.t1.1, Cre14.g612850.t1.1, Cre09.g389450.t1.2, Cre06.g277300.t1.1, Cre03.g185750.t1.1, Cre12.g558526.t1.1, Cre10.g454300.t1.1, Cre14.g612800.t1.2,…	27392180, 27389750, 27392433, 27391837, 27392849, 27387504, 27394570, 27392413, 27386627, 27391404, 27389574, 27392478, 27387312, 27392375, 27390848, 27390094, 27387022,	DDB0307013,	EG_transcript_5906, EG_transcript_8221, EG_transcript_15607, EG_transcript_2996, EG_transcript_5645, EG_transcript_22074, EG_transcript_24196, EG_transcript_11101, EG_transcript_22889, EG_transcript_19798, EG_transcript_4032, EG_transcript_7509, EG_transcript_22027, EG_transcript_39434, EG_transcript_11973, EG_transcript_13493, EG_transcript_26470, EG_transcript_22604, EG_transcript_20473, EG_tra…	D7FKS5_ECTSI, D7G3T4_ECTSI, D7FNJ7_ECTSI, D7FQB4_ECTSI, D8LKT8_ECTSI, D7FKM5_ECTSI, D8LGQ2_ECTSI, D7FT75_ECTSI, D7G6Y7_ECTSI,	H696_03042T0, H696_02121T0, H696_04361T0,	GL50803_33685,	CCDS60500.1, CCDS55763.1, CCDS44605.1, CCDS7157.1, CCDS55147.1, CCDS44607.1, CCDS2208.1, CCDS76797.1, CCDS2694.1, CCDS44606.1, CCDS5728.1, CCDS44609.1, CCDS44608.1, CCDS55766.1, CCDS7142.1, CCDS55767.1, CCDS55145.1, CCDS45472.1, CCDS55765.1, CCDS60499.1, CCDS73290.1, CCDS75227.1, CCDS53632.1, CCDS33351.2, CCDS3881.1, CCDS55146.1, CCDS55764.1, CCDS13771.1, CCDS11407.1, CCDS44604.1, CCDS73874.1, CC…	LbrM.06.0520, LbrM.32.0200, LbrM.29.0800,	LmjF.32.0140, LmjF.29.0780, LmjF.06.0510,	27340773, 27340715, 27345210, 27348846, 27344637, 27342587, 27339932, 27344130,	fgeneshNG_pg.scaffold_43000124, fgeneshNG_pg.scaffold_1000439, fgeneshNG_pg.scaffold_27000027, estExt_fgeneshNG_pg.C_920028, estExt_fgeneshHS_pg.C_270027, estExt_fgeneshHS_pg.C_890014, estExt_fgeneshNG_pg.C_30027, fgeneshNG_pg.scaffold_39000082,	9923, 31475, 92370, 86132,	LOC_Os11g31590.1, LOC_Os03g32100.1, LOC_Os06g01304.1, LOC_Os12g38210.1, LOC_Os01g72000.1, LOC_Os03g02580.1, LOC_Os06g28590.1, LOC_Os02g57700.1, LOC_Os09g21740.1, LOC_Os09g21120.1, LOC_Os10g41220.1, LOC_Os04g35680.1, LOC_Os09g39640.1, LOC_Os08g32610.1, LOC_Os04g49970.1, LOC_Os06g46995.1, LOC_Os07g18580.1, LOC_Os08g37570.1, LOC_Os04g41250.1, LOC_Os10g08790.1, LOC_Os10g40490.1, LOC_Os07g34840.1, LOC…	Pem.1.1760, Pem.10.1120, Pem.3.4590,	Phpat.003G046600.1.p, Phpat.020G061100.1.p, Phpat.004G108700.1.p, Phpat.018G047000.1.p, Phpat.018G047700.1.p, Phpat.008G013000.1.p, Phpat.006G053800.1.p, Phpat.024G057600.1.p, Phpat.019G012400.1.p, Phpat.020G033700.1.p, Phpat.013G025200.1.p, Phpat.010G078200.1.p, Phpat.017G001400.1.p, Phpat.024G061400.1.p, Phpat.003G095800.1.p, Phpat.003G127800.1.p, Phpat.023G027500.1.p, Phpat.017G050100.1.p, Php…		solexa3759710_1.f1.exp_2, solexa3721782_1.exp_1, solexa60672_1.exp_3, contig74827_1.exp_5, solexa3762343_1.r1.exp_1, solexa3743888_1.exp_1, solexa3728294_1.exp_2, solexa3793799_1.f1.exp_2, contig48182_1.exp_1, solexa3780146_1.exp_1, solexa3761584_1.f1.exp_4, solexa3789197_1.r1.exp_4, solexa3773236_1.exp_18, solexa3761737_1.exp_3, solexa3752413_1.f1.exp_1, solexa3736832_1.f1.exp_5, solexa3759681_1…	YEL013W,	Tb927.10.14320, Tb927.3.3560,	TcCLB.506527.4, TcCLB.506591.20, TcCLB.506525.162,	TVAG_322590, TVAG_184960, TVAG_434000, TVAG_253760, TVAG_237550,	23138710, 23128472, 23126787, 23133531, 23124232, 23137668, 23128265,
OG000039				BDET_06325, BDET_03877, BDET_01850, BDET_06335, BDET_08681, BDET_04630, BDET_07515, BDET_02527, BDET_04622, BDET_05598, BDET_08391, BDET_07679, BDET_07243, BDET_05992, BDET_03600, BDET_03211, BDET_01845, BDET_05922, BDET_08795, BDET_01664,			CHC_T00000622001_1, CHC_T00007192001_1,																									TVAG_RG_DS115353_1, TVAG_RG_DS145722_1, TVAG_RG_DS137919_1, TVAG_RG_DS128495_1, TVAG_RG_DS144952_1, TVAG_RG_DS114487_5, TVAG_TEG_DS113962_2_2, TVAG_RG_DS123297_1, TVAG_TEG_DS113747_5_6, TVAG_RG_DS137143_1, TVAG_RG_DS125941_1, TVAG_TEG_DS114366_1_2, TVAG_RG_DS116168_2, TVAG_TEG_DS113859_1_2, TVAG_RG_DS121918_2, TVAG_RG_DS114389_3, TVAG_RG_DS123577_2, TVAG_RG_DS135549_1, TVAG_TEG_DS113662_1_8, TVAG…
OG000040		72449, 30261, 28562, 32223, 60990, 21927, 24462, 69225, 25979, 23763, 24120, 21033, 39337, 67000, 27468, 32262, 14995, 19233, 19500, 62979, 15598, 14645,			39512, 39496, 88043, 25216, 71441, 84632, 83795, 76303, 21293,	BS40175, BS54425, BS80385, BS81510, BS77530, BS69880, BS90800, BS42000, BS23105, BS69245, BS06300, BS74925, BS62275, BS65115, BS65130, BS54400, BS12855, BS06350, BS37775, BS17345, BS08320, BS27550, BS23795, BS04330, BS38300, BS70230, BS10735, BS55495, BS27555, BS79660, BS73010, BS62515, BS73000, BS62520, BS94015, BS17280, BS21465, BS08310, BS23080, BS67750, BS94805, BS04655, BS27465, BS60540, BS5…	CHC_T00003557001_1,	CfaC1_26_3100, CfaC1_26_3110, CfaC1_26_3130, CfaC1_13_0050, CfaC1_26_3120, CfaC1_26_3090,	CMQ409C,	CAOG_04086T0, CAOG_05958T0, CAOG_09953T0, CAOG_01926T0, CAOG_07994T0, CAOG_05705T0, CAOG_05254T0, CAOG_07303T0, CAOG_05254T1, CAOG_08344T0, CAOG_01283T0, CAOG_05058T0,	Cre16.g690095.t1.1, Cre12.g487950.t1.1,		DDB0349469, DDB0308750, DDB0347173, DDB0348278, DDB0238692, DDB0307003, DDB0347640, DDB0308353, DDB0306968, DDB0307664, DDB0349249, DDB0305956, DDB0308437, DDB0347454, DDB0267043, DDB0308476, DDB0348802, DDB0347455, DDB0217984, DDB0348853, DDB0308676, DDB0238823, DDB0307663, DDB0307012, DDB0346994, DDB0348911, DDB0349133, DDB0349262, DDB0308521, DDB0306753, DDB0219391, DDB0349470, DDB0307099, DDB…	EG_transcript_6350, EG_transcript_2465, EG_transcript_627, EG_transcript_2166, EG_transcript_20420, EG_transcript_10579, EG_transcript_3, EG_transcript_23853, EG_transcript_4247, EG_transcript_10423, EG_transcript_5522, EG_transcript_213, EG_transcript_26520, EG_transcript_15286, EG_transcript_36744, EG_transcript_24186, EG_transcript_42170, EG_transcript_17854, EG_transcript_47327, EG_transcript…	D7G8R3_ECTSI, D8LUB0_ECTSI, D7FTJ0_ECTSI, D8LFY3_ECTSI, D7FTJ2_ECTSI, D7FYV5_ECTSI, D8LEQ8_ECTSI, D7G3M7_ECTSI, D8LCI8_ECTSI, D8LDD6_ECTSI, D8LSB1_ECTSI, D8LUB1_ECTSI, D8LET9_ECTSI, D7FTF6_ECTSI, D7FXL2_ECTSI, D7G350_ECTSI, D7FGQ5_ECTSI,	H696_00323T0,	GL50803_7188, GL50803_13922, GL50803_6372, GL50803_114210, GL50803_94003, GL50803_137747,	CCDS44688.1, CCDS75461.1, CCDS30892.1, CCDS46666.1, CCDS55488.1, CCDS45564.1, CCDS46562.1, CCDS5313.1, CCDS31888.1, CCDS45232.1, CCDS61362.1, CCDS5370.1, CCDS73594.1, CCDS61361.1, CCDS13779.2, CCDS9999.1, CCDS13112.1, CCDS47544.1, CCDS12538.1, CCDS14609.1, CCDS47165.1, CCDS9499.1, CCDS9998.1, CCDS12326.1, CCDS6852.2, CCDS41237.1, CCDS10213.2, CCDS9963.1, CCDS4142.1, CCDS74597.1, CCDS4897.1, CCDS1…	LbrM.28.2570,	LmjF.28.2380,	27344326, 27341260, 27346487,	fgeneshHS_pg.scaffold_70000029, fgeneshNG_pg.scaffold_2000110, fgeneshNG_pg.scaffold_27000093, estExt_fgeneshNG_pg.C_380159, fgeneshHS_pg.scaffold_64000051, fgeneshNG_pg.scaffold_11000256, estExt_fgeneshHS_pg.C_110047, estExt_fgeneshHS_pg.C_290012, estExt_fgeneshHS_pg.C_20101, fgeneshNG_pg.scaffold_127000001, fgeneshNG_pg.scaffold_27000002, fgeneshNG_pg.scaffold_495000002, fgeneshNG_pg.scaffold_8…	94028, 40737, 29474, 32797, 27866,		Pem.8.1340,	Phpat.021G027900.1.p,						TVAG_364390, TVAG_076900, TVAG_093200, TVAG_457850, TVAG_314660, TVAG_252750, TVAG_026170,	23128135,
OG000041		7665, 59237, 24923, 15622, 59560, 53208, 16046, 23096, 26596, 59436, 7507, 7698, 59911, 62190, 15589, 20867, 54079, 21288, 7500, 16055, 26604, 59122, 59685, 28387, 33371, 35677, 28837, 21992, 15979, 7073, 59089, 19187,	AT4G34870.1, AT4G32420.1, AT1G01940.1, AT4G33060.1, AT2G47320.1, AT4G38740.1, AT5G58710.1, AT2G16600.1, AT5G67530.1, AT5G13120.1, AT3G62030.2, AT1G53720.1, AT2G36130.1, AT4G34960.1, AT2G21130.1, AT2G15790.1, AT2G29960.1, AT3G63400.1, AT3G22920.1, AT3G56070.1, AT3G55920.1, AT2G38730.1,	BDET_04012, BDET_08521, BDET_06622, BDET_04574, BDET_03973, BDET_05141, BDET_00423, BDET_02908, BDET_00575, BDET_02205, BDET_00106, BDET_02284, BDET_01605,	34372, 134915, 47618, 49581, 86600, 46142, 54513, 92132, 126672, 54729, 92643, 52305, 37564, 54776, 38199, 57539, 41352, 43282, 143200, 35970, 136835, 92448, 91817, 46900, 92267, 41169, 39931, 75487, 141414,	BS47195, BS06490, BS03805c, BS18420, BS38025, BS80260, BS80950, BS50750, BS80165, BS50945, BS81655, BS19745, BS80265, BS85385, BS79670, BS78785, BS79705, BS85465, BS85390, BS81350,	CHC_T00006996001_1, CHC_T00009552001_1, CHC_T00008726001_1, CHC_T00001971001_1, CHC_T00007912001_1, CHC_T00010100001_1, CHC_T00009116001_1, CHC_T00008963001_1, CHC_T00006154001_1, CHC_T00008599001_1,	CfaC1_04_0140, CfaC1_17_0780, CfaC1_28_2170, CfaC1_22_0280, CfaC1_12_0300, CfaC1_22_0190, CfaC1_31_4940, CfaC1_17_1500, CfaC1_34_0140, CfaC1_31_3680, CfaC1_29_0020, CfaC1_KB217731_0050, CfaC1_28_1250, CfaC1_AODS01003079_0060, CfaC1_AODS01003172_0010,	CMP271C, CMR272C, CMH263C, CMO300C,	CAOG_03893T1, CAOG_04271T0, CAOG_03738T0, CAOG_02076T0, CAOG_01587T0, CAOG_07850T0, CAOG_00695T0, CAOG_03893T0, CAOG_06226T0, CAOG_06485T0, CAOG_06485T1,	Cre12.g499400.t1.2, Cre10.g460650.t1.2, Cre14.g619300.t1.1, Cre10.g417500.t1.2, Cre12.g495951.t2.1, Cre02.g106150.t1.2, Cre04.g215950.t1.1, Cre13.g588100.t1.2, Cre12.g533800.t1.2, Cre01.g047700.t1.2, Cre12.g544150.t1.2, Cre01.g037400.t1.1, Cre02.g114700.t1.2, Cre16.g686173.t1.1, Cre11.g479850.t1.2, Cre06.g284900.t1.2, Cre01.g002300.t1.2, Cre10.g457000.t1.1, Cre12.g544114.t1.1,	27393909, 27388567, 27389711, 27395118, 27394236, 27385685, 27392937, 27390814, 27394949, 27389505, 27392391, 27390620, 27392143, 27389317, 27386002,	DDB0235299, DDB0233550, DDB0191208, DDB0304674, DDB0233541, DDB0307994, DDB0233543, DDB0216173, DDB0191497, DDB0215377, DDB0305647,	EG_transcript_16955, EG_transcript_21612, EG_transcript_22980, EG_transcript_24192, EG_transcript_8906, EG_transcript_30136, EG_transcript_27809, EG_transcript_21284, EG_transcript_43931, EG_transcript_32743, EG_transcript_26116, EG_transcript_8339, EG_transcript_57600, EG_transcript_25242, EG_transcript_27668, EG_transcript_26063, EG_transcript_19643, EG_transcript_23711, EG_transcript_29953, EG…	D7G0W9_ECTSI, D7FWA1_ECTSI, D8LHW8_ECTSI, D7G2J2_ECTSI, D8LRY5_ECTSI, D7G5J3_ECTSI, D8LET8_ECTSI, D7G4Y6_ECTSI, D8LHP1_ECTSI, D8LJ83_ECTSI, D8LLL2_ECTSI, D8LDW9_ECTSI, D8LJN2_ECTSI, D7G1E7_ECTSI, D8LFJ0_ECTSI, D7G6P5_ECTSI, D7FW34_ECTSI, D7G0Y5_ECTSI, D7FHE4_ECTSI, D7FHH9_ECTSI, D8LKW9_ECTSI, D8LLJ7_ECTSI,	H696_05329T0, H696_02884T0, H696_00103T0, H696_02614T0, H696_03638T0, H696_00972T0, H696_03396T0, H696_03813T0, H696_00355T0, H696_00094T0,	GL50803_17000, GL50803_17163,	CCDS7358.1, CCDS76201.1, CCDS469.1, CCDS13793.1, CCDS76202.1, CCDS5494.1, CCDS2333.1, CCDS72898.1, CCDS2702.1, CCDS4133.1, CCDS53299.1, CCDS443.1, CCDS10191.1, CCDS3982.2, CCDS442.1, CCDS59199.1, CCDS47466.2, CCDS69169.1, CCDS41375.2, CCDS3801.1, CCDS75592.1, CCDS34550.1, CCDS4826.1, CCDS75252.1, CCDS5074.1, CCDS2332.1, CCDS46670.1, CCDS76197.1, CCDS2235.1,	LbrM.16.1240, LbrM.23.0140, LbrM.34.4730, LbrM.01.0250, LbrM.16.0630, LbrM.30.0030, LbrM.23.0060, LbrM.31.0050, LbrM.06.0100, LbrM.33.1900, LbrM.25.0790, LbrM.18.0940,	LmjF.18.0880, LmjF.35.3610, LmjF.33.1630, LmjF.31.0050, LmjF.06.0120, LmjF.23.0125, LmjF.30.0020, LmjF.35.4770, LmjF.23.0050, LmjF.01.0220, LmjF.16.1200, LmjF.25.0910, LmjF.16.0640,	27345807, 27341330, 27347268, 27338695, 27339426, 27346645, 27339651, 27347514, 27343524, 27345397, 27344073, 27346278, 27339276, 27345134, 27345618, 27341477, 27345967, 27347519, 27341707, 27342448,	gw1.27.96.1, gw1.5.251.1, fgeneshHS_pm.scaffold_11000008, gw1.13.88.1, fgeneshHS_pg.scaffold_57000035, gw1.28.93.1, fgeneshNG_pm.scaffold_50000003, e_gw1.1.435.1, gw1.16.92.1, fgeneshHS_pm.scaffold_37000003, gw1.30.118.1, fgeneshHS_pm.scaffold_905000001, estExt_Genewise1.C_70178, estExt_Genewise1.C_140090, gw1.27.78.1, e_gw1.25.116.1,	14434, 32742, 8483, 16669, 3507, 8393, 34076, 37985, 41188, 42852, 18195, 7470, 28138, 8538, 7102, 35139, 14660, 38323,	LOC_Os06g49480.1, LOC_Os02g10970.3, LOC_Os06g49470.1, LOC_Os02g02890.1, LOC_Os02g52360.1, LOC_Os03g10400.2, LOC_Os06g45900.1, LOC_Os09g39780.2, LOC_Os08g44520.1, LOC_Os07g08190.1, LOC_Os05g01270.1, LOC_Os06g04000.1, LOC_Os01g18210.1, LOC_Os09g36670.1, LOC_Os03g59700.1, LOC_Os01g40050.2, LOC_Os10g06630.1, LOC_Os06g45910.1, LOC_Os06g11320.1,	Pem.65.1150, Pem.17.1060, Pem.17.1000, Pem.12.2780, Pem.3.4920, Pem.22.1630, Pem.5.4370, Pem.17.1140, Pem.4.3900, Pem.35.1460, Pem.29.1380, Pem.25.1050, Pem.14.1640,	Phpat.007G012400.1.p, Phpat.013G078300.1.p, Phpat.007G029400.1.p, Phpat.013G017900.1.p, Phpat.001G021700.1.p, Phpat.001G129000.1.p, Phpat.022G056500.1.p, Phpat.023G007600.1.p, Phpat.006G086900.1.p, Phpat.013G004300.1.p, Phpat.007G038300.1.p, Phpat.018G073600.1.p, Phpat.011G101900.1.p, Phpat.014G017600.1.p, Phpat.022G020000.1.p, Phpat.004G052200.1.p, Phpat.011G079900.1.p, Phpat.006G099400.1.p, Php…	evm.model.contig_524.3, evm.model.contig_2165.10, evm.model.contig_4604.1, evm.model.contig_2051.22, evm.model.contig_3418.3, evm.model.contig_3403.3, evm.model.contig_699.9, evm.model.contig_3395.3, evm.model.contig_486.3, evm.model.contig_4404.13,	solexa3756420_1.f1.exp_1, solexa3792697_1.exp_1, contig12140_1.exp_2, contig115302_1.f1.exp_3, solexa3716483_1.f1.exp_3, contig95044_1.f1.exp_2, solexa3721747_2.f1.exp_13, contig73447_1.exp_4, solexa3796599_1.r1.exp_7, contig93310_1.exp_1,	YDR155C, YML078W, YHR057C, YLR216C, YDR304C,	Tb927.2.1680, Tb927.5.3750, Tb927.6.1380, Tb927.8.5230, Tb927.6.1340, Tb927.7.280, Tb927.6.1400, Tb927.2.1560, Tb927.9.11740, Tb927.6.1320, Tb927.11.880, Tb927.8.2000, Tb927.10.13220, Tb927.9.3440, Tb927.7.4770, Tb927.6.1360, Tb927.9.9780, Tb927.8.2090,	TcCLB.506413.80, TcCLB.511577.40, TcCLB.505807.10, TcCLB.510259.50, TcCLB.506925.300, TcCLB.503619.20, TcCLB.506885.400, TcCLB.507521.70, TcCLB.509499.10, TcCLB.511217.120, TcCLB.504215.10, TcCLB.507009.100,	TVAG_370440, TVAG_047830, TVAG_106810, TVAG_137880, TVAG_004440, TVAG_277390, TVAG_062520, TVAG_027250, TVAG_038810, TVAG_146960, TVAG_583670,	23130243, 23127096, 23133066, 23131446, 23130948, 23128268, 23125927, 23138035, 23135879, 23125198, 23134725, 23133583, 23137892, 23137562, 23134079, 23130632, 23128338,
OG000042		70428, 69972, 37860, 35763, 38478, 23064, 4442, 8266, 16146, 1015, 15878, 23760, 4915, 4252, 60035, 38459,	AT2G39840.1, AT5G59160.1, AT5G55260.1, AT3G58500.1, AT1G69960.1, AT3G46820.1, AT3G19980.1, AT4G11240.1, AT1G10430.1, AT1G64040.1, AT2G29400.1, AT2G42500.1, AT1G48120.1, AT3G05580.1, AT1G50370.1, AT4G26720.1, AT5G10900.1, AT1G59830.1, AT5G43380.1, AT5G27840.2,	BDET_01222, BDET_00894, BDET_02834, BDET_02726, BDET_00986, BDET_06254,	85745, 147141, 55923, 51359, 50713, 48245, 39166, 75278, 38541, 92394, 56253, 57542, 38144, 91092,	BS55060, BS26315, BS48710, BS26280, BS07730, BS52980, BS10640, BS62865, BS18925, BS02290, BS13475, BS82210, BS80410, BS57375,	CHC_T00009030001_1, CHC_T00009328001_1, CHC_T00008630001_1, CHC_T00000334001_1, CHC_T00008536001_1,	CfaC1_32_4410, CfaC1_33_0280, CfaC1_30_2450, CfaC1_33_2360, CfaC1_30_2360, CfaC1_10_0360, CfaC1_28_3950, CfaC1_28_1720, CfaC1_27_0270, CfaC1_AODS01003413_0010, CfaC1_33_2300, CfaC1_26_0870, CfaC1_AODS01003182_0010, CfaC1_34_4860, CfaC1_33_4240, CfaC1_33_5730, CfaC1_33_2320, CfaC1_AODS01003190_0030, CfaC1_33_2310, CfaC1_28_4020, CfaC1_26_3480, CfaC1_AODS01003182_0020,	CML332C, CMD083C, CME079C,	CAOG_02563T0, CAOG_00053T0, CAOG_01442T0, CAOG_08096T0, CAOG_09328T0, CAOG_06715T0,	Cre03.g199983.t1.1, Cre12.g494900.t1.2, Cre06.g292550.t1.2, Cre09.g391023.t1.1, Cre06.g308350.t1.2, Cre13.g575200.t1.1, Cre12.g500350.t1.2,	27389900, 27394634, 27392998, 27394647, 27387505,	DDB0185058, DDB0185021, DDB0234188, DDB0185210, DDB0185222, DDB0191299,	EG_transcript_12784, EG_transcript_13679, EG_transcript_1974, EG_transcript_9672, EG_transcript_6968, EG_transcript_12518, EG_transcript_131, EG_transcript_10640, EG_transcript_18526, EG_transcript_26872, EG_transcript_2286, EG_transcript_7581,	D7FVC2_ECTSI, D8LCU3_ECTSI, D7FXD6_ECTSI, D7G7H3_ECTSI, D7FNR5_ECTSI, D7FN84_ECTSI, D7FML4_ECTSI, D7FIS9_ECTSI, D7G4T1_ECTSI, D8LKX8_ECTSI,	H696_04634T0, H696_06027T0, H696_05332T0, H696_02358T0, H696_04008T0, H696_04109T0, H696_03844T0,	GL50803_31309, GL50803_10711, GL50803_6441, GL50803_15215, GL50803_14568, GL50803_15214, GL50803_13524, GL50803_5010, GL50803_14311, GL50803_2053, GL50803_16570,	CCDS6079.1, CCDS9150.1, CCDS44436.1, CCDS47114.1, CCDS34859.1, CCDS34037.1, CCDS48018.1, CCDS48019.1, CCDS8161.1, CCDS59093.1, CCDS8160.1, CCDS31618.1, CCDS34013.1, CCDS59094.1, CCDS47113.1, CCDS44437.1, CCDS43920.1, CCDS58279.1, CCDS7328.1, CCDS10669.1, CCDS4173.1, CCDS6861.1, CCDS33169.1,	LbrM.35.2280, LbrM.28.2880, LbrM.35.2200, LbrM.13.1430, LbrM.20.0710, LbrM.15.0230, LbrM.28.0710, LbrM.20.0820, LbrM.20.2330, LbrM.20.0720, LbrM.20.0730, LbrM.32.3330, LbrM.13.1270, LbrM.25.1290, LbrM.31.2970, LbrM.20.3820, LbrM.26.2470, LbrM.24.0270,	LmjF.34.0800, LmjF.36.1980, LmjF.28.0690, LmjF.13.1570, LmjF.13.1510, LmjF.34.0790, LmjF.15.0220, LmjF.34.4190, LmjF.34.0780, LmjF.25.1320, LmjF.26.2530, LmjF.32.3040, LmjF.34.0850, LmjF.31.2630, LmjF.34.2770, LmjF.24.0270, LmjF.36.2050, LmjF.28.2670, LmjF.34.0810,	27341398, 27346602, 27348150, 27345120, 27344761, 27340829,	gw1.12.147.1, estExt_gwp_gw1.C_120113, fgeneshNG_pg.scaffold_36000136, fgeneshNG_pm.scaffold_41000007, estExt_fgeneshHS_pm.C_460003, estExt_fgeneshHS_kg.C_720002, estExt_fgeneshHS_pm.C_660003, estExt_fgeneshNG_pg.C_430062,	12475, 32588, 42032, 36487, 3117, 16331, 27323,	LOC_Os01g24750.1, LOC_Os06g06880.1, LOC_Os06g37660.1, LOC_Os01g49690.1, LOC_Os02g12580.1, LOC_Os03g16110.2, LOC_Os10g27050.1, LOC_Os02g57450.1, LOC_Os08g35440.1, LOC_Os03g59060.2, LOC_Os09g11230.1, LOC_Os03g07150.1,	Pem.8.2840, Pem.49.1240, Pem.14.1280, Pem.2.4850, Pem.1.6440, Pem.51.1150, Pem.2.2800, Pem.8.1080, Pem.36.1440, Pem.2.6320, Pem.50.1150, Pem.1.6380,	Phpat.002G116800.1.p, Phpat.016G079000.1.p, Phpat.011G003300.1.p, Phpat.001G002200.1.p, Phpat.024G019300.1.p, Phpat.002G073900.1.p, Phpat.011G084200.1.p, Phpat.008G066100.1.p, Phpat.004G110300.1.p, Phpat.025G026100.1.p, Phpat.007G104200.1.p, Phpat.007G020400.1.p, Phpat.025G026200.1.p, Phpat.026G051000.1.p,	evm.model.contig_2132.1, evm.model.contig_2271.7, evm.model.contig_531.8, evm.model.contig_515.4, evm.model.contig_3849.1, evm.model.contig_538.3, evm.model.contig_717.1, evm.model.contig_3800.4,	solexa3802007_1.exp_2, solexa3807114_1.exp_1, solexa3761447_1.f1.exp_1, contig16933_2.r1.exp_1, solexa3619387_1.exp_1, contig122019_1.exp_3, solexa3777632_1.f1.exp_1, solexa3784148_1.exp_4, solexa3774643_1.f1.exp_5, contig31331_1.exp_7, contig39107_1.exp_9, solexa1486997_1.exp_3, contig13984_1.f1.exp_5, contig91284_1.exp_3, solexa3714804_1.f1.exp_2, solexa3720130_1.r1.exp_6, solexa3758669_1.f1.ex…	YDL047W, YDR436W, YDL188C, YML016C, YER133W, YDR075W, YDL134C, YNR032W, YLR433C, YML057W, YPL179W,	Tb927.8.7390, Tb927.4.3640, Tb927.4.3560, Tb927.11.11940, Tb927.3.1240, Tb927.11.4990, Tb927.4.3630, Tb927.8.1130, Tb927.10.6540, Tb927.11.16970, Tb927.11.8090, Tb927.4.1870, Tb927.10.6460, Tb927.9.1540, Tb927.4.3620, Tb927.4.3610, Tb927.4.5030,	TcCLB.510755.138, TcCLB.508585.29, TcCLB.507673.10, TcCLB.509453.50, TcCLB.509633.60, TcCLB.507757.50, TcCLB.511211.60, TcCLB.506739.130, TcCLB.511537.40, TcCLB.506401.140, TcCLB.509591.20, TcCLB.510879.10, TcCLB.438059.10, TcCLB.509633.50,	TVAG_465860, TVAG_014090, TVAG_215200, TVAG_182560, TVAG_101240, TVAG_256740, TVAG_405980, TVAG_491270, TVAG_008650, TVAG_172220, TVAG_304350, TVAG_593590, TVAG_024860, TVAG_078340, TVAG_160890, TVAG_258260, TVAG_451050, TVAG_409160, TVAG_055690, TVAG_464760, TVAG_033870, TVAG_459440, TVAG_040760, TVAG_228250, TVAG_010040, TVAG_178120, TVAG_422790, TVAG_262520, TVAG_145420, TVAG_453360, TVAG_3859…	23136377, 23130272, 23125942, 23136592, 23130600, 23133980, 23134452,
OG000043				BDET_00671, BDET_02497, BDET_05396, BDET_04375,	84063, 67932, 82038,	BS67295, BS46920, BS91805, BS36155, BS39530,				CAOG_09003T0, CAOG_02000T0, CAOG_02457T0,	Cre10.g431250.t1.1, Cre16.g688901.t1.2, Cre09.g412600.t1.1, Cre13.g607150.t1.1, Cre12.g489900.t1.1, Cre02.g074758.t2.1, Cre02.g100450.t1.1, Cre12.g518350.t1.1, Cre02.g074800.t2.1, Cre04.g223350.t1.1, Cre08.g358571.t1.1, Cre13.g574400.t1.1, Cre03.g149600.t1.1, Cre13.g606250.t1.1, Cre07.g320750.t1.1, Cre01.g020850.t1.1, Cre09.g387350.t1.2, Cre09.g387200.t1.1, Cre03.g199250.t1.1, Cre13.g564800.t1.1,…	27389361,	DDB0214814, DDB0185013, DDB0191309,	EG_transcript_1506, EG_transcript_539, EG_transcript_427, EG_transcript_57438, EG_transcript_1455, EG_transcript_52481, EG_transcript_21540, EG_transcript_7939, EG_transcript_5009, EG_transcript_13812, EG_transcript_24467, EG_transcript_3739, EG_transcript_14983, EG_transcript_16770, EG_transcript_1000, EG_transcript_9517, EG_transcript_11222, EG_transcript_701, EG_transcript_23505, EG_transcript…	D8LDZ6_ECTSI,	H696_05668T0, H696_02815T0, H696_04516T0, H696_03556T0, H696_03555T0, H696_02814T0,	GL50803_16599,	CCDS8767.1, CCDS58170.1, CCDS6363.1, CCDS1715.1, CCDS34085.1, CCDS6590.1, CCDS75593.1, CCDS3022.1, CCDS56274.1, CCDS47154.1, CCDS8768.1, CCDS10741.1, CCDS1051.1, CCDS54812.1, CCDS3872.2, CCDS77977.1, CCDS11127.1, CCDS8664.1, CCDS73882.1, CCDS9627.1, CCDS34631.1, CCDS14545.1, CCDS8335.1, CCDS77978.1, CCDS75203.1, CCDS77976.1, CCDS32382.1, CCDS77975.1,			27338775,	fgeneshNG_pg.scaffold_61000111, estExt_fgeneshNG_pg.C_650042, fgeneshNG_pg.scaffold_75000097, fgeneshNG_pg.scaffold_9000013, fgeneshNG_pg.scaffold_11000248, fgeneshNG_pg.scaffold_31000134, fgeneshNG_pg.scaffold_193000001, e_gw1.7.189.1, fgeneshHS_pg.scaffold_147000001, fgeneshNG_pg.scaffold_2000034, fgeneshNG_pg.scaffold_2000145, fgeneshNG_pg.scaffold_4000098, fgeneshHS_pg.scaffold_10000149, estE…						solexa3749609_1.f1.exp_1, solexa3727137_1.f1.exp_3, solexa3720196_1.r1.exp_3, solexa3736431_1.f1.exp_8, solexa3767164_1.f1.exp_1, solexa3737869_1.f1.exp_1, solexa3772734_1.exp_1, solexa3731691_1.exp_1, solexa3724392_1.exp_27, solexa3773830_1.exp_9, solexa205189_4.r1.exp_2, contig108610_1.exp_2, solexa3750833_1.f1.exp_1, solexa3779555_1.exp_2, solexa2120592_1.exp_1, solexa3806438_1.f1.exp_2, solex…				TVAG_391080, TVAG_052960, TVAG_415250, TVAG_236040, TVAG_287980, TVAG_087300, TVAG_327930, TVAG_353620, TVAG_406770, TVAG_383510, TVAG_228390, TVAG_127610, TVAG_490080, TVAG_456750, TVAG_128850, TVAG_219680, TVAG_336810, TVAG_446260, TVAG_247080, TVAG_273280, TVAG_042630, TVAG_350270, TVAG_451920, TVAG_303820, TVAG_411240, TVAG_315830, TVAG_318160, TVAG_136140, TVAG_194370, TVAG_162100, TVAG_2291…	23124721, 23138487, 23133162, 23135628, 23135469, 23135344, 23136279, 23130233, 23135588, 23130906, 23125369, 23133526, 23134098, 23133151, 23132051, 23137509, 23137529, 23136799, 23138453, 23137522, 23136653, 23126846, 23126834, 23127922, 23133571, 23138025, 23132112, 23125304, 23135589, 23133073, 23132297, 23125871, 23123869, 23126610, 23137367, 23132831, 23135983, 23126107, 23131875, 23133830,
OG000044		63241,																														TVAG_RG_DS135763_2, TVAG_RG_DS113246_28, TVAG_RG_DS116304_1, TVAG_RG_DS140311_2, TVAG_RG_DS146760_1, TVAG_387000, TVAG_RG_DS126524_1, TVAG_RG_DS124956_2, TVAG_RG_DS131777_2, TVAG_576520, TVAG_RG_DS134461_2, TVAG_544420, TVAG_005140, TVAG_552910, TVAG_085530, TVAG_RG_DS137828_1, TVAG_RG_DS114898_1, TVAG_RG_DS148861_2, TVAG_RG_DS124407_2, TVAG_RG_DS125403_1, TVAG_RG_DS124513_1, TVAG_394850, TVAG_57…
OG000046					136058, 71547,					CAOG_00447T0,	Cre16.g686846.t1.1, Cre16.g686958.t1.1, Cre02.g142526.t1.1, Cre03.g185400.t1.1, Cre07.g335250.t1.2, Cre03.g175926.t1.1, Cre01.g042100.t1.2, Cre07.g346698.t1.1, Cre13.g577352.t1.1,		DDB0347411,			H696_02804T0,		CCDS34711.1, CCDS3935.1, CCDS56032.1, CCDS59003.1,				estExt_fgeneshHS_pg.C_430003, estExt_fgeneshNG_pg.C_750092, estExt_fgeneshNG_pg.C_630071,				Phpat.024G052500.1.p,				Tb927.2.5280, Tb927.8.7340, Tb927.5.640, Tb927.7.6830, Tb927.7.7480, Tb927.11.11410, Tb927.7.6850, Tb927.5.440, Tb927.8.7350,	TcCLB.503955.40, TcCLB.504049.30, TcCLB.510307.284, TcCLB.511173.230, TcCLB.504341.20, TcCLB.506129.30, TcCLB.420369.20, TcCLB.509843.20, TcCLB.510833.10, TcCLB.507835.10, TcCLB.508563.20, TcCLB.510379.10, TcCLB.508157.50, TcCLB.510279.110, TcCLB.507553.30, TcCLB.510377.50, TcCLB.508125.80, TcCLB.503767.10, TcCLB.511797.110, TcCLB.508165.40, TcCLB.507283.39, TcCLB.507953.140, TcCLB.508101.9, TcCL…	TVAG_436860, TVAG_298320, TVAG_362710,	23138889, 23138671, 23129139, 23128682, 23125359, 23127534, 23126138,
OG000045		62270, 7645, 63900, 66795, 11830, 20702, 60640, 62340,	AT5G37740.2, AT5G50170.1, AT5G44760.1, AT3G55470.1, AT5G17980.1, AT4G11610.1, AT5G04220.2, AT3G60950.1, AT5G47710.1, AT2G20990.3, AT1G73580.1, AT1G04150.1, AT5G11100.1, AT3G61720.1, AT1G70790.2, AT3G61050.1, AT1G74720.1, AT5G12970.1, AT1G51570.1, AT1G23140.1, AT5G03435.1, AT3G57880.1, AT4G00700.1, AT1G22610.1, AT1G48590.2, AT1G66360.1, AT3G03680.1, AT5G48060.1, AT3G17980.1, AT4G34150.1, AT3G18370…	BDET_04929,	76512, 82438, 73944, 68516, 139430, 80634, 83003, 89437, 128802, 26843, 131465, 138003, 32512, 136794, 68192, 131464, 82267, 72858, 77278, 89630, 86436, 69089, 69325, 142909, 146714,	BS81235, BS81230, BS00070, BS35660, BS15645, BS62605, BS00750, BS15655, BS15650,	CHC_T00005079001_1, CHC_T00008146001_1, CHC_T00006422001_1,	CfaC1_KB217510_0160, CfaC1_34_0980, CfaC1_KB217510_0360, CfaC1_21_0350, CfaC1_KB217510_0370, CfaC1_34_1200, CfaC1_34_1190,		CAOG_03028T0, CAOG_09335T0, CAOG_00862T0, CAOG_02773T0, CAOG_01108T0, CAOG_06532T0, CAOG_06896T0, CAOG_04061T0, CAOG_02816T0, CAOG_07581T0,	Cre11.g467595.t1.1, Cre11.g467599.t1.1, Cre06.g305750.t1.2, Cre06.g263650.t1.1, Cre17.g723700.t1.1, Cre01.g015500.t1.2, Cre11.g467601.t1.1, Cre06.g275950.t1.1, Cre10.g450600.t1.1, Cre03.g202449.t1.1, Cre16.g690750.t1.1, Cre11.g467594.t1.1, Cre13.g585700.t1.1, Cre02.g110350.t1.2, Cre11.g467593.t1.1, Cre12.g485200.t1.1, Cre16.g689950.t1.2, Cre01.g044600.t1.2, Cre01.g044650.t1.2,	27389045, 27391105, 27392402, 27394578, 27390439, 27389131,	DDB0308380, DDB0229882, DDB0231447, DDB0233596, DDB0307157, DDB0267091, DDB0232080, DDB0232101, DDB0349323, DDB0232096, DDB0232099, DDB0305909, DDB0305893, DDB0305896, DDB0191319, DDB0349508,	EG_transcript_42387, EG_transcript_8816, EG_transcript_26154, EG_transcript_12530, EG_transcript_6427, EG_transcript_1865, EG_transcript_12725, EG_transcript_10809, EG_transcript_37146, EG_transcript_15623, EG_transcript_8469, EG_transcript_13013, EG_transcript_14804, EG_transcript_11326, EG_transcript_14708, EG_transcript_1740, EG_transcript_7506, EG_transcript_30097, EG_transcript_5395, EG_tran…	D8LJF0_ECTSI, D7G4V0_ECTSI, D7FQN3_ECTSI, D7FWP9_ECTSI, D7FL70_ECTSI, D7FHZ2_ECTSI, D8LEV4_ECTSI, D8LPY8_ECTSI, D7G3B6_ECTSI, D8LJY4_ECTSI, D8LE37_ECTSI, D7G8W0_ECTSI, D8LMN7_ECTSI, D7G451_ECTSI,	H696_02674T0, H696_05565T0, H696_03979T0,		CCDS1923.1, CCDS34791.1, CCDS31577.1, CCDS11922.1, CCDS298.1, CCDS31904.1, CCDS53976.1, CCDS3101.2, CCDS7602.1, CCDS53975.1, CCDS31014.1, CCDS74455.1, CCDS58139.1, CCDS8904.1, CCDS75275.1, CCDS12919.1, CCDS59506.1, CCDS47247.1, CCDS34882.1, CCDS14472.1, CCDS73103.1, CCDS871.1, CCDS53286.1, CCDS6579.1, CCDS76582.1, CCDS8154.1, CCDS12798.1, CCDS34881.1, CCDS14244.1, CCDS1122.1, CCDS53801.1, CCDS142…	LbrM.31.0850, LbrM.31.0970, LbrM.31.0960,	LmjF.31.0780, LmjF.31.0790, LmjF.31.0680,	27341394, 27341083, 27346654, 27345166, 27348312, 27339720, 27347002, 27341914, 27342145, 27342177,	estExt_fgeneshNG_pg.C_860013, fgeneshNG_pg.scaffold_61000033, estExt_fgeneshNG_pg.C_90217, fgeneshNG_pg.scaffold_9000261, estExt_fgeneshNG_pg.C_800028, fgeneshNG_pg.scaffold_38000131, estExt_fgeneshNG_pg.C_460144, fgeneshNG_pg.scaffold_33000039, fgeneshNG_pg.scaffold_3000385, estExt_fgeneshHS_pg.C_220058, fgeneshNG_pg.scaffold_50000017, estExt_fgeneshHS_pg.C_890006, fgeneshNG_pg.scaffold_61000131…	8959, 24099, 17956, 24349, 29748, 9049, 24827, 28884, 24634, 33544, 119597, 27161,	LOC_Os03g44890.1, LOC_Os08g38440.1, LOC_Os06g41090.1, LOC_Os09g27540.1, LOC_Os04g59520.1, LOC_Os06g19400.1, LOC_Os07g07070.1, LOC_Os02g25060.1, LOC_Os02g42710.1, LOC_Os02g10630.1, LOC_Os04g58570.1, LOC_Os07g22640.1, LOC_Os02g20970.1, LOC_Os02g22130.1, LOC_Os08g20544.1, LOC_Os02g57090.1, LOC_Os07g01780.1, LOC_Os07g31720.1, LOC_Os03g14700.1, LOC_Os04g55220.1, LOC_Os01g14050.1, LOC_Os07g27850.1, LOC…		Phpat.003G126700.1.p, Phpat.015G065500.1.p, Phpat.009G064000.1.p, Phpat.012G044700.1.p, Phpat.010G076600.1.p, Phpat.008G039000.1.p, Phpat.007G017500.1.p, Phpat.004G043800.1.p, Phpat.027G002000.1.p, Phpat.008G009300.1.p, Phpat.016G096800.1.p, Phpat.016G037900.1.p, Phpat.023G052500.1.p, Phpat.006G001200.1.p, Phpat.027G027200.1.p, Phpat.010G059400.1.p, Phpat.020G036600.1.p, Phpat.019G009200.1.p, Php…	evm.model.contig_2141.12, evm.model.contig_3534.1, evm.model.contig_3422.4, evm.model.contig_2019.20, evm.model.contig_2039.12, evm.model.contig_3394.5, evm.model.contig_2492.3,	solexa3801193_4.r1.exp_3, contig69548_1.f1.exp_3, contig21089_1.exp_8, contig19212_1.exp_2, contig23333_1.exp_2, contig27564_1.exp_3, solexa1401905_1.r1.exp_3, solexa3785090_1.exp_1, contig26431_1.exp_2, contig22212_1.exp_3, solexa3768693_1.r1.exp_1, solexa3807140_1.r1.exp_5, solexa3753381_1.f1.exp_1, contig33659_1.exp_1, contig38572_1.f1.exp_4, solexa3722346_1.f1.exp_4, solexa3730268_1.exp_5, so…	YNL087W, YOR086C, YML072C,	Tb927.4.4190, Tb927.8.8150, Tb927.10.13740,	TcCLB.507993.120, TcCLB.509895.60,	TVAG_063200, TVAG_117900, TVAG_054530, TVAG_203780, TVAG_440230, TVAG_120050, TVAG_160580, TVAG_002900, TVAG_134370, TVAG_024360, TVAG_215950, TVAG_024730, TVAG_485570, TVAG_138400, TVAG_456580, TVAG_591330, TVAG_000160, TVAG_193820, TVAG_292610, TVAG_396520, TVAG_000170, TVAG_444780, TVAG_198040, TVAG_038690, TVAG_485580, TVAG_456590, TVAG_527570, TVAG_347440, TVAG_403450, TVAG_145560, TVAG_0419…	23136153, 23128212, 23133148, 23132082, 23123929, 23125853, 23135468, 23134703, 23125424, 23130941, 23124834, 23133173, 23133266, 23138859,
OG000047																	GL50803_93851, GL50803_137688,															TVAG_585830, TVAG_583350, TVAG_552410, TVAG_526120, TVAG_508460, TVAG_588690, TVAG_576460, TVAG_TEG_DS113564_1_1, TVAG_TEG_DS113691_1_4, TVAG_527300, TVAG_551150, TVAG_542400, TVAG_481720, TVAG_141370, TVAG_585430, TVAG_TEG_DS113310_1_3, TVAG_573880, TVAG_114030, TVAG_TEG_DS114297_1_7, TVAG_196930, TVAG_TEG_DS113278_2_6, TVAG_TEG_DS113226_4_6, TVAG_187750, TVAG_594170, TVAG_RG_DS114750_1, TVAG_25…
OG000048						BS30785, BS67450, BS00020, BS30775,								EG_transcript_22191, EG_transcript_26390, EG_transcript_18421,					LbrM.07.0390,	LmjF.07.0370,	27340488,							solexa3763669_1.exp_1, solexa3753292_1.exp_1, solexa3766099_1.exp_1, solexa3728471_1.exp_1, solexa3719583_1.f1.exp_1, solexa3750384_1.exp_1, contig74794_1.r1.exp_9, solexa3807330_1.exp_1, solexa3721628_1.f1.exp_1, solexa3795898_1.exp_1, solexa3781580_1.f1.exp_2, solexa3785321_1.f1.exp_1, solexa3792956_1.exp_1, solexa3603891_1.exp_5, contig84851_1.exp_1, solexa3756841_1.exp_4, solexa3716384_1.exp_…
OG000049																														Tb927.11.20390, Tb10.v4.0151, Tb927.11.17440, Tb927.11.19490, Tb10.v4.0070, Tb10.v4.0085, Tb09.v4.0159, Tb927.9.340, Tb927.11.19960, Tb927.10.16350, Tb11.0590, Tb927.9.16650, Tb927.5.4930, Tb927.11.19170, Tb05.5K5.300, Tb10.v4.0209, Tb927.11.20700, Tb05.5K5.330, Tb11.0270, Tb927.11.20490, Tb927.6.5480, Tb11.1580, Tb927.10.16560, Tb927.11.17810, Tb927.11.17590, Tb927.11.18790, Tb927.11.20460, Tb92…
OG000050		16529, 7935, 16465, 16391, 69594, 14663, 28692, 5740, 22375, 19620, 31459, 60286, 37088, 53859,	AT3G46460.1, AT4G27960.2, AT4G36800.1, AT1G78870.1, AT3G08700.1, AT5G25760.1, AT2G32790.1, AT5G50870.2, AT3G55380.2, AT1G14400.1, AT5G41700.4, AT2G02760.1, AT5G05080.1, AT3G24515.1, AT1G64230.4, AT3G57870.1, AT2G16740.1, AT5G62540.1, AT3G08690.1, AT5G53300.1, AT2G18600.1, AT1G16890.3, AT1G36340.1, AT5G56150.1, AT3G20060.1, AT5G59300.1, AT1G50490.1, AT3G13550.1,	BDET_07058, BDET_06676, BDET_08147, BDET_03588, BDET_03237, BDET_08582, BDET_02994, BDET_03499, BDET_05482, BDET_08148, BDET_03831, BDET_01460, BDET_04157, BDET_00516, BDET_02473, BDET_04156,	72285, 27419, 86901, 57270, 49890, 58282, 55640, 47380, 87998, 85453, 58084, 23744, 47609, 44917, 87918, 57667, 48609, 91690, 57952, 48699,	BS72405, BS34590, BS45085, BS87965c, BS34440, BS80830, BS21740, BS07405, BS34585, BS56565, BS38415, BS12355, BS02900, BS15505,	CHC_T00009159001_1, CHC_T00009526001_1, CHC_T00008443001_1, CHC_T00004299001_1, CHC_T00004379001_1, CHC_T00009096001_1, CHC_T00009466001_1, CHC_T00006980001_1, CHC_T00008828001_1, CHC_T00002169001_1, CHC_T00010346001_1, CHC_T00001326001_1,	CfaC1_33_3280, CfaC1_31_1120, CfaC1_24_0770, CfaC1_07_0780, CfaC1_30_4260, CfaC1_09_1280, CfaC1_27_2940, CfaC1_01_0590, CfaC1_32_1340,	CME162C, CMS304C, CMG136C, CMG003C, CMP181C, CMB014C, CMK193C, CME199C, CMB015C, CMD152C, CMK253C, CMR010C, CMS503C,	CAOG_07991T0, CAOG_08446T0, CAOG_03735T0, CAOG_07250T0, CAOG_07576T0, CAOG_02291T0, CAOG_02100T0, CAOG_02013T0, CAOG_06956T0, CAOG_03418T0, CAOG_06883T0, CAOG_04214T0, CAOG_05839T0, CAOG_06859T0, CAOG_00194T0, CAOG_04633T0,	Cre08.g370850.t1.1, Cre06.g292800.t1.1, Cre03.g167000.t1.2, Cre01.g026600.t1.2, Cre12.g546650.t1.2, Cre02.g142000.t1.2, Cre01.g046850.t1.2, Cre05.g240150.t1.2, Cre06.g294850.t1.2, Cre10.g430050.t1.2, Cre13.g570300.t1.2, Cre16.g693700.t1.2, Cre12.g515450.t1.1,	27394986, 27386362, 27387284, 27389889, 27386142, 27392134, 27393383, 27386317, 27390300, 27388978, 27394593, 27395184, 27386395, 27390001, 27394784,	DDB0304623, DDB0304879, DDB0201564, DDB0237670, DDB0237667, DDB0306104, DDB0305006, DDB0219926, DDB0308438, DDB0191440, DDB0348457, DDB0306700, DDB0306478, DDB0238042, DDB0304925, DDB0237666,	EG_transcript_28733, EG_transcript_27228, EG_transcript_13866, EG_transcript_34142, EG_transcript_30793, EG_transcript_16702, EG_transcript_19192, EG_transcript_37730, EG_transcript_55621, EG_transcript_41459, EG_transcript_40659, EG_transcript_24333, EG_transcript_13991,	D7FYD3_ECTSI, D7FRN0_ECTSI, D7FXX6_ECTSI, D8LS01_ECTSI, D8LQX5_ECTSI, D8LCV8_ECTSI, D8LNS9_ECTSI, D7G8X7_ECTSI, D7FI21_ECTSI, D7G154_ECTSI, D8LRS2_ECTSI, D7FPB6_ECTSI, D7G3Z7_ECTSI, D7G9D3_ECTSI,	H696_04921T0, H696_00425T0, H696_00178T0, H696_04630T0, H696_04834T0, H696_00415T0, H696_03713T0,	GL50803_15162, GL50803_3171, GL50803_3978, GL50803_15252, GL50803_12950, GL50803_27055, GL50803_24068, GL50803_2876, GL50803_31576,	CCDS2637.1, CCDS12987.1, CCDS10433.1, CCDS7252.1, CCDS13714.1, CCDS14581.1, CCDS3661.1, CCDS13790.1, CCDS6546.1, CCDS58796.1, CCDS31875.1, CCDS13374.1, CCDS14580.1, CCDS58795.1, CCDS13371.1, CCDS7961.1, CCDS13370.1, CCDS73139.1, CCDS4174.1, CCDS7960.1, CCDS47044.1, CCDS63175.1, CCDS63177.1, CCDS2638.1, CCDS32532.1, CCDS2523.1, CCDS2282.1, CCDS63176.1, CCDS5474.1, CCDS2639.1, CCDS56244.1, CCDS7517…	LbrM.07.0900, LbrM.32.1050, LbrM.24.2210, LbrM.20.1460, LbrM.04.0880, LbrM.02.0420, LbrM.15.0920, LbrM.34.1220, LbrM.20.1110, LbrM.22.0550, LbrM.33.3050,	LmjF.24.2130, LmjF.04.0680, LmjF.32.0960, LmjF.35.1300, LmjF.34.1555, LmjF.33.2770, LmjF.07.0850, LmjF.02.0390, LmjF.22.0610,	27348189, 27346807, 27338877, 27347779, 27343277, 27347286, 27345484, 27347863, 27348298, 27347061, 27348476, 27340867,	fgeneshNG_pg.scaffold_90000028, estExt_gwp_gw1.C_110172, gw1.11.149.1, fgeneshNG_pg.scaffold_34000043, estExt_fgeneshNG_pm.C_80020, estExt_fgeneshNG_pg.C_560021, estExt_fgeneshNG_pm.C_300008, e_gw1.21.135.1, estExt_fgeneshNG_pg.C_460151, estExt_gwp_gw1.C_240066, estExt_fgeneshHS_pm.C_340002, fgeneshNG_pm.scaffold_27000007, estExt_fgeneshNG_pm.C_910002, estExt_fgeneshHS_pg.C_680043, estExt_fgenesh…	43750, 15194, 12468, 8844, 38691, 33350, 31727, 7340, 31651, 38392, 24651,	LOC_Os01g16650.1, LOC_Os07g38940.1, LOC_Os01g48280.1, LOC_Os06g45000.1, LOC_Os02g48910.1, LOC_Os05g08960.1, LOC_Os07g07240.1, LOC_Os01g62244.1, LOC_Os01g60360.1, LOC_Os03g57790.1, LOC_Os02g02830.1, LOC_Os01g42040.1, LOC_Os10g11260.1, LOC_Os02g16040.1, LOC_Os09g15320.2, LOC_Os01g60410.3, LOC_Os04g57220.2, LOC_Os01g70140.1, LOC_Os03g03130.1, LOC_Os02g42314.1, LOC_Os02g48920.1, LOC_Os04g49130.1, LOC…	Pem.10.1900, Pem.52.1110, Pem.9.2880, Pem.2.5450, Pem.33.1120, Pem.11.1220, Pem.16.1950, Pem.46.1370, Pem.3.2330,	Phpat.008G003900.1.p, Phpat.001G016900.1.p, Phpat.001G119100.1.p, Phpat.024G071100.1.p, Phpat.004G048700.1.p, Phpat.026G042400.1.p, Phpat.004G048600.1.p, Phpat.026G021700.1.p, Phpat.013G027200.1.p, Phpat.002G059400.1.p, Phpat.023G080800.1.p, Phpat.014G095900.1.p, Phpat.001G122100.1.p, Phpat.002G030300.1.p, Phpat.014G083600.1.p, Phpat.014G091600.1.p, Phpat.008G069500.1.p, Phpat.007G050600.1.p, Php…	evm.model.contig_2239.1, evm.model.contig_2280.2, evm.model.contig_3512.3, evm.model.contig_444.29, evm.model.contig_2041.3, evm.model.contig_598.5, evm.model.contig_448.25, evm.model.contig_2272.4, evm.model.contig_4545.1, evm.model.contig_3416.16, evm.model.contig_2255.3, evm.model.contig_3531.2,	solexa3806161_1.f1.exp_9, contig93426_1.f1.exp_4, contig15974_1.exp_1, solexa3729708_5.r1.exp_9, contig18610_1.f1.exp_7, solexa3801103_1.r1.exp_3, contig77616_1.f1.exp_5, solexa2007925_1.exp_4, solexa31366_1.exp_1, contig72592_1.exp_15, contig17667_2.r1.exp_2, contig23215_1.exp_3, solexa3782057_1.exp_3, contig04505_1.exp_3, solexa3800449_5.r1.exp_7, contig93360_1.f1.exp_14,	YDR054C, YDR177W, YDR092W, YGR133W, YGL058W, YDR059C, YOR339C, YDL064W, YMR022W, YLR306W, YBR082C,	Tb927.8.920, Tb927.7.2540, Tb927.2.3720, Tb927.5.1000, Tb927.11.14200, Tb927.2.2460, Tb927.4.2710, Tb927.8.6090, Tb927.9.8000,	TcCLB.506859.10, TcCLB.508137.30, TcCLB.511179.160, TcCLB.503515.14, TcCLB.508569.20, TcCLB.511111.50, TcCLB.506635.90, TcCLB.511071.70,	TVAG_497140, TVAG_158860, TVAG_314300, TVAG_277090, TVAG_038060, TVAG_198290, TVAG_114480, TVAG_074860, TVAG_382020, TVAG_146070, TVAG_406710, TVAG_076890, TVAG_452760, TVAG_066900, TVAG_405520, TVAG_191220, TVAG_085460, TVAG_050270, TVAG_154710, TVAG_062270, TVAG_244240, TVAG_257610, TVAG_038730, TVAG_297260, TVAG_030390, TVAG_295990, TVAG_318940, TVAG_000690, TVAG_280540,	23136988, 23128546, 23126640, 23125979, 23134283, 23134841, 23129800, 23126385, 23124348, 23137387, 23124118, 23134274,
OG000052		66933, 62759,	AT1G68550.1, AT4G25480.1, AT4G37750.1, AT3G20840.1, AT1G25470.1, AT5G13330.1, AT3G23230.1, AT1G15360.1, AT3G16770.1, AT5G05410.1, AT5G61890.1, AT5G67000.1, AT5G18560.1, AT1G01250.1, AT1G53170.1, AT1G77200.1, AT1G12610.1, AT4G06746.1, AT1G03800.1, AT3G11020.1, AT4G17490.1, AT5G51990.1, AT1G33760.1, AT4G16750.1, AT5G47230.1, AT1G72360.2, AT5G60120.2, AT2G39250.1, AT3G14230.1, AT5G51190.1, AT4G25470…		81660, 76115, 60120, 135994,						Cre16.g667900.t1.1, Cre08.g383000.t2.1, Cre08.g364400.t1.1, Cre01.g009575.t1.1, Cre01.g009650.t1.2, Cre17.g729600.t1.1, Cre19.g750947.t1.1, Cre07.g353500.t1.1, Cre03.g209953.t1.1, Cre16.g649433.t1.1, Cre02.g100100.t1.1, Cre14.g620500.t1.2, Cre09.g390957.t1.2, Cre06.g278181.t1.1, Cre08.g385350.t1.1, Cre16.g661650.t1.1, Cre06.g275500.t1.2, Cre10.g441300.t1.1, Cre16.g674890.t1.1, Cre03.g144424.t1.1,	27390647, 27392388, 27393653, 27386514, 27392383, 27390511, 27387464, 27393726, 27394656, 27389722, 27393251, 27391717, 27385909,			D8LFR4_ECTSI, D8LIC9_ECTSI, D8LNL0_ECTSI, D8LM11_ECTSI, D7FZ71_ECTSI, D7FLT6_ECTSI,						27349106, 27340712, 27342049, 27345770, 27344222, 27338990, 27347878, 27341339,		23938, 9185, 9237, 34044, 9337, 9011,	LOC_Os07g22770.1, LOC_Os01g07120.1, LOC_Os06g47590.1, LOC_Os02g51670.1, LOC_Os04g55970.2, LOC_Os03g19900.1, LOC_Os12g03290.1, LOC_Os04g34970.1, LOC_Os02g40070.1, LOC_Os03g15660.1, LOC_Os07g12510.1, LOC_Os08g41030.1, LOC_Os06g11860.1, LOC_Os06g08340.1, LOC_Os02g32040.1, LOC_Os03g05590.1, LOC_Os05g28800.1, LOC_Os04g46240.1, LOC_Os10g38000.1, LOC_Os04g46440.1, LOC_Os10g22600.1, LOC_Os04g32790.1, LOC…		Phpat.003G134000.1.p, Phpat.013G033400.1.p, Phpat.016G051900.1.p, Phpat.021G059200.1.p, Phpat.022G070900.1.p, Phpat.017G011600.1.p, Phpat.006G052100.1.p, Phpat.001G031800.1.p, Phpat.014G029800.1.p, Phpat.021G074000.1.p, Phpat.026G047200.1.p, Phpat.026G008400.1.p, Phpat.006G101500.1.p, Phpat.016G054000.1.p, Phpat.026G053500.1.p, Phpat.022G041400.1.p, Phpat.015G016800.1.p, Phpat.002G066400.1.p, Php…							23131521, 23131610, 23124011, 23128843, 23123875, 23132078, 23124525, 23124064, 23136918, 23134578, 23133271, 23131424, 23136270, 23123906, 23126500, 23129529, 23129483,
OG000051		28821, 5493, 5611, 69289, 4382, 71164, 32964, 39219, 38639, 5859, 3195, 58761, 20477, 72297, 7168,	AT3G17920.1, AT5G22320.1, AT3G50690.1, AT4G03260.1, AT1G09760.1, AT1G78230.1, AT5G19680.1, AT1G48540.1,	BDET_04386, BDET_04198, BDET_01298, BDET_07145, BDET_06739, BDET_06681, BDET_00209, BDET_06441, BDET_05399, BDET_07103, BDET_08328, BDET_06536, BDET_00528,	82521, 129590, 78269, 141452, 143180, 66183, 71685, 141086, 52413, 30060, 79406, 87084, 54032, 133742, 36062, 34672, 88373, 90431, 78258, 89701,	BS40775, BS21190, BS58200, BS45060, BS66070, BS73945, BS69025, BS92890, BS40760, BS67370, BS72020, BS20905, BS85345, BS32040, BS30305, BS64315, BS30070, BS79595, BS88250, BS47780, BS08755, BS60040, BS22050, BS68670, BS69450,	CHC_T00010081001_1, CHC_T00004449001_1, CHC_T00010257001_1,	CfaC1_31_1650, CfaC1_27_1110, CfaC1_13_0160, CfaC1_05_1340, CfaC1_28_3860, CfaC1_25_2560, CfaC1_27_0510, CfaC1_32_1010, CfaC1_08_1260, CfaC1_02_0270, CfaC1_03_0210, CfaC1_31_3620, CfaC1_30_0080, CfaC1_29_4800, CfaC1_34_4970, CfaC1_32_0330, CfaC1_16_0540, CfaC1_30_0830, CfaC1_35_5680, CfaC1_35_4630, CfaC1_24_3220,	CML224C, CMO169C, CMM185C,	CAOG_01197T0, CAOG_03381T0, CAOG_03652T0, CAOG_04371T0, CAOG_09765T0, CAOG_09001T0, CAOG_03215T0, CAOG_03327T0,	Cre12.g531500.t1.2, Cre14.g618750.t1.1, Cre08.g372900.t1.1, Cre01.g029150.t1.2, Cre05.g234655.t1.1, Cre06.g287150.t1.1, Cre06.g268650.t1.1, Cre03.g191800.t1.2, Cre16.g679600.t1.2, Cre07.g338200.t1.2, Cre09.g389300.t1.1, Cre02.g092850.t1.2, Cre01.g023550.t1.1, Cre13.g604550.t1.2, Cre17.g739850.t1.2, Cre08.g363700.t1.1, Cre14.g625550.t2.1, Cre01.g000700.t1.1,	27391439, 27392192, 27390961, 27390072, 27391677, 27392209, 27386271, 27387770, 27394984,	DDB0306177, DDB0308246, DDB0233176, DDB0233689, DDB0191475, DDB0230124, DDB0348187,	EG_transcript_24124, EG_transcript_22868, EG_transcript_10571, EG_transcript_25308, EG_transcript_17085, EG_transcript_44263, EG_transcript_4069, EG_transcript_19242, EG_transcript_24717, EG_transcript_16828, EG_transcript_20962, EG_transcript_377, EG_transcript_17820, EG_transcript_21433, EG_transcript_592, EG_transcript_40065, EG_transcript_18542, EG_transcript_10289, EG_transcript_22467, EG_tr…	D7FNU7_ECTSI, D8LSC4_ECTSI, D7FPC8_ECTSI, D7FPX7_ECTSI, D7FQ63_ECTSI, D7FKY6_ECTSI, D8LAY5_ECTSI, D7FPT3_ECTSI, D8LMA8_ECTSI, D7FTU9_ECTSI, D7FK56_ECTSI, D8LGJ5_ECTSI, D7FQU0_ECTSI, D7FPT4_ECTSI, D8LKE3_ECTSI, D7G4V8_ECTSI, D7FT33_ECTSI, D7FUR1_ECTSI, D8LIL7_ECTSI, D8LE54_ECTSI, D7FN44_ECTSI, D7FMS8_ECTSI, D8LUA4_ECTSI, D7G481_ECTSI, D7FIR1_ECTSI,	H696_02593T0, H696_05581T0,	GL50803_137750, GL50803_16006, GL50803_17118, GL50803_16891, GL50803_3408, GL50803_4463, GL50803_17567, GL50803_11885,	CCDS58376.1, CCDS33767.1, CCDS6365.1, CCDS6732.1, CCDS45623.1, CCDS63651.1, CCDS5901.1, CCDS35118.1, CCDS32467.1, CCDS60245.1, CCDS59444.1, CCDS63192.1, CCDS34126.1, CCDS43750.1, CCDS45292.1, CCDS63190.1, CCDS11518.1, CCDS2944.1, CCDS5830.1, CCDS63193.1, CCDS34902.1, CCDS45622.1, CCDS41816.1, CCDS8568.1, CCDS946.1, CCDS55971.1, CCDS6518.1, CCDS63652.1, CCDS8569.1, CCDS77780.1, CCDS10391.1, CCDS56…	LbrM.35.0830, LbrM.03.0780, LbrM.24.0500, LbrM.34.1600, LbrM.26.1240, LbrM.35.5130, LbrM.35.6070, LbrM.24.1040, LbrM.30.3670, LbrM.11.0120, LbrM.25.2300, LbrM.13.1200, LbrM.05.1200, LbrM.29.2190, LbrM.32.0820, LbrM.34.3220, LbrM.03.0130, LbrM.32.0240,	LmjF.11.0440, LmjF.36.0710, LmjF.24.0490, LmjF.32.0730, LmjF.13.1430, LmjF.35.3310, LmjF.30.3640, LmjF.36.4890, LmjF.03.0120, LmjF.36.5790, LmjF.05.1210, LmjF.25.1700, LmjF.24.1030, LmjF.26.1220, LmjF.32.0170, LmjF.29.2210,	27342469, 27348809, 27345252, 27343127, 27348051, 27347564, 27343152, 27347086, 27342779, 27342204, 27346738, 27348979, 27340174, 27343274, 27348157, 27347417,	e_gw1.8.152.1, estExt_fgeneshHS_pg.C_340085, estExt_fgeneshNG_pg.C_700033, fgeneshNG_pg.scaffold_19000113, fgeneshHS_pg.scaffold_3000123, fgeneshNG_pg.scaffold_1364000001, fgeneshNG_pg.scaffold_75000036, fgeneshNG_pg.scaffold_85000035, estExt_fgeneshNG_pg.C_110005, fgeneshNG_pg.scaffold_6000127, fgeneshNG_pg.scaffold_66000031, e_gw1.8.119.1, fgeneshNG_pg.scaffold_71000048, fgeneshNG_pg.scaffold_2…	26496, 89214, 92844, 28748, 27807, 34165, 35071,	LOC_Os10g22980.3, LOC_Os02g13640.1, LOC_Os01g73560.1, LOC_Os03g09070.1, LOC_Os03g12160.1, LOC_Os07g01550.1, LOC_Os03g46600.1, LOC_Os02g13990.1, LOC_Os05g42220.1, LOC_Os07g41694.1,	Pem.9.1330, Pem.10.1180, Pem.5.1170, Pem.13.2230, Pem.9.1320, Pem.24.1690, Pem.39.1350, Pem.9.1840, Pem.1.2920, Pem.18.1360, Pem.2.3640, Pem.4.4240, Pem.36.1520, Pem.20.1490, Pem.7.2650, Pem.1.5310, Pem.7.1190, Pem.4.2590, Pem.10.1690,	Phpat.026G018900.1.p, Phpat.010G041000.1.p, Phpat.001G048200.1.p, Phpat.010G025600.1.p, Phpat.014G089800.1.p, Phpat.008G079700.1.p, Phpat.001G117500.1.p, Phpat.001G084300.1.p, Phpat.002G038900.1.p, Phpat.002G104400.1.p, Phpat.016G033700.1.p, Phpat.019G022900.1.p, Phpat.025G010500.1.p, Phpat.001G154500.1.p, Phpat.007G048300.1.p, Phpat.020G009200.1.p, Phpat.001G084200.1.p, Phpat.023G071400.1.p, Php…	evm.model.contig_667.6, evm.model.contig_612.3, evm.model.contig_2190.3,	solexa3751397_3.r1.exp_2, solexa3756928_1.r1.exp_25, contig84331_1.exp_10, solexa939404_1.exp_1, solexa839882_1.exp_1, solexa3755491_1.f1.exp_6, contig77805_1.exp_13, contig28935_1.exp_10, solexa3755546_1.exp_16, contig30142_1.exp_5, solexa3086085_1.exp_4, solexa3769146_1.r1.exp_4, solexa3755491_1.f1.exp_4, solexa3772234_1.f1.exp_1, solexa3733741_1.exp_6,	YPL213W, YKL193C,	Tb927.11.11040, Tb927.11.860, Tb927.6.1160, Tb927.9.12170, Tb927.3.2790, Tb927.10.3140, Tb927.10.5980, Tb927.5.590, Tb927.6.5030, Tb927.7.730, Tb927.11.3420, Tb927.3.1770, Tb927.3.4770, Tb927.10.14360, Tb927.11.5190, Tb927.9.14400, Tb927.11.5680, Tb927.10.5130, Tb927.11.6760, Tb927.11.13980, Tb927.3.4730, Tb927.10.9010,	TcCLB.503671.30, TcCLB.507841.30, TcCLB.510091.60, TcCLB.510737.60, TcCLB.507099.90, TcCLB.503981.9, TcCLB.506203.20, TcCLB.509599.170, TcCLB.510761.22, TcCLB.506945.280, TcCLB.504171.20, TcCLB.504867.50, TcCLB.506773.160, TcCLB.510295.40, TcCLB.507867.60, TcCLB.506135.30, TcCLB.506925.270,	TVAG_403840, TVAG_223690, TVAG_356270, TVAG_344550, TVAG_268950, TVAG_452620, TVAG_029300, TVAG_257350, TVAG_040410, TVAG_168590, TVAG_211850, TVAG_244900, TVAG_216330, TVAG_299230, TVAG_032570, TVAG_177980, TVAG_047300, TVAG_005040, TVAG_283160, TVAG_222060, TVAG_050150, TVAG_447870, TVAG_298070, TVAG_035130, TVAG_527370, TVAG_206620, TVAG_349970, TVAG_010160, TVAG_079610, TVAG_216780, TVAG_3767…	23126190, 23129707, 23125276, 23136808, 23128617, 23133933, 23128041, 23129472, 23137045, 23135642, 23127276, 23127259, 23131373, 23138318, 23131956,
OG000053		3786, 3791, 53868, 25355, 38253, 8234, 11858, 34943, 4424, 5711, 66756, 11961, 33167, 23750, 19509, 25955, 28761, 34710, 67405, 4386, 28197, 3039, 34914, 64226, 65270, 54478, 64319, 6367, 3072,	AT4G31750.1, AT2G25070.1, AT1G16220.1, AT4G28400.1, AT1G43900.1, AT2G40860.1, AT1G67820.1, AT3G05640.1, AT2G40180.1, AT2G33700.1, AT1G03590.1, AT4G26080.1, AT5G51760.1, AT2G20050.1, AT3G02750.3, AT5G10740.1, AT3G15260.1, AT2G29380.1, AT2G20630.2, AT1G34750.1, AT1G18030.1, AT2G05050.1, AT4G31860.1, AT3G27140.1, AT5G27930.1, AT3G16800.2, AT1G48040.1, AT1G07430.1, AT5G26010.1, AT1G17550.1, AT3G11410…	BDET_04485, BDET_05328,	80860, 131538, 125617, 89529, 86418, 129634, 85906, 85133, 89267, 131205, 89804, 81565, 72073, 40117, 47740, 127492, 89876, 63981, 85598, 55599, 89955, 67226, 55854, 66020, 30579,	BS68215, BS89115, BS30695, BS40485, BS36060, BS44205, BS82455, BS17560, BS72150, BS03410,	CHC_T00002647001_1, CHC_T00008508001_1, CHC_T00008956001_1, CHC_T00000279001_1, CHC_T00007644001_1, CHC_T00006477001_1,	CfaC1_28_1030, CfaC1_30_0640, CfaC1_27_2130, CfaC1_29_0430, CfaC1_32_2200, CfaC1_23_2130, CfaC1_AODS01001357_0030, CfaC1_10_0300, CfaC1_11_1090, CfaC1_33_3940, CfaC1_16_2130, CfaC1_AODS01003200_0010, CfaC1_33_3950,	CMG113C, CMG203C, CMK117C, CMS179C,	CAOG_05511T0, CAOG_02605T0, CAOG_02680T0, CAOG_07629T0, CAOG_07299T0, CAOG_01662T0, CAOG_06012T0,	Cre03.g186950.t1.2, Cre02.g141250.t1.2, Cre06.g278260.t1.1, Cre01.g030200.t1.2, Cre10.g443550.t1.2, Cre09.g410600.t1.1, Cre03.g211073.t1.1, Cre03.g170250.t1.1, Cre09.g390600.t1.1, Cre04.g218150.t1.2, Cre12.g529150.t1.2, Cre01.g041450.t1.1, Cre16.g672397.t1.1, Cre12.g501950.t1.1, Cre04.g229494.t1.1,	27388337, 27388455, 27390686, 27393076, 27394155, 27394091, 27389154, 27389943, 27386649, 27385711, 27390382, 27391914, 27390765, 27393370,	DDB0304646, DDB0304648, DDB0306216, DDB0233723, DDB0235260, DDB0233767, DDB0304647, DDB0304649, DDB0185064,	EG_transcript_38547, EG_transcript_16433, EG_transcript_10048, EG_transcript_3910, EG_transcript_5839, EG_transcript_56954, EG_transcript_10212, EG_transcript_1518, EG_transcript_11637, EG_transcript_7695, EG_transcript_6189, EG_transcript_4176, EG_transcript_13877, EG_transcript_916, EG_transcript_10439, EG_transcript_13611, EG_transcript_20018, EG_transcript_10503, EG_transcript_21202, EG_trans…	D7FY87_ECTSI, D7FIW4_ECTSI, D7G0F1_ECTSI, D8LIW1_ECTSI, D7G3N0_ECTSI, D7G8E8_ECTSI, D7FSC8_ECTSI, D7FV04_ECTSI, D7FNP4_ECTSI, D7G1B3_ECTSI, D8LMF6_ECTSI, D7FIB7_ECTSI, D8LNX2_ECTSI, D8LKD5_ECTSI, D7FHW7_ECTSI, D7FQA0_ECTSI, D7FSZ0_ECTSI, D8LEW5_ECTSI, D7FLA4_ECTSI, D8LTV6_ECTSI, D8LJJ8_ECTSI, D7G6W0_ECTSI, D7FSM8_ECTSI, D8LHX2_ECTSI, D7FP40_ECTSI,	H696_02865T0, H696_00047T0, H696_01077T0, H696_01077T1, H696_00469T0,	GL50803_11740, GL50803_9293, GL50803_14650, GL50803_14404, GL50803_4288,	CCDS9744.1, CCDS1752.1, CCDS3629.1, CCDS58817.1, CCDS46271.1, CCDS11625.1, CCDS9745.1, CCDS13796.1, CCDS46115.1, CCDS1816.1, CCDS2526.1, CCDS45120.1, CCDS11613.1, CCDS1817.1, CCDS33886.1,	LbrM.15.0160, LbrM.32.1860, LbrM.30.0990, LbrM.20.2050, LbrM.30.0420, LbrM.35.0620, LbrM.20.2040, LbrM.06.0880, LbrM.14.0870, LbrM.25.0630, LbrM.27.2510,	LmjF.27.2320, LmjF.14.0900, LmjF.32.1690, LmjF.06.0900, LmjF.30.0380, LmjF.34.2500, LmjF.15.0170, LmjF.36.0530, LmjF.25.0750, LmjF.34.2510,	27338873, 27340164, 27338659, 27347785, 27342362, 27346117, 27341405, 27343384, 27343020, 27339838,	estExt_fgeneshNG_pg.C_80095, estExt_fgeneshNG_pg.C_600080, fgeneshNG_pg.scaffold_43000067, fgeneshNG_pg.scaffold_84000066, estExt_fgeneshHS_pg.C_570075, fgeneshNG_pg.scaffold_32000139, estExt_fgeneshNG_pg.C_370043,	30044, 29690, 119508, 8067, 4795, 33639, 13696, 27219, 49552, 51117, 16113,	LOC_Os02g08364.1, LOC_Os11g01790.1, LOC_Os08g39100.1, LOC_Os06g33549.1, LOC_Os05g49730.1, LOC_Os06g39600.1, LOC_Os07g37890.1, LOC_Os01g43100.1, LOC_Os09g15670.1, LOC_Os02g55560.1, LOC_Os05g51510.1, LOC_Os06g44210.1, LOC_Os01g62760.1, LOC_Os01g46760.1, LOC_Os01g36080.1, LOC_Os01g37130.1, LOC_Os01g19130.1, LOC_Os05g50970.1, LOC_Os02g39470.1, LOC_Os03g18150.1, LOC_Os04g25570.1, LOC_Os11g22404.1, LOC…	Pem.2.6080, Pem.14.1730, Pem.10.2650, Pem.1.5120, Pem.49.1170, Pem.16.1170, Pem.2.6070, Pem.5.4050, Pem.23.1240,	Phpat.016G088900.1.p, Phpat.004G089800.1.p, Phpat.014G100200.1.p, Phpat.003G068600.1.p, Phpat.013G046600.1.p, Phpat.003G087200.1.p, Phpat.017G037200.1.p, Phpat.022G074000.1.p, Phpat.025G043500.1.p, Phpat.002G019400.1.p, Phpat.027G001100.1.p, Phpat.014G054400.1.p, Phpat.014G100100.1.p, Phpat.002G047500.1.p, Phpat.007G024200.1.p, Phpat.019G033700.1.p, Phpat.006G012300.1.p, Phpat.016G075600.1.p, Php…	evm.model.contig_2501.2, evm.model.contig_4590.3, evm.model.contig_510.16, evm.model.contig_528.2, evm.model.contig_3620.3, evm.model.contig_4456.15, evm.model.contig_3479.1, evm.model.contig_3807.1, evm.model.contig_2082.9, evm.model.contig_3441.20, evm.model.contig_441.27, evm.model.contig_3468.6,	solexa2364729_1.r1.exp_4, solexa3728165_1.exp_1, solexa3798608_1.f1.exp_2, solexa3766641_1.exp_3, solexa3771795_2.r1.exp_8, solexa3791481_1.f1.exp_1, solexa3726959_1.f1.exp_1, contig119823_1.exp_5, solexa3721625_1.r1.exp_1, solexa3754312_1.r1.exp_3, solexa1794744_1.exp_5, solexa3205173_1.r1.exp_3, solexa3517604_1.exp_1, contig107271_1.exp_1, solexa3717127_1.exp_5, solexa3788080_1.r1.exp_6,	YBR125C, YER089C, YBL056W, YDL006W,	Tb927.2.5050, Tb927.5.1660, Tb927.11.760, Tb927.11.14910, Tb927.6.1800, Tb927.10.4930, Tb927.4.2110, Tb927.7.4020,	TcCLB.420989.10, TcCLB.506221.30, TcCLB.509007.70, TcCLB.506739.200, TcCLB.503989.60, TcCLB.511625.40, TcCLB.506925.150, TcCLB.510291.30,	TVAG_480940, TVAG_139310, TVAG_171040, TVAG_416550, TVAG_148510, TVAG_334930, TVAG_100690, TVAG_217790, TVAG_358120, TVAG_339760, TVAG_177940, TVAG_410620, TVAG_325800, TVAG_319030, TVAG_168890, TVAG_366260, TVAG_100870,	23136949, 23125995, 23137382, 23125937, 23134900, 23138577, 23137168, 23126707, 23131223, 23139099, 23124316, 23136320, 23131959, 23126128, 23138119,
OG000054		26223, 28106, 27507, 53252, 66343, 71424, 5142, 27244, 33302, 26597, 72462, 36441, 24520,	AT5G04270.1, AT1G69420.2, AT4G15080.1, AT3G60800.1, AT3G48760.1, AT2G40990.1, AT3G56920.1, AT4G24630.1, AT2G33640.1, AT5G05070.1, AT3G18620.1, AT3G09320.1, AT4G00840.1, AT4G22750.2, AT3G04970.1, AT3G56930.1, AT3G26935.1, AT5G41060.1, AT4G01730.1, AT5G50020.2, AT3G22180.1, AT3G51390.1,	BDET_01096, BDET_00908, BDET_04069, BDET_00518, BDET_07153, BDET_00831, BDET_00546,	48807, 90641, 145153, 78060, 32847, 47460, 91897, 70055, 86514, 90650, 42978, 125823, 90839, 32989, 89298, 61671, 87334, 146187, 126323, 90906, 129723, 85991, 87396, 144485, 89189, 44384,	BS81690, BS23700, BS81805, BS53610, BS72485, BS20085, BS61985, BS27810, BS49460, BS15750, BS36015, BS66470, BS08600, BS46905, BS80170, BS19750, BS81565, BS79450, BS64825, BS57565,	CHC_T00004137001_1, CHC_T00004059001_1, CHC_T00005431001_1, CHC_T00005334001_1,	CfaC1_13_1220, CfaC1_28_2950, CfaC1_AODS01003091_0060, CfaC1_26_0330, CfaC1_KB217555_0060, CfaC1_31_2760, CfaC1_KB217640_0080, CfaC1_29_1330, CfaC1_35_0440, CfaC1_14_1050, CfaC1_24_1530, CfaC1_13_1230, CfaC1_13_1210, CfaC1_AODS01001571_0010, CfaC1_KB217640_0090, CfaC1_26_2470, CfaC1_22_2360, CfaC1_22_2350, CfaC1_KB217640_0070, CfaC1_26_0320, CfaC1_11_0100, CfaC1_02_0930, CfaC1_33_5830, CfaC1_22_2…	CMF007C, CMS118C, CMS290C, CMF075C, CMD119C,	CAOG_06433T0, CAOG_05407T0, CAOG_07180T0, CAOG_07314T0, CAOG_08008T0, CAOG_03172T0, CAOG_04837T0, CAOG_00914T0, CAOG_03172T1, CAOG_06043T0, CAOG_07032T0,	Cre06.g277000.t1.2, Cre12.g542550.t1.1, Cre02.g090100.t1.2, Cre10.g429600.t1.2, Cre09.g394050.t1.2, Cre16.g693800.t1.1, Cre01.g007200.t1.2, Cre07.g327700.t1.1, Cre01.g035200.t1.2, Cre03.g207502.t1.1,	27392312, 27388697, 27386947, 27389968, 27392963, 27387152,	DDB0309000, DDB0307887, DDB0305075, DDB0305671, DDB0348591, DDB0308615, DDB0347991, DDB0348592, DDB0306645, DDB0349766, DDB0305941,	EG_transcript_20115, EG_transcript_16443, EG_transcript_17926, EG_transcript_4087, EG_transcript_20719, EG_transcript_21052, EG_transcript_22841, EG_transcript_25260, EG_transcript_33454, EG_transcript_9547, EG_transcript_11259, EG_transcript_13492, EG_transcript_15306, EG_transcript_14549, EG_transcript_36963, EG_transcript_15513, EG_transcript_42275, EG_transcript_5573, EG_transcript_18493, EG_…	D8LSG7_ECTSI, D8LIM8_ECTSI, D7FV79_ECTSI, D7FH15_ECTSI, D7FXK0_ECTSI, D7G3X9_ECTSI, D7FR53_ECTSI, D7FZN5_ECTSI, D7FP12_ECTSI, D7G9J7_ECTSI, D8LB50_ECTSI, D7FV32_ECTSI, D8LTN2_ECTSI, D8LS10_ECTSI, D7G6X3_ECTSI, D7FJY9_ECTSI, D7G1J4_ECTSI, D7FXG9_ECTSI,	H696_04238T0, H696_02892T0, H696_01644T0, H696_04217T0, H696_04238T1, H696_04632T0, H696_01405T0, H696_02687T0,	GL50803_1908, GL50803_2116, GL50803_96562, GL50803_9529, GL50803_8619, GL50803_8711, GL50803_6733, GL50803_16928,	CCDS47510.1, CCDS55454.1, CCDS76335.1, CCDS45538.1, CCDS30650.1, CCDS6909.1, CCDS6475.1, CCDS7460.1, CCDS13776.1, CCDS7463.1, CCDS44551.1, CCDS73551.1, CCDS54502.1, CCDS35395.1, CCDS43190.1, CCDS5352.1, CCDS7574.1, CCDS7965.1, CCDS45017.1, CCDS46811.1, CCDS3857.1, CCDS7462.1, CCDS5252.1, CCDS7461.1, CCDS10836.1, CCDS14430.1, CCDS33827.1, CCDS47810.1, CCDS10950.1, CCDS8143.1, CCDS2724.1, CCDS73176…	LbrM.11.0870, LbrM.30.1290, LbrM.23.1550, LbrM.21.2180, LbrM.11.0860, LbrM.33.0240, LbrM.20.3920, LbrM.34.2520, LbrM.28.2060, LbrM.13.0470, LbrM.09.0720, LbrM.14.0070, LbrM.28.0230, LbrM.23.1560, LbrM.23.1540, LbrM.25.1870, LbrM.22.1230,	LmjF.11.1080, LmjF.34.4300, LmjF.25.2280, LmjF.09.0640, LmjF.23.1430, LmjF.30.1170, LmjF.21.1400, LmjF.13.0650, LmjF.22.1350, LmjF.23.1420, LmjF.21.1390, LmjF.14.0070, LmjF.28.1890, LmjF.28.0220, LmjF.35.2590, LmjF.23.1670, LmjF.11.1090, LmjF.33.0230,	27342330, 27345858, 27347288, 27348862, 27343369, 27346513, 27343007, 27340710, 27347454, 27342381,	fgeneshHS_pg.scaffold_26000052, gw1.1.335.1, gw1.14.92.1,	10631, 9699, 10632, 26089, 38073, 34299, 50433, 28008, 17764,	LOC_Os05g36090.1, LOC_Os11g03910.1, LOC_Os05g38360.1, LOC_Os03g24900.1, LOC_Os10g19180.1, LOC_Os12g29560.1, LOC_Os01g70100.1, LOC_Os04g47410.1, LOC_Os08g42370.1, LOC_Os01g64810.2, LOC_Os08g42620.1, LOC_Os03g58960.1, LOC_Os03g11110.1, LOC_Os06g20400.5, LOC_Os09g38970.1, LOC_Os12g03730.1, LOC_Os01g62620.1, LOC_Os08g01300.1, LOC_Os04g57819.2, LOC_Os08g44230.1, LOC_Os07g40480.1, LOC_Os11g32960.1, LOC…	Pem.37.1230, Pem.6.2890, Pem.12.1430, Pem.8.1800, Pem.7.2010, Pem.7.2870, Pem.6.1900, Pem.8.3240, Pem.32.1520, Pem.15.1470, Pem.11.1950,	Phpat.018G044300.1.p, Phpat.001G062300.1.p, Phpat.004G062400.1.p, Phpat.002G088700.1.p, Phpat.010G077800.1.p, Phpat.008G014800.1.p, Phpat.005G034900.1.p, Phpat.003G096100.1.p, Phpat.016G005800.1.p, Phpat.011G061700.1.p, Phpat.003G012500.1.p, Phpat.013G063200.1.p, Phpat.014G056500.1.p, Phpat.009G066900.1.p, Phpat.001G167200.1.p, Phpat.017G017900.1.p, Phpat.003G144200.1.p, Phpat.003G145300.1.p, Php…	evm.model.contig_4418.4, evm.model.contig_2282.3, evm.model.contig_2348.5, evm.model.contig_4419.1, evm.model.contig_2104.1, evm.model.contig_2289.3, evm.model.contig_3542.4, evm.model.contig_481.11, evm.model.contig_3390.4, evm.model.contig_4419.2, evm.model.contig_614.2,	solexa3725906_1.r1.exp_4, solexa3748653_1.f1.exp_1, contig92489_1.exp_7, contig41360_1.exp_3, solexa3726269_1.f1.exp_1, contig27674_1.exp_10, contig54583_1.exp_3, solexa3801590_4.r1.exp_2, solexa3760216_1.f1.exp_7, solexa683106_1.exp_1, contig38324_1.exp_1, solexa3776905_1.f1.exp_4, solexa3196457_1.f1.exp_3, solexa3765503_1.f1.exp_1, solexa3757940_1.f1.exp_3, solexa3788831_2.r1.exp_3, solexa37541…	YNL326C, YDR126W, YOL003C, YLR246W, YDR459C,	Tb927.11.4220, Tb927.11.9070, Tb927.3.2400, Tb927.11.6220, Tb927.11.7230, Tb927.11.7360, Tb927.10.10800, Tb927.11.12650, Tb927.10.690, Tb927.8.3400, Tb927.7.3350,	TcCLB.508239.40, TcCLB.506779.160, TcCLB.506239.50, TcCLB.509769.36, TcCLB.508777.140, TcCLB.508781.70, TcCLB.507077.20, TcCLB.510101.59, TcCLB.506311.20, TcCLB.509769.33, TcCLB.510533.230, TcCLB.510747.18,	TVAG_115670, TVAG_233440, TVAG_313610, TVAG_392200, TVAG_093460, TVAG_203860, TVAG_221770, TVAG_417920, TVAG_423280, TVAG_202150, TVAG_291810, TVAG_119850, TVAG_178280, TVAG_483450, TVAG_313280, TVAG_299560, TVAG_272340, TVAG_244250, TVAG_490930, TVAG_164710, TVAG_317570, TVAG_445720, TVAG_354850, TVAG_210550, TVAG_174160, TVAG_224380, TVAG_096710, TVAG_181290, TVAG_258210, TVAG_491690, TVAG_0157…	23135208, 23133400, 23134790, 23125647, 23131365, 23125362, 23137113, 23130475,
OG000055		69575, 62887,	AT1G23890.2, AT3G14860.2, AT1G70280.2, AT1G23880.1, AT1G56500.1,		70685, 129027, 144664, 73494, 78126, 131843, 70422, 66449, 68845, 137366, 83209, 133571, 144615, 76240, 143898, 67780, 69085, 88850, 66883, 84868, 74534, 19254, 37693, 132962, 76346, 141697, 144540, 88714, 142311, 79074, 89120, 81349, 138202, 79158, 132764, 139840, 85185, 81070, 145770, 76241, 127420, 88074, 129171, 131099, 128498, 76004, 91808, 80760, 75085, 82210, 82206, 77876, 83433, 73368, 13…	BS05080, BS34170, BS93910, BS93460c, BS82025, BS54005, BS85980, BS68555, BS12730, BS93905, BS89220, BS20470, BS70660, BS14495, BS14945, BS55595, BS86770, BS39900, BS41485, BS65625, BS55740, BS89315, BS43980, BS01425, BS09860, BS52715, BS00515, BS18995, BS43885, BS35845, BS51770, BS51835, BS43890, BS05730, BS39905, BS86775, BS70705, BS43840, BS91200, BS22340, BS72890, BS17985, BS44175, BS70570, BS…	CHC_T00005679001_1,	CfaC1_18_0940, CfaC1_10_1280,	CMM305C, CMR411C,		Cre12.g542650.t1.1, Cre13.g586050.t1.1,	27388224, 27392139,		EG_transcript_17154, EG_transcript_55058, EG_transcript_8298, EG_transcript_13525, EG_transcript_21230, EG_transcript_10429, EG_transcript_14470, EG_transcript_10729, EG_transcript_63217, EG_transcript_7235, EG_transcript_14230, EG_transcript_13414, EG_transcript_26391, EG_transcript_29103, EG_transcript_35517, EG_transcript_7951, EG_transcript_35316, EG_transcript_65494, EG_transcript_8217, EG_t…	D7FIV4_ECTSI, D7G5I0_ECTSI, D8LSI8_ECTSI,		GL50803_17193, GL50803_15382,	CCDS58115.1, CCDS45366.1, CCDS3781.2, CCDS7764.1, CCDS47147.1, CCDS43060.1, CCDS7585.1,	LbrM.10.0770, LbrM.15.0950,	LmjF.15.0910, LmjF.10.0630,	27342520, 27342688,	fgeneshNG_pg.scaffold_50000001, estExt_fgeneshNG_pg.C_810078, estExt_fgeneshHS_pg.C_330083, fgeneshHS_pg.scaffold_503000001, fgeneshNG_pg.scaffold_43000156, fgeneshNG_pg.scaffold_52000074, fgeneshHS_pg.scaffold_1621000001, fgeneshNG_pg.scaffold_3000116, fgeneshNG_pg.scaffold_54000003, fgeneshNG_pg.scaffold_43000063, estExt_fgeneshNG_pg.C_700074, fgeneshNG_pg.scaffold_34000166, estExt_fgeneshNG_pg…	31573, 13808,	LOC_Os08g31970.1, LOC_Os06g15820.1, LOC_Os02g13950.1, LOC_Os03g19760.1, LOC_Os02g49770.1,	Pem.15.2330,	Phpat.013G032000.1.p, Phpat.022G054000.1.p,	evm.model.contig_4404.34,			Tb927.8.4110, Tb927.9.6160, Tb927.8.4060, Tb927.8.4010,	TcCLB.482369.20, TcCLB.503571.10,		23125985, 23128557,
OG000057		11968, 15816, 2843, 70791, 55480, 65013, 35571, 64568, 38431, 64951, 38275, 52390,	AT1G17110.2, AT2G22310.2, AT4G10590.2, AT4G30890.1, AT4G39910.1, AT4G10570.1, AT4G31670.1, AT5G22030.2, AT4G17895.1, AT4G24560.1, AT5G10790.1, AT1G04860.1, AT2G40930.1, AT5G57990.1, AT1G32850.1, AT3G14400.1, AT2G24640.1, AT2G32780.1, AT5G65450.1, AT5G46740.1,	BDET_07777, BDET_01319, BDET_06184, BDET_07744, BDET_03074, BDET_07578, BDET_07368, BDET_08005, BDET_03821, BDET_01552, BDET_01639,	89925, 29777, 40375, 75433, 38416, 26107, 22178, 85036, 129303, 87754, 71681, 79541, 127891, 39959, 126059, 130227, 38571, 62275, 55867,	BS76225, BS64010, BS56835, BS71060, BS29605, BS22660, BS27670, BS67045,	CHC_T00005836001_1, CHC_T00007357001_1, CHC_T00007745001_1, CHC_T00002764001_1, CHC_T00004996001_1,	CfaC1_18_1070, CfaC1_31_0560, CfaC1_14_0480, CfaC1_31_2570, CfaC1_27_0660, CfaC1_32_3620, CfaC1_20_1490,	CMH074C, CMH182C, CMS486C, CMG042C, CMR057C, CMP333C,	CAOG_05870T0, CAOG_03781T0, CAOG_05444T0, CAOG_02196T1, CAOG_02196T0, CAOG_08489T0, CAOG_02196T3, CAOG_00031T0, CAOG_09153T0, CAOG_09153T1, CAOG_03781T2, CAOG_07320T0, CAOG_03563T0, CAOG_03781T1, CAOG_05894T0, CAOG_06014T0, CAOG_02196T5, CAOG_02196T4, CAOG_06488T0, CAOG_02196T2, CAOG_08488T0, CAOG_01999T0, CAOG_02196T6, CAOG_00185T0, CAOG_07171T0,	Cre12.g533250.t1.1, Cre02.g117850.t1.2, Cre06.g265150.t1.1, Cre14.g608452.t1.1, Cre06.g248950.t1.1, Cre14.g629300.t1.1, Cre05.g234850.t1.1, Cre17.g712200.t1.1, Cre06.g250750.t1.2,	27387980, 27393115, 27391499, 27393564, 27392006, 27388901, 27393372, 27393582, 27389469,	DDB0237694, DDB0237744, DDB0304675, DDB0237696, DDB0237697, DDB0237738, DDB0191402, DDB0237737, DDB0237690, DDB0237691,	EG_transcript_4717, EG_transcript_11699, EG_transcript_1801, EG_transcript_14274, EG_transcript_17612, EG_transcript_3523, EG_transcript_2715, EG_transcript_1211, EG_transcript_22149, EG_transcript_5289, EG_transcript_5679, EG_transcript_24163, EG_transcript_35639, EG_transcript_12039, EG_transcript_27301, EG_transcript_12127, EG_transcript_26401, EG_transcript_59672, EG_transcript_5770, EG_trans…	D7G7E8_ECTSI, D8LJ64_ECTSI, D7FJX3_ECTSI, D8LR49_ECTSI, D7FKW9_ECTSI, D7G893_ECTSI, D7FRB3_ECTSI, D8LBJ3_ECTSI, D7FIM1_ECTSI, D7FSH2_ECTSI, D7G6L3_ECTSI, D7G0S6_ECTSI, D8LD98_ECTSI, D8LD97_ECTSI, D8LS72_ECTSI,	H696_03836T0, H696_01573T0, H696_01135T0, H696_01271T0, H696_01747T0, H696_03384T0, H696_00328T0, H696_00656T0, H696_05807T0,	GL50803_16090, GL50803_14460, GL50803_5533,	CCDS62004.1, CCDS42285.1, CCDS45610.1, CCDS47535.1, CCDS56255.1, CCDS8422.1, CCDS58832.1, CCDS679.1, CCDS11069.2, CCDS4861.1, CCDS69111.1, CCDS14277.1, CCDS59470.1, CCDS43892.1, CCDS59464.1, CCDS10607.1, CCDS680.1, CCDS59462.1, CCDS32697.1, CCDS59454.1, CCDS34501.1, CCDS32265.1, CCDS56254.1, CCDS43090.1, CCDS43713.1, CCDS33124.1, CCDS77901.1, CCDS2418.1, CCDS32755.1, CCDS58250.1, CCDS59468.1, CCD…	LbrM.32.3160, LbrM.27.1390, LbrM.09.0240, LbrM.32.1400, LbrM.24.0630, LbrM.21.0460, LbrM.34.2360,	LmjF.32.1250, LmjF.21.0400, LmjF.24.0620, LmjF.32.2910, LmjF.35.2410, LmjF.09.0240, LmjF.27.1270,	27345376, 27339147, 27340453, 27340285, 27348509, 27341034,	gw1.25.55.1, estExt_gwp_gw1.C_20119, estExt_fgeneshHS_pg.C_500040, e_gw1.14.83.1, estExt_fgeneshNG_pg.C_50200, gw1.8.118.1, estExt_fgeneshNG_pg.C_310155,	39993, 3954, 5433, 4512, 6409, 17041, 39658,	LOC_Os08g41560.1, LOC_Os08g37350.1, LOC_Os08g41610.1, LOC_Os08g41530.1, LOC_Os02g46650.1, LOC_Os08g41550.1, LOC_Os02g36400.1, LOC_Os06g08530.1, LOC_Os03g09080.1, LOC_Os02g14730.1, LOC_Os08g41630.1, LOC_Os08g41620.1, LOC_Os12g42600.1, LOC_Os09g28940.1, LOC_Os06g44380.1, LOC_Os07g06610.1, LOC_Os09g17480.1, LOC_Os04g55360.1, LOC_Os05g43480.1, LOC_Os09g32740.1, LOC_Os07g46660.1, LOC_Os08g41540.1, LOC…	Pem.7.3210, Pem.2.2920, Pem.121.1010, Pem.3.2790, Pem.10.2220, Pem.9.1450, Pem.17.1910,	Phpat.011G082600.1.p, Phpat.013G033500.1.p, Phpat.007G041400.1.p, Phpat.005G094100.1.p, Phpat.016G016100.1.p, Phpat.007G056200.1.p, Phpat.018G051300.1.p, Phpat.003G039000.1.p, Phpat.022G042200.1.p, Phpat.013G079800.1.p, Phpat.019G070400.1.p, Phpat.023G010500.1.p, Phpat.021G038100.1.p, Phpat.024G020700.1.p, Phpat.003G039300.1.p,	evm.model.contig_2104.16, evm.model.contig_2094.8, evm.model.contig_2345.7, evm.model.contig_4465.11, evm.model.contig_3573.11, evm.model.contig_3646.2,	contig32449_1.exp_1, contig07784_1.exp_1, solexa3755746_2.r1.exp_8, contig85834_1.exp_3, solexa486350_1.exp_7, contig94241_1.exp_2, solexa3804530_1.exp_2, contig15788_1.exp_1, solexa3721849_1.exp_1, solexa3781431_1.r1.exp_1, solexa3731226_1.exp_6, solexa2597992_1.exp_8, solexa288429_1.exp_1, solexa1322956_1.exp_1, contig96419_1.exp_1, solexa3463291_1.exp_1, solexa3754842_1.exp_4, contig72888_1.r1…	YER098W, YNL186W, YER151C, YER144C, YDR069C, YKR098C, YBL067C, YJL197W, YMR223W,	Tb927.9.13430, Tb927.11.14480, Tb927.11.16100, Tb927.11.5270, Tb927.10.2210, Tb927.11.12240, Tb927.11.1930,	TcCLB.509073.30, TcCLB.507507.40, TcCLB.504125.30, TcCLB.511127.120, TcCLB.510749.40, TcCLB.508357.40,	TVAG_435960, TVAG_143300, TVAG_120850, TVAG_053780, TVAG_278470, TVAG_387930, TVAG_031880, TVAG_170060, TVAG_511500, TVAG_025610, TVAG_143290, TVAG_177740, TVAG_259940, TVAG_353800, TVAG_107900, TVAG_181540, TVAG_426340, TVAG_135250, TVAG_456490, TVAG_404600, TVAG_431770, TVAG_119030, TVAG_426350, TVAG_414390, TVAG_268770, TVAG_166180, TVAG_145910, TVAG_350130, TVAG_155720, TVAG_430950, TVAG_1932…	23130917, 23124632, 23131943, 23137310, 23131993, 23132400,
OG000056		19631, 7706, 70682, 72360, 55260, 72661, 11362, 33733, 62356, 31549, 20855, 61597, 15168, 72791, 70918, 55580, 70846, 16, 30990, 22564, 71443, 60449, 6471, 30038, 67977, 66585, 38572, 31149,		BDET_02839, BDET_07062, BDET_08568, BDET_01958, BDET_04062, BDET_04061, BDET_05154, BDET_07404, BDET_07564, BDET_05155, BDET_02782, BDET_01806, BDET_02055, BDET_04585, BDET_03582, BDET_07064,	50235, 52380, 92662, 57028, 92928, 37448, 35897, 66933, 50169, 46472, 49976, 91721, 68554,	BS70275, BS43995c, BS92735, BS52975, BS63450, BS04460, BS40590, BS79470, BS47580, BS49080, BS94400, BS09875, BS63445, BS09725, BS22705, BS09795, BS63440, BS91085, BS80525, BS72740, BS82995, BS02045, BS12660, BS47575,	CHC_T00010157001_1,	CfaC1_33_5700, CfaC1_28_4100, CfaC1_08_1030, CfaC1_33_5370, CfaC1_27_1920, CfaC1_24_1270, CfaC1_26_3670, CfaC1_26_0780, CfaC1_11_1330, CfaC1_24_1280, CfaC1_26_0790, CfaC1_30_1130, CfaC1_30_1120, CfaC1_20_2070, CfaC1_11_1310, CfaC1_30_1110, CfaC1_28_1320, CfaC1_08_1020, CfaC1_12_1230, CfaC1_11_1320,		CAOG_02097T0,	Cre06.g250300.t1.2, Cre12.g484250.t1.1, Cre14.g624950.t1.1, Cre09.g392282.t1.1, Cre02.g141606.t1.1, Cre06.g265950.t1.1, Cre02.g107350.t1.1, Cre12.g555950.t1.2, Cre01.g021950.t1.1, Cre02.g107050.t1.1, Cre05.g244250.t1.2, Cre16.g685450.t1.1, Cre09.g403800.t1.2, Cre14.g627576.t1.1, Cre03.g145127.t1.1, Cre06.g297850.t1.1, Cre11.g476050.t1.2,	27389393, 27393657, 27391366, 27392208, 27390208,	DDB0185096,	EG_transcript_1210, EG_transcript_19875, EG_transcript_25793, EG_transcript_34, EG_transcript_29, EG_transcript_106, EG_transcript_1257, EG_transcript_17, EG_transcript_1200, EG_transcript_5, EG_transcript_372, EG_transcript_26061, EG_transcript_77, EG_transcript_56690, EG_transcript_66367, EG_transcript_21474, EG_transcript_11, EG_transcript_3148, EG_transcript_33187, EG_transcript_150, EG_trans…	D7FWX3_ECTSI, D7FT68_ECTSI, D8LQB6_ECTSI, D7FSA0_ECTSI, D7FPL8_ECTSI, D7FT69_ECTSI, D7FW50_ECTSI, D7FRX0_ECTSI, D8LF24_ECTSI, D7FLQ8_ECTSI, D7FS99_ECTSI, D7FN30_ECTSI, D8LN02_ECTSI, D7G4S2_ECTSI, D8LRI5_ECTSI, D7FMK5_ECTSI, D8LK16_ECTSI, D7FYT3_ECTSI, D7G491_ECTSI, D7FYU7_ECTSI, D7G8T5_ECTSI,	H696_05844T0,	GL50803_17243, GL50803_103059, GL50803_14242, GL50803_17478, GL50803_10538, GL50803_17265, GL50803_16804, GL50803_94440, GL50803_101138, GL50803_8172, GL50803_100906, GL50803_40496, GL50803_37985, GL50803_111950, GL50803_42285, GL50803_93736,	CCDS53701.1, CCDS46348.1, CCDS9255.2, CCDS9966.1, CCDS64602.1, CCDS76937.1, CCDS11161.1, CCDS11160.1, CCDS10594.1, CCDS44532.1, CCDS42794.1, CCDS75447.1, CCDS44717.1, CCDS46842.1, CCDS32551.1, CCDS7767.1, CCDS3882.1,	LbrM.13.1510, LbrM.20.3790, LbrM.28.3090, LbrM.28.0630, LbrM.20.3490, LbrM.27.2710, LbrM.23.1430, LbrM.09.0880, LbrM.35.1070, LbrM.14.1050, LbrM.18.1720, LbrM.25.0860, LbrM.26.1040, LbrM.22.1010, LbrM.27.1870,	LmjF.26.1020, LmjF.27.1750, LmjF.27.2590, LmjF.36.0950, LmjF.28.2880, LmjF.09.0800, LmjF.13.1650, LmjF.34.3880, LmjF.22.1110, LmjF.25.0980, LmjF.23.1310, LmjF.14.1060, LmjF.28.0610, LmjF.34.4160,	27348229, 27347634, 27348801, 27339978, 27346671, 27339662, 27348523, 27340508, 27347045, 27342218, 27340748, 27340129, 27339627,	estExt_fgeneshNG_pm.C_710004, estExt_gwp_gw1.C_150042, estExt_Genewise1.C_310051, estExt_gwp_gw1.C_310070, fgeneshHS_pg.scaffold_7000083, fgeneshNG_pg.scaffold_1000237, estExt_fgeneshNG_pg.C_80010, fgeneshNG_pm.scaffold_41000008, e_gw1.3.1.1, estExt_fgeneshHS_pm.C_330004, estExt_Genewise1.C_210025, estExt_fgeneshHS_pm.C_60001,	43542, 40832, 15647,		Pem.6.2720, Pem.1.4180, Pem.14.1570, Pem.37.1340, Pem.8.2900, Pem.1.4440, Pem.3.2370, Pem.16.1020, Pem.2.6130, Pem.6.1200, Pem.1.5490, Pem.2.1080,	Phpat.022G065600.1.p, Phpat.006G102300.1.p, Phpat.020G026700.1.p, Phpat.020G026800.1.p, Phpat.017G006900.1.p, Phpat.023G061600.1.p, Phpat.007G037900.1.p, Phpat.012G034900.1.p, Phpat.027G026000.1.p,		solexa3751225_1.exp_10, solexa3747936_3.f1.exp_3, solexa3782800_1.f1.exp_1, solexa400386_1.f1.exp_4, solexa3783652_1.exp_5, solexa3795199_1.f1.exp_7, solexa3772360_1.f1.exp_4, solexa3783652_1.exp_4, solexa400386_1.f1.exp_2, solexa3720115_2.r1.exp_1, solexa3786169_1.f1.exp_3, contig19674_1.exp_2, solexa3751225_1.exp_11, contig92426_1.exp_5, contig119157_1.f1.exp_7, contig17692_2.r1.exp_15, solexa1…	YKR054C,	Tb927.3.930, Tb927.11.3250, Tb927.10.5350, Tb927.8.3250, Tb927.4.870, Tb927.11.2430, Tb927.2.5270, Tb927.4.560, Tb927.11.11220, Tb927.7.920, Tb927.7.3160, Tb927.11.8160,	TcCLB.506097.9, TcCLB.511869.9, TcCLB.511867.209, TcCLB.509103.39, TcCLB.506849.20, TcCLB.508829.9, TcCLB.462617.10, TcCLB.405179.10, TcCLB.509769.148, TcCLB.504153.90, TcCLB.508831.4, TcCLB.508217.9, TcCLB.506937.40, TcCLB.412093.10, TcCLB.479379.9, TcCLB.510533.10, TcCLB.509585.10, TcCLB.510531.109, TcCLB.474341.9, TcCLB.433273.10, TcCLB.448567.9,	TVAG_188130, TVAG_497260, TVAG_221220, TVAG_160330, TVAG_527520, TVAG_105180, TVAG_184370, TVAG_013270, TVAG_004750, TVAG_011080, TVAG_154270, TVAG_211860, TVAG_365430, TVAG_162980, TVAG_118950, TVAG_403620, TVAG_471380, TVAG_390180, TVAG_460730, TVAG_011310, TVAG_006480, TVAG_295280, TVAG_034900, TVAG_276300, TVAG_456970, TVAG_184810, TVAG_236550, TVAG_263900, TVAG_013770, TVAG_032910, TVAG_1161…	23127642, 23127988, 23136926, 23124951, 23130288, 23128750, 23132031, 23132617, 23127526, 23136515, 23124004, 23131952, 23138386, 23127209, 23128028, 23134299,
OG000058		13177,	AT1G42190.1, ATMG00860.1, ATMG00850.1,	BDET_07858, BDET_07863,			CHC_T00000095001_1, CHC_T00006052001_1, CHC_T00006096001_1, CHC_T00007477001_1, CHC_T00008170001_1, CHC_T00000808001_1, CHC_T00000501001_1, CHC_T00008250001_1, CHC_T00000500001_1, CHC_T00004364001_1, CHC_T00002311001_1, CHC_T00004161001_1, CHC_T00000258001_1, CHC_T00007188001_1, CHC_T00005210001_1, CHC_T00001895001_1, CHC_T00007507001_1, CHC_T00009279001_1, CHC_T00001282001_1, CHC_T00006098001_1,…			CAOG_09075T0, CAOG_09214T0, CAOG_10019T0, CAOG_10199T0, CAOG_09037T0, CAOG_08740T0, CAOG_10187T0, CAOG_09004T0, CAOG_08718T0, CAOG_08927T0, CAOG_08610T0, CAOG_08423T0, CAOG_08673T0, CAOG_10200T0, CAOG_09111T0, CAOG_09212T0, CAOG_09036T0, CAOG_08414T0, CAOG_08914T0,	Cre17.g733425.t1.1, Cre09.g398141.t1.1, Cre16.g660470.t1.1, Cre11.g467733.t1.1, Cre01.g006500.t1.1, Cre12.g545650.t1.2, Cre01.g006250.t1.2, Cre14.g617276.t1.1, Cre05.g235400.t1.2, Cre10.g446600.t1.2, Cre17.g733450.t1.2, Cre09.g404503.t1.1, Cre01.g006402.t1.1, Cre03.g208557.t1.1, Cre08.g358543.t1.1, Cre08.g358541.t1.1, Cre10.g423050.t1.2,	27389624,	DDB0216837, DDB0215121, DDB0215103, DDB0219231, DDB0218238, DDB0242981, DDB0215111, DDB0216520, DDB0215119, DDB0245435, DDB0220075, DDB0215120, DDB0218314, DDB0205867, DDB0218823, DDB0215157, DDB0217748, DDB0216523, DDB0215166, DDB0205655, DDB0220082, DDB0220081, DDB0306379, DDB0216460, DDB0215176, DDB0216499, DDB0215107, DDB0191582, DDB0215165, DDB0216704, DDB0216459, DDB0216461, DDB0215158,	EG_transcript_25042, EG_transcript_48117, EG_transcript_5422, EG_transcript_23385, EG_transcript_330, EG_transcript_4074, EG_transcript_26936, EG_transcript_72218, EG_transcript_113, EG_transcript_72411, EG_transcript_22734, EG_transcript_8463, EG_transcript_19205, EG_transcript_51791, EG_transcript_37342, EG_transcript_60170, EG_transcript_15726, EG_transcript_1511, EG_transcript_21701, EG_trans…		H696_05469T0, H696_05319T0, H696_03223T0,		CCDS1897.1, CCDS11141.1, CCDS45090.1, CCDS53910.1, CCDS76951.1, CCDS34950.1, CCDS43349.1,	LbrM.29.2060,					ChrUn.fgenesh.mRNA.15, ChrUn.fgenesh.mRNA.82, ChrSy.fgenesh.mRNA.19, ChrUn.fgenesh.mRNA.63, ChrSy.fgenesh.mRNA.44, ChrUn.fgenesh.mRNA.5, ChrSy.fgenesh.mRNA.40, ChrSy.fgenesh.mRNA.60, ChrSy.fgenesh.mRNA.68, ChrSy.fgenesh.mRNA.65, LOC_Os05g34200.1, ChrUn.fgenesh.mRNA.27, ChrSy.fgenesh.mRNA.22, ChrSy.fgenesh.mRNA.48, ChrSy.fgenesh.mRNA.61, ChrUn.fgenesh.mRNA.12, ChrSy.fgenesh.mRNA.62, ChrSy.fgenesh.…			evm.model.contig_2218.2, evm.model.contig_3413.7, evm.model.contig_3536.3, evm.model.contig_2498.1, evm.model.contig_3474.1, evm.model.contig_2509.3, evm.model.contig_3759.1, evm.model.contig_2206.2, evm.model.contig_4518.2, evm.model.contig_3493.1, evm.model.contig_3758.2, evm.model.contig_3694.2, evm.model.contig_2162.4, evm.model.contig_2049.9, evm.model.contig_3536.2, evm.model.contig_4518.3,…	solexa3807235_1.f1.exp_2, solexa3718359_1.exp_1, solexa3794788_1.f1.exp_1, contig113300_1.exp_1, solexa416021_1.exp_9, solexa416021_1.exp_10, solexa3793548_1.exp_1, solexa3789408_1.r1.exp_1, solexa3805151_1.f1.exp_1, solexa3721900_1.exp_1, solexa3735416_1.exp_1, solexa3787336_1.exp_1, solexa3789027_1.exp_1, solexa3716165_1.f1.exp_2, solexa3805151_1.f1.exp_3, solexa3807235_1.f1.exp_1, solexa380878…	YIL082W-A, YGR109W-A, YGR109W-B,			TVAG_RG_DS113673_8, TVAG_TEG_DS113195_5_1, TVAG_RG_DS114426_4, TVAG_RG_DS113604_5, TVAG_RG_DS133051_1, TVAG_RG_DS113188_28, TVAG_RG_DS113865_3, TVAG_RG_DS116480_1, TVAG_RG_DS113485_1, TVAG_RG_DS139411_1, TVAG_RG_DS139440_1, TVAG_RG_DS113647_2, TVAG_RG_DS113468_2, TVAG_RG_DS133098_1, TVAG_RG_DS140898_1, TVAG_RG_DS145405_1, TVAG_RG_DS113552_4, TVAG_RG_DS117583_1, TVAG_RG_DS114043_3, TVAG_RG_DS11343…	23132923,
OG000059		33208, 58969, 70709, 21145, 59023, 29532, 37636, 53365, 19997, 53141, 60226, 59020, 70239, 59720,	AT3G46520.1, AT2G37620.1, AT3G12110.1, AT3G33520.1, AT3G27000.1, AT2G42090.1, AT1G18450.1, AT5G09810.1, AT2G42170.1, AT1G13180.1, AT1G49240.1, AT3G18780.2, AT3G60830.1, AT5G59370.1, AT2G42100.1, AT3G53750.1,	BDET_03435, BDET_03574, BDET_05767, BDET_03596, BDET_03019, BDET_06797,	54144, 86356, 48466, 87880, 52823, 92905, 40629, 47934, 56385, 92257, 90293, 46738, 145879,	BS27950, BS28580, BS58100, BS27920, BS77955, BS58450, BS45355, BS79070, BS10095, BS73800, BS79075, BS07330,	CHC_T00009298001_1, CHC_T00008511001_1, CHC_T00008795001_1, CHC_T00010234001_1, CHC_T00008840001_1,	CfaC1_28_3280, CfaC1_19_1160, CfaC1_31_0380, CfaC1_AODS01003159_0990, CfaC1_10_1680, CfaC1_10_1740, CfaC1_35_2880, CfaC1_24_2730,	CMS185C, CMS412C, CML073C, CMM237C, CMR270C,	CAOG_03705T0, CAOG_08602T1, CAOG_00692T0, CAOG_08602T2, CAOG_03033T0, CAOG_00656T0, CAOG_06018T0, CAOG_08602T0, CAOG_03291T0,	Cre16.g676050.t1.1, Cre06.g249300.t1.2, Cre13.g603700.t1.2, Cre06.g249200.t1.2, Cre08.g382590.t1.1, Cre16.g687500.t1.1, Cre12.g545000.t1.2, Cre03.g176833.t1.1,	27389474, 27390833, 27394498, 27393458, 27388954, 27389861,	DDB0220460, DDB0220445, DDB0229354, DDB0185124, DDB0220450, DDB0185127, DDB0220457, DDB0185126, DDB0220465, DDB0234014, DDB0220454, DDB0219936, DDB0185179, DDB0229353, DDB0220447, DDB0185125, DDB0220489, DDB0220456, DDB0220461, DDB0220449, DDB0234010, DDB0220463, DDB0233063, DDB0220451, DDB0220446, DDB0220458, DDB0220459, DDB0216214, DDB0234013, DDB0220444, DDB0220462, DDB0220448, DDB0216213, DDB…	EG_transcript_11117, EG_transcript_20261, EG_transcript_12806, EG_transcript_39957, EG_transcript_16507, EG_transcript_35411, EG_transcript_14806, EG_transcript_24371, EG_transcript_20925, EG_transcript_11375, EG_transcript_10437, EG_transcript_14815, EG_transcript_5414, EG_transcript_34990, EG_transcript_22334, EG_transcript_9320, EG_transcript_2536, EG_transcript_30964, EG_transcript_25059,	D8LII8_ECTSI, D8LPW8_ECTSI, D7FV64_ECTSI, D8LK63_ECTSI, D8LC05_ECTSI, D8LHI8_ECTSI, D7FQK6_ECTSI, D8LHZ3_ECTSI, D8LSR0_ECTSI,	H696_00742T0, H696_03445T0, H696_03770T0, H696_04101T0, H696_01052T0, H696_04221T0,	GL50803_15113, GL50803_40817,	CCDS56124.1, CCDS33277.1, CCDS5934.1, CCDS7392.1, CCDS2033.1, CCDS10041.1, CCDS34163.1, CCDS7536.1, CCDS46307.1, CCDS63000.1, CCDS34782.1, CCDS11782.1, CCDS1578.1, CCDS5341.1, CCDS59431.1, CCDS3206.1, CCDS6771.1, CCDS59432.1, CCDS3231.1, CCDS5702.1, CCDS33463.1, CCDS14611.1, CCDS12207.1, CCDS43174.1, CCDS6772.1, CCDS183.1, CCDS45.1, CCDS32090.1, CCDS46409.1, CCDS1881.1, CCDS1930.1, CCDS9074.1, CC…	LbrM.34.0780, LbrM.15.1280, LbrM.35.3540, LbrM.13.0760, LbrM.04.1250, LbrM.15.1360, LbrM.19.1370, LbrM.21.0300,	LmjF.15.1360, LmjF.04.1230, LmjF.13.0950, LmjF.36.3310, LmjF.19.1200, LmjF.21.0230, LmjF.35.0790, LmjF.15.1330,	27339673, 27344242, 27341391, 27339155,	fgeneshHS_pm.scaffold_27000002, e_gw1.1.248.1, fgeneshNG_pg.scaffold_61000069, gw1.10.58.1, e_gw1.9.105.1, estExt_fgeneshNG_kg.C_850002, fgeneshNG_pg.scaffold_73000062, e_gw1.22.42.1, fgeneshHS_pm.scaffold_8000015, fgeneshNG_pm.scaffold_41000003, fgeneshHS_kg.scaffold_3000009, e_gw1.22.39.1, e_gw1.3.118.1, estExt_fgeneshHS_kg.C_620003, e_gw1.3.176.1, fgeneshHS_pg.scaffold_18000038, e_gw1.26.44.1,…	39896, 51545, 42575, 29609, 31192, 41017,	LOC_Os02g38340.1, LOC_Os03g56970.1, LOC_Os01g16414.4, LOC_Os12g44350.1, LOC_Os05g36290.1, LOC_Os08g28190.1, LOC_Os12g06660.1, LOC_Os08g04280.1, LOC_Os01g64630.4, LOC_Os01g73310.1, LOC_Os10g36650.1, LOC_Os05g01600.2, LOC_Os11g06390.1, LOC_Os03g61970.1, LOC_Os08g03440.1, LOC_Os03g50885.1,	Pem.44.1190, Pem.55.1220, Pem.17.2080, Pem.32.1000, Pem.6.1600,	Phpat.004G022000.1.p, Phpat.021G061900.1.p, Phpat.021G041400.1.p, Phpat.009G090200.1.p, Phpat.008G038700.1.p, Phpat.003G133000.1.p, Phpat.012G087100.1.p, Phpat.022G042600.1.p, Phpat.004G022100.1.p, Phpat.003G133100.1.p, Phpat.015G090900.1.p, Phpat.012G087400.1.p, Phpat.010G066200.1.p, Phpat.010G066300.1.p, Phpat.018G004300.1.p, Phpat.018G039100.1.p,	evm.model.contig_2122.24, evm.model.contig_3422.10, evm.model.contig_3453.2, evm.model.contig_3739.1,	contig20256_1.f1.exp_10, solexa2879256_1.f1.exp_6, solexa825596_1.exp_10, solexa3748533_1.f1.exp_3, solexa3796308_1.exp_5, contig20593_1.exp_5, solexa1760028_1.exp_28, solexa3743063_2.r1.exp_2, solexa3757022_1.f1.exp_2, contig84405_1.exp_5, solexa3752366_1.exp_4, solexa3801768_1.r1.exp_1, solexa3754944_1.exp_1, solexa611509_3.r1.exp_12, contig96531_1.f1.exp_18, contig33151_1.exp_1, solexa3793925_…	YDL029W, YJL081C, YJR065C, YFL039C, YLR085C, YHR129C,	Tb927.9.5350, Tb927.11.3880, Tb927.9.8880, Tb927.9.5440, Tb927.11.10110, Tb927.9.8850, Tb927.10.2000, Tb927.10.15800,	TcCLB.507129.10, TcCLB.503841.40, TcCLB.508277.260, TcCLB.510127.79, TcCLB.508951.29, TcCLB.511361.40, TcCLB.510719.110, TcCLB.506733.50, TcCLB.508277.330,	TVAG_247170, TVAG_354020, TVAG_161530, TVAG_310030, TVAG_054030, TVAG_149090, TVAG_249200, TVAG_160060, TVAG_150270, TVAG_027630, TVAG_512800, TVAG_337240, TVAG_225210, TVAG_276270, TVAG_371880, TVAG_354040, TVAG_094140, TVAG_090470, TVAG_238100, TVAG_485210, TVAG_200190, TVAG_248040, TVAG_172680, TVAG_534990, TVAG_167330, TVAG_071770,	23128058, 23124102, 23127354, 23138523, 23128284, 23132206, 23138849,
OG000060		1009, 741, 25231, 4768, 1068, 10595, 34734, 29015, 24555, 20001, 27988, 70864, 59622, 24064, 17259, 30994, 26713,	AT4G28630.1, AT3G28390.1, AT3G28380.1, AT3G28860.1, AT1G28010.1, AT4G25960.1, AT2G39480.1, AT1G02520.1, AT3G28360.1, AT1G02530.1, AT3G28345.1, AT4G28620.1, AT3G28415.1, AT5G58270.1, AT1G27940.1, AT2G47000.1, AT1G67940.1, AT5G46540.1, AT4G25450.1, AT1G70610.1, AT4G18050.1, AT5G03910.1, AT4G01820.1, AT2G36910.1, AT3G62150.1, AT3G55320.1, AT5G39040.1, AT4G01830.1, AT1G10680.1,	BDET_04274, BDET_01529, BDET_08380, BDET_07919, BDET_07847, BDET_02245, BDET_08381,	22823, 23120, 49936, 58618, 36445, 54839, 42315, 73761, 87782, 23952, 144700, 86762,	BS13445, BS55165, BS29860, BS62220, BS00445, BS09565, BS59625, BS13450, BS55175, BS28485, BS28085, BS29865, BS08110,	CHC_T00000757001_1, CHC_T00001159001_1, CHC_T00001158001_1, CHC_T00006824001_1, CHC_T00000701001_1, CHC_T00006926001_1, CHC_T00000700001_1, CHC_T00000863001_1, CHC_T00007944001_1, CHC_T00006026001_1, CHC_T00001929001_1, CHC_T00001951001_1, CHC_T00005019001_1, CHC_T00004718001_1, CHC_T00003552001_1, CHC_T00001175001_1, CHC_T00008391001_1, CHC_T00004805001_1,	CfaC1_12_1950, CfaC1_06_1000, CfaC1_33_0130, CfaC1_16_1400, CfaC1_28_0740, CfaC1_33_2570, CfaC1_10_1030, CfaC1_32_4460,	CMS401C, CMN325C, CMN105C, CMQ176C, CMO105C, CMT066C, CMD148C,	CAOG_00237T0, CAOG_03032T0, CAOG_03219T0, CAOG_07437T0, CAOG_00182T0, CAOG_03871T0, CAOG_00547T0, CAOG_02955T0,	Cre17.g727650.t1.1, Cre17.g725150.t1.2, Cre10.g443000.t1.2, Cre17.g725200.t1.2, Cre16.g669525.t1.1, Cre02.g083354.t1.2, Cre12.g561550.t1.2, Cre16.g692300.t1.2, Cre13.g604150.t1.2,	27385641, 27385970, 27385640, 27386668, 27393110, 27388361, 27387983, 27386639, 27392177, 27387030,	DDB0201629, DDB0208540, DDB0201670, DDB0220443, DDB0201625, DDB0229852, DDB0201666, DDB0214896,	EG_transcript_6572, EG_transcript_30203, EG_transcript_2227, EG_transcript_13596, EG_transcript_14302, EG_transcript_18645, EG_transcript_3260, EG_transcript_4115, EG_transcript_25828, EG_transcript_336, EG_transcript_27242, EG_transcript_42555, EG_transcript_21086, EG_transcript_406, EG_transcript_71840, EG_transcript_1803, EG_transcript_3116, EG_transcript_3434, EG_transcript_13641, EG_transcri…	D8LQQ6_ECTSI, D7FK61_ECTSI, D8LB49_ECTSI, D8LDT3_ECTSI, D7FHL5_ECTSI, D7G0W5_ECTSI, D8LL57_ECTSI, D8LUA8_ECTSI, D7FHL1_ECTSI, D7FHL6_ECTSI, D8LLV9_ECTSI, D7G5Q1_ECTSI, D8LS12_ECTSI, D7G0W4_ECTSI, D7FHL4_ECTSI,	H696_05849T0, H696_00528T0, H696_02388T0, H696_02765T0, H696_01004T0, H696_00527T0, H696_03945T0, H696_03294T0, H696_06338T0, H696_03944T0,	GL50803_17315,	CCDS5607.1, CCDS46444.1, CCDS58287.1, CCDS65291.1, CCDS5913.1, CCDS1580.1, CCDS64798.1, CCDS14428.1, CCDS9241.1, CCDS4755.1, CCDS58288.1, CCDS4758.1, CCDS78129.1, CCDS75994.1, CCDS5606.1, CCDS5371.1, CCDS55092.1, CCDS64800.1, CCDS2436.1, CCDS5605.1, CCDS5608.1, CCDS64799.1, CCDS55091.1, CCDS58286.1, CCDS65290.1, CCDS55090.1,	LbrM.32.3380, LbrM.25.0480, LbrM.26.2600, LbrM.33.3540, LbrM.12.0870,	LmjF.33.3260, LmjF.12.1190, LmjF.26.2670, LmjF.34.0990, LmjF.32.3080, LmjF.25.0530,	27338922, 27338974, 27347483, 27340199, 27346992, 27340541, 27347094, 27347576,	fgeneshNG_pg.scaffold_58000023, estExt_fgeneshHS_pg.C_580010, fgeneshNG_pm.scaffold_1000047, e_gw1.18.10.1, fgeneshNG_pg.scaffold_71000029, gw1.10.5.1, fgeneshNG_pg.scaffold_76000065, estExt_fgeneshHS_pg.C_540036, fgeneshNG_pg.scaffold_9000075, e_gw1.15.14.1, estExt_fgeneshNG_pm.C_320004, fgeneshNG_pg.scaffold_49000068, estExt_fgeneshHS_pg.C_220087, fgeneshNG_pg.scaffold_78000083, fgeneshNG_pg.sc…	49993, 50812, 48483, 13171, 28662,	LOC_Os02g09720.1, LOC_Os03g54880.1, LOC_Os02g21750.1, LOC_Os04g40570.1, LOC_Os01g50160.1, LOC_Os02g46680.1, LOC_Os01g50080.1, LOC_Os04g38570.1, LOC_Os08g45030.1, LOC_Os01g50100.1, LOC_Os05g47500.1, LOC_Os05g04600.1, LOC_Os05g47490.1, LOC_Os06g48060.1, LOC_Os05g04610.1, LOC_Os03g17180.1, LOC_Os04g33700.1, LOC_Os04g54930.1, LOC_Os01g34970.1, LOC_Os07g28090.1, LOC_Os08g05710.1, LOC_Os03g54790.1, LOC…	Pem.32.1350, Pem.2.4930, Pem.7.1010, Pem.14.1910, Pem.2.2760, Pem.2.4940,	Phpat.024G029300.1.p, Phpat.014G005800.1.p, Phpat.008G024100.1.p, Phpat.014G056700.1.p, Phpat.004G019100.1.p, Phpat.012G051500.1.p, Phpat.001G029100.1.p, Phpat.022G042400.1.p, Phpat.002G059800.1.p, Phpat.011G105900.1.p, Phpat.006G074300.1.p, Phpat.008G024000.1.p, Phpat.021G064300.1.p, Phpat.019G014400.1.p, Phpat.009G052200.1.p, Phpat.021G000900.1.p, Phpat.006G025900.1.p, Phpat.016G028100.1.p, Php…	evm.model.contig_545.5, evm.model.contig_2494.12, evm.model.contig_505.7, evm.model.contig_4436.1, evm.model.contig_2015.3, evm.model.contig_618.5, evm.model.contig_3487.3, evm.model.contig_2303.6,	solexa3799516_1.f1.exp_9, solexa3283079_1.f1.exp_6, solexa3739153_1.r1.exp_2, contig12224_1.exp_5, solexa3421227_1.exp_1, solexa3799516_1.f1.exp_2, solexa3738768_4.r1.exp_4, solexa3782562_1.f1.exp_9, solexa3716539_1.exp_7, solexa509_1.f1.exp_2, solexa3798302_4.r1.exp_8, solexa3736320_1.exp_7, solexa2096571_1.exp_1, solexa3786846_1.f1.exp_3, solexa3738768_4.r1.exp_3, solexa3779534_1.f1.exp_1, sole…	YMR301C, YPL270W, YLR188W, YKL209C,	Tb927.11.16930, Tb927.1.4420, Tb927.11.540, Tb927.2.6130, Tb927.2.5410,	TcCLB.503749.60, TcCLB.506529.160, TcCLB.507093.260, TcCLB.508809.30, TcCLB.507105.70, TcCLB.511537.8,	TVAG_145830, TVAG_542450, TVAG_147100, TVAG_109930, TVAG_219580, TVAG_373020, TVAG_353200, TVAG_139960, TVAG_223680, TVAG_209070, TVAG_049020, TVAG_188980, TVAG_494720, TVAG_070890, TVAG_542460, TVAG_190320, TVAG_078520, TVAG_494730, TVAG_190330, TVAG_431960, TVAG_352370, TVAG_381050, TVAG_124750, TVAG_109920, TVAG_172140, TVAG_352380, TVAG_241640, TVAG_109910, TVAG_088690, TVAG_352390, TVAG_3523…	23128779, 23135650, 23125367, 23125779, 23132426, 23133796, 23128933, 23123979,
OG000061		31375, 19250, 231, 62990, 200, 55633, 70118, 26011, 6240, 23847, 20948, 62734, 29382, 32617, 30584, 2266, 3922,	AT2G35340.1, AT1G26370.1, AT4G01020.1, AT1G27900.1, AT4G18465.1, AT2G35920.1, AT2G01130.1, AT5G10370.1, AT5G13010.1, AT3G62310.1, AT1G48650.2, AT5G04895.1, AT1G33390.1, AT3G26560.1, AT4G16680.1, AT1G58050.1, AT2G47250.1, AT5G14900.1, AT1G32490.1, AT1G06670.1, AT2G30800.1, AT1G58060.1,	BDET_02379, BDET_08022, BDET_07405, BDET_06754, BDET_03296, BDET_03673, BDET_05088, BDET_01168, BDET_08408, BDET_02270,	130896, 25004, 49652, 44736, 56919, 56547, 91166, 145597, 67684, 143135, 87142, 81883, 86648, 86388, 26969, 76189,	BS76940, BS62270, BS53425, BS58300, BS32635, BS50595, BS65565, BS66045, BS29885, BS29900c, BS92525, BS62310, BS67505, BS92515, BS92520, BS70755, BS13150, BS88110, BS04150, BS66040,	CHC_T00010310001_1, CHC_T00010330001_1, CHC_T00010221001_1, CHC_T00003618001_1, CHC_T00006834001_1, CHC_T00010308001_1, CHC_T00010114001_1, CHC_T00004762001_1,	CfaC1_35_2290, CfaC1_34_0380, CfaC1_20_0020, CfaC1_33_3650, CfaC1_KB217801_0020, CfaC1_35_5530, CfaC1_35_2300, CfaC1_31_0990, CfaC1_33_4680, CfaC1_27_1180, CfaC1_16_2110, CfaC1_30_4490, CfaC1_29_4400, CfaC1_14_0300, CfaC1_30_1000, CfaC1_33_2860, CfaC1_AODS01003159_1110,	CMC171C, CMM048C, CME166C, CMG044C, CMQ385C, CMQ331C,	CAOG_00903T0, CAOG_01842T0, CAOG_07877T1, CAOG_05226T0, CAOG_04275T0, CAOG_05553T0, CAOG_07283T0, CAOG_04983T0, CAOG_07877T0, CAOG_08518T0, CAOG_01619T0, CAOG_07843T0,	Cre01.g024251.t1.2, Cre03.g171650.t1.2, Cre03.g182950.t1.2, Cre12.g520150.t1.1, Cre24.g755347.t1.1, Cre07.g349100.t1.1, Cre12.g492450.t1.2, Cre07.g352251.t1.1, Cre06.g266383.t1.1, Cre08.g358563.t1.1, Cre11.g467654.t1.1, Cre07.g329150.t1.2, Cre01.g051550.t1.1, Cre06.g266416.t1.1,	27387854, 27394065, 27386835, 27394857, 27394693, 27391138, 27388304, 27390864, 27389847, 27393785, 27392933,	DDB0235268, DDB0233419, DDB0191460, DDB0235265, DDB0233399, DDB0233906, DDB0233740, DDB0233398, DDB0233404, DDB0233403,	EG_transcript_31398, EG_transcript_16270, EG_transcript_4788, EG_transcript_4862, EG_transcript_1054, EG_transcript_501, EG_transcript_7165, EG_transcript_854, EG_transcript_402, EG_transcript_70493, EG_transcript_43525, EG_transcript_16033, EG_transcript_191, EG_transcript_14254, EG_transcript_2127, EG_transcript_759, EG_transcript_1894, EG_transcript_2934, EG_transcript_25173, EG_transcript_298…	D8LMZ1_ECTSI, D8LSE8_ECTSI, D8LSM0_ECTSI, D7FRA6_ECTSI, D8LHZ7_ECTSI, D8LHH0_ECTSI, D8LEZ4_ECTSI, D7G1I0_ECTSI, D7FS22_ECTSI, D7FKF5_ECTSI, D8LN26_ECTSI, D8LE01_ECTSI, D8LN25_ECTSI, D8LCZ3_ECTSI, D7FZX9_ECTSI, D8LE02_ECTSI, D7G1J2_ECTSI,	H696_00736T0, H696_00632T0, H696_02093T0, H696_03690T0, H696_03906T0, H696_04412T0, H696_00370T0, H696_03579T0,	GL50803_6616, GL50803_15930, GL50803_17539, GL50803_13200, GL50803_17387,	CCDS54657.1, CCDS12700.1, CCDS33966.1, CCDS1800.1, CCDS11617.1, CCDS13310.1, CCDS3171.1, CCDS4685.1, CCDS7652.1, CCDS10907.1, CCDS9261.1, CCDS34158.1, CCDS11072.1, CCDS54463.1, CCDS4113.1, CCDS2759.1, CCDS41444.1, CCDS11464.1, CCDS54150.1, CCDS1949.2, CCDS9987.2, CCDS77040.1,	LbrM.20.1760, LbrM.20.2810, LbrM.09.0090, LbrM.35.0990, LbrM.34.1120, LbrM.24.1110, LbrM.35.5950, LbrM.22.1400, LbrM.35.3050, LbrM.30.3290, LbrM.20.1240,	LmjF.09.0070, LmjF.34.3230, LmjF.24.1100, LmjF.34.1190, LmjF.22.1500, LmjF.35.1200, LmjF.36.0870, LmjF.36.5670, LmjF.34.2260, LmjF.30.3250, LmjF.36.2830,	27348785, 27345582, 27348532, 27344925, 27340667, 27348747, 27343246, 27346397, 27341284, 27344657, 27344580, 27339982, 27340519, 27346913, 27347378, 27348366, 27347265, 27340870, 27348362, 27346079, 27340482,	estExt_gwp_gw1.C_140054, e_gw1.19.45.1, estExt_gwp_gw1.C_10294, fgeneshNG_pg.scaffold_1000288, estExt_Genewise1.C_160035, e_gw1.5.90.1, fgeneshHS_pm.scaffold_98000001, fgeneshHS_pg.scaffold_2000114,	155, 38526, 12120, 28903, 18937, 42421, 40777, 34459, 41641, 36189, 38697, 43956, 31151, 193, 42076,	LOC_Os11g31630.1, LOC_Os03g17432.1,	Pem.1.5440, Pem.1.7200, Pem.13.2350, Pem.33.1220, Pem.2.5770, Pem.5.1500, Pem.78.1020, Pem.2.6700, Pem.7.3280, Pem.9.1930, Pem.6.3050,	Phpat.008G067400.1.p, Phpat.024G006100.1.p, Phpat.011G044400.1.p, Phpat.001G037600.1.p, Phpat.024G000600.1.p, Phpat.014G046500.1.p, Phpat.1Z057200.1.p, Phpat.009G069900.1.p, Phpat.1Z057300.1.p, Phpat.026G051800.1.p, Phpat.002G136400.1.p, Phpat.011G042400.1.p, Phpat.001G070000.1.p, Phpat.003G072300.1.p, Phpat.023G042800.1.p, Phpat.023G013700.1.p, Phpat.015G006400.1.p, Phpat.017G074000.1.p, Phpat.0…	evm.model.contig_673.1, evm.model.contig_3441.14, evm.model.contig_2494.11, evm.model.contig_618.2, evm.model.contig_594.3, evm.model.contig_524.2, evm.model.contig_450.3, evm.model.contig_2036.4, evm.model.contig_3392.5, evm.model.contig_3419.8,	solexa3739827_1.r1.exp_2, solexa3718955_2.f1.exp_2, contig10307_1.r1.exp_1, solexa3170428_1.exp_2, contig17210_1.exp_8, contig73075_1.exp_10, solexa3786327_1.f1.exp_10, contig24634_1.f1.exp_2, contig31647_1.f1.exp_5, solexa3739827_1.r1.exp_1, contig40947_1.exp_3, contig24634_1.f1.exp_3, solexa3170428_1.exp_1, solexa3732426_1.exp_5,	YKL078W, YNR011C, YLR419W, YMR128W, YER013W, YKR086W, YGL120C,	Tb927.11.12110, Tb927.4.3020, Tb927.4.1500, Tb927.10.7280, Tb927.10.9130, Tb927.11.5730, Tb927.6.920, Tb927.6.4600, Tb927.10.5280, Tb927.6.740, Tb927.5.1150, Tb927.4.2390,	TcCLB.511731.50, TcCLB.503525.50, TcCLB.508805.10, TcCLB.422041.9, TcCLB.504005.3, TcCLB.509537.10, TcCLB.506203.70, TcCLB.504179.9, TcCLB.506861.10, TcCLB.508323.199, TcCLB.506265.100,	TVAG_582650, TVAG_299100, TVAG_500350, TVAG_231430, TVAG_424990, TVAG_353500, TVAG_291440, TVAG_231410, TVAG_528320, TVAG_318400, TVAG_214120, TVAG_198940, TVAG_119590, TVAG_100850,	23131559, 23126416, 23133313, 23124242, 23137420, 23132986, 23130881, 23131497, 23125161, 23138936, 23124613, 23128451,
OG000062			AT1G58602.1, AT1G58400.1, AT3G46730.1, AT3G46530.1, AT1G50180.1, AT1G58848.1, AT1G58390.1, AT5G48620.1, AT3G14460.1, AT3G07040.1, AT1G59218.1, AT1G10920.1, AT1G59124.1, AT5G43470.1, AT1G58410.1, AT1G58807.1, AT1G53350.1, AT5G35450.1, AT3G14470.1, AT1G59780.1, AT3G46710.1, AT1G59620.1, AT3G50950.2,				CHC_T00008609001_1,	CfaC1_32_5620,		CAOG_07158T0,							GL50803_4414,							LOC_Os04g46300.1, LOC_Os09g14490.1, LOC_Os11g11790.1, LOC_Os08g07890.1, LOC_Os04g53120.1, LOC_Os11g16530.2, LOC_Os11g03650.1, LOC_Os12g10330.1, LOC_Os11g37780.1, LOC_Os08g07774.1, LOC_Os11g45130.1, LOC_Os11g30110.1, LOC_Os11g45330.1, LOC_Os08g28460.1, LOC_Os10g10360.3, LOC_Os11g29990.1, LOC_Os11g42040.1, LOC_Os02g18140.1, LOC_Os04g11780.1, LOC_Os07g12680.1, LOC_Os12g18374.1, LOC_Os01g08370.1, LOC…		Phpat.003G005900.1.p, Phpat.003G005700.1.p, Phpat.016G084100.1.p, Phpat.003G006000.1.p, Phpat.003G005500.1.p, Phpat.003G002100.1.p, Phpat.003G005800.1.p,						TVAG_403310,
OG000063		15150, 72784, 23702, 24778, 15151, 11154, 3796, 58770, 38765,	AT3G08580.1, AT1G78180.1, AT3G05290.1, AT3G20240.1, AT4G28390.1, AT3G53940.1, AT3G55640.1, AT2G47490.1, AT1G25380.1, AT4G32400.1, AT5G48970.1, AT1G14560.1, AT5G01500.1, AT5G64970.1, AT4G26180.1, AT5G17400.1, AT2G39970.1, AT5G13490.1, AT5G56450.1, AT5G66380.1, AT4G01100.2, AT5G27520.1, AT2G37890.1, AT5G07320.1, AT3G51870.1, AT5G51050.1, AT3G21390.1, AT5G61810.1,	BDET_02435, BDET_03988, BDET_00873, BDET_06610, BDET_03622, BDET_05741, BDET_00909, BDET_05293, BDET_01794,	87043, 85988, 139013, 87389, 46430, 33449, 126166, 56244, 56295, 46877, 40277, 88528, 42229, 22200, 86741, 87791, 82212,	BS76920, BS69515, BS13085, BS21990, BS76930, BS77420, BS76880, BS67745, BS58895, BS28495, BS22020, BS30710,	CHC_T00002198001_1, CHC_T00005429001_1, CHC_T00002602001_1, CHC_T00007159001_1, CHC_T00007457001_1, CHC_T00007433001_1, CHC_T00006802001_1, CHC_T00001980001_1,	CfaC1_33_4510, CfaC1_31_3640, CfaC1_18_1220, CfaC1_19_0200, CfaC1_18_1210, CfaC1_09_0850, CfaC1_30_0620, CfaC1_10_0240, CfaC1_19_1060,	CMO303C, CMM235C, CMS091C, CMM222C, CMK164C, CMG067C, CMT592C, CMN084C, CMI146C,	CAOG_01899T1, CAOG_01899T0, CAOG_08171T0, CAOG_01210T0, CAOG_07801T0, CAOG_08171T1, CAOG_07725T0, CAOG_07801T1, CAOG_00451T0, CAOG_06149T0, CAOG_00524T0, CAOG_03431T0,	Cre09.g404450.t1.1, Cre02.g094250.t1.1, Cre06.g307300.t1.1, Cre09.g386650.t2.1, Cre09.g394800.t1.1, Cre07.g353300.t1.2, Cre03.g200543.t1.1, Cre10.g437350.t1.2, Cre06.g270150.t1.1, Cre03.g202400.t1.2, Cre16.g650200.t1.1, Cre10.g439050.t1.2, Cre12.g548152.t1.1, Cre04.g217913.t1.1,	27390948, 27388987, 27390723, 27386245, 27391051, 27395126, 27389174, 27389229, 27389408, 27391115, 27388908, 27394283, 27390850, 27388189, 27389118, 27395260,	DDB0191266, DDB0214832, DDB0237607, DDB0234096, DDB0237596, DDB0237602, DDB0237599, DDB0234111, DDB0237600, DDB0234130, DDB0234093, DDB0234095, DDB0201558,	EG_transcript_14195, EG_transcript_6368, EG_transcript_15033, EG_transcript_11597, EG_transcript_20618, EG_transcript_15592, EG_transcript_72205, EG_transcript_16866, EG_transcript_3042, EG_transcript_18414, EG_transcript_9998, EG_transcript_1323, EG_transcript_19007, EG_transcript_59905, EG_transcript_7829, EG_transcript_44588, EG_transcript_21573, EG_transcript_8443, EG_transcript_9674, EG_tran…	D8LK96_ECTSI, D7FNB1_ECTSI, D7G485_ECTSI, D7FW17_ECTSI, D8LIQ7_ECTSI, D8LH95_ECTSI, D8LKN5_ECTSI, D7FSU3_ECTSI, D7FQB8_ECTSI, D7FKR9_ECTSI, D7FS27_ECTSI, D7FR66_ECTSI,	H696_04798T0, H696_04172T0, H696_01345T0, H696_01987T0, H696_00462T0, H696_01055T0, H696_01585T0,		CCDS14005.1, CCDS6890.1, CCDS11720.1, CCDS6300.1, CCDS34114.1, CCDS74868.1, CCDS14114.1, CCDS35151.1, CCDS32882.1, CCDS3114.1, CCDS7280.1, CCDS48031.1, CCDS45937.1, CCDS32966.1, CCDS103.1, CCDS41361.1, CCDS3733.1, CCDS46927.1, CCDS59146.1, CCDS786.1, CCDS14578.1, CCDS14577.1,	LbrM.20.2640, LbrM.34.3240, LbrM.32.1220, LbrM.19.1430, LbrM.19.0520, LbrM.07.0590, LbrM.35.0600, LbrM.15.0120, LbrM.32.1210, LbrM.19.0510,	LmjF.19.1110, LmjF.36.0510, LmjF.32.1110, LmjF.15.0120, LmjF.32.1120, LmjF.35.3330, LmjF.19.0210, LmjF.19.0200, LmjF.07.0530, LmjF.34.3060,	27343688, 27344143, 27341032, 27345471, 27340156, 27345353, 27341935, 27343043, 27344940, 27346994, 27338645, 27345480, 27341333, 27342077, 27345472, 27347813,	fgeneshNG_pg.scaffold_72000092, fgeneshHS_pg.scaffold_52000050, estExt_fgeneshNG_pg.C_450129, fgeneshNG_pg.scaffold_21000138, fgeneshNG_pg.scaffold_19000154, fgeneshNG_pg.scaffold_17000138, e_gw1.3.141.1, fgeneshNG_pg.scaffold_58000117, fgeneshNG_pg.scaffold_74000063, fgeneshNG_pg.scaffold_60000086, e_gw1.2.228.1, fgeneshNG_pg.scaffold_150000001, fgeneshNG_pg.scaffold_37000125, estExt_fgeneshHS_p…	5879, 38298, 34060, 26689, 40647, 5140, 1898, 5965, 24002, 33920, 44261, 13728, 17060, 5273, 6022, 5951, 43906,	LOC_Os03g15860.1, LOC_Os03g52430.1, LOC_Os05g23720.1, LOC_Os01g51250.1, LOC_Os02g48720.1, LOC_Os05g32630.1, LOC_Os03g16080.1, LOC_Os02g13300.1, LOC_Os09g33470.1, LOC_Os02g13170.1, LOC_Os08g40850.1, LOC_Os02g10800.1, LOC_Os05g50840.1, LOC_Os02g10740.1, LOC_Os05g46220.1, LOC_Os05g28870.1, LOC_Os06g40200.2, LOC_Os09g32200.1, LOC_Os05g07900.1, LOC_Os01g16040.1, LOC_Os01g32980.1, LOC_Os03g09110.1, LOC…	Pem.49.1110, Pem.10.2060, Pem.7.2670, Pem.30.1270, Pem.10.2070, Pem.2.6530, Pem.86.1000, Pem.3.1420,	Phpat.021G041200.1.p, Phpat.002G096300.1.p, Phpat.009G006600.1.p, Phpat.010G060900.1.p, Phpat.014G091500.1.p, Phpat.002G114100.1.p, Phpat.017G058200.1.p, Phpat.001G009000.1.p, Phpat.011G037900.1.p, Phpat.1Z070000.1.p, Phpat.007G055800.1.p, Phpat.017G026200.1.p, Phpat.007G064700.1.p, Phpat.001G091200.1.p, Phpat.005G078100.1.p, Phpat.013G006400.1.p, Phpat.002G112900.1.p, Phpat.013G030300.1.p, Phpat…	evm.model.contig_2219.6, evm.model.contig_476.6, evm.model.contig_3677.1, evm.model.contig_2494.25, evm.model.contig_2167.2, evm.model.contig_950.1, evm.model.contig_479.23, evm.model.contig_2275.13, evm.model.contig_4438.21, evm.model.contig_4402.10, evm.model.contig_2504.8,	solexa3727729_1.f1.exp_7, solexa1333785_1.r1.exp_1, solexa2753368_1.exp_7, contig93656_1.r1.exp_3, solexa3720405_1.exp_3, solexa1432975_1.f1.exp_2, solexa2379099_1.exp_4, solexa3803375_3.r1.exp_4, solexa88992_1.exp_1,	YIL134W, YBR192W, YPR128C, YMR056C, YBR085W, YHR002W, YIL006W, YGR096W, YPR011C, YBL030C, YNL083W, YEL006W,	Tb927.8.1310, Tb927.11.14350, Tb927.11.14360, Tb927.10.14830, Tb927.4.1660, Tb927.10.15710, Tb927.10.14840, Tb927.5.1550, Tb927.10.14820, Tb927.9.12120, Tb927.10.4910,	TcCLB.510737.30, TcCLB.506211.160, TcCLB.504057.140, TcCLB.511365.80, TcCLB.506401.304, TcCLB.510291.14, TcCLB.506739.80,	TVAG_262210, TVAG_196220, TVAG_051820, TVAG_164560, TVAG_237680,	23137240, 23124857, 23136271, 23126451, 23131315, 23132252, 23135169, 23132947, 23137305, 23133711, 23137027, 23136238, 23124307, 23138997,
OG000064		35809, 71644, 22518, 6877, 6880,			56362, 131209, 132573, 77795, 81937, 66570,	BS64545, BS21290, BS13545, BS13750,	CHC_T00004396001_1, CHC_T00003899001_1,			CAOG_01601T0,	Cre01.g044300.t1.2, Cre10.g421050.t1.1, Cre15.g635067.t1.1, Cre01.g043250.t1.1,	27391212, 27394981,		EG_transcript_71689, EG_transcript_60716, EG_transcript_5163, EG_transcript_4833, EG_transcript_20520, EG_transcript_12874, EG_transcript_6981, EG_transcript_14009, EG_transcript_10732, EG_transcript_63059, EG_transcript_5717, EG_transcript_1277, EG_transcript_35162, EG_transcript_39996, EG_transcript_22557, EG_transcript_11687, EG_transcript_39661, EG_transcript_8522, EG_transcript_1181, EG_tran…			GL50803_17120,	CCDS92.1, CCDS4921.1,			27348058, 27348440,	fgeneshNG_pg.scaffold_33000144, estExt_fgeneshNG_pg.C_500074,	41320, 32172, 93102,										23125493, 23134626, 23130723,
OG000065		59335, 36205, 38247, 52275, 59274, 15342, 19929, 23003,	AT4G37910.1, AT4G16660.1, AT3G09440.1, AT3G12580.1, AT5G42020.1, AT1G16030.1, AT5G09590.1, AT1G56410.1, AT5G02490.1, AT1G79920.1, AT5G49910.1, AT1G79930.1, AT5G28540.1, AT1G09080.1, AT5G02500.1, AT1G11660.1, AT4G24280.1,	BDET_05669, BDET_03724, BDET_02895, BDET_00204, BDET_01124,	46923, 89647, 87650, 88281, 50519, 92059, 92341, 48572, 91522, 23522, 53003,	BS34010, BS68520, BS51780, BS27375, BS78260, BS62755, BS40815, BS04270, BS06795, BS58175, BS34250, BS22695c,	CHC_T00008003001_1, CHC_T00006407001_1, CHC_T00002766001_1, CHC_T00010111001_1, CHC_T00005189001_1, CHC_T00010187001_1,	CfaC1_AODS01003281_0020, CfaC1_29_2700, CfaC1_26_3570, CfaC1_31_4900, CfaC1_08_1280, CfaC1_21_1940, CfaC1_26_1580, CfaC1_26_3610, CfaC1_12_0860,	CML205C, CMP145C, CMF082C, CMV163C, CMS343C, CMT579C,	CAOG_05644T0, CAOG_00845T0, CAOG_04192T0, CAOG_04171T0, CAOG_05017T0, CAOG_02597T0, CAOG_01380T0, CAOG_04537T0,	Cre10.g439900.t1.2, Cre14.g613600.t1.2, Cre09.g412880.t1.1, Cre09.g393200.t1.2, Cre16.g677000.t1.2, Cre02.g080700.t1.2, Cre02.g080600.t1.2, Cre08.g372100.t1.2, Cre12.g535700.t1.1, Cre06.g250100.t1.2,	27394117, 27391658, 27389743, 27389012, 27395091, 27387381, 27394672, 27393043, 27388494,	DDB0266529, DDB0232925, DDB0305338, DDB0185047, DDB0305339, DDB0191276, DDB0215366, DDB0266530, DDB0191168, DDB0233663, DDB0238264,	EG_transcript_7383, EG_transcript_2385, EG_transcript_3371, EG_transcript_2778, EG_transcript_7169, EG_transcript_4260, EG_transcript_3760, EG_transcript_5917, EG_transcript_2066, EG_transcript_8430, EG_transcript_5458, EG_transcript_25909, EG_transcript_65190, EG_transcript_4104, EG_transcript_16106, EG_transcript_5157, EG_transcript_3386, EG_transcript_3655, EG_transcript_2238, EG_transcript_34…	D7FLE9_ECTSI, D8LI58_ECTSI, D8LNI3_ECTSI, D7FZ59_ECTSI, D7FK90_ECTSI, D8LBY7_ECTSI, D7FNT3_ECTSI, D7FSW5_ECTSI, D7FZ60_ECTSI, D7FQC8_ECTSI, D7G3X0_ECTSI, D7G5X8_ECTSI, D7FZN2_ECTSI, D7G709_ECTSI, D1J774_ECTSI,	H696_03543T0, H696_00594T0, H696_00203T0, H696_04563T0, H696_00594T1, H696_02231T0, H696_06176T0,	GL50803_17121, GL50803_16412, GL50803_88765, GL50803_14581, GL50803_17432,	CCDS4208.1, CCDS7103.1, CCDS8440.1, CCDS34413.1, CCDS66525.1, CCDS1231.1, CCDS73559.1, CCDS6863.1, CCDS9766.1, CCDS3734.1, CCDS44754.1, CCDS4166.1, CCDS34414.1, CCDS8408.1, CCDS66526.1, CCDS9340.1, CCDS34415.1,	LbrM.18.1400, LbrM.28.1300, LbrM.34.4680, LbrM.28.2990, LbrM.28.3030, LbrM.30.2420, LbrM.28.2980, LbrM.30.2450, LbrM.30.2430, LbrM.01.0790, LbrM.26.1260, LbrM.30.2410, LbrM.30.2500, LbrM.30.2440,	LmjF.28.2780, LmjF.28.2770, LmjF.35.4710, LmjF.28.2820, LmjF.30.2480, LmjF.30.2550, LmjF.18.1370, LmjF.30.2470, LmjF.28.1200, LmjF.30.2460, LmjF.26.1240, LmjF.30.2490, LmjF.01.0640,	27346849, 27339218, 27343622, 27347609, 27342455, 27344012, 27341063, 27342903, 27346871,	fgeneshNG_pg.scaffold_59000024, estExt_fgeneshHS_kg.C_860002, fgeneshHS_pm.scaffold_54000001, estExt_fgeneshNG_pg.C_210169, estExt_fgeneshNG_pm.C_320005, e_gw1.16.20.1, estExt_fgeneshNG_pm.C_660004, fgeneshNG_pg.scaffold_68000080, gw1.1.493.1, e_gw1.1.98.1, fgeneshNG_pg.scaffold_68000020, fgeneshNG_pg.scaffold_59000089, e_gw1.7.18.1, estExt_Genewise1.C_10265, fgeneshNG_pg.scaffold_69000020,	1100, 28169, 48839, 119566, 15148, 12592, 7001, 32019, 31330, 45635,	LOC_Os01g33360.1, LOC_Os05g38530.1, LOC_Os05g08840.1, LOC_Os11g08470.1, LOC_Os03g16860.1, LOC_Os09g31486.1, LOC_Os11g08460.1, LOC_Os03g16880.1, LOC_Os12g14070.1, LOC_Os11g47760.1, LOC_Os03g16920.1, LOC_Os11g08445.1, LOC_Os05g30480.1, LOC_Os08g09770.1, LOC_Os01g08560.2, LOC_Os06g10990.1, LOC_Os02g48110.1, LOC_Os05g23740.1, LOC_Os01g49430.1, LOC_Os03g02260.1, LOC_Os01g62290.1, LOC_Os03g60620.1, LOC…	Pem.25.1010, Pem.2.1020, Pem.5.2160, Pem.8.2390, Pem.34.1290, Pem.5.2170, Pem.2.1000,	Phpat.002G052800.1.p, Phpat.012G032000.1.p, Phpat.003G001400.1.p, Phpat.002G053100.1.p, Phpat.007G061900.1.p, Phpat.024G005800.1.p, Phpat.011G025600.1.p, Phpat.004G083500.1.p, Phpat.011G003900.1.p, Phpat.001G091100.1.p, Phpat.020G074800.1.p, Phpat.007G102300.1.p, Phpat.003G101600.1.p, Phpat.001G091000.1.p, Phpat.003G105300.1.p, Phpat.026G035400.1.p, Phpat.011G026700.1.p, Phpat.007G061800.1.p, Php…	evm.model.contig_2140.3, evm.model.contig_531.21, evm.model.contig_611.16, evm.model.contig_462.2, evm.model.contig_495.1, evm.model.contig_2494.3,	solexa3713554_1.exp_12, solexa3756330_1.exp_1, solexa2260386_1.exp_1, solexa3773695_1.f1.exp_11, solexa3030829_1.r1.exp_7, contig80507_2.r1.exp_1, solexa3797422_1.f1.exp_1, contig109055_1.exp_2, solexa3724214_1.exp_2, contig97439_1.f1.exp_3, solexa3783521_1.f1.exp_10, solexa3801533_1.f1.exp_8, solexa3746216_1.f1.exp_1, solexa3713554_1.exp_13, solexa3797607_1.f1.exp_8, solexa3795640_1.exp_1, solex…	YBL075C, YDL229W, YPL106C, YKL073W, YJR045C, YER103W, YNL209W, YHR064C, YLL024C, YBR169C, YJL034W, YAL005C, YLR369W, YEL030W,	Tb927.9.4500, Tb927.11.7460, Tb927.6.3750, Tb927.6.3740, Tb927.10.12710, Tb927.6.3800, Tb927.11.11330, Tb927.9.9860, Tb927.11.7510, Tb927.7.710, Tb927.11.11290,	TcCLB.506135.9, TcCLB.511211.220, TcCLB.509543.50, TcCLB.507831.60, TcCLB.418069.10, TcCLB.511211.160, TcCLB.506941.280, TcCLB.511745.10, TcCLB.506885.440, TcCLB.511585.70, TcCLB.511211.170,	TVAG_129290, TVAG_026730, TVAG_163000, TVAG_432010, TVAG_479220, TVAG_604670, TVAG_171670, TVAG_174040, TVAG_264860, TVAG_092490, TVAG_433130, TVAG_365990, TVAG_130280, TVAG_049150, TVAG_018930, TVAG_009360, TVAG_046420, TVAG_454270, TVAG_237140, TVAG_462840, TVAG_139320, TVAG_113310, TVAG_428660, TVAG_074900, TVAG_164900, TVAG_229430, TVAG_455100, TVAG_231350, TVAG_137250, TVAG_164110, TVAG_4917…	23126286, 23134285, 23128047, 23132965, 23130776, 23129102, 23138495, 23133360, 23133056, 23129344,
OG000067																												contig41596_1.exp_2,			TcCLB.510377.430, TcCLB.508201.30, TcCLB.508163.270, TcCLB.508161.30, TcCLB.510377.450, TcCLB.508541.90, TcCLB.510279.120, TcCLB.506799.130, TcCLB.510021.210, TcCLB.507959.210, TcCLB.511613.10, TcCLB.509979.174, TcCLB.506767.140, TcCLB.511603.30, TcCLB.506769.30, TcCLB.510261.31, TcCLB.511173.360, TcCLB.506501.380, TcCLB.507699.37, TcCLB.506765.46, TcCLB.506967.50, TcCLB.503649.10, TcCLB.511173.3…
OG000066		60231, 32239, 27008, 54947, 59271, 69741, 60106, 20361, 58841,	AT2G18390.1, AT1G23490.1, AT5G37680.1, AT5G14670.1, AT3G03120.1, AT5G67560.1, AT3G62290.1, AT2G24765.1, AT2G47170.1, AT1G70490.1, AT2G15310.1, AT5G17060.1, AT1G02440.1, AT3G22950.1, AT3G49870.1, AT1G02430.1, AT3G49860.1, AT1G10630.1, AT5G52210.1,	BDET_01043, BDET_03783, BDET_06248, BDET_02846, BDET_00072, BDET_06906, BDET_08485,	89398, 42881, 51487, 92430, 50972, 51815, 36398, 35449, 48937, 92841, 55693, 87953, 56626, 79720, 46781, 86505, 25594, 57035, 35743, 25757,	BS60490, BS31680, BS05570, BS72085, BS53270, BS12075, BS88180, BS88190, BS47870, BS47275, BS53265, BS34535, BS78780, BS83960, BS88185, BS78045,	CHC_T00010132001_1, CHC_T00010006001_1, CHC_T00010176001_1, CHC_T00009553001_1, CHC_T00008499001_1, CHC_T00008825001_1, CHC_T00008923001_1, CHC_T00010120001_1,	CfaC1_35_4090, CfaC1_29_2600, CfaC1_07_0370, CfaC1_30_0950, CfaC1_07_0520, CfaC1_35_6180, CfaC1_24_2070, CfaC1_34_4080, CfaC1_14_1140, CfaC1_17_1700, CfaC1_34_5160, CfaC1_15_0170,	CMB040C, CMQ074C, CMF015C, CMT157C,	CAOG_00011T0, CAOG_06868T0, CAOG_08473T0, CAOG_03774T0, CAOG_02497T0, CAOG_00374T0, CAOG_08713T0, CAOG_00011T1, CAOG_06307T0, CAOG_06157T0, CAOG_00212T0,	Cre01.g005550.t1.2, Cre02.g102000.t1.2, Cre16.g664500.t1.2, Cre12.g535900.t1.1, Cre17.g708250.t1.2, Cre04.g218250.t1.2, Cre02.g142687.t1.1, Cre12.g486250.t1.2, Cre12.g506851.t1.1, Cre12.g487850.t1.2, Cre03.g204353.t1.1, Cre06.g301050.t1.2,	27386726, 27390161, 27391925, 27392944, 27395000, 27390289, 27394102,	DDB0229366, DDB0229368, DDB0229393, DDB0229371, DDB0229372, DDB0229367, DDB0229373, DDB0229431, DDB0229966, DDB0229379, DDB0191101, DDB0229375, DDB0229377, DDB0229376,	EG_transcript_31729, EG_transcript_26047, EG_transcript_26745, EG_transcript_33105, EG_transcript_29208, EG_transcript_33347, EG_transcript_22401, EG_transcript_19301, EG_transcript_20384, EG_transcript_20518, EG_transcript_45648, EG_transcript_18062, EG_transcript_26290, EG_transcript_40926, EG_transcript_25386, EG_transcript_7088, EG_transcript_10906, EG_transcript_17530,	D7G936_ECTSI, D7FT57_ECTSI, D8LKJ1_ECTSI, D8LJW0_ECTSI, D8LKJ9_ECTSI, D7FVR2_ECTSI, D8LI71_ECTSI, D7FGX4_ECTSI, D7G8D7_ECTSI, D7FT62_ECTSI, D8LPQ2_ECTSI,	H696_00827T0, H696_03814T0, H696_02870T0, H696_05969T0, H696_04867T0, H696_00115T0,	GL50803_4192, GL50803_7789, GL50803_13930, GL50803_13478,	CCDS1565.1, CCDS9419.1, CCDS3192.1, CCDS8774.1, CCDS13533.1, CCDS68172.1, CCDS7131.1, CCDS2512.1, CCDS2928.1, CCDS7538.1, CCDS2195.1, CCDS73510.1, CCDS2884.1, CCDS55770.1, CCDS11463.1, CCDS73004.1, CCDS46630.1, CCDS54850.1, CCDS4400.1, CCDS3987.1, CCDS5359.1, CCDS2925.1, CCDS34745.1, CCDS68173.1, CCDS46425.1, CCDS44958.1, CCDS43322.1, CCDS2924.1, CCDS63169.1, CCDS45664.1, CCDS9695.1, CCDS2566.1, …	LbrM.34.0170, LbrM.35.0940, LbrM.17.0080, LbrM.35.6550, LbrM.31.3150, LbrM.16.1430, LbrM.29.0940, LbrM.04.0370, LbrM.30.2320, LbrM.04.0530, LbrM.31.2550,	LmjF.36.0820, LmjF.36.6230, LmjF.04.0480, LmjF.17.0070, LmjF.04.0340, LmjF.31.2280, LmjF.29.0880, LmjF.30.2370, LmjF.35.0130, LmjF.31.2790, LmjF.16.1380,	27345610, 27342956, 27346275, 27346569, 27348683, 27346796, 27346334, 27340627, 27345911, 27343506,	fgeneshNG_pm.scaffold_25000006, fgeneshNG_pg.scaffold_51000050, fgeneshNG_pg.scaffold_54000022, fgeneshNG_pg.scaffold_7000161, fgeneshNG_pg.scaffold_54000089, fgeneshHS_pm.scaffold_1000039, fgeneshNG_pg.scaffold_5000048, estExt_fgeneshHS_kg.C_1090001, estExt_gwp_gw1.C_60147, fgeneshHS_pm.scaffold_43000002, fgeneshNG_pg.scaffold_72000069, fgeneshNG_pg.scaffold_54000118, fgeneshHS_pm.scaffold_40000…	38412, 37806, 29284, 43276, 43397, 51064, 8244,	LOC_Os03g10370.1, LOC_Os03g59740.1, LOC_Os07g12170.1, LOC_Os11g37640.1, LOC_Os07g12200.1, LOC_Os03g27450.1, LOC_Os01g59790.2, LOC_Os08g15040.1, LOC_Os06g02390.1, LOC_Os02g47110.2, LOC_Os01g16030.1, LOC_Os02g49980.1, LOC_Os02g22140.1, LOC_Os10g42940.1, LOC_Os05g41060.1, LOC_Os07g42820.1, LOC_Os02g03610.1,	Pem.3.4300, Pem.10.1170, Pem.1.5400, Pem.1.1890, Pem.29.1250, Pem.56.1070, Pem.36.1020, Pem.10.1150, Pem.5.2260, Pem.31.1440,	Phpat.003G019300.1.p, Phpat.012G034600.1.p, Phpat.005G042500.1.p, Phpat.002G015700.1.p, Phpat.018G065500.1.p, Phpat.001G158900.1.p, Phpat.022G014900.1.p, Phpat.003G068900.1.p, Phpat.026G044900.1.p, Phpat.001G147300.1.p, Phpat.010G094400.1.p, Phpat.006G086500.1.p, Phpat.026G048000.1.p, Phpat.013G081500.1.p, Phpat.004G079300.1.p, Phpat.001G162300.1.p, Phpat.004G079400.1.p, Phpat.004G079500.1.p, Php…	evm.model.contig_3588.1, evm.model.contig_731.3, evm.model.contig_2110.3, evm.model.contig_2057.11, evm.model.contig_567.5, evm.model.contig_4556.2, evm.model.contig_611.13, evm.model.contig_2150.15, evm.model.contig_2293.3,	solexa3758056_1.f1.exp_5, solexa3756598_1.exp_2, solexa3755350_1.exp_1, solexa3736304_1.exp_5, solexa3249892_1.r1.exp_2, solexa3576898_1.f1.exp_3, solexa838443_1.f1.exp_22, solexa3729139_1.f1.exp_2, contig07439_1.exp_4, contig10980_1.exp_6, solexa127823_1.exp_2,	YBR164C, YDL192W, YPL051W, YOR094W, YDL137W, YMR138W,	Tb927.6.3650, Tb927.9.7230, Tb927.10.8580, Tb927.9.13680, Tb927.3.3450, Tb927.7.6230, Tb927.9.13650, Tb927.9.2060, Tb927.8.5060, Tb927.10.5230, Tb927.9.7650, Tb927.9.13710, Tb927.10.4250,	TcCLB.509297.30, TcCLB.434945.4, TcCLB.510755.50, TcCLB.504433.10, TcCLB.504147.160, TcCLB.510755.60, TcCLB.508839.60, TcCLB.506941.170, TcCLB.506513.60, TcCLB.511469.24, TcCLB.510297.100,	TVAG_148040, TVAG_353380, TVAG_145360, TVAG_284530, TVAG_301220, TVAG_443580, TVAG_000720, TVAG_031790, TVAG_204680, TVAG_433430, TVAG_275870, TVAG_255160, TVAG_132550, TVAG_145190, TVAG_262220, TVAG_276610, TVAG_447470, TVAG_447640, TVAG_038360, TVAG_222520, TVAG_255170, TVAG_320310, TVAG_246190, TVAG_484040, TVAG_064150, TVAG_120630, TVAG_062590, TVAG_294070, TVAG_502030, TVAG_267180, TVAG_1493…	23124320, 23129052, 23127771, 23127368, 23137963, 23130443, 23138041, 23132337, 23126113, 23137841, 23137731,
OG000069																																TVAG_455920, TVAG_289880, TVAG_210870, TVAG_253350, TVAG_153850, TVAG_452840, TVAG_454410, TVAG_462250, TVAG_211880, TVAG_176210, TVAG_046800, TVAG_577770, TVAG_559420, TVAG_214960, TVAG_122540, TVAG_558280, TVAG_517680, TVAG_268520, TVAG_410610, TVAG_065140, TVAG_346550, TVAG_521150, TVAG_350860, TVAG_103020, TVAG_347570, TVAG_094880, TVAG_209270, TVAG_048530, TVAG_420620, TVAG_176130, TVAG_4808…
OG000068		59482, 8575, 59223, 26549, 72715, 16188, 34663, 2521, 2413, 18666, 3602, 20898, 2516, 34950, 22962, 15921, 5846, 21107, 19240, 31776, 16867, 53321, 5922, 4398, 32318, 11974, 32974, 22129, 54023, 21060, 22037, 35325,	AT3G43960.1, AT4G23520.1, AT3G19390.1, AT2G21430.1, AT2G34080.1, AT4G36880.1, AT4G16190.1, AT1G02300.1, AT4G35350.1, AT1G29110.1, AT1G02305.1, AT1G20850.1, AT4G11320.1, AT4G01610.1, AT1G09850.1, AT3G49340.1, AT3G48340.1, AT4G11310.1, AT5G43060.1, AT2G27420.1, AT5G45890.1, AT1G47128.1, AT1G29090.1, AT3G48350.1, AT5G17140.1, AT3G19400.1, AT1G06260.1, AT5G50260.1, AT3G45310.1, AT1G29080.1, AT4G39090…		72335, 50637, 34513, 92973, 92913, 51031, 85652, 70158, 50554, 47727, 56334, 86067, 44363, 52333, 50722, 40300, 77864, 89829, 89836,	BS86510, BS07310, BS46600, BS77465, BS82440, BS38035, BS08445, BS74365, BS92895, BS31495, BS45780, BS56640, BS06935, BS72120, BS41745, BS64060, BS29075, BS06440, BS53760, BS77470, BS60115, BS07315, BS53765, BS53750,		CfaC1_19_1350, CfaC1_22_1880, CfaC1_25_1060, CfaC1_25_1070, CfaC1_22_1870, CfaC1_14_1240, CfaC1_25_1080,		CAOG_04515T0, CAOG_06811T0, CAOG_08160T0, CAOG_00091T0, CAOG_01946T0, CAOG_05925T0, CAOG_04509T0,	Cre01.g010832.t1.1, Cre09.g407700.t1.2, Cre08.g358522.t1.1, Cre17.g697300.t1.1, Cre17.g736100.t1.1, Cre08.g381050.t1.1, Cre08.g376720.t1.1, Cre05.g247851.t1.1, Cre07.g333000.t1.1, Cre33.g758847.t1.1,	27387525, 27394874, 27389762, 27393289, 27388072,	DDB0308275, DDB0201647, DDB0215005, DDB0185092, DDB0215002, DDB0220784, DDB0305981, DDB0346864, DDB0233997, DDB0214999, DDB0214998, DDB0349243, DDB0347670, DDB0305433, DDB0306649, DDB0229857, DDB0191145, DDB0252831, DDB0307230, DDB0308998, DDB0307180, DDB0307952, DDB0347671,	EG_transcript_15060, EG_transcript_27535, EG_transcript_4695, EG_transcript_10072, EG_transcript_14740, EG_transcript_42543, EG_transcript_16201, EG_transcript_52051, EG_transcript_10348, EG_transcript_16524, EG_transcript_11754, EG_transcript_19035, EG_transcript_27119, EG_transcript_25630, EG_transcript_15058,	D7FTR7_ECTSI, D7FIL4_ECTSI, D7FQ96_ECTSI, D8LPA7_ECTSI, D7G512_ECTSI, D8LG82_ECTSI,		GL50803_113303, GL50803_10217, GL50803_16779, GL50803_114165, GL50803_14566, GL50803_9548, GL50803_16468, GL50803_14019, GL50803_16160, GL50803_29304, GL50803_16380, GL50803_22553, GL50803_112831, GL50803_17607, GL50803_114915, GL50803_8741, GL50803_3099, GL50803_15564, GL50803_28651, GL50803_113656, GL50803_6369, GL50803_114773, GL50803_14983, GL50803_17516, GL50803_3169,	CCDS5986.1, CCDS72745.1, CCDS55586.1, CCDS343.1, CCDS4955.1, CCDS6675.1, CCDS3794.1, CCDS55634.1, CCDS8117.1, CCDS10308.1, CCDS968.1, CCDS8282.1, CCDS8144.1, CCDS969.1, CCDS6723.1,	LbrM.08.0810, LbrM.08.0820, LbrM.29.0850, LbrM.08.0830, LbrM.19.1690,	LmjF.08.1070, LmjF.08.1040, LmjF.08.1030, LmjF.08.1080, LmjF.08.1060, LmjF.08.1050, LmjF.08.1020, LmjF.19.1420, LmjF.29.0820, LmjF.08.1010,	27347159, 27348044, 27348512, 27344205,	e_gw1.4.83.1, fgeneshNG_pg.scaffold_37000012, estExt_Genewise1.C_30270, fgeneshHS_pg.scaffold_49000005, estExt_fgeneshNG_pg.C_690090, e_gw1.4.96.1, estExt_fgeneshNG_pg.C_720025, fgeneshNG_pg.scaffold_17000028, fgeneshNG_pg.scaffold_50000029, fgeneshNG_pg.scaffold_81000011, e_gw1.2.216.1, fgeneshNG_pg.scaffold_50000124, e_gw1.25.73.1, gw1.16.89.1, e_gw1.20.65.1, e_gw1.16.87.1, fgeneshHS_pm.scaffol…	26082, 94479, 13119, 5520, 4995, 16085,	LOC_Os09g38920.1, LOC_Os04g55650.1, LOC_Os02g27030.1, LOC_Os04g57440.1, LOC_Os06g38450.1, LOC_Os04g13090.1, LOC_Os07g01800.1, LOC_Os09g39110.1, LOC_Os09g39120.1, LOC_Os11g14900.4, LOC_Os09g39160.1, LOC_Os05g43600.1, LOC_Os09g21370.1, LOC_Os09g39140.1, LOC_Os04g13140.1, LOC_Os04g57490.1, LOC_Os01g24570.1, LOC_Os01g11830.1, LOC_Os09g39170.1, LOC_Os07g29760.1, LOC_Os05g43230.1, LOC_Os09g39100.1, LOC…	Pem.30.1560,	Phpat.019G023700.1.p, Phpat.021G045100.1.p, Phpat.010G028800.1.p, Phpat.013G030600.1.p, Phpat.023G074100.1.p, Phpat.008G077000.1.p, Phpat.002G028500.1.p, Phpat.018G037100.1.p, Phpat.014G031200.1.p, Phpat.003G069400.1.p, Phpat.009G022900.1.p,		solexa3801457_1.f1.exp_10, solexa1180623_1.exp_1, solexa3764991_1.exp_6, solexa3785238_1.f1.exp_6, solexa3798234_1.exp_1, solexa3800838_1.f1.exp_4, solexa3776261_1.exp_1,		Tb927.6.1010, Tb927.6.560, Tb927.6.960, Tb927.6.1000, Tb927.6.970, Tb927.6.1050, Tb927.6.1020, Tb927.6.990, Tb927.6.980, Tb927.6.1040, Tb927.6.1030, Tb927.6.1060,	TcCLB.507603.270, TcCLB.507603.260, TcCLB.510073.17, TcCLB.510073.10, TcCLB.510535.100, TcCLB.507537.20, TcCLB.507537.10, TcCLB.508317.10, TcCLB.506529.550,	TVAG_040870, TVAG_398510, TVAG_482410, TVAG_405280, TVAG_216350, TVAG_293170, TVAG_151460, TVAG_159150, TVAG_003650, TVAG_484350, TVAG_028720, TVAG_052570, TVAG_427120, TVAG_164120, TVAG_410260, TVAG_467970, TVAG_518810, TVAG_267850, TVAG_257790, TVAG_126090, TVAG_355480, TVAG_047960, TVAG_465470, TVAG_488380, TVAG_461630, TVAG_096740, TVAG_218830, TVAG_485880, TVAG_427130, TVAG_302570, TVAG_2284…	23127029, 23137306, 23137048, 23133124,
OG000070		66648, 60961, 72760, 16248, 60452, 8643, 63856, 72433, 25680, 61296, 17849, 17164, 71405,	AT1G32750.1, AT1G06230.1, AT3G27260.1, AT3G19040.1, AT3G54610.1, AT5G63320.1, AT5G14270.2, AT5G46550.1, AT3G01770.1, AT1G76380.2, AT2G34900.1, AT5G55040.1, AT5G65630.1, AT1G17790.1, AT1G73150.1, AT3G52280.2, AT5G10550.1, AT1G20670.1, AT1G58025.2,	BDET_04420, BDET_05401, BDET_03053, BDET_06283, BDET_06553, BDET_08697,	54627, 36463, 45694, 46205, 48229, 144750, 70728, 70507, 41623, 37426, 135500, 47311, 91488, 141106, 130442, 60399, 90659, 87237, 85858, 31867, 127277, 127136, 50766,	BS13245, BS23615,	CHC_T00002359001_1, CHC_T00006443001_1, CHC_T00000806001_1, CHC_T00009270001_1, CHC_T00007497001_1, CHC_T00006735001_1, CHC_T00003329001_1,	CfaC1_35_6970, CfaC1_35_2490, CfaC1_35_2930,	CMS256C, CMH262C, CMK212C, CMM151C, CMB028C, CMB029C,	CAOG_04193T0, CAOG_05656T0, CAOG_00953T0, CAOG_09192T1, CAOG_01883T0, CAOG_00358T0, CAOG_09192T0, CAOG_09622T0, CAOG_09192T2, CAOG_02448T0, CAOG_03750T0, CAOG_07064T0,	Cre10.g455500.t1.2, Cre06.g256200.t1.2, Cre04.g225950.t1.2, Cre01.g048900.t1.1, Cre03.g175851.t1.2, Cre02.g141586.t1.1, Cre05.g247000.t1.2, Cre17.g711100.t1.1, Cre03.g168050.t1.2, Cre10.g425501.t1.1, Cre08.g367300.t1.1,	27391636, 27387864, 27389726, 27389701, 27389225, 27395228, 27387892,	DDB0220697, DDB0220686, DDB0220693, DDB0220684, DDB0220687,	EG_transcript_9906, EG_transcript_4471, EG_transcript_54455, EG_transcript_16330, EG_transcript_15138, EG_transcript_17472, EG_transcript_6609, EG_transcript_17180, EG_transcript_31028, EG_transcript_21738, EG_transcript_15480, EG_transcript_11452, EG_transcript_24613, EG_transcript_17816, EG_transcript_27393, EG_transcript_31652,	D7FIW7_ECTSI, D7FQF0_ECTSI, D8LBK0_ECTSI, D7FI70_ECTSI, D8LTY1_ECTSI, D7FZE7_ECTSI, D7FRF5_ECTSI, D8LL59_ECTSI, D7FK58_ECTSI, D8LKC4_ECTSI, D7FK57_ECTSI, D8LG88_ECTSI, D8LJ67_ECTSI, D7G8L6_ECTSI, D8LBQ8_ECTSI, D8LRH3_ECTSI, D7FUU3_ECTSI, D7G0I3_ECTSI,	H696_05197T0, H696_04283T0, H696_02171T0, H696_02611T0, H696_00558T0,	GL50803_86945, GL50803_21502, GL50803_10666, GL50803_3493,	CCDS4198.1, CCDS56420.1, CCDS54907.1, CCDS34128.2, CCDS46004.1, CCDS34127.2, CCDS55616.1, CCDS5847.1, CCDS54007.1, CCDS43099.1, CCDS69783.1, CCDS47720.1, CCDS873.1, CCDS14412.1, CCDS34241.1, CCDS75807.1, CCDS735.1, CCDS56421.1, CCDS10742.1, CCDS77646.1, CCDS872.1, CCDS55615.1, CCDS11417.1, CCDS4762.1, CCDS12328.1, CCDS72820.1, CCDS6980.1, CCDS2634.1, CCDS35003.1, CCDS75808.1, CCDS35325.1,	LbrM.35.3590, LbrM.35.3200, LbrM.35.7250,	LmjF.36.2980, LmjF.36.6880, LmjF.36.3360,	27339477, 27339221, 27345061, 27346941, 27345763, 27347707, 27340787, 27342031, 27341970,	fgeneshHS_pg.scaffold_87000033, estExt_fgeneshHS_pg.C_340071, fgeneshHS_pg.scaffold_21000113, e_gw1.11.195.1, fgeneshNG_pg.scaffold_5000019, gw1.12.130.1, estExt_fgeneshNG_pg.C_660027, e_gw1.17.40.1,	33057, 13787, 15581, 9462, 8917, 16923, 87629, 14725, 94785,	LOC_Os03g21450.1, LOC_Os02g38980.1, LOC_Os06g04640.1, LOC_Os01g11580.1, LOC_Os04g53130.1, LOC_Os10g28040.1, LOC_Os08g09340.1, LOC_Os06g24870.2, LOC_Os08g01794.2, LOC_Os04g53070.1, LOC_Os04g53170.1, LOC_Os03g03870.1, LOC_Os08g03360.1, LOC_Os01g46040.1, LOC_Os02g15220.2, LOC_Os09g37760.1, LOC_Os06g43790.1, LOC_Os07g32420.1,	Pem.1.7290, Pem.13.1200, Pem.55.1270,	Phpat.004G029300.1.p, Phpat.002G041000.1.p, Phpat.012G057300.1.p, Phpat.005G003200.1.p, Phpat.017G004700.1.p, Phpat.014G004500.1.p, Phpat.027G026100.1.p, Phpat.012G057400.1.p, Phpat.010G001000.1.p, Phpat.004G072800.1.p, Phpat.018G052700.1.p, Phpat.021G031600.1.p, Phpat.019G028500.1.p, Phpat.022G025100.1.p, Phpat.004G072500.1.p,	evm.model.contig_2279.7, evm.model.contig_444.31, evm.model.contig_3458.5, evm.model.contig_3637.2, evm.model.contig_2340.1, evm.model.contig_2108.1, evm.model.contig_2099.3, evm.model.contig_4404.25, evm.model.contig_2143.3, evm.model.contig_3409.1, evm.model.contig_545.15,	solexa3787575_1.r1.exp_1, solexa3797122_1.f1.exp_3, solexa291698_1.f1.exp_5, contig79327_1.exp_1, solexa1309736_1.exp_1, solexa3719116_1.exp_1, solexa3789285_1.exp_8, contig17870_3.r1.exp_5, solexa3723992_1.exp_14, solexa3511760_1.f1.exp_8, solexa3763240_1.f1.exp_2, solexa3806730_1.r1.exp_4, contig32240_1.exp_2, contig76330_1.exp_1, solexa1977864_1.exp_1, contig17870_3.r1.exp_6, solexa3733135_1.e…	YBR081C, YKR008W, YGR252W, YLR399C, YDL070W, YGR274C,	Tb927.10.8150, Tb927.11.10070, Tb927.10.7420,	TcCLB.506553.20, TcCLB.510719.70,	TVAG_344970, TVAG_348060, TVAG_056010, TVAG_440150, TVAG_311350, TVAG_127840, TVAG_312140, TVAG_364900, TVAG_304270, TVAG_301210, TVAG_466080, TVAG_291890, TVAG_308330, TVAG_103320, TVAG_091070, TVAG_214050, TVAG_101300, TVAG_474890, TVAG_341220, TVAG_103940, TVAG_340910, TVAG_497120, TVAG_051110, TVAG_428820, TVAG_218760, TVAG_454350, TVAG_256060, TVAG_308310, TVAG_314800, TVAG_496230, TVAG_1856…	23124612, 23127233, 23133899, 23131264, 23124304, 23126612, 23126945,
OG000071		65302, 69016, 71169, 60889, 71178, 31132, 63788,		BDET_06828, BDET_05011, BDET_02419, BDET_02418, BDET_02417, BDET_02420,	24089, 86586, 86811, 144738, 79176, 141870, 24855, 89893, 68358, 82311, 142269,	BS66805, BS08270, BS79120, BS66815, BS12190, BS91595, BS36510, BS61075, BS79115, BS35765, BS30590, BS26740, BS35755, BS55315, BS35760,	CHC_T00008790001_1,			CAOG_00110T0, CAOG_00110T1,	Cre06.g300500.t1.1, Cre01.g053450.t1.1,	27391587, 27387571,	DDB0191330, DDB0191294, DDB0307225,	EG_transcript_6481, EG_transcript_1776, EG_transcript_6240, EG_transcript_4249, EG_transcript_1202, EG_transcript_2160, EG_transcript_15588, EG_transcript_4859, EG_transcript_27767, EG_transcript_2001, EG_transcript_20350, EG_transcript_5008, EG_transcript_37124, EG_transcript_10274, EG_transcript_16275, EG_transcript_8088, EG_transcript_28222, EG_transcript_11716, EG_transcript_7248, EG_transcri…	D8LJ63_ECTSI, D7FR35_ECTSI, D7G9J2_ECTSI, D7FKK5_ECTSI, D8LQG0_ECTSI, D8LQF9_ECTSI, D7FLX0_ECTSI, D7FJ46_ECTSI, D7FXB1_ECTSI,	H696_05724T0, H696_00966T0, H696_01389T0,	GL50803_14367,	CCDS53426.1, CCDS1265.1, CCDS72977.1,			27347767, 27340530,	fgeneshHS_pg.scaffold_34000024, fgeneshNG_pg.scaffold_64000036, estExt_fgeneshNG_pg.C_550008, fgeneshNG_pg.scaffold_17000130, fgeneshNG_pg.scaffold_14000151, fgeneshNG_pg.scaffold_35000036, fgeneshNG_pg.scaffold_7000211, estExt_fgeneshNG_pg.C_800075, fgeneshHS_pg.scaffold_67000003, estExt_fgeneshNG_pg.C_570077, fgeneshNG_pg.scaffold_38000079, fgeneshNG_pg.scaffold_55000035, fgeneshNG_pg.scaffold_…	93452, 31861,			Phpat.008G081400.1.p,		solexa3803532_1.r1.exp_1, solexa3803532_1.f1.exp_1, contig21573_1.exp_6, solexa3726567_1.f1.exp_1, contig21573_1.exp_5, solexa424367_1.exp_1, solexa3805506_1.exp_9, contig33807_1.exp_1, solexa964566_1.f1.exp_2, solexa3805506_1.exp_8, solexa3776995_1.f1.exp_1, solexa3726567_1.f1.exp_2, solexa3805506_1.exp_10, solexa3745213_1.f1.exp_1,			TcCLB.507797.18,	TVAG_009020,	23124939, 23126058,
OG000072		6752, 16848, 8954, 16909, 54630, 22659, 24431, 22069, 30790, 23356, 6725, 36393, 16894, 35218, 23305, 66269, 24163, 16370, 34605, 7672, 8918, 30623, 17375, 17394, 8975, 33987, 28774, 6781, 11462, 8023, 16925, 8873, 8640, 29615, 8272, 17413, 21160, 17377, 17047, 8924, 71638, 65438, 30278, 27909, 21274,	AT3G21640.1, AT2G43560.1, AT3G12340.1, AT3G54010.1, AT4G39710.1, AT3G25220.1, AT5G48570.1, AT5G48580.1, AT5G05420.1, AT3G55520.1, AT5G64350.1, AT3G25230.2, AT1G58450.1, AT5G45680.1, AT4G25340.1,	BDET_04807, BDET_01625, BDET_02200, BDET_03972, BDET_01545, BDET_02456, BDET_02138,	87110, 136756, 87861, 68603, 85090, 142955, 48647, 58525, 87540, 33225, 143762, 79331, 89635, 143764, 90065, 51781, 46574, 49369, 90378, 87633, 35554, 46085, 26877, 136877, 90283,	BS29210, BS02820, BS33445, BS03610, BS65235, BS04340,	CHC_T00004312001_1, CHC_T00007696001_1, CHC_T00007958001_1, CHC_T00007730001_1, CHC_T00003821001_1, CHC_T00007310001_1, CHC_T00008322001_1, CHC_T00005215001_1,	CfaC1_24_1620, CfaC1_25_1480, CfaC1_KB217606_0110, CfaC1_27_1590, CfaC1_KB217715_0010, CfaC1_KB217698_0010, CfaC1_30_0320, CfaC1_KB217715_0020, CfaC1_18_1680,	CMD070C, CMO042C, CMH207C, CMH114C, CMP143C, CMH076C,	CAOG_02763T0, CAOG_00814T0, CAOG_05911T0, CAOG_01629T0, CAOG_04051T0, CAOG_01670T0, CAOG_08505T0, CAOG_04492T0, CAOG_00639T0,	Cre16.g675550.t1.2, Cre13.g586300.t1.2, Cre12.g530300.t1.2, Cre14.g616100.t1.1, Cre02.g092250.t1.2, Cre16.g675500.t1.2, Cre11.g478750.t1.2, Cre01.g017200.t1.2, Cre11.g478700.t1.2, Cre09.g398067.t1.1, Cre11.g479050.t1.2,	27386567, 27390868, 27386557, 27388794, 27394386, 27386880,	DDB0232264, DDB0233548, DDB0238002, DDB0233549, DDB0233865, DDB0307658, DDB0307747, DDB0233524, DDB0306383, DDB0307761,	EG_transcript_7487, EG_transcript_58446, EG_transcript_53567, EG_transcript_17363, EG_transcript_44802, EG_transcript_4457, EG_transcript_26083, EG_transcript_22128, EG_transcript_17765, EG_transcript_31043, EG_transcript_57335, EG_transcript_16625, EG_transcript_22910, EG_transcript_45178, EG_transcript_26848, EG_transcript_32888, EG_transcript_48153, EG_transcript_18030, EG_transcript_33249, EG…	D8LFF7_ECTSI, D7FKF2_ECTSI, D7FYG9_ECTSI, D7FP62_ECTSI, D8LST8_ECTSI, D7FZK9_ECTSI, D7FZ00_ECTSI, D7FLP0_ECTSI, D7G920_ECTSI, D7FV43_ECTSI, D8LT45_ECTSI, D7FQE6_ECTSI, D7FJR8_ECTSI, D7FVA7_ECTSI, D8LD21_ECTSI, D8LCA4_ECTSI, D7FR20_ECTSI, D8LB22_ECTSI, D7FTI7_ECTSI, D7FW67_ECTSI,	H696_00135T0,	GL50803_10450, GL50803_101339, GL50803_10570, GL50803_7246, GL50803_3643,	CCDS67130.1, CCDS44871.1, CCDS32961.1, CCDS13014.1, CCDS4808.1, CCDS32540.1, CCDS64670.1, CCDS8063.1, CCDS8033.1, CCDS12550.1, CCDS67133.1, CCDS8168.1, CCDS64623.1, CCDS67131.1, CCDS54996.1, CCDS5423.1, CCDS48007.1, CCDS77266.1, CCDS8773.1, CCDS47604.1, CCDS2280.1, CCDS9683.1, CCDS32539.1, CCDS8512.1, CCDS46462.1, CCDS64622.1, CCDS33153.1, CCDS1706.1, CCDS43595.1, CCDS67132.1, CCDS5439.1, CCDS114…	LbrM.29.1320, LbrM.19.1790, LbrM.35.0310, LbrM.22.1310, LbrM.10.0990, LbrM.19.1230,	LmjF.19.1530, LmjF.10.0890, LmjF.19.0970, LmjF.29.1240, LmjF.22.1430, LmjF.36.0230,	27341478, 27345235, 27343813, 27348390, 27346361, 27339038, 27348223, 27346403, 27347810, 27344975, 27342644, 27344244, 27341094,	fgeneshNG_pg.scaffold_40000157, estExt_fgeneshNG_pg.C_90163, estExt_fgeneshNG_pg.C_6400001, e_gw1.6.167.1, fgeneshNG_pg.scaffold_16000118, fgeneshHS_pg.scaffold_17000107, fgeneshNG_pg.scaffold_8000230, e_gw1.4.208.1, e_gw1.16.145.1, estExt_fgeneshNG_pm.C_240001, gw1.1.573.1,	14365, 89680, 2172, 27975, 36589, 88325, 26425, 9165, 30671, 39771, 27083, 26637, 42728, 41512, 35019, 31366,	LOC_Os11g05090.1, ChrUn.fgenesh.mRNA.20, LOC_Os09g01670.1, LOC_Os09g01650.1, LOC_Os08g41390.1, LOC_Os12g05090.1, LOC_Os01g68710.2, LOC_Os01g38229.1, LOC_Os05g38370.1, LOC_Os04g36890.1, LOC_Os02g28980.1, LOC_Os06g45340.1, LOC_Os01g62610.1, LOC_Os02g52290.1, LOC_Os01g38359.1, LOC_Os04g28420.1, LOC_Os09g12270.1, LOC_Os09g32526.1, LOC_Os08g42850.4, LOC_Os02g51570.1, LOC_Os01g38180.1, LOC_Os03g25140.1,	Pem.30.1640, Pem.1.2180, Pem.30.1130, Pem.15.2050, Pem.1.4890, Pem.6.2980,	Phpat.015G077700.1.p, Phpat.004G030700.1.p, Phpat.009G068800.1.p, Phpat.009G086700.1.p, Phpat.012G026500.1.p, Phpat.001G110400.1.p, Phpat.019G007200.1.p, Phpat.007G061200.1.p, Phpat.021G043500.1.p, Phpat.001G012500.1.p, Phpat.015G075500.1.p, Phpat.016G003400.1.p, Phpat.011G022800.1.p,	evm.model.contig_2174.7, evm.model.contig_2098.12, evm.model.contig_584.4, evm.model.contig_3427.1, evm.model.contig_3448.6, evm.model.contig_442.7, evm.model.contig_2503.3, evm.model.contig_2111.7, evm.model.contig_2045.10, evm.model.contig_454.20, evm.model.contig_3468.2,	solexa3450689_1.f1.exp_3, solexa3774605_1.f1.exp_4, solexa3786174_1.r1.exp_2, solexa3778821_1.f1.exp_1, contig24771_1.exp_4, solexa3159730_1.exp_5, solexa3751029_1.f1.exp_4, solexa1170826_1.exp_8, solexa203372_1.exp_11, solexa3803320_1.f1.exp_8, solexa3752962_1.f1.exp_1, solexa1170826_1.exp_7, solexa3751730_1.r1.exp_4, contig50834_1.exp_2, solexa3786365_1.f1.exp_6, solexa3748938_1.f1.exp_2, solex…	YML074C, YLR449W, YNL135C, YDR519W,	Tb927.10.15590, Tb927.7.3420, Tb927.10.4620, Tb927.10.15600, Tb927.10.16100,	TcCLB.511353.10, TcCLB.508323.84, TcCLB.508169.69,	TVAG_368970, TVAG_140950, TVAG_435000, TVAG_292580, TVAG_428320, TVAG_122330, TVAG_062070, TVAG_413760, TVAG_050070, TVAG_426610, TVAG_476140,	23138956, 23128967, 23135653, 23124925, 23138518, 23125613, 23128274, 23127653, 23133371, 23126086,
OG000073		66718,	AT2G43840.2, AT1G05675.1, AT3G53160.1, AT1G64920.1, AT3G46680.1, AT1G51210.1, AT5G17030.1, AT3G46670.1, AT5G66690.1, AT1G64910.1, AT2G31750.1, AT1G01420.1, AT2G30140.1, AT4G15270.1, AT1G01390.1, AT2G36770.1, AT1G78270.1, AT1G22370.2, AT3G46660.1, AT5G26310.1, AT5G17040.1, AT3G55700.1, AT5G05900.1, AT5G05890.1, AT2G18560.1, AT4G14090.1, AT4G34138.1, AT1G05560.1, AT3G46650.1, AT4G15550.1, AT3G21800…		30693,	BS87175, BS87185c, BS88210,		CfaC1_11_0550,			Cre07.g322884.t1.2, Cre09.g406750.t1.1,	27387256, 27393167, 27392052, 27387078, 27394582, 27387469, 27387066,			D8LNA1_ECTSI, D7FVF1_ECTSI,			CCDS33403.1, CCDS2505.1, CCDS2510.1, CCDS77925.1, CCDS2509.1, CCDS2506.1, CCDS75137.1, CCDS3526.1, CCDS43234.1, CCDS33404.1, CCDS3913.1, CCDS3529.1, CCDS3914.1, CCDS3527.1, CCDS75135.1, CCDS54841.1, CCDS3528.1, CCDS75136.1, CCDS33402.1, CCDS54842.1, CCDS33405.1, CCDS77924.1, CCDS2507.1, CCDS58902.1, CCDS3705.1, CCDS56330.1, CCDS3523.1, CCDS56331.1, CCDS3525.1, CCDS3524.1, CCDS2508.1, CCDS58901.1,	LbrM.14.0480,	LmjF.14.0470,		fgeneshNG_pg.scaffold_39000023, estExt_fgeneshNG_pg.C_720011, fgeneshNG_pg.scaffold_4000162, fgeneshHS_pg.scaffold_73000038,		LOC_Os07g30369.1, LOC_Os09g34230.1, LOC_Os05g45140.1, LOC_Os05g42070.1, LOC_Os01g08100.1, LOC_Os02g37690.1, LOC_Os10g18480.1, LOC_Os04g25370.1, LOC_Os02g11670.1, LOC_Os10g03320.1, LOC_Os02g14540.1, LOC_Os04g25440.1, LOC_Os07g13800.1, LOC_Os01g53380.1, LOC_Os06g17120.1, LOC_Os12g37510.1, LOC_Os02g36830.1, LOC_Os01g53420.1, LOC_Os07g13940.1, LOC_Os02g36840.1, LOC_Os06g39330.1, LOC_Os08g31200.1, LOC…		Phpat.012G073700.1.p, Phpat.016G085200.1.p, Phpat.011G017800.1.p, Phpat.001G024500.1.p, Phpat.014G057300.1.p, Phpat.006G007300.1.p, Phpat.023G041000.1.p, Phpat.002G005600.1.p, Phpat.005G071600.1.p, Phpat.010G041700.1.p, Phpat.016G020300.1.p, Phpat.027G025600.1.p, Phpat.006G037500.1.p, Phpat.026G032300.1.p, Phpat.012G066600.1.p, Phpat.020G060000.1.p, Phpat.004G048100.1.p,	evm.model.contig_2179.7,				TcCLB.510761.76, TcCLB.508089.20,
OG000074					75100, 67545, 128367, 137110, 86738, 73981, 136175, 144383, 144381, 137311, 143013, 136892, 128375, 64790, 130371, 130373, 143014, 130372, 134768, 137310, 127224, 144382, 134767, 87971, 128374,	BS13830, BS78480,				CAOG_02622T0, CAOG_01585T0, CAOG_06713T0,	Cre12.g524750.t1.2,		DDB0347764, DDB0205707,	EG_transcript_2445,				CCDS9116.1,				fgeneshHS_pg.scaffold_3000206, fgeneshNG_pg.scaffold_26000066, fgeneshHS_pg.scaffold_24000072, fgeneshHS_pg.scaffold_37000026, fgeneshNG_pg.scaffold_45000053,										TVAG_RG_DS113600_2, TVAG_RG_DS113294_14, TVAG_RG_DS124839_1, TVAG_RG_DS114279_1, TVAG_RG_DS113290_14, TVAG_RG_DS113180_34, TVAG_RG_DS113184_27, TVAG_RG_DS127229_1, TVAG_RG_DS120367_1, TVAG_RG_DS114190_4, TVAG_RG_DS142775_1, TVAG_RG_DS113616_1, TVAG_RG_DS113295_12, TVAG_RG_DS144004_1, TVAG_RG_DS116649_1, TVAG_RG_DS113324_1, TVAG_RG_DS123594_1, TVAG_RG_DS114083_1, TVAG_RG_DS136544_1, TVAG_RG_DS1503…	23127634, 23132166, 23127605, 23137500,
OG000075					56671,		CHC_T00003753001_1,																				evm.model.contig_746.2,	solexa3771982_1.exp_1, solexa3789810_1.exp_1, solexa3756495_1.exp_8, solexa3782837_1.f1.exp_1, solexa3727327_2.f1.exp_3, solexa3735017_1.exp_2, solexa3753227_1.exp_1, contig73906_1.exp_4, solexa3726249_1.exp_1, solexa3748039_1.exp_3, solexa3789895_1.exp_1, solexa3727864_1.exp_1, solexa3767177_1.exp_1, solexa3747515_1.exp_1, solexa3734016_1.r1.exp_1, contig105150_1.exp_1, solexa3743828_1.exp_1, so…				TVAG_142250, TVAG_388150,
OG000076																																TVAG_RG_DS130481_1, TVAG_RG_DS134577_1, TVAG_RG_DS113414_16, TVAG_RG_DS113330_1, TVAG_RG_DS114152_3, TVAG_RG_DS113215_9, TVAG_RG_DS134210_1, TVAG_RG_DS121228_1, TVAG_RG_DS113242_13, TVAG_RG_DS150376_1, TVAG_RG_DS123869_1, TVAG_RG_DS121859_1, TVAG_RG_DS150745_1, TVAG_RG_DS127825_1, TVAG_RG_DS151654_1, TVAG_RG_DS131344_1, TVAG_RG_DS141266_1, TVAG_RG_DS126878_1, TVAG_RG_DS126604_1, TVAG_RG_DS136197_…
OG000077		17050, 7884, 37580, 9512, 19379, 18118, 17032, 23768, 8050, 59045, 8394, 17670, 69946, 17856, 17170, 52735, 9764, 34623,	AT4G05050.1, AT5G25270.1, AT1G11980.1, AT3G62250.1, AT1G65350.1, AT1G23410.1, AT2G36170.1, AT2G35635.1, AT4G02890.3, AT3G52590.1, AT1G31340.1, AT5G03240.1, AT4G05320.2, AT1G53930.1, AT5G37640.1, AT1G53950.1, AT5G20620.1, AT3G09790.1, AT1G55060.1, AT2G47110.1,	BDET_05046, BDET_05316, BDET_00762, BDET_05714, BDET_04474,	55557, 27394, 53597, 68430, 126124, 50202, 51387, 46610, 52846, 33962, 77490, 51942, 44596, 47445, 50860, 32975, 86593, 128778, 70850, 78226, 86080, 37766, 32874, 27928, 36190, 47355, 46016, 56023, 64956, 36102, 125878, 91433, 42651, 92238,	BS15305, BS07810, BS18300, BS05340, BS01700, BS55365, BS82160,	CHC_T00010349001_1, CHC_T00005819001_1,	CfaC1_12_1330, CfaC1_34_3410, CfaC1_11_1540, CfaC1_KB217647_0030, CfaC1_33_3470,	CMK296C, CMN125C, CML042C, CMC045C,	CAOG_00620T0, CAOG_01293T1, CAOG_05242T0, CAOG_03260T0, CAOG_03509T0, CAOG_03184T0, CAOG_08398T0, CAOG_06522T0, CAOG_01293T0,	Cre08.g382689.t1.2, Cre13.g563600.t1.1, Cre01.g037500.t1.2, Cre06.g273600.t1.2, Cre03.g173600.t1.2, Cre08.g382700.t1.1, Cre07.g322100.t1.1, Cre11.g467567.t1.1, Cre12.g554750.t1.2, Cre01.g007051.t1.2, Cre08.g382716.t1.1, Cre09.g396400.t1.2,	27393351, 27386795, 27390155, 27394397, 27393995, 27392230, 27391298, 27390429, 27385680,	DDB0201651, DDB0214925, DDB0238041, DDB0238751, DDB0238754, DDB0214929, DDB0191355, DDB0238755, DDB0214921, DDB0214920, DDB0238742, DDB0238741, DDB0233885,	EG_transcript_69334, EG_transcript_12396, EG_transcript_55709, EG_transcript_35776, EG_transcript_4539, EG_transcript_4766, EG_transcript_33029, EG_transcript_27065,	D8LC60_ECTSI, D8LU48_ECTSI, D8LJ71_ECTSI, D7FWC9_ECTSI, D8LTN8_ECTSI, D7FKZ7_ECTSI, D8LC68_ECTSI, D8LE80_ECTSI, D8LS65_ECTSI, D8LIW2_ECTSI,	H696_00247T0, H696_04837T0, H696_02021T0,	GL50803_16298, GL50803_5665, GL50803_7110, GL50803_9219,	CCDS9621.1, CCDS9260.1, CCDS6.1, CCDS33202.1, CCDS12382.1, CCDS11177.1,	LbrM.31.2110, LbrM.31.2290, LbrM.20.1620, LbrM.09.0640, LbrM.31.2130, LbrM.35.0720, LbrM.14.1440, LbrM.26.2680, LbrM.35.3760,	LmjF.31.1900, LmjF.14.1270, LmjF.31.2030, LmjF.34.2125, LmjF.36.3530, LmjF.36.0600,	27345129, 27349097, 27341856, 27339273, 27342379,	fgeneshNG_pm.scaffold_20000005, estExt_fgeneshHS_pm.C_270001, fgeneshHS_pm.scaffold_48000002, fgeneshNG_pg.scaffold_41000141, e_gw1.28.139.1, e_gw1.16.167.1, estExt_fgeneshNG_pm.C_790007, estExt_fgeneshNG_pm.C_740001, e_gw1.10.147.1, fgeneshHS_pm.scaffold_42000002, fgeneshHS_pm.scaffold_84000002, e_gw1.30.142.1, fgeneshHS_pm.scaffold_87000002, e_gw1.28.103.1, fgeneshNG_pg.scaffold_60000038, fgene…	32483, 16428, 26775, 29162, 40601,	LOC_Os06g44080.1, LOC_Os09g31019.1, LOC_Os05g42424.1, LOC_Os08g08790.1, LOC_Os07g30990.1, LOC_Os04g53620.1, LOC_Os10g34990.1, LOC_Os09g39500.1, LOC_Os05g06770.1, LOC_Os07g30640.1, LOC_Os12g17840.1, LOC_Os09g25320.1, LOC_Os01g45400.1, LOC_Os05g38310.1, LOC_Os10g33620.1, LOC_Os09g31031.1, LOC_Os01g22490.1, LOC_Os08g08760.1, LOC_Os03g59370.1, LOC_Os10g39590.1, LOC_Os03g13170.1, LOC_Os09g27930.1, LOC…	Pem.23.1570, Pem.1.5230, Pem.6.1840, Pem.4.1230,	Phpat.025G047100.1.p, Phpat.003G105700.1.p, Phpat.019G031100.1.p, Phpat.018G007800.1.p, Phpat.019G059800.1.p, Phpat.025G024700.1.p, Phpat.020G084400.1.p, Phpat.012G018900.1.p, Phpat.024G001400.1.p, Phpat.008G049400.1.p, Phpat.004G043300.1.p, Phpat.010G094900.1.p, Phpat.004G072200.1.p, Phpat.003G100600.1.p, Phpat.012G065500.1.p, Phpat.002G055100.1.p, Phpat.012G018700.1.p, Phpat.018G007700.1.p, Php…	evm.model.contig_3445.1, evm.model.contig_2055.11, evm.model.contig_2095.2, evm.model.contig_2285.8, evm.model.contig_510.13,	solexa3744068_1.exp_1, contig97408_1.r1.exp_3, solexa3775250_1.f1.exp_2, solexa3757236_1.f1.exp_10, contig18238_1.exp_2, solexa3745009_1.exp_5, solexa3725411_1.f1.exp_4, solexa3803188_1.f1.exp_1, solexa3728358_1.exp_3, solexa3745855_1.exp_11, solexa3752861_1.f1.exp_1, solexa3782842_1.f1.exp_1, contig120950_1.exp_4, contig33590_1.exp_1, solexa3804204_1.r1.exp_3, solexa302336_1.exp_22, solexa372242…	YLR167W, YKR094C, YIL148W, YDR139C, YMR276W, YLL039C,	Tb927.7.3680, Tb927.11.4130, Tb927.11.9920, Tb927.10.5030, Tb927.4.2540,	TcCLB.510409.39, TcCLB.506655.20, TcCLB.447255.4, TcCLB.510293.40, TcCLB.506737.70, TcCLB.507483.4,	TVAG_478140, TVAG_159980, TVAG_441960, TVAG_331660, TVAG_031870, TVAG_120440, TVAG_055640, TVAG_006910, TVAG_139740, TVAG_057850, TVAG_452780, TVAG_184150, TVAG_069570, TVAG_120290, TVAG_276370, TVAG_462990, TVAG_264700, TVAG_184180, TVAG_457430, TVAG_174180, TVAG_019240, TVAG_184170, TVAG_133150, TVAG_174190, TVAG_110140, TVAG_384600, TVAG_099190, TVAG_184140, TVAG_141620, TVAG_110540, TVAG_1204…	23137055, 23130788, 23128619, 23138664, 23133239, 23130365, 23130063, 23130526,
OG000078		59775, 25773, 29718, 8151, 25908, 60342, 17754, 16500, 60117, 59966, 59731, 24699, 71566, 59816,	AT5G44340.1, AT1G50010.1, AT5G12250.1, AT5G19770.1, AT2G29550.1, AT1G04820.1, AT1G75780.1, AT5G19780.1, AT5G62700.1, AT5G62690.1, AT4G14960.2, AT1G20010.1, AT5G23860.1, AT4G20890.1, AT1G64740.1,	BDET_00601, BDET_00078, BDET_03470, BDET_05635, BDET_03471,	50886, 77054, 50422, 58590, 92669, 43260, 92827, 57299, 48500,	BS68495, BS40435, BS59705, BS93820, BS18440, BS86625, BS70580, BS86345, BS18445,	CHC_T00008870001_1, CHC_T00008909001_1, CHC_T00008699001_1, CHC_T00004301001_1,	CfaC1_16_2100, CfaC1_AODS01003159_2500,	CMT504C, CMN263C,	CAOG_03516T0, CAOG_06901T0, CAOG_03517T0,	Cre12.g549550.t1.2, Cre04.g216850.t1.2, Cre12.g542250.t1.1, Cre03.g190950.t1.2,	27393157, 27386380, 27391186, 27393208,	DDB0191380, DDB0306347, DDB0191169,	EG_transcript_14010, EG_transcript_10562, EG_transcript_68292,	D7FNQ3_ECTSI, D7FNQ4_ECTSI, D8LIS2_ECTSI, D8LIS3_ECTSI, D8LPR8_ECTSI, D7G923_ECTSI, D7FRB0_ECTSI,	H696_01700T0, H696_01409T0,	GL50803_103676, GL50803_136021, GL50803_136020, GL50803_112079, GL50803_101291,	CCDS78124.1, CCDS33290.1, CCDS4484.1, CCDS13475.1, CCDS7066.2, CCDS9284.1, CCDS12168.1, CCDS2158.1, CCDS58226.1, CCDS4485.1, CCDS7039.1, CCDS13751.1, CCDS10988.1, CCDS2438.1, CCDS8781.1, CCDS31792.1, CCDS8782.1, CCDS63131.1, CCDS58227.1, CCDS11858.1, CCDS56012.1, CCDS4687.1, CCDS54495.1, CCDS53491.1, CCDS7051.1, CCDS77153.1, CCDS76556.1,	LbrM.33.0920, LbrM.13.0200, LbrM.33.0930, LbrM.21.2150, LbrM.29.2700, LbrM.33.0990, LbrM.33.0960, LbrM.13.0190, LbrM.33.0950, LbrM.33.1010,	LmjF.33.0820, LmjF.33.0796, LmjF.13.0320, LmjF.13.0350, LmjF.13.0390, LmjF.33.0812, LmjF.13.0300, LmjF.13.0280, LmjF.13.0290, LmjF.33.0804, LmjF.13.0380, LmjF.13.0330, LmjF.33.0798, LmjF.33.0806, LmjF.33.0819, LmjF.13.0360, LmjF.33.0802, LmjF.33.0792, LmjF.21.1860, LmjF.33.0794, LmjF.33.0808, LmjF.13.0340, LmjF.13.0310, LmjF.33.0814, LmjF.33.0810, LmjF.08.1230, LmjF.33.0818, LmjF.13.0370, LmjF.33…	27343237, 27341951, 27348913,	fgeneshHS_pm.scaffold_74000003, fgeneshHS_kg.scaffold_53000002, fgeneshHS_pg.scaffold_2000003, estExt_Genewise1.C_250017, estExt_fgeneshHS_kg.C_810001, estExt_fgeneshHS_pm.C_190009, estExt_fgeneshHS_kg.C_110005, fgeneshHS_pg.scaffold_67000035, fgeneshHS_pm.scaffold_65000004, estExt_fgeneshNG_pm.C_850003, fgeneshNG_pg.scaffold_45000103, estExt_fgeneshHS_pm.C_640003, fgeneshHS_pm.scaffold_47000005,…	28827, 12139, 33239, 26788,	LOC_Os03g45920.1, LOC_Os03g56810.1, LOC_Os11g14220.1, LOC_Os03g11970.1, LOC_Os06g46000.1, LOC_Os07g38730.1, LOC_Os03g51600.1, LOC_Os03g01530.1, LOC_Os01g59150.1, LOC_Os01g18050.1, LOC_Os02g07060.1, LOC_Os05g34170.2,	Pem.3.1580, Pem.1.1720,	Phpat.006G026400.1.p, Phpat.023G078700.1.p, Phpat.005G073500.1.p, Phpat.021G061100.1.p, Phpat.008G010300.1.p, Phpat.012G051900.1.p, Phpat.013G037200.1.p, Phpat.004G006900.1.p, Phpat.009G070800.1.p, Phpat.025G005100.1.p, Phpat.011G051000.1.p, Phpat.003G020900.1.p, Phpat.002G108500.1.p, Phpat.014G067600.1.p, Phpat.011G038300.1.p, Phpat.016G023500.1.p, Phpat.005G074700.1.p, Phpat.004G007000.1.p, Php…	evm.model.contig_448.6, evm.model.contig_2073.5,	solexa2648706_1.f1.exp_6, contig07464_1.exp_2, contig83898_1.exp_6, solexa3732410_1.exp_17, solexa3741960_1.f1.exp_2, solexa3755300_1.r1.exp_6, solexa3727856_1.exp_1, solexa3781609_1.f1.exp_3, contig72257_1.exp_7, solexa3793792_1.r1.exp_3, solexa611509_3.r1.exp_3, solexa3761884_1.f1.exp_3, solexa3747077_1.exp_1, solexa3713876_1.exp_1, solexa3800902_1.exp_3, solexa3714096_1.r1.exp_1, solexa3745734…	YML124C, YFL037W, YML085C,	Tb927.1.2370, Tb927.1.2330, Tb927.1.2390, Tb927.1.2380, Tb927.1.2360, Tb927.1.2340, Tb927.1.2410, Tb927.1.2350, Tb927.1.2400,	TcCLB.506563.40,	TVAG_206890, TVAG_034440, TVAG_196270, TVAG_148400, TVAG_523980, TVAG_148390, TVAG_456920, TVAG_008680, TVAG_467840, TVAG_289290, TVAG_289280, TVAG_184510, TVAG_338530, TVAG_360870, TVAG_525430, TVAG_448390, TVAG_519620, TVAG_043330, TVAG_062880, TVAG_359090, TVAG_200200, TVAG_073810, TVAG_448410, TVAG_024080, TVAG_345420, TVAG_312330, TVAG_073800,	23128464, 23128446, 23136785, 23136152,
OG000079		36837, 15090, 16416, 60888, 62224, 61474, 61549, 16299, 72809, 23951, 24073,	AT1G12270.1, AT4G08320.2, AT3G14950.1, AT4G12400.2, AT5G10090.1, AT1G56440.2, AT1G53300.1, AT1G62740.1, AT4G30480.2, AT1G78120.1, AT3G58620.1, AT1G04190.1, AT2G42580.1, AT3G17670.2, AT5G65160.1,	BDET_02897, BDET_03495, BDET_08695, BDET_04433, BDET_03461, BDET_08157,	145549, 130226, 77145, 76250, 72434, 74320, 88138, 144072, 87975, 73629, 83148, 78878, 80799, 83526, 48632, 24258, 144746,	BS06555, BS31105, BS69035, BS17805c, BS82235, BS66445, BS07170, BS91025, BS12590, BS57725, BS48450,	CHC_T00009160001_1, CHC_T00008044001_1, CHC_T00002243001_1, CHC_T00005717001_1,	CfaC1_KB217631_0030, CfaC1_KB217631_0020, CfaC1_30_2470, CfaC1_31_5050, CfaC1_27_1900, CfaC1_30_0140, CfaC1_27_2040, CfaC1_33_5320, CfaC1_29_3000,	CMC181C, CMP187C, CMR299C,	CAOG_03651T0, CAOG_03718T0, CAOG_03979T0, CAOG_00645T0, CAOG_07694T0, CAOG_01061T0, CAOG_07694T1,	Cre03.g189950.t1.2, Cre02.g075100.t2.1, Cre02.g084900.t1.2, Cre16.g674534.t1.1, Cre02.g106850.t1.2, Cre02.g114850.t1.2, Cre17.g716850.t1.1, Cre12.g556100.t1.2, Cre02.g096601.t1.1,	27388560, 27392350, 27388555, 27389213, 27391495, 27392260, 27385992, 27393114, 27386227, 27392493,	DDB0307756, DDB0308993, DDB0306076, DDB0309125, DDB0237971, DDB0237783, DDB0308142, DDB0238179,	EG_transcript_9217, EG_transcript_1817, EG_transcript_3497, EG_transcript_22855, EG_transcript_70219, EG_transcript_25413, EG_transcript_7121, EG_transcript_7916, EG_transcript_29468, EG_transcript_13176, EG_transcript_21977, EG_transcript_12531, EG_transcript_3734, EG_transcript_26456, EG_transcript_3912, EG_transcript_17578, EG_transcript_16306, EG_transcript_22585, EG_transcript_50811, EG_tran…	D7FQ24_ECTSI, D7FV51_ECTSI, D7FLG0_ECTSI, D7FMZ5_ECTSI, D8LSQ2_ECTSI, D7FPF1_ECTSI, D7G815_ECTSI, D7FN86_ECTSI, D8LRZ0_ECTSI, D7G8F8_ECTSI, D7G6Y9_ECTSI, D8LS26_ECTSI, D7FVD0_ECTSI,	H696_00240T0, H696_02490T0, H696_04609T0, H696_04610T0, H696_06149T0,	GL50803_2198, GL50803_7287, GL50803_5949, GL50803_21498, GL50803_15148, GL50803_104994, GL50803_27310,	CCDS4738.1, CCDS8058.1, CCDS8360.2, CCDS53782.1, CCDS13340.1, CCDS33807.1, CCDS53783.1, CCDS42701.1, CCDS12094.1, CCDS14013.1, CCDS60827.1, CCDS34930.1, CCDS8753.1, CCDS3988.1, CCDS60828.1, CCDS4348.1,	LbrM.35.0120, LbrM.20.3430, LbrM.08.0880, LbrM.30.2700, LbrM.34.4840, LbrM.35.2300, LbrM.27.2600, LbrM.02.0570,	LmjF.36.0070, LmjF.27.2390, LmjF.30.2740, LmjF.34.3820, LmjF.02.0590, LmjF.35.4880, LmjF.36.2070, LmjF.08.1110,	27347991, 27347203, 27347826, 27344361, 27341138, 27340985, 27343171, 27339971, 27339264, 27344010, 27347139,	fgeneshNG_pg.scaffold_25000027, gw1.1.441.1, estExt_fgeneshHS_pg.C_80158, fgeneshHS_pg.scaffold_5000065, fgeneshHS_pg.scaffold_28000065, estExt_fgeneshNG_pg.C_810067, estExt_fgeneshNG_pg.C_710068,	10507, 39880, 16849, 93891, 29097, 43199, 29575, 33472, 45893, 41479, 38427, 10519, 34214, 24511,	LOC_Os12g41190.1, LOC_Os06g06450.1, LOC_Os05g50990.1, LOC_Os05g11990.1, LOC_Os02g51730.1, LOC_Os04g59394.1, LOC_Os01g42960.1, LOC_Os03g10980.1, LOC_Os08g13640.1, LOC_Os03g47720.1, LOC_Os02g43020.1, LOC_Os04g45480.1, LOC_Os10g34540.1, LOC_Os04g57780.1, LOC_Os08g02140.2, LOC_Os12g43940.1, LOC_Os05g03910.1, LOC_Os05g31056.1, LOC_Os01g07980.1, LOC_Os02g29130.1, LOC_Os06g06760.1,	Pem.2.1980, Pem.2.7220, Pem.5.1970, Pem.1.4750, Pem.16.1110, Pem.25.1160, Pem.1.6460, Pem.11.1090,	Phpat.007G036100.1.p, Phpat.009G054100.1.p, Phpat.017G006100.1.p, Phpat.001G057600.1.p, Phpat.005G061100.1.p, Phpat.011G103800.1.p, Phpat.006G035800.1.p, Phpat.024G064600.1.p, Phpat.011G075600.1.p, Phpat.003G060900.1.p, Phpat.013G079200.1.p, Phpat.004G093700.1.p, Phpat.007G093800.1.p, Phpat.008G044100.1.p,	evm.model.contig_508.5, evm.model.contig_3509.11, evm.model.contig_3468.12, evm.model.contig_2030.10, evm.model.contig_2044.11, evm.model.contig_2035b.14, evm.model.contig_2119.2,	solexa3788083_1.r1.exp_10, solexa3767310_1.exp_1, contig08864_1.exp_2, solexa1516091_1.exp_1, solexa157334_1.exp_1, solexa3740326_1.exp_11, solexa3787979_1.exp_1, solexa3754989_1.r1.exp_2, contig28593_1.exp_2, solexa3302076_1.exp_4, solexa3797431_1.f1.exp_1, solexa3734427_1.f1.exp_1, solexa51688_1.f1.exp_6, solexa3751038_1.r1.exp_1, solexa3777437_1.f1.exp_10, solexa3787686_1.exp_3, contig32930_1.…	YOR007C, YBR155W, YHR117W, YOR027W, YNL121C, YCR060W,	Tb927.10.4450, Tb927.4.920, Tb927.2.5150, Tb10.v4.0035, Tb927.6.4000, Tb927.5.2940, Tb927.2.2880, Tb927.10.6570, Tb927.9.9630,	TcCLB.510291.7, TcCLB.509127.110, TcCLB.511737.10, TcCLB.511627.100, TcCLB.506885.320, TcCLB.509381.10, TcCLB.509757.30,	TVAG_220990, TVAG_190500, TVAG_129620, TVAG_140980, TVAG_429750, TVAG_069560, TVAG_266840, TVAG_283200, TVAG_423170, TVAG_436240, TVAG_044480, TVAG_390540, TVAG_315350, TVAG_015860,	23125648, 23130132, 23134792, 23136755, 23132202, 23132851, 23126541, 23137482, 23129447, 23134989, 23132012,
OG000080		27109, 26890, 1914, 27515, 18244, 1835, 2245, 28201, 18763, 67449, 63936, 66855, 63015, 68222, 68947, 66691, 71194,	AT4G04750.1, AT5G27360.1, AT1G79820.1, AT1G54730.2, AT1G30220.1, AT3G05400.1, AT1G08920.2, AT5G16150.1, AT5G26340.1, AT3G05960.1, AT1G08890.1, AT2G48020.2, AT1G08900.1, AT4G36670.1, AT5G61520.1, AT4G04760.1, AT4G21480.1, AT3G18830.1, AT5G17010.1, AT1G11260.1, AT4G35300.1, AT3G51490.2, AT2G43330.1, AT1G67300.2, AT1G77210.1, AT5G27350.1, AT4G16480.1, AT3G05150.1, AT5G26250.1, AT2G18480.1, AT2G35740…		125455, 84782, 131627, 132619, 146094, 74431, 125666, 34083, 79514, 70807, 20828, 91097, 66286, 80152, 77397, 88116, 80146, 145034, 29039, 88840,	BS54235,	CHC_T00007330001_1,	CfaC1_27_0730,	CMK066C,	CAOG_05104T0, CAOG_08156T0, CAOG_06766T0,	Cre03.g206800.t1.1, Cre17.g740470.t1.1, Cre17.g740430.t1.1,	27385947, 27394840, 27388020, 27393733, 27385853, 27390422, 27392880, 27390167, 27389673, 27385650, 27390896, 27392127, 27392103, 27392032, 27393963, 27387804, 27390245, 27385974, 27389027,	DDB0238519, DDB0304399, DDB0305096, DDB0215383, DDB0238572,	EG_transcript_7713, EG_transcript_9149, EG_transcript_8915, EG_transcript_24931, EG_transcript_9111, EG_transcript_10242, EG_transcript_7474, EG_transcript_8045, EG_transcript_7873, EG_transcript_5969,	D7FTG6_ECTSI, D7FN74_ECTSI, D8LLZ6_ECTSI, D7G798_ECTSI, D8LJ49_ECTSI, D7G3V2_ECTSI, D8LRZ1_ECTSI, D8LJU5_ECTSI, D7FRY3_ECTSI, D7G0P8_ECTSI,	H696_00753T0, H696_04647T0,	GL50803_5164, GL50803_11540,	CCDS66301.1, CCDS8585.1, CCDS44054.1, CCDS8736.2, CCDS3406.1, CCDS8586.1, CCDS3407.1, CCDS65138.1, CCDS99.1, CCDS5169.1, CCDS3215.1, CCDS74828.1, CCDS477.1, CCDS33616.1, CCDS75903.1, CCDS66302.1, CCDS13818.1, CCDS98.2, CCDS6975.1, CCDS48052.1, CCDS13402.1, CCDS66300.1, CCDS11097.1, CCDS46673.1, CCDS6870.1,	LbrM.24.0690,	LmjF.24.0680,	27343180, 27340772, 27345795, 27348478, 27339298, 27347959, 27343751, 27348986,	estExt_fgeneshHS_pg.C_70043, estExt_fgeneshNG_pg.C_140169, fgeneshNG_pg.scaffold_645000001,	52000, 41151, 28563, 3240, 35010, 34203, 30357,	LOC_Os07g39350.1, LOC_Os06g04900.1, LOC_Os01g38680.1, LOC_Os05g32900.1, LOC_Os03g24860.1, LOC_Os11g40540.1, LOC_Os07g03910.1, LOC_Os04g58230.1, LOC_Os11g41840.1, LOC_Os04g37980.1, LOC_Os02g17500.3, LOC_Os12g04640.1, LOC_Os09g23110.1, LOC_Os10g41190.1, LOC_Os07g05640.1, LOC_Os02g36414.1, LOC_Os10g13440.1, LOC_Os12g32760.1, LOC_Os11g38160.1, LOC_Os04g38026.1, LOC_Os07g10590.1, LOC_Os03g10090.1, LOC…	Pem.9.1500,	Phpat.003G084600.1.p, Phpat.008G091800.1.p, Phpat.025G049900.1.p, Phpat.009G064500.1.p, Phpat.022G030800.1.p, Phpat.007G029700.1.p, Phpat.008G026300.1.p, Phpat.015G012100.1.p, Phpat.026G015900.1.p, Phpat.024G076500.1.p, Phpat.020G006100.1.p, Phpat.021G009500.1.p, Phpat.022G079600.1.p, Phpat.018G003300.1.p, Phpat.016G095600.1.p, Phpat.015G043400.1.p, Phpat.008G026200.1.p, Phpat.009G017100.1.p, Php…	evm.model.contig_2279.4, evm.model.contig_493.15, evm.model.contig_3385.17,	solexa3723807_1.exp_1, solexa3774770_1.exp_5,	YNL318C, YDL194W, YMR011W, YGL104C, YFL040W, YDR536W, YDR387C, YJL219W, YOL156W, YNR072W, YDR342C, YOL103W, YEL069C, YDL245C, YHR092C, YDR343C, YDR345C, YJL214W, YDL138W, YLR081W, YJR158W, YHR096C, YFL011W, YDL199C, YDR497C, YHR094C, YBR241C,	Tb927.11.5350,	TcCLB.504125.100,	TVAG_354420, TVAG_393480, TVAG_039970, TVAG_345280, TVAG_038270, TVAG_108520, TVAG_411900, TVAG_191700, TVAG_039960, TVAG_515190, TVAG_515180, TVAG_193600, TVAG_247420, TVAG_014120, TVAG_037050, TVAG_565650, TVAG_402410, TVAG_244100, TVAG_360160, TVAG_216150, TVAG_416910, TVAG_490090, TVAG_191720, TVAG_477150, TVAG_214810, TVAG_495680, TVAG_415030, TVAG_102710, TVAG_354270, TVAG_332040, TVAG_4491…	23126658, 23135146,
OG000081		19545, 64829, 1964, 24430, 64757, 20577, 64742, 61559, 68673,	AT3G56200.1, AT3G30390.1, AT5G38820.1, AT2G40420.1, AT1G80510.1,	BDET_00023, BDET_07848, BDET_08382,	136100, 72188, 76377, 21035, 88561, 137729, 86039, 20568, 136743, 75526,	BS43130, BS18815, BS15940, BS75290, BS00645, BS47210, BS12065, BS58405, BS00640, BS30890, BS15930,	CHC_T00001796001_1,	CfaC1_34_1430, CfaC1_35_4180, CfaC1_34_1400, CfaC1_34_0580, CfaC1_09_1640, CfaC1_34_1450, CfaC1_30_0530, CfaC1_34_2810, CfaC1_KB217510_0040, CfaC1_31_5600, CfaC1_34_2820, CfaC1_KB217510_0620, CfaC1_KB217510_0570, CfaC1_KB217782_0020, CfaC1_AODS01003067_0010, CfaC1_34_2830, CfaC1_34_0750, CfaC1_KB217661_0020, CfaC1_20_1830, CfaC1_KB217802_0010, CfaC1_32_3340, CfaC1_34_0560, CfaC1_KB217510_0560, Cf…		CAOG_07515T0, CAOG_02070T0, CAOG_09388T0, CAOG_01365T1, CAOG_07937T0, CAOG_01365T0, CAOG_02979T0, CAOG_07901T0,	Cre02.g115300.t1.1, Cre02.g145700.t1.2, Cre06.g264450.t1.2, Cre02.g112000.t1.1, Cre02.g145750.t1.1,	27391093, 27395059, 27385693, 27388769,		EG_transcript_7318, EG_transcript_7468, EG_transcript_10285, EG_transcript_10986, EG_transcript_10153, EG_transcript_15399, EG_transcript_9026, EG_transcript_9931, EG_transcript_13777, EG_transcript_10414, EG_transcript_9696, EG_transcript_15048, EG_transcript_13929, EG_transcript_8425, EG_transcript_9627, EG_transcript_12398,	D8LFS5_ECTSI, D7FZR9_ECTSI, D7FW38_ECTSI, D7G1F5_ECTSI, D8LPT6_ECTSI, D7FH68_ECTSI, D8LM06_ECTSI, D8LFS4_ECTSI, D7FJZ0_ECTSI,	H696_04581T0, H696_05600T0, H696_01769T0,	GL50803_7909, GL50803_95904, GL50803_16283, GL50803_17214, GL50803_8523, GL50803_14168, GL50803_91295, GL50803_6000, GL50803_91712, GL50803_7913, GL50803_102051,	CCDS32495.1, CCDS14293.1, CCDS8749.1, CCDS61106.1, CCDS42397.1, CCDS76883.1, CCDS76551.1, CCDS10800.1, CCDS8750.1, CCDS56142.1, CCDS41774.1, CCDS11780.1, CCDS74940.1, CCDS53900.1, CCDS9751.1, CCDS2224.1,	LbrM.34.5290, LbrM.31.0430, LbrM.07.1240, LbrM.32.2900, LbrM.31.0750, LbrM.33.1690, LbrM.35.4720, LbrM.22.0220, LbrM.31.2060, LbrM.31.1990, LbrM.35.0510, LbrM.34.5300, LbrM.31.0740, LbrM.31.0470, LbrM.31.0440, LbrM.31.2020, LbrM.31.2000, LbrM.31.1030, LbrM.27.1720, LbrM.27.0770, LbrM.31.2040, LbrM.31.0730, LbrM.31.0460,	LmjF.36.0420, LmjF.27.0680, LmjF.31.0570, LmjF.32.2660, LmjF.31.1790, LmjF.31.0580, LmjF.31.1800, LmjF.31.0320, LmjF.35.5360, LmjF.27.0670, LmjF.27.1580, LmjF.35.5350, LmjF.31.0340, LmjF.31.0870, LmjF.36.4480, LmjF.31.1820, LmjF.22.0230, LmjF.33.1420, LmjF.31.0880, LmjF.07.1160, LmjF.02.0440, LmjF.31.0350, LmjF.31.0330,	27345897, 27339379, 27347967,	fgeneshNG_pg.scaffold_60000116, fgeneshNG_pg.scaffold_45000024, estExt_fgeneshHS_pg.C_830025, fgeneshNG_pg.scaffold_9000227, fgeneshNG_pg.scaffold_22000150,	28839, 30899,	LOC_Os06g42720.1, LOC_Os02g09810.1, LOC_Os06g43700.1, LOC_Os01g61044.1, LOC_Os02g49510.1, LOC_Os09g26290.1, LOC_Os06g16420.1,	Pem.40.1250, Pem.12.2620, Pem.47.1210, Pem.47.1220, Pem.47.1100, Pem.2.3180, Pem.3.2510, Pem.41.1140, Pem.40.1260, Pem.47.1110, Pem.1.1300, Pem.41.1150,	Phpat.010G013500.1.p, Phpat.014G071800.1.p, Phpat.019G016100.1.p, Phpat.018G059200.1.p, Phpat.015G033200.1.p,	evm.model.contig_3426.17,	solexa352972_1.r1.exp_6, solexa3377263_1.exp_9, solexa3716910_1.f1.exp_4, solexa3778640_3.r1.exp_6, contig47561_1.exp_3, solexa3789387_1.f1.exp_16, solexa2578440_1.exp_4, solexa3771780_1.exp_1, solexa3778242_1.exp_1, solexa2578440_1.exp_5, solexa3737337_1.exp_4, solexa3716910_1.f1.exp_5, solexa3741038_1.f1.exp_1, contig78908_1.exp_3, solexa3789908_1.f1.exp_9, solexa2435968_1.f1.exp_14,	YEL064C, YER119C, YIL088C, YBL089W,	Tb927.8.7620, Tb927.8.7690, Tb927.8.8220, Tb927.4.4820, Tb927.11.15840, Tb927.8.7680, Tb927.8.7610, Tb927.11.15950, Tb927.8.4730, Tb927.4.4850, Tb927.4.4020, Tb927.11.15860, Tb927.8.8260, Tb927.4.4840, Tb927.4.3930, Tb927.8.4720, Tb927.11.15960, Tb927.10.6500, Tb927.8.4710, Tb927.4.4860, Tb927.8.7650, Tb927.8.7700, Tb927.8.7670, Tb927.8.7630, Tb927.8.8290, Tb927.4.4000, Tb927.8.8240, Tb927.8.4750…	TcCLB.507585.10, TcCLB.511543.30, TcCLB.510431.30, TcCLB.510507.40, TcCLB.511545.80, TcCLB.511411.30, TcCLB.504147.50, TcCLB.511325.40, TcCLB.511325.50, TcCLB.506227.10, TcCLB.507101.10, TcCLB.503393.10, TcCLB.511325.25, TcCLB.508923.10, TcCLB.430539.20, TcCLB.507811.100, TcCLB.508557.20, TcCLB.510251.10, TcCLB.511325.10,	TVAG_394440, TVAG_365480, TVAG_287730, TVAG_443460, TVAG_236990, TVAG_473890, TVAG_151340, TVAG_416190, TVAG_532420, TVAG_295310, TVAG_185720, TVAG_405780, TVAG_238910, TVAG_364530, TVAG_257020, TVAG_328970, TVAG_124970, TVAG_456710, TVAG_062760, TVAG_124980, TVAG_382600, TVAG_240320, TVAG_139670, TVAG_129880, TVAG_019720, TVAG_344450, TVAG_402570, TVAG_188740, TVAG_129890, TVAG_435890, TVAG_3721…	23125017, 23134075, 23131003, 23133215,
OG000082		20875, 61590, 68211, 4152, 68397, 69501, 62236, 62034, 58590, 13138, 68883, 60233,	AT5G04070.1, AT4G11410.1, AT1G01800.1, AT3G59710.1, AT4G27760.1, AT5G50130.1, AT2G37540.1, AT3G61220.2, AT5G53090.1, AT2G24190.2, AT5G53100.1, AT5G15940.1, AT5G51030.1, AT5G02540.1, AT4G24050.1, AT4G23420.3, AT4G23430.2, AT5G61830.1, AT4G09750.1, AT1G64590.1,	BDET_01914, BDET_00782, BDET_06176,	69559, 144056, 132658, 88591, 131336, 134431, 92232, 86463, 83036, 44608, 52039, 90696, 67530, 31849, 146139, 141779, 92136, 51616, 126098, 143689, 88595, 142836, 91380,	BS36770, BS11525, BS65560, BS70805, BS77710, BS77725, BS66095, BS77715, BS70800, BS13465, BS60085, BS20215, BS13460, BS80855, BS77720, BS77730,	CHC_T00003220001_1, CHC_T00010090001_1, CHC_T00006708001_1, CHC_T00002353001_1,	CfaC1_AODS01001641_0010, CfaC1_30_3910, CfaC1_30_3930, CfaC1_30_3920, CfaC1_31_2270, CfaC1_AODS01003255_0030, CfaC1_AODS01003159_1700, CfaC1_31_1020, CfaC1_31_2280, CfaC1_14_1120, CfaC1_AODS01003255_0040, CfaC1_31_2300,	CMR042C, CMO117C, CMA135C, CMO249C, CME017C,	CAOG_06555T0, CAOG_01945T0, CAOG_06379T0, CAOG_01465T0, CAOG_06571T0, CAOG_05269T0, CAOG_08662T0,	Cre03.g162300.t1.2, Cre09.g397400.t1.2, Cre11.g480650.t1.2, Cre08.g375450.t1.2, Cre08.g380550.t1.2, Cre12.g556802.t1.1, Cre02.g113652.t1.1, Cre12.g556750.t1.1, Cre16.g685400.t1.2, Cre09.g398252.t1.1, Cre08.g375350.t1.2, Cre08.g381516.t1.1, Cre17.g731350.t1.1, Cre13.g587700.t1.2, Cre08.g360300.t1.2, Cre12.g491100.t1.2,	27393138, 27390826, 27394821, 27386103, 27389550, 27392966, 27392456, 27388852, 27391275, 27394963, 27394797,	DDB0305578, DDB0266877, DDB0305577, DDB0305579, DDB0266878, DDB0305603, DDB0305576, DDB0238084,	EG_transcript_21934, EG_transcript_16361, EG_transcript_15833, EG_transcript_14155, EG_transcript_15365, EG_transcript_14652, EG_transcript_18425, EG_transcript_28438, EG_transcript_23243, EG_transcript_9879, EG_transcript_18234, EG_transcript_9973, EG_transcript_33151, EG_transcript_31733, EG_transcript_13613, EG_transcript_13012, EG_transcript_17006, EG_transcript_17766, EG_transcript_25664, EG…	D8LID4_ECTSI, D8LID5_ECTSI, D7FLC5_ECTSI, D7FVG7_ECTSI, D8LPM3_ECTSI, D8LP30_ECTSI, D7FQ66_ECTSI, D7FMA9_ECTSI, D7FVW4_ECTSI, D7G717_ECTSI, D8LLG8_ECTSI, D7FTL4_ECTSI, D8LMR3_ECTSI, D8LBW3_ECTSI, D7FHI5_ECTSI, D7G2V0_ECTSI,	H696_04147T0,		CCDS54320.1, CCDS42627.1, CCDS58292.1, CCDS9787.1, CCDS1693.1, CCDS32104.1, CCDS35195.1, CCDS13641.1, CCDS42196.1, CCDS58326.1, CCDS13642.1, CCDS9430.1, CCDS68202.1, CCDS31976.1, CCDS11246.2,	LbrM.24.1890, LbrM.34.2080, LbrM.34.2100, LbrM.10.0090, LbrM.34.1150, LbrM.24.1880,	LmjF.35.2170, LmjF.35.1230, LmjF.24.1820, LmjF.24.1810, LmjF.10.0090, LmjF.35.2150,	27347008, 27343406, 27348062, 27340963, 27340214, 27348052, 27339701, 27349075, 27340431, 27345395, 27338878, 27345207, 27340236, 27340445, 27346920, 27344174,	fgeneshNG_pg.scaffold_51000064, fgeneshNG_pg.scaffold_34000036, fgeneshNG_pg.scaffold_82000034, e_gw1.28.71.1, e_gw1.15.98.1, e_gw1.3.168.1, fgeneshHS_pg.scaffold_6000050, fgeneshNG_pg.scaffold_471000002, e_gw1.30.50.1, estExt_fgeneshNG_pg.C_560030, fgeneshNG_pg.scaffold_48000037, fgeneshHS_pm.scaffold_26000002, fgeneshNG_pg.scaffold_45000049, fgeneshNG_pg.scaffold_26000083, estExt_fgeneshNG_pg.C…	38397, 5484, 4520, 33810, 88990, 29217, 5468, 89854, 38463, 28998, 36252,	LOC_Os10g40000.1, LOC_Os04g44924.1, LOC_Os09g17750.1, LOC_Os09g39670.1, LOC_Os04g44980.1, LOC_Os04g41875.1, LOC_Os10g40020.3, LOC_Os04g45000.4, LOC_Os07g48640.1, LOC_Os11g07930.1, LOC_Os04g44950.1, LOC_Os04g44920.1, LOC_Os11g07922.1, LOC_Os02g42810.1, LOC_Os04g22380.1, LOC_Os02g39490.1, LOC_Os06g39040.1, LOC_Os10g40030.11, LOC_Os02g42790.1, LOC_Os04g22390.1, LOC_Os02g02470.1, LOC_Os03g02460.1, LO…	Pem.33.1200, Pem.9.2580, Pem.7.1580, Pem.7.1600, Pem.7.1610,	Phpat.022G007400.1.p, Phpat.017G027500.1.p, Phpat.025G034800.1.p, Phpat.026G013200.1.p, Phpat.022G062700.1.p, Phpat.009G075800.1.p, Phpat.012G070000.1.p, Phpat.011G041800.1.p, Phpat.009G076900.1.p, Phpat.001G038200.1.p, Phpat.002G070100.1.p, Phpat.011G001900.1.p, Phpat.004G022800.1.p, Phpat.003G127700.1.p, Phpat.025G020300.1.p, Phpat.021G034600.1.p, Phpat.018G053400.1.p, Phpat.017G081200.1.p,	evm.model.contig_613.3, evm.model.contig_2025.31, evm.model.contig_613.2, evm.model.contig_2090.25, evm.model.contig_4482.2, evm.model.contig_3601.10, evm.model.contig_787.1, evm.model.contig_3552.3,	solexa3744736_1.f1.exp_6, solexa3752347_1.f1.exp_5, contig30882_1.r1.exp_6, solexa3669665_1.exp_8, solexa3138172_1.exp_4, contig05286_1.exp_7, contig16060_1.exp_4, solexa3730512_1.f1.exp_3, solexa554822_1.r1.exp_1, solexa3751926_1.f1.exp_7, solexa3766105_2.r1.exp_9, solexa1169773_1.exp_3, contig76965_1.exp_2,	YLR426W, YOR246C, YNL181W,	Tb927.8.6420, Tb927.9.14040, Tb927.8.6410, Tb927.9.14070,	TcCLB.506797.100, TcCLB.508805.80, TcCLB.510757.20, TcCLB.510763.30, TcCLB.510759.10, TcCLB.506797.90,	TVAG_354120, TVAG_281090, TVAG_281110, TVAG_262820, TVAG_262850, TVAG_262900, TVAG_281120, TVAG_262830,	23127974, 23136985, 23130306, 23127056, 23138482, 23137175, 23133384, 23132204, 23127940, 23133221, 23133585, 23132213, 23129710,
OG000083		6916, 61634, 34066, 72291, 6975, 25316, 62234, 16169, 17838,	AT5G23720.1, AT4G18593.1, AT3G06110.2, AT2G04550.1, AT3G55270.1, AT3G23610.3,	BDET_00808, BDET_01271, BDET_04732, BDET_03908,	130408, 83075, 53852, 39586, 66621, 132057, 142724, 134223, 136226, 24362, 91260, 144685, 78569, 46036, 90074, 144388, 51950, 91085, 136669, 87351, 127105, 81444, 87501, 140188, 85278, 87704, 46218, 130822, 87076, 25039, 39163,	BS88900, BS26840, BS36945, BS92120, BS43025, BS06085, BS75605, BS71130, BS71335, BS33000, BS27785, BS59620, BS92105, BS38780, BS87355, BS68870c, BS94445,	CHC_T00004298001_1, CHC_T00006530001_1,	CfaC1_27_2260, CfaC1_AODS01003277_0010, CfaC1_12_1750, CfaC1_31_4840, CfaC1_25_0290, CfaC1_AODS01003276_0010, CfaC1_27_2660, CfaC1_33_3560, CfaC1_05_0250,	CMP161C, CML124C, CMN326C, CMR492C,	CAOG_07438T0, CAOG_01993T1, CAOG_02362T0, CAOG_03199T0, CAOG_06046T0, CAOG_00238T0, CAOG_06163T0, CAOG_05859T0, CAOG_01993T0, CAOG_05820T0,	Cre09.g395150.t1.2, Cre03.g193350.t1.1, Cre17.g717300.t1.1, Cre07.g316600.t1.2, Cre09.g416950.t1.1, Cre08.g375000.t1.1, Cre09.g395100.t1.2, Cre07.g314351.t1.1, Cre08.g358554.t1.1, Cre06.g267250.t1.1,	27394977, 27386581, 27386136, 27388046, 27394970, 27391326, 27387398,	DDB0238872, DDB0238327, DDB0238478, DDB0238871, DDB0238874, DDB0238328, DDB0238566, DDB0191336, DDB0307477, DDB0305313, DDB0238562, DDB0238563, DDB0238870,	EG_transcript_21966, EG_transcript_2669, EG_transcript_16792, EG_transcript_12274, EG_transcript_11473, EG_transcript_30230, EG_transcript_44444, EG_transcript_13752, EG_transcript_35650, EG_transcript_17941, EG_transcript_13441, EG_transcript_6825, EG_transcript_8414, EG_transcript_11722, EG_transcript_31966, EG_transcript_19003, EG_transcript_13972, EG_transcript_4558, EG_transcript_20984, EG_t…	D7G142_ECTSI, D7G0E2_ECTSI, D8LID8_ECTSI, D8LKT1_ECTSI, D7FJF1_ECTSI, D7FJS7_ECTSI, D7FLE7_ECTSI, D7G226_ECTSI,	H696_01509T0, H696_00437T0, H696_00393T0, H696_01370T0, H696_00242T0,	GL50803_9073, GL50803_36315, GL50803_15112,	CCDS11469.1, CCDS13193.1, CCDS74024.1, CCDS31223.1, CCDS33766.2, CCDS8650.1, CCDS11320.1, CCDS4468.1, CCDS7346.1, CCDS14724.1, CCDS55882.1, CCDS6072.1, CCDS33418.1, CCDS14264.1, CCDS6092.1, CCDS4380.1, CCDS8157.1, CCDS53825.1, CCDS11253.1, CCDS7566.1, CCDS13883.1, CCDS69035.1, CCDS2016.1, CCDS9121.1, CCDS9033.1, CCDS53542.1, CCDS1234.1, CCDS7724.1, CCDS1528.1, CCDS46469.1, CCDS5580.1, CCDS2289.1,…	LbrM.09.1300, LbrM.34.4630, LbrM.27.1980, LbrM.08.0100, LbrM.28.0180, LbrM.05.0340, LbrM.20.1690, LbrM.27.2390,	LmjF.08.0100, LmjF.09.1250, LmjF.05.0220, LmjF.28.0170, LmjF.27.2210, LmjF.27.1840, LmjF.35.4650, LmjF.34.2190,	27344150, 27342070, 27343640, 27348124, 27341421, 27339691,	estExt_gwp_gw1.C_140060, gw1.9.157.1, fgeneshNG_pg.scaffold_45000076, fgeneshNG_pg.scaffold_48000119, e_gw1.19.120.1, fgeneshNG_pg.scaffold_11000057, e_gw1.1.522.1, estExt_gwp_gw1.C_50165, gw1.10.108.1, gw1.6.165.1, fgeneshNG_pg.scaffold_121000002, fgeneshNG_pg.scaffold_45000085, fgeneshNG_pg.scaffold_59000042, estExt_gwp_gw1.C_140031, fgeneshHS_pg.scaffold_80000045, gw1.1.550.1, fgeneshNG_pg.sca…	27876, 28071, 7942, 88673,	LOC_Os02g48840.1, LOC_Os01g29469.1, LOC_Os06g20340.1, LOC_Os01g24470.1, LOC_Os05g02500.1, LOC_Os02g15270.1, LOC_Os01g20940.1, LOC_Os11g04180.1, LOC_Os12g03990.1,	Pem.28.1420, Pem.2.5680, Pem.2.1320, Pem.4.3100, Pem.16.1640, Pem.25.1720, Pem.8.3270,	Phpat.007G031200.1.p, Phpat.015G090300.1.p, Phpat.011G073800.1.p, Phpat.022G036900.1.p, Phpat.020G042000.1.p, Phpat.009G004700.1.p, Phpat.023G003600.1.p, Phpat.016G042800.1.p, Phpat.026G040600.1.p, Phpat.009G091100.1.p,	evm.model.contig_635.6, evm.model.contig_546.10, evm.model.contig_4445.3, evm.model.contig_2090.38,	contig23585_1.exp_5, solexa3739225_2.r1.exp_6, solexa3725547_1.f1.exp_1, solexa3720405_1.exp_5, solexa2437927_1.r1.exp_3, solexa3791651_1.f1.exp_4, solexa641096_1.exp_6, solexa3762122_1.r1.exp_14, solexa279039_1.exp_3, contig23330_1.f1.exp_5, solexa1627752_1.exp_6, solexa3775729_1.f1.exp_3, solexa3789491_1.f1.exp_3, solexa3494956_1.r1.exp_2, contig23983_1.f1.exp_2, solexa2509322_1.exp_3, solexa37…	YNL053W, YBR276C, YIR026C, YIL113W,	Tb927.2.4280, Tb927.2.4870, Tb927.9.9990, Tb927.11.7320, Tb927.4.2460, Tb927.11.12570, Tb927.10.10670, Tb927.11.13390, Tb927.5.3620,	TcCLB.511621.190, TcCLB.508777.60, TcCLB.506755.130, TcCLB.506779.110, TcCLB.509779.60, TcCLB.509099.20, TcCLB.506887.69, TcCLB.504625.50,	TVAG_323340, TVAG_306000, TVAG_303310, TVAG_419930, TVAG_160370, TVAG_484590, TVAG_106820,	23137219, 23130053, 23129635, 23136769, 23135262,
[truncated: 232,211+ more rows]

## Sheet: Trees
OG000000.tre ((((((T_vaginalis_TVAG_027850:0.29326	(T_vaginalis_TVAG_038370:0.05633	P_purpureum_evm.model.contig_4593.3:5.36051)0.544:0.24143)0.908:0.03412	(T_vaginalis_TVAG_183100:0.30152	(((T_vaginalis_TVAG_376690:0.25471	(E_siliculosus_D8LH68_ECTSI:1.43240	T_vaginalis_TVAG_179800:0.01384)0.124:0.31424)0.957:0.12350	(((T_vaginalis_TVAG_495450:0.30687	((T_vaginalis_TVAG_062960:0.37645	(T_vaginalis_TVAG_109740:0.28586	(T_vaginalis_TVAG_273940:0.00020	(E_siliculosus_D7G385_ECTSI:0.00015	A_anophagefferens_64918:0.15575)0.999:4.17511)0.539:0.40706)0.922:0.10112)0.594:0.07416	(((T_vaginalis_TVAG_342820:0.33914	T_vaginalis_TVAG_354800:0.36775)0.982:0.08978	((B_natans_69600:3.57407	T_vaginalis_TVAG_103370:0.00556)0.304:0.51573	(T_vaginalis_TVAG_101090:0.69610	T_vaginalis_TVAG_101190:0.24709)0.339:0.05252)0.902:0.10939)0.733:0.01664	(T_vaginalis_TVAG_182760:0.24720	T_vaginalis_TVAG_354910:0.43056)0.889:0.04165)0.626:0.01995)0.000:0.00558)0.918:0.03485	(T_vaginalis_TVAG_472150:0.37443	(T_vaginalis_TVAG_068930:0.22741	(G_intestinalis_GL50803_94662:1.82107	T_vaginalis_TVAG_099010:0.00842)0.359:0.58197)0.868:0.06335)0.757:0.03794)0.673:0.02441	(T_vaginalis_TVAG_207290:0.00200	B_natans_134238:4.49503)0.332:0.25620)0.479:0.01416)0.727:0.00682	((T_vaginalis_TVAG_430490:0.19896	(T_vaginalis_TVAG_026520:0.04041	(E_gracilis_EG_transcript_18326:0.00011	(E_siliculosus_D7FN29_ECTSI:0.00031	T_cruzi_TcCLB.506649.10:1.42806)0.346:0.21215)0.815:1.72112)0.377:0.18263)0.329:0.11862	((((G_intestinalis_GL50803_9720:4.28258	T_vaginalis_TVAG_199160:0.00014)0.853:1.75371	(T_vaginalis_TVAG_297200:0.51784	(T_vaginalis_TVAG_058140:0.02412	(A_anophagefferens_63256:5.86562	B_natans_32271:0.01179)0.619:0.41415)0.363:0.23430)0.819:0.08186)0.237:0.00716	(T_vaginalis_TVAG_472170:0.39017	T_vaginalis_TVAG_286180:0.33701)0.921:0.14200)0.920:0.08858	((T_vaginalis_TVAG_206280:0.37026	(T_vaginalis_TVAG_064770:0.23361	(T_vaginalis_TVAG_246810:0.16920	(G_intestinalis_GL50803_7183:2.16309	T_vaginalis_TVAG_137260:0.00483)0.198:0.11466)0.990:0.09431)1.000:0.16509)0.935:0.05138	(T_vaginalis_TVAG_355070:0.34187	T_vaginalis_TVAG_359900:0.28081)0.315:0.03497)0.280:0.01967)0.212:0.03065)0.789:0.01457)0.997:0.08450)0.370:0.01999)0.897:0.02613	(T_vaginalis_TVAG_189740:0.33491	(T_vaginalis_TVAG_188090:0.26269	T_vaginalis_TVAG_312960:0.33701)0.113:0.02669)0.977:0.05031)0.279:0.01517
[truncated: 20,408 more rows]
[truncated: 4,593 more columns]

[truncated: 1 more sheets: Endo-derived]
