# Supplementary material for: Transcriptome, proteome and draft genome of Euglena gracilis
Source: BMC Biol. 2019 Feb 7;17:11. doi: 10.1186/s12915-019-0626-8 (PMC6366073; doi:10.1186/s12915-019-0626-8)
Supplement: Supplementary file 4 — Table S3. Analysis of GO term frequency, domains and large orthogroup architecture. Sheet 1: GO terms in orthogroups. The sheet has two subtables. In one the GO terms represented above 5% in each orthogroup are shown - all other GO terms with less than 5% frequency have been omitted as the numbers of sequences included are very small. The second shows the number of annotated and non-annotated sequences of each taxonomic group selected. Yellow highlight shows the GO terms of interest belonging to molecular process that are analyzed in this study. Sheet 2: Conserved domains from NCBI database (CDD) detected in those sequences with the GO terms of interest highlighted in sheet 1. Output provided by CDD searches. For the sequence identifiers, note that first field separated with “_”, represents the taxonomic group to which it belongs. Sheet 3: Incidence of conserved domains detected in CDD searches and orthogroups. This table summarizes the output of the CDD searches. Gray highlight represents the conserved domains in parallel with the respective orthogroup (OG number) of the sequences for which we provide phylogenetic analyses. Sheet 4: Data for annotation of NCIII tree. Trans-membrane domains and conserved domains. Sheet 5: Data for annotation of REC tree. Trans-membrane domains and conserved domains. (XLSX 127 kb) [file 12915_2019_626_MOESM4_ESM.xlsx]

## Sheet: GO term analysis
Go:	Go terms overrepresentated above 5%	Bikont	Unikont	Excavate	Kinet. and Excav.	Tryp/Kinet	Red, Green and Secondary	Red and Green	Green and Secondary	Green	Secondary host	Red algae
Process	movement of cell or subcellular component	0	0	1	4	7	0	0	0	0	2	0
	proteolysis	0	2	5	1	4	3	1	11	6	4	0
	transport	34	3	3	2	1	8	1	8	3	8	0
	RNA metabolic process	0	3	3	0	1	0	0	0	2	3	0
	cellular metabolic process	0	1	0	0	2	4	0	0	0	5	1
	biological regulation	2	0	1	6	38	1	0	185	7	3	0
	phosphorus metabolic process	21	0	0	1	122	0	0	2	3	0	0
	protein metabolic process	59	1	1	1	2	0	0	5	3	1	0
	cellular protein modification process	0	1	4	0	4	0	1	1	1	19	0
	generation of precursor metabolites and energy	0	0	0	0	1	19	0	0	1	0	0
	photosynthesis	0	0	0	0	0	42	0	8	0	0	0
	carbohydrate metabolic process	1	1	1	0	0	5	0	5	1	3	4
	metabolic process	7	6	8	7	8	53	2	25	15	28	0
Component	cell part	7	5	0	1	3	17	0	12	1	0	0
	cellular_component	13	1	0	3	11	3	2	2	5	2	0
	intracellular	3	0	0	4	1	1	0	1	1	0	0
	protein complex	0	3	1	3	7	1	0	0	0	4	0
	membrane	44	8	10	5	52	127	11	56	29	45	2
Function	transferase activity	59	13	11	7	18	34	2	15	18	31	1
	lyase activity	0	1	1	4	146	4	1	7	0	1	0
	peptidase activity	0	1	1	1	3	3	0	11	6	3	0
	hydrolase activity	7	3	5	0	4	7	1	16	1	13	1
	oxidoreductase activity	0	4	0	2	2	45	1	13	8	7	0
	tetrapyrrole binding	0	0	0	0	0	17	0	0	0	0	0
	nucleic acid binding	1	0	1	1	17	6	1	29	10	7	0
	nucleotide binding	52	1	6	6	12	9	0	12	6	20	0
	ion binding	1	14	3	3	59	16	0	10	3	13	0
	carbohydrate binding	0	0	0	0	0	0	0	2	1	0	1
	catalytic activity	1	1	3	0	1	13	2	12	5	14	3
	protein binding	0	14	28	12	91	16	6	11	21	16	0
	Indicates GO term of interest
	Annotation level per cluster
	Clusters	Non-annotated	Annotated Blast/IP	total
	Bikont	32	169	201
	unikont	127	65	192
	excavate	101	69	170
	kinetoplastids_and_excavates	53	52	105
	tryps_or_kineto	519	406	925
	red_green_and_second	178	315	43
	red_and_green_algae	17	26	493
	green_and_second	251	375	626
	secondary_host	212	162	374
	green_algae	261	115	376
	red_algae	27	8	35

## Sheet: CDD output
CDD results of sequences annotated as cellular protein modification process, phosphorus metabolic process, protein metabolic process and biological regulation
Query	Hit type	PSSM-ID	From	To	E-Value	Bitscore	Accession	Short name	Incomplete	Superfamily
Q#1 - >tryps_or_kineto_EG_transcript_2599	superfamily	294115	208	358	2.03178e-07	50.8326	cl00173	VIP2 superfamily	-	-
Q#1 - >tryps_or_kineto_EG_transcript_2599	superfamily	298682	37	85	0.00588944	34.4921	cl08302	EFh superfamily	-	-
Q#2 - >tryps_or_kineto_EG_transcript_9640	superfamily	304363	2	186	7.24367e-08	50.6856	cl21460	HAD_like superfamily	-	-
Q#2 - >tryps_or_kineto_EG_transcript_9640	superfamily	294115	309	465	8.03515e-07	48.5977	cl00173	VIP2 superfamily	N	-
Q#3 - >tryps_or_kineto_EG_transcript_2582	superfamily	294115	630	774	0.000121264	42.8197	cl00173	VIP2 superfamily	N	-
Q#3 - >tryps_or_kineto_EG_transcript_2582	superfamily	294035	2	77	0.000258542	38.8298	cl00038	BRCT superfamily	-	-
Q#4 - >tryps_or_kineto_EG_transcript_12004	superfamily	294115	168	351	1.01505e-07	50.9089	cl00173	VIP2 superfamily	N	-
Q#5 - >excavate_EG_transcript_1972	superfamily	294115	730	877	4.15211e-14	71.3245	cl00173	VIP2 superfamily	N	-
Q#5 - >excavate_EG_transcript_1972	superfamily	295348	341	495	3.34686e-11	60.0898	cl02529	ANK superfamily	-	-
Q#6 - >excavate_EG_transcript_2629	superfamily	294115	709	858	1.88478e-13	69.0133	cl00173	VIP2 superfamily	N	-
Q#6 - >excavate_EG_transcript_2629	superfamily	295348	321	474	6.02578e-09	53.5414	cl02529	ANK superfamily	-	-
Q#7 - >excavate_EG_transcript_26107	superfamily	294115	51	157	1.67986e-07	48.9829	cl00173	VIP2 superfamily	NC	-
Q#8 - >excavate_EG_transcript_26729	superfamily	301316	56	146	8.6791e-13	60.4076	cl14603	C2 superfamily	-	-
Q#8 - >excavate_EG_transcript_26729	superfamily	280950	1	38	1.37764e-09	52.5172	cl03756	PARP_reg superfamily	N	-
Q#9 - >unikont_EG_transcript_1629	superfamily	275778	283	513	3.05553e-17	81.2192	cl02773	HTTM superfamily	-	-
Q#10 - >green_and_second_EG_transcript_18324	superfamily	295369	31	290	4.32743e-46	155571	cl02567	WD40 superfamily	-	-
Q#11 - >red_and_green_algae_EG_transcript_1150	superfamily	302624	125	239	4.81137e-13	67.9219	cl17173	AdoMet_MTases superfamily	C	-
Q#11 - >red_and_green_algae_EG_transcript_1150	superfamily	302633	21	65	2.59999e-10	55.1444	cl17238	RING superfamily	-	-
Q#12 - >green_algae_EG_transcript_24331	superfamily	304564	29	178	8.68752e-15	67.3395	cl22454	ARM superfamily	-	-
Q#13 - >secondary_host_EG_transcript_15785	superfamily	284184	180	232	5.44177e-16	70.2901	cl05972	MIB_HERC2 superfamily	-	-
Q#14 - >secondary_host_EG_transcript_53370	superfamily	284184	9	61	2.86251e-16	66.4381	cl05972	MIB_HERC2 superfamily	-	-
Q#15 - >secondary_host_EG_transcript_9437	superfamily	284184	516	535	1.08943e-07	47.5633	cl05972	MIB_HERC2 superfamily	C	-
Q#15 - >secondary_host_EG_transcript_9437	superfamily	304600	146	173	2.80158e-05	40.8187	cl22851	PHD_SF superfamily	C	-
Q#15 - >secondary_host_EG_transcript_9437	superfamily	295394	237	351	0.00674411	35.4843	cl02614	SPRY superfamily	-	-
Q#16 - >secondary_host_EG_transcript_5704	superfamily	284184	639	654	3.58397e-05	40.6297	cl05972	MIB_HERC2 superfamily	C	-
Q#17 - >secondary_host_EG_transcript_14536	superfamily	294115	214	342	2.18713e-08	52.8349	cl00173	VIP2 superfamily	N	-
Q#18 - >secondary_host_EG_transcript_24969	superfamily	284184	238	265	8.5216e-12	57.9637	cl05972	MIB_HERC2 superfamily	C	-
Q#19 - >secondary_host_EG_transcript_33280	superfamily	284184	9	61	6.20706e-07	43.7113	cl05972	MIB_HERC2 superfamily	-	-
Q#19 - >secondary_host_EG_transcript_33280	superfamily	301707	103	156	0.000227878	36.8278	cl15755	SAM_superfamily superfamily	-	-
Q#21 - >secondary_host_EG_transcript_19090	superfamily	284184	254	302	4.27813e-14	64.8973	cl05972	MIB_HERC2 superfamily	-	-
Q#22 - >secondary_host_EG_transcript_8212	superfamily	284184	450	502	4.82787e-14	65.6677	cl05972	MIB_HERC2 superfamily	-	-
Q#22 - >secondary_host_EG_transcript_8212	superfamily	304600	72	109	1.79009e-06	44.3116	cl22851	PHD_SF superfamily	C	-
Q#22 - >secondary_host_EG_transcript_8212	superfamily	295394	181	284	0.00460974	35.8695	cl02614	SPRY superfamily	-	-
Q#23 - >secondary_host_EG_transcript_23685	superfamily	284184	220	268	1.13449e-06	43.7113	cl05972	MIB_HERC2 superfamily	-	-
Q#24 - >secondary_host_EG_transcript_13042	superfamily	284184	158	210	9.41031e-14	64.5121	cl05972	MIB_HERC2 superfamily	-	-
Q#24 - >secondary_host_EG_transcript_13042	superfamily	301707	266	302	0.0057058	33.7462	cl15755	SAM_superfamily superfamily	C	-
Q#25 - >secondary_host_EG_transcript_11005	superfamily	294115	230	359	3.57194e-09	55.1461	cl00173	VIP2 superfamily	N	-
Q#25 - >secondary_host_EG_transcript_11005	superfamily	295348	2	64	8.2565e-08	49.3042	cl02529	ANK superfamily	N	-
Q#26 - >secondary_host_EG_transcript_1522	superfamily	284184	673	725	7.39943e-16	71.4457	cl05972	MIB_HERC2 superfamily	-	-
Q#26 - >secondary_host_EG_transcript_1522	superfamily	304600	286	329	0.000367396	38.8927	cl22851	PHD_SF superfamily	C	-
Q#27 - >secondary_host_EG_transcript_4686	superfamily	284184	460	512	2.98578e-15	69.1345	cl05972	MIB_HERC2 superfamily	-	-
Q#27 - >secondary_host_EG_transcript_4686	superfamily	301707	564	592	0.00123012	36054	cl15755	SAM_superfamily superfamily	NC	-
Q#28 - >secondary_host_EG_transcript_22760	superfamily	284184	2	54	2.23992e-14	63.3565	cl05972	MIB_HERC2 superfamily	-	-
Q#28 - >secondary_host_EG_transcript_22760	superfamily	301707	105	144	0.000340203	36.3523	cl15755	SAM_superfamily superfamily	C	-
Q#29 - >secondary_host_EG_transcript_19044	superfamily	284184	273	325	1.28336e-14	66.4381	cl05972	MIB_HERC2 superfamily	-	-
Q#30 - >secondary_host_EG_transcript_2960	superfamily	284184	489	541	2.11298e-15	69.9049	cl05972	MIB_HERC2 superfamily	-	-
Q#30 - >secondary_host_EG_transcript_2960	superfamily	294115	766	859	0.00189203	38.8914	cl00173	VIP2 superfamily	N	-
Q#31 - >secondary_host_EG_transcript_22958	superfamily	284184	15	63	2.48967e-07	45.2521	cl05972	MIB_HERC2 superfamily	-	-
Q#31 - >secondary_host_EG_transcript_22958	superfamily	301707	110	156	0.00327787	33.8077	cl15755	SAM_superfamily superfamily	C	-
Q#32 - >bikont_EG_transcript_8490	superfamily	304357	108	363	2.30605e-39	140029	cl21453	PKc_like superfamily	-	-
Q#33 - >bikont_EG_transcript_57218	superfamily	304357	1	100	1.7473e-19	78.0811	cl21453	PKc_like superfamily	NC	-
Q#34 - >bikont_EG_transcript_9549	superfamily	304357	97	297	1.08251e-33	123535	cl21453	PKc_like superfamily	-	-
Q#35 - >bikont_EG_transcript_47701	superfamily	304357	57	126	9.72989e-07	44761	cl21453	PKc_like superfamily	N	-
Q#35 - >bikont_EG_transcript_47701	superfamily	304357	7	74	2.07565e-05	41.1985	cl21453	PKc_like superfamily	NC	-
Q#36 - >bikont_EG_transcript_5216	superfamily	304357	64	329	4.71699e-41	142024	cl21453	PKc_like superfamily	-	-
Q#37 - >bikont_EG_transcript_37323	superfamily	304357	2	131	0.00550965	34.4844	cl21453	PKc_like superfamily	N	-
Q#38 - >bikont_EG_transcript_27660	superfamily	304357	1	114	2.36368e-19	81.8639	cl21453	PKc_like superfamily	NC	-
Q#39 - >bikont_EG_transcript_31507	superfamily	304357	1	125	1.2261e-06	45.3032	cl21453	PKc_like superfamily	N	-
Q#40 - >bikont_EG_transcript_23620	superfamily	304357	43	256	5.53219e-34	121609	cl21453	PKc_like superfamily	-	-
Q#41 - >bikont_EG_transcript_5347	superfamily	304357	29	101	2.00866e-08	49.5993	cl21453	PKc_like superfamily	N	-
Q#42 - >bikont_EG_transcript_6494	superfamily	304357	99	365	7.05151e-27	105.43	cl21453	PKc_like superfamily	-	-
Q#43 - >bikont_EG_transcript_23733	superfamily	304357	74	118	2.91322e-13	62.8402	cl21453	PKc_like superfamily	C	-
Q#44 - >bikont_EG_transcript_5386	superfamily	304357	8	81	1.11188e-07	46.8775	cl21453	PKc_like superfamily	N	-
Q#45 - >bikont_EG_transcript_4009	superfamily	304357	190	515	1.76348e-131	386023	cl21453	PKc_like superfamily	-	-
Q#46 - >bikont_EG_transcript_29834	superfamily	304357	1	136	9.1331e-26	98.1115	cl21453	PKc_like superfamily	N	-
Q#47 - >bikont_EG_transcript_22200	superfamily	304357	74	286	1.44707e-37	130853	cl21453	PKc_like superfamily	-	-
Q#48 - >bikont_EG_transcript_4006	superfamily	304357	289	615	1.39727e-117	354436	cl21453	PKc_like superfamily	-	-
Q#49 - >bikont_EG_transcript_12314	superfamily	304357	87	363	7.49408e-36	130399	cl21453	PKc_like superfamily	-	-
Q#50 - >bikont_EG_transcript_6577	superfamily	304357	21	224	1.19178e-36	129698	cl21453	PKc_like superfamily	-	-
Q#51 - >bikont_EG_transcript_11432	superfamily	304357	69	275	7.5834e-38	133935	cl21453	PKc_like superfamily	-	-
Q#52 - >bikont_EG_transcript_4819	superfamily	304357	70	288	3.2282e-41	142795	cl21453	PKc_like superfamily	-	-
Q#53 - >bikont_EG_transcript_11530	superfamily	304357	136	391	3.44256e-52	174381	cl21453	PKc_like superfamily	-	-
Q#54 - >bikont_EG_transcript_10191	superfamily	304357	33	309	1.1847e-36	131555	cl21453	PKc_like superfamily	-	-
Q#55 - >bikont_EG_transcript_13734	superfamily	304357	108	364	4.79623e-32	119297	cl21453	PKc_like superfamily	-	-
Q#56 - >bikont_EG_transcript_3576	superfamily	304357	1	75	5.4076e-06	43.6958	cl21453	PKc_like superfamily	NC	-
Q#57 - >bikont_EG_transcript_13035	superfamily	304357	3	82	1.10085e-06	43.7292	cl21453	PKc_like superfamily	N	-
Q#58 - >bikont_EG_transcript_10121	superfamily	304357	43	297	1.34685e-34	126038	cl21453	PKc_like superfamily	-	-
Q#59 - >bikont_EG_transcript_8355	superfamily	304357	114	378	3.07535e-23	96.5015	cl21453	PKc_like superfamily	-	-
Q#60 - >bikont_EG_transcript_15594	superfamily	304357	1	249	6.59783e-38	131624	cl21453	PKc_like superfamily	-	-
Q#61 - >bikont_EG_transcript_12815	superfamily	304357	65	204	5.41299e-31	112364	cl21453	PKc_like superfamily	C	-
Q#62 - >bikont_EG_transcript_6084	superfamily	304357	38	304	3.70481e-33	122.31	cl21453	PKc_like superfamily	-	-
Q#63 - >bikont_EG_transcript_30032	superfamily	304357	65	206	5.84194e-28	103504	cl21453	PKc_like superfamily	C	-
Q#64 - >bikont_EG_transcript_11125	superfamily	304357	78	336	9.97904e-34	123149	cl21453	PKc_like superfamily	-	-
Q#65 - >bikont_EG_transcript_6901	superfamily	304357	65	327	1.55485e-35	127772	cl21453	PKc_like superfamily	-	-
Q#66 - >bikont_EG_transcript_3237	superfamily	304357	82	288	1.22066e-38	136246	cl21453	PKc_like superfamily	-	-
Q#67 - >bikont_EG_transcript_11247	superfamily	304357	21	94	1.37903e-09	52.5674	cl21453	PKc_like superfamily	N	-
Q#68 - >bikont_EG_transcript_18243	superfamily	304357	60	256	3.62122e-38	134.32	cl21453	PKc_like superfamily	-	-
Q#69 - >bikont_EG_transcript_5752	superfamily	304357	16	89	5.14727e-09	50.7295	cl21453	PKc_like superfamily	N	-
Q#70 - >bikont_EG_transcript_69483	superfamily	304357	6	102	6.49598e-10	52.5887	cl21453	PKc_like superfamily	NC	-
Q#71 - >bikont_EG_transcript_16182	superfamily	304357	133	287	5.22458e-12	63.0583	cl21453	PKc_like superfamily	C	-
Q#72 - >bikont_EG_transcript_1539	superfamily	294085	691	987	4.31199e-40	147473	cl00120	PP2Cc superfamily	-	-
Q#72 - >bikont_EG_transcript_1539	superfamily	304357	136	487	4.05716e-30	120.62	cl21453	PKc_like superfamily	-	-
Q#72 - >bikont_EG_transcript_1539	superfamily	294084	579	612	0.00280922	36.3907	cl00117	PDZ superfamily	NC	-
Q#73 - >bikont_EG_transcript_11160	superfamily	304357	38	224	4.63181e-30	112364	cl21453	PKc_like superfamily	-	-
Q#74 - >bikont_EG_transcript_6536	superfamily	304357	65	287	4.355e-37	139328	cl21453	PKc_like superfamily	-	-
Q#75 - >bikont_EG_transcript_4359	superfamily	304357	61	338	2.06485e-33	123465	cl21453	PKc_like superfamily	-	-
Q#76 - >bikont_EG_transcript_13894	superfamily	304357	66	332	7.9352e-36	128542	cl21453	PKc_like superfamily	-	-
Q#77 - >bikont_EG_transcript_24154	superfamily	304357	21	222	1.54637e-25	99.2671	cl21453	PKc_like superfamily	-	-
Q#78 - >bikont_EG_transcript_15534	superfamily	304357	1	218	4.13789e-30	110438	cl21453	PKc_like superfamily	N	-
Q#79 - >bikont_EG_transcript_7228	superfamily	304357	59	320	1.60978e-33	121994	cl21453	PKc_like superfamily	-	-
Q#80 - >bikont_EG_transcript_5501	superfamily	304357	2	134	1.22505e-11	59.1371	cl21453	PKc_like superfamily	N	-
Q#81 - >bikont_EG_transcript_13943	superfamily	304357	1	77	1.26855e-06	43.7078	cl21453	PKc_like superfamily	N	-
Q#82 - >bikont_EG_transcript_12825	superfamily	304357	93	370	2.6037e-34	126547	cl21453	PKc_like superfamily	-	-
Q#83 - >bikont_EG_transcript_21587	superfamily	304357	111	294	3.97477e-28	106586	cl21453	PKc_like superfamily	-	-
Q#84 - >bikont_EG_transcript_2013	superfamily	304357	69	274	8.41585e-40	139328	cl21453	PKc_like superfamily	-	-
Q#85 - >bikont_EG_transcript_51115	superfamily	304357	1	128	1.24472e-11	58.3667	cl21453	PKc_like superfamily	NC	-
Q#86 - >bikont_EG_transcript_12471	superfamily	304357	69	231	5.17982e-37	131816	cl21453	PKc_like superfamily	NC	-
Q#87 - >bikont_EG_transcript_10805	superfamily	304357	66	281	2.13924e-33	121994	cl21453	PKc_like superfamily	-	-
Q#88 - >bikont_EG_transcript_5610	superfamily	304357	66	331	1.36317e-33	123851	cl21453	PKc_like superfamily	-	-
Q#89 - >bikont_EG_transcript_6006	superfamily	304357	98	313	1.05638e-35	128927	cl21453	PKc_like superfamily	-	-
Q#90 - >bikont_EG_transcript_24010	superfamily	304357	68	265	9.73995e-35	123149	cl21453	PKc_like superfamily	-	-
Q#91 - >tryps_or_kineto_EG_transcript_1046	superfamily	295369	406	627	1.08764e-43	159423	cl02567	WD40 superfamily	-	-
Q#91 - >tryps_or_kineto_EG_transcript_1046	superfamily	304357	927	1116	1.13258e-05	47.2645	cl21453	PKc_like superfamily	N	-
Q#92 - >tryps_or_kineto_EG_transcript_33857	superfamily	302624	29	161	3.89986e-12	60.7786	cl17173	AdoMet_MTases superfamily	C	-
Q#93 - >kinetoplastids_and_excavates_EG_transcript_13093	superfamily	302625	196	302	7.41764e-05	42.2937	cl17182	NAT_SF superfamily	NC	-
Q#94 - >excavate_EG_transcript_21489	superfamily	304357	1	124	1.7876e-16	72.2339	cl21453	PKc_like superfamily	N	-
Q#95 - >unikont_EG_transcript_3366	superfamily	295166	374	612	3.38201e-18	85.8953	cl02091	Glyco_transf_15 superfamily	N	-
Q#95 - >unikont_EG_transcript_3366	superfamily	302573	91	223	2.81952e-13	69.5141	cl16914	O-FucT_like superfamily	N	-
Q#96 - >green_and_second_EG_transcript_4670	superfamily	304357	300	547	1.02276e-86	270521	cl21453	PKc_like superfamily	-	-
Q#97 - >green_and_second_EG_transcript_10493	superfamily	294085	151	441	2.0223e-47	162496	cl00120	PP2Cc superfamily	-	-
Q#98 - >green_and_second_EG_transcript_3942	superfamily	294504	1	192	2.59542e-59	194897	cl00780	Kinase-PPPase superfamily	N	-
Q#98 - >green_and_second_EG_transcript_3942	superfamily	294504	249	480	1.67642e-52	177178	cl00780	Kinase-PPPase superfamily	-	-
Q#99 - >green_and_second_EG_transcript_21581	superfamily	304379	3	140	8.70805e-13	60.3149	cl21483	PTPc superfamily	-	-
Q#100 - >green_and_second_EG_transcript_21945	superfamily	304379	137	197	1.46908e-06	44.9662	cl21483	PTPc superfamily	N	-
Q#101 - >green_algae_EG_transcript_22140	superfamily	304357	2	151	3.91717e-20	84.7081	cl21453	PKc_like superfamily	C	-
Q#102 - >green_algae_EG_transcript_45214	superfamily	304357	43	136	2.30949e-38	130723	cl21453	PKc_like superfamily	C	-
Q#103 - >green_algae_EG_transcript_36442	superfamily	295997	2	25	2.5455e-09	52.6815	cl03728	Alpha_kinase superfamily	N	-
Q#104 - >secondary_host_EG_transcript_4047	superfamily	301300	395	693	1.83763e-83	265073	cl13995	MPP_superfamily superfamily	-	-
Q#105 - >bikont_EG_transcript_13177	superfamily	304357	68	343	4.55591e-30	114606	cl21453	PKc_like superfamily	-	-
Q#106 - >bikont_EG_transcript_18698	superfamily	304357	87	288	3.52133e-31	115445	cl21453	PKc_like superfamily	-	-
Q#107 - >bikont_EG_transcript_31186	superfamily	304357	69	195	3.02356e-28	103889	cl21453	PKc_like superfamily	C	-
Q#108 - >bikont_EG_transcript_22694	superfamily	304357	11	242	9.32418e-27	103.05	cl21453	PKc_like superfamily	-	-
Q#109 - >bikont_EG_transcript_9169	superfamily	304357	118	377	7.95219e-25	99.6523	cl21453	PKc_like superfamily	-	-
Q#110 - >bikont_EG_transcript_33465	superfamily	304357	1	143	1.59265e-15	70.3771	cl21453	PKc_like superfamily	N	-
Q#111 - >bikont_EG_transcript_8545	superfamily	304357	64	329	9.26792e-39	136631	cl21453	PKc_like superfamily	-	-
Q#112 - >bikont_EG_transcript_4816	superfamily	304357	47	316	1.85716e-27	107672	cl21453	PKc_like superfamily	-	-
Q#113 - >bikont_EG_transcript_8936	superfamily	304357	65	327	2.51646e-41	142795	cl21453	PKc_like superfamily	-	-
Q#114 - >bikont_EG_transcript_9424	superfamily	304357	124	393	1.30991e-36	133095	cl21453	PKc_like superfamily	-	-
Q#115 - >bikont_EG_transcript_8638	superfamily	304357	23	301	3.75416e-29	111139	cl21453	PKc_like superfamily	-	-
Q#116 - >bikont_EG_transcript_7930	superfamily	304357	72	335	9.64364e-36	128542	cl21453	PKc_like superfamily	-	-
Q#117 - >bikont_EG_transcript_21157	superfamily	304357	71	284	2.77282e-33	120453	cl21453	PKc_like superfamily	-	-
Q#118 - >bikont_EG_transcript_6191	superfamily	304357	64	326	2.18901e-42	145491	cl21453	PKc_like superfamily	-	-
Q#119 - >bikont_EG_transcript_1653	superfamily	304377	574	920	3.02374e-88	282274	cl21481	malate_synt superfamily	-	-
Q#119 - >bikont_EG_transcript_1653	superfamily	279644	56	416	6.57528e-65	219758	cl08318	PPDK_N superfamily	-	-
Q#119 - >bikont_EG_transcript_1653	superfamily	294147	480	561	6.08414e-24	94.3655	cl00215	Aconitase_swivel superfamily	-	-
Q#120 - >bikont_EG_transcript_9117	superfamily	304357	66	343	1.05092e-40	143111	cl21453	PKc_like superfamily	-	-
Q#121 - >bikont_EG_transcript_3624	superfamily	304357	285	609	2.37925e-130	387563	cl21453	PKc_like superfamily	-	-
Q#122 - >bikont_EG_transcript_2012	superfamily	304357	116	441	1.4411e-144	417609	cl21453	PKc_like superfamily	-	-
Q#123 - >bikont_EG_transcript_28593	superfamily	304357	51	228	7.68685e-32	114.29	cl21453	PKc_like superfamily	C	-
Q#124 - >bikont_EG_transcript_8762	superfamily	304357	80	357	8.48132e-32	119613	cl21453	PKc_like superfamily	-	-
Q#125 - >bikont_EG_transcript_5103	superfamily	304357	59	322	1.11788e-33	123851	cl21453	PKc_like superfamily	-	-
Q#126 - >tryps_or_kineto_EG_transcript_1192	superfamily	299850	670	841	2.06208e-11	62.2115	cl11967	Nucleotidyl_cyc_III superfamily	-	-
Q#127 - >tryps_or_kineto_EG_transcript_10494	superfamily	299850	262	422	9.78096e-10	56.4335	cl11967	Nucleotidyl_cyc_III superfamily	-	-
Q#128 - >tryps_or_kineto_EG_transcript_2242	superfamily	299850	723	884	4.53052e-16	75.6934	cl11967	Nucleotidyl_cyc_III superfamily	-	-
Q#129 - >tryps_or_kineto_EG_transcript_693	superfamily	299850	706	878	4.53884e-14	69.9155	cl11967	Nucleotidyl_cyc_III superfamily	-	-
Q#129 - >tryps_or_kineto_EG_transcript_693	superfamily	280839	302	349	0.00419714	35.7334	cl24147	Cache_1 superfamily	C	-
Q#130 - >tryps_or_kineto_EG_transcript_825	superfamily	299850	753	909	2.72379e-06	47.5739	cl11967	Nucleotidyl_cyc_III superfamily	-	-
Q#131 - >tryps_or_kineto_EG_transcript_3367	superfamily	299850	373	534	1.06496e-09	56.8187	cl11967	Nucleotidyl_cyc_III superfamily	-	-
Q#132 - >tryps_or_kineto_EG_transcript_6819	superfamily	299850	142	290	3.98418e-13	65.6783	cl11967	Nucleotidyl_cyc_III superfamily	-	-
Q#133 - >tryps_or_kineto_EG_transcript_1527	superfamily	299850	695	867	7.83227e-20	86479	cl11967	Nucleotidyl_cyc_III superfamily	-	-
Q#134 - >tryps_or_kineto_EG_transcript_1092	superfamily	299850	719	881	0.000602198	40.6403	cl11967	Nucleotidyl_cyc_III superfamily	-	-
Q#134 - >tryps_or_kineto_EG_transcript_1092	superfamily	294668	575	644	0.00854894	34.4683	cl01054	HAMP superfamily	-	-
Q#135 - >tryps_or_kineto_EG_transcript_17477	superfamily	299850	30	191	1.11669e-08	52.1963	cl11967	Nucleotidyl_cyc_III superfamily	-	-
Q#136 - >tryps_or_kineto_EG_transcript_6480	superfamily	299850	182	337	8.23113e-11	59.5151	cl11967	Nucleotidyl_cyc_III superfamily	-	-
Q#137 - >tryps_or_kineto_EG_transcript_1053	superfamily	299850	718	878	7.99567e-09	54.8927	cl11967	Nucleotidyl_cyc_III superfamily	-	-
Q#138 - >tryps_or_kineto_EG_transcript_1113	superfamily	299850	726	887	1.42887e-12	65.6783	cl11967	Nucleotidyl_cyc_III superfamily	-	-
Q#139 - >tryps_or_kineto_EG_transcript_27449	superfamily	299850	103	229	1.78533e-12	62.2115	cl11967	Nucleotidyl_cyc_III superfamily	C	-
Q#140 - >tryps_or_kineto_EG_transcript_1422	superfamily	299850	736	880	8.35481e-17	78.0046	cl11967	Nucleotidyl_cyc_III superfamily	-	-
Q#141 - >tryps_or_kineto_EG_transcript_8314	superfamily	299850	72	242	3.52952e-14	68.3747	cl11967	Nucleotidyl_cyc_III superfamily	-	-
Q#142 - >tryps_or_kineto_EG_transcript_2955	superfamily	299850	743	852	4.0969e-11	61.0559	cl11967	Nucleotidyl_cyc_III superfamily	C	-
Q#143 - >tryps_or_kineto_EG_transcript_2855	superfamily	299850	674	844	4.48428e-17	78.3898	cl11967	Nucleotidyl_cyc_III superfamily	-	-
Q#144 - >tryps_or_kineto_EG_transcript_1429	superfamily	299850	683	854	3.32743e-13	67.6043	cl11967	Nucleotidyl_cyc_III superfamily	-	-
Q#145 - >tryps_or_kineto_EG_transcript_1585	superfamily	299850	580	712	8.30814e-05	42.5663	cl11967	Nucleotidyl_cyc_III superfamily	-	-
Q#146 - >tryps_or_kineto_EG_transcript_1446	superfamily	299850	195	355	8.8893e-14	67.9895	cl11967	Nucleotidyl_cyc_III superfamily	-	-
Q#146 - >tryps_or_kineto_EG_transcript_1446	superfamily	294668	38	109	0.00795354	33.6979	cl01054	HAMP superfamily	-	-
Q#147 - >tryps_or_kineto_EG_transcript_6231	superfamily	299850	101	273	1.20724e-17	78.3898	cl11967	Nucleotidyl_cyc_III superfamily	-	-
Q#148 - >tryps_or_kineto_EG_transcript_1123	superfamily	299850	667	840	5.62884e-20	86.8642	cl11967	Nucleotidyl_cyc_III superfamily	-	-
Q#148 - >tryps_or_kineto_EG_transcript_1123	superfamily	294668	505	576	0.00413977	35.2387	cl01054	HAMP superfamily	-	-
Q#149 - >tryps_or_kineto_EG_transcript_2011	superfamily	299850	725	886	1.90678e-11	62.5967	cl11967	Nucleotidyl_cyc_III superfamily	-	-
Q#150 - >tryps_or_kineto_EG_transcript_1816	superfamily	299850	706	878	7.64495e-18	80701	cl11967	Nucleotidyl_cyc_III superfamily	-	-
Q#151 - >tryps_or_kineto_EG_transcript_502	superfamily	299850	709	879	1.72251e-12	65.2931	cl11967	Nucleotidyl_cyc_III superfamily	-	-
Q#152 - >tryps_or_kineto_EG_transcript_507	superfamily	299850	696	877	3.50751e-11	61.4411	cl11967	Nucleotidyl_cyc_III superfamily	-	-
Q#153 - >tryps_or_kineto_EG_transcript_1513	superfamily	299850	728	899	8.09287e-18	80701	cl11967	Nucleotidyl_cyc_III superfamily	-	-
Q#154 - >tryps_or_kineto_EG_transcript_1515	superfamily	304357	629	897	4.07303e-83	268576	cl21453	PKc_like superfamily	-	-
Q#154 - >tryps_or_kineto_EG_transcript_1515	superfamily	304600	514	568	2.46708e-12	61.6205	cl22851	PHD_SF superfamily	-	-
Q#154 - >tryps_or_kineto_EG_transcript_1515	superfamily	304600	453	502	5.71036e-10	54.4604	cl22851	PHD_SF superfamily	-	-
Q#154 - >tryps_or_kineto_EG_transcript_1515	superfamily	304600	370	398	0.000195955	38.6672	cl22851	PHD_SF superfamily	C	-
Q#154 - >tryps_or_kineto_EG_transcript_1515	superfamily	304600	289	345	0.000343822	38.8927	cl22851	PHD_SF superfamily	-	-
Q#155 - >tryps_or_kineto_EG_transcript_5671	superfamily	299850	101	247	3.80357e-10	56.8187	cl11967	Nucleotidyl_cyc_III superfamily	-	-
Q#156 - >tryps_or_kineto_EG_transcript_1299	superfamily	299850	732	893	1.04732e-08	54.5075	cl11967	Nucleotidyl_cyc_III superfamily	-	-
Q#157 - >tryps_or_kineto_EG_transcript_1353	superfamily	299850	701	806	1.41918e-13	68.3747	cl11967	Nucleotidyl_cyc_III superfamily	C	-
Q#159 - >tryps_or_kineto_EG_transcript_1559	superfamily	299850	676	847	6.74189e-16	75.3082	cl11967	Nucleotidyl_cyc_III superfamily	-	-
Q#160 - >tryps_or_kineto_EG_transcript_25400	superfamily	299850	188	255	1.64331e-08	51.4259	cl11967	Nucleotidyl_cyc_III superfamily	C	-
Q#160 - >tryps_or_kineto_EG_transcript_25400	superfamily	294668	16	87	0.00334077	34.0831	cl01054	HAMP superfamily	-	-
Q#161 - >tryps_or_kineto_EG_transcript_1617	superfamily	299850	708	869	1.42079e-14	71.4563	cl11967	Nucleotidyl_cyc_III superfamily	-	-
Q#161 - >tryps_or_kineto_EG_transcript_1617	superfamily	294668	531	602	0.00015745	39.4759	cl01054	HAMP superfamily	-	-
Q#161 - >tryps_or_kineto_EG_transcript_1617	superfamily	304451	425	489	0.000907502	39.9143	cl21588	Snf7 superfamily	NC	-
Q#162 - >tryps_or_kineto_EG_transcript_15265	superfamily	299850	144	315	3.64814e-17	77.2342	cl11967	Nucleotidyl_cyc_III superfamily	-	-
Q#163 - >tryps_or_kineto_EG_transcript_585	superfamily	299850	724	896	5.02382e-18	81.4714	cl11967	Nucleotidyl_cyc_III superfamily	-	-
Q#164 - >tryps_or_kineto_EG_transcript_1217	superfamily	299850	371	519	7.42541e-06	45.2627	cl11967	Nucleotidyl_cyc_III superfamily	-	-
Q#165 - >tryps_or_kineto_EG_transcript_21338	superfamily	299850	14	169	1.54022e-12	62.5967	cl11967	Nucleotidyl_cyc_III superfamily	-	-
Q#166 - >tryps_or_kineto_EG_transcript_21333	superfamily	299850	198	308	1.30348e-12	63.7523	cl11967	Nucleotidyl_cyc_III superfamily	C	-
Q#167 - >tryps_or_kineto_EG_transcript_575	superfamily	299850	737	896	6.09775e-12	63.7523	cl11967	Nucleotidyl_cyc_III superfamily	-	-
Q#167 - >tryps_or_kineto_EG_transcript_575	superfamily	294668	565	636	0.000646217	37.9351	cl01054	HAMP superfamily	-	-
Q#168 - >tryps_or_kineto_EG_transcript_22294	superfamily	304357	6	188	2.92635e-37	127387	cl21453	PKc_like superfamily	N	-
Q#169 - >tryps_or_kineto_EG_transcript_1797	superfamily	299850	689	867	8.77268e-14	69.1451	cl11967	Nucleotidyl_cyc_III superfamily	-	-
Q#170 - >tryps_or_kineto_EG_transcript_2511	superfamily	299850	728	900	4.58021e-14	69.9155	cl11967	Nucleotidyl_cyc_III superfamily	-	-
Q#170 - >tryps_or_kineto_EG_transcript_2511	superfamily	304361	538	613	0.00515242	38.1411	cl21457	TIM_phosphate_binding superfamily	C	-
Q#171 - >tryps_or_kineto_EG_transcript_475	superfamily	299850	698	826	1.37532e-11	62.5967	cl11967	Nucleotidyl_cyc_III superfamily	C	-
Q#172 - >tryps_or_kineto_EG_transcript_758	superfamily	299850	742	903	1.04207e-07	51.4259	cl11967	Nucleotidyl_cyc_III superfamily	-	-
Q#173 - >tryps_or_kineto_EG_transcript_11596	superfamily	299850	80	241	1.48614e-10	58.3595	cl11967	Nucleotidyl_cyc_III superfamily	-	-
Q#174 - >tryps_or_kineto_EG_transcript_6279	superfamily	280945	325	471	1.52072e-27	106938	cl03752	5_nucleotid_C superfamily	-	-
Q#174 - >tryps_or_kineto_EG_transcript_6279	superfamily	285001	547	584	1.72832e-06	43.8618	cl06646	GCC2_GCC3 superfamily	-	-
Q#175 - >tryps_or_kineto_EG_transcript_1317	superfamily	299850	681	839	3.2899e-15	73.3823	cl11967	Nucleotidyl_cyc_III superfamily	-	-
Q#176 - >tryps_or_kineto_EG_transcript_14852	superfamily	299850	79	249	3.3121e-14	68.7599	cl11967	Nucleotidyl_cyc_III superfamily	-	-
Q#177 - >tryps_or_kineto_EG_transcript_612	superfamily	299850	694	865	1.60481e-14	71.4563	cl11967	Nucleotidyl_cyc_III superfamily	-	-
Q#177 - >tryps_or_kineto_EG_transcript_612	superfamily	280839	290	328	0.000455787	38.4298	cl24147	Cache_1 superfamily	C	-
Q#178 - >tryps_or_kineto_EG_transcript_855	superfamily	299850	719	899	1.36595e-08	54.1223	cl11967	Nucleotidyl_cyc_III superfamily	-	-
Q#179 - >tryps_or_kineto_EG_transcript_2273	superfamily	299850	668	820	5.90605e-11	61.0559	cl11967	Nucleotidyl_cyc_III superfamily	-	-
Q#179 - >tryps_or_kineto_EG_transcript_2273	superfamily	294668	528	598	0.00229118	36.0091	cl01054	HAMP superfamily	-	-
Q#180 - >tryps_or_kineto_EG_transcript_642	superfamily	299850	678	850	4.48084e-22	93.0274	cl11967	Nucleotidyl_cyc_III superfamily	-	-
Q#180 - >tryps_or_kineto_EG_transcript_642	superfamily	294668	532	603	0.00133687	36.7795	cl01054	HAMP superfamily	-	-
Q#181 - >tryps_or_kineto_EG_transcript_22579	superfamily	299850	1	96	4.04449e-10	55.2779	cl11967	Nucleotidyl_cyc_III superfamily	N	-
Q#182 - >tryps_or_kineto_EG_transcript_1270	superfamily	299850	723	883	6.59431e-09	54.8927	cl11967	Nucleotidyl_cyc_III superfamily	-	-
Q#182 - >tryps_or_kineto_EG_transcript_1270	superfamily	294668	568	639	0.00418209	35.6239	cl01054	HAMP superfamily	-	-
Q#183 - >tryps_or_kineto_EG_transcript_4781	superfamily	299850	357	529	7.28887e-16	74.5379	cl11967	Nucleotidyl_cyc_III superfamily	-	-
Q#184 - >tryps_or_kineto_EG_transcript_4591	superfamily	299850	97	203	6.27312e-09	53.7371	cl11967	Nucleotidyl_cyc_III superfamily	C	-
Q#185 - >tryps_or_kineto_EG_transcript_13457	superfamily	299850	1	188	6.03588e-12	61.4411	cl11967	Nucleotidyl_cyc_III superfamily	-	-
Q#186 - >tryps_or_kineto_EG_transcript_2744	superfamily	299850	676	834	2.32914e-11	61.8263	cl11967	Nucleotidyl_cyc_III superfamily	-	-
Q#187 - >tryps_or_kineto_EG_transcript_41741	superfamily	299850	1	98	3.02952e-06	41.7959	cl11967	Nucleotidyl_cyc_III superfamily	C	-
Q#188 - >tryps_or_kineto_EG_transcript_1095	superfamily	299850	725	880	5.58427e-11	61.0559	cl11967	Nucleotidyl_cyc_III superfamily	-	-
Q#189 - >tryps_or_kineto_EG_transcript_3124	superfamily	299850	95	260	4.30954e-16	73.7675	cl11967	Nucleotidyl_cyc_III superfamily	-	-
Q#190 - >tryps_or_kineto_EG_transcript_708	superfamily	299850	731	899	2.72584e-14	70.6859	cl11967	Nucleotidyl_cyc_III superfamily	-	-
Q#191 - >tryps_or_kineto_EG_transcript_8841	superfamily	299850	288	449	1.18217e-13	67.9895	cl11967	Nucleotidyl_cyc_III superfamily	-	-
Q#192 - >tryps_or_kineto_EG_transcript_11409	superfamily	299850	352	478	1.69564e-09	55.6631	cl11967	Nucleotidyl_cyc_III superfamily	C	-
Q#193 - >tryps_or_kineto_EG_transcript_1710	superfamily	299850	701	850	4.84882e-13	66.8339	cl11967	Nucleotidyl_cyc_III superfamily	-	-
Q#193 - >tryps_or_kineto_EG_transcript_1710	superfamily	294668	526	597	0.00350481	35.6239	cl01054	HAMP superfamily	-	-
Q#194 - >tryps_or_kineto_EG_transcript_555	superfamily	299850	699	881	1.16607e-06	48.3443	cl11967	Nucleotidyl_cyc_III superfamily	-	-
Q#194 - >tryps_or_kineto_EG_transcript_555	superfamily	294668	550	620	0.00153715	36.7795	cl01054	HAMP superfamily	-	-
Q#195 - >tryps_or_kineto_EG_transcript_25518	superfamily	299850	132	242	6.84933e-16	71.8415	cl11967	Nucleotidyl_cyc_III superfamily	C	-
Q#196 - >tryps_or_kineto_EG_transcript_28461	superfamily	299850	151	226	7.1802e-06	43.7219	cl11967	Nucleotidyl_cyc_III superfamily	C	-
Q#197 - >tryps_or_kineto_EG_transcript_4180	superfamily	299850	375	547	6.17185e-13	66.0635	cl11967	Nucleotidyl_cyc_III superfamily	-	-
Q#198 - >tryps_or_kineto_EG_transcript_1157	superfamily	299850	737	900	3.83189e-13	67.2191	cl11967	Nucleotidyl_cyc_III superfamily	-	-
Q#199 - >tryps_or_kineto_EG_transcript_1156	superfamily	299850	728	889	2.90035e-14	70.6859	cl11967	Nucleotidyl_cyc_III superfamily	-	-
Q#199 - >tryps_or_kineto_EG_transcript_1156	superfamily	294668	563	634	0.000163989	39.4759	cl01054	HAMP superfamily	-	-
Q#200 - >tryps_or_kineto_EG_transcript_794	superfamily	299850	718	889	6.31712e-13	66.8339	cl11967	Nucleotidyl_cyc_III superfamily	-	-
Q#201 - >tryps_or_kineto_EG_transcript_1154	superfamily	299850	637	788	9.65956e-12	62.9819	cl11967	Nucleotidyl_cyc_III superfamily	-	-
Q#202 - >tryps_or_kineto_EG_transcript_496	superfamily	299850	723	884	3.03707e-13	67.6043	cl11967	Nucleotidyl_cyc_III superfamily	-	-
Q#203 - >tryps_or_kineto_EG_transcript_4142	superfamily	282533	403	472	0.000800207	40.6117	cl23002	Microvir_H superfamily	NC	-
Q#203 - >tryps_or_kineto_EG_transcript_4142	superfamily	299850	630	688	0.00408277	37.5587	cl11967	Nucleotidyl_cyc_III superfamily	C	-
Q#204 - >tryps_or_kineto_EG_transcript_20619	superfamily	299850	40	201	0.000261096	39.4847	cl11967	Nucleotidyl_cyc_III superfamily	-	-
Q#205 - >tryps_or_kineto_EG_transcript_877	superfamily	299850	710	870	5.41055e-08	52.1963	cl11967	Nucleotidyl_cyc_III superfamily	-	-
Q#205 - >tryps_or_kineto_EG_transcript_877	superfamily	294668	533	604	1.25117e-06	45.2539	cl01054	HAMP superfamily	-	-
Q#206 - >tryps_or_kineto_EG_transcript_1983	superfamily	299850	721	882	7.58557e-11	60.6707	cl11967	Nucleotidyl_cyc_III superfamily	-	-
Q#206 - >tryps_or_kineto_EG_transcript_1983	superfamily	294668	549	620	0.000391598	38.3203	cl01054	HAMP superfamily	-	-
Q#207 - >tryps_or_kineto_EG_transcript_2402	superfamily	299850	656	821	2.67753e-14	70.6859	cl11967	Nucleotidyl_cyc_III superfamily	-	-
Q#207 - >tryps_or_kineto_EG_transcript_2402	superfamily	294668	502	572	0.00387633	35.6239	cl01054	HAMP superfamily	-	-
Q#208 - >tryps_or_kineto_EG_transcript_12230	superfamily	299850	100	252	1.75665e-08	52.1963	cl11967	Nucleotidyl_cyc_III superfamily	-	-
Q#209 - >tryps_or_kineto_EG_transcript_1915	superfamily	299850	620	784	8.5954e-12	63.3671	cl11967	Nucleotidyl_cyc_III superfamily	-	-
Q#210 - >tryps_or_kineto_EG_transcript_866	superfamily	299850	722	883	2.1822e-17	79.5454	cl11967	Nucleotidyl_cyc_III superfamily	-	-
Q#211 - >tryps_or_kineto_EG_transcript_18540	superfamily	299850	33	204	4.16178e-13	65.2931	cl11967	Nucleotidyl_cyc_III superfamily	-	-
Q#212 - >tryps_or_kineto_EG_transcript_17775	superfamily	299850	96	234	2.66508e-13	66.0635	cl11967	Nucleotidyl_cyc_III superfamily	-	-
Q#213 - >tryps_or_kineto_EG_transcript_3971	superfamily	299850	165	320	1.36053e-13	67.2191	cl11967	Nucleotidyl_cyc_III superfamily	-	-
Q#214 - >tryps_or_kineto_EG_transcript_5248	superfamily	299850	358	519	1.04837e-11	62.2115	cl11967	Nucleotidyl_cyc_III superfamily	-	-
Q#215 - >tryps_or_kineto_EG_transcript_972	superfamily	299850	715	875	2.4118e-10	59.1299	cl11967	Nucleotidyl_cyc_III superfamily	-	-
Q#215 - >tryps_or_kineto_EG_transcript_972	superfamily	291736	647	741	0.000691572	41.0332	cl20947	DUF4544 superfamily	N	-
Q#215 - >tryps_or_kineto_EG_transcript_972	superfamily	280839	316	355	0.00116004	37.2742	cl24147	Cache_1 superfamily	C	-
Q#216 - >tryps_or_kineto_EG_transcript_918	superfamily	299850	675	855	3.54614e-06	46.8035	cl11967	Nucleotidyl_cyc_III superfamily	-	-
Q#217 - >tryps_or_kineto_EG_transcript_3306	superfamily	299850	254	359	1.17493e-08	53.3519	cl11967	Nucleotidyl_cyc_III superfamily	C	-
Q#218 - >tryps_or_kineto_EG_transcript_6833	superfamily	299850	288	460	8.58755e-15	71.4563	cl11967	Nucleotidyl_cyc_III superfamily	-	-
Q#219 - >tryps_or_kineto_EG_transcript_3226	superfamily	299850	712	837	7.92844e-11	60.2855	cl11967	Nucleotidyl_cyc_III superfamily	C	-
Q#220 - >tryps_or_kineto_EG_transcript_13281	superfamily	299850	96	256	2.12062e-09	54.8927	cl11967	Nucleotidyl_cyc_III superfamily	-	-
Q#221 - >tryps_or_kineto_EG_transcript_1131	superfamily	299850	714	896	3.13145e-15	73.3823	cl11967	Nucleotidyl_cyc_III superfamily	-	-
Q#222 - >tryps_or_kineto_EG_transcript_7897	superfamily	299850	72	233	1.39242e-14	69.9155	cl11967	Nucleotidyl_cyc_III superfamily	-	-
Q#223 - >tryps_or_kineto_EG_transcript_1414	superfamily	299850	714	886	4.17185e-12	64.1375	cl11967	Nucleotidyl_cyc_III superfamily	-	-
Q#224 - >tryps_or_kineto_EG_transcript_1138	superfamily	299850	724	895	1.34859e-15	74.5379	cl11967	Nucleotidyl_cyc_III superfamily	-	-
Q#225 - >tryps_or_kineto_EG_transcript_1407	superfamily	299850	677	837	9.97006e-14	69.1451	cl11967	Nucleotidyl_cyc_III superfamily	-	-
Q#225 - >tryps_or_kineto_EG_transcript_1407	superfamily	280839	280	319	0.00716036	34963	cl24147	Cache_1 superfamily	C	-
Q#226 - >tryps_or_kineto_EG_transcript_1406	superfamily	299850	743	903	1.38604e-14	71.4563	cl11967	Nucleotidyl_cyc_III superfamily	-	-
Q#227 - >tryps_or_kineto_EG_transcript_6235	superfamily	299850	218	379	6.07335e-19	83.0122	cl11967	Nucleotidyl_cyc_III superfamily	-	-
Q#228 - >tryps_or_kineto_EG_transcript_12934	superfamily	299850	269	428	1.36108e-10	58.7447	cl11967	Nucleotidyl_cyc_III superfamily	-	-
Q#229 - >tryps_or_kineto_EG_transcript_1244	superfamily	299850	736	899	1.69789e-12	65.6783	cl11967	Nucleotidyl_cyc_III superfamily	-	-
Q#229 - >tryps_or_kineto_EG_transcript_1244	superfamily	292848	468	550	0.000442958	39.4619	cl24715	DUF4890 superfamily	N	-
Q#230 - >tryps_or_kineto_EG_transcript_816	superfamily	299850	721	882	0.000488042	40.6403	cl11967	Nucleotidyl_cyc_III superfamily	-	-
Q#230 - >tryps_or_kineto_EG_transcript_816	superfamily	303045	450	551	0.00567066	38.4595	cl19864	Mu-like_Pro superfamily	NC	-
Q#231 - >tryps_or_kineto_EG_transcript_19847	superfamily	304357	14	288	1.26043e-108	315955	cl21453	PKc_like superfamily	-	-
Q#232 - >tryps_or_kineto_EG_transcript_7360	superfamily	299850	87	257	1.00962e-11	61.4411	cl11967	Nucleotidyl_cyc_III superfamily	-	-
Q#233 - >tryps_or_kineto_EG_transcript_14272	superfamily	299850	114	290	8.84837e-18	78775	cl11967	Nucleotidyl_cyc_III superfamily	-	-
Q#234 - >tryps_or_kineto_EG_transcript_853	superfamily	299850	570	699	1.49292e-11	62.5967	cl11967	Nucleotidyl_cyc_III superfamily	C	-
Q#235 - >tryps_or_kineto_EG_transcript_738	superfamily	299850	732	893	1.68585e-06	47.9591	cl11967	Nucleotidyl_cyc_III superfamily	-	-
Q#235 - >tryps_or_kineto_EG_transcript_738	superfamily	294668	565	636	3.95991e-05	41.0167	cl01054	HAMP superfamily	-	-
Q#236 - >tryps_or_kineto_EG_transcript_1134	superfamily	299850	721	892	2.59774e-15	73.7675	cl11967	Nucleotidyl_cyc_III superfamily	-	-
Q#237 - >tryps_or_kineto_EG_transcript_1105	superfamily	299850	739	887	4.40292e-14	69.9155	cl11967	Nucleotidyl_cyc_III superfamily	-	-
Q#238 - >tryps_or_kineto_EG_transcript_6529	superfamily	299850	296	455	4.18148e-10	57.5891	cl11967	Nucleotidyl_cyc_III superfamily	-	-
Q#239 - >tryps_or_kineto_EG_transcript_1334	superfamily	299850	678	839	6.66764e-14	69.5303	cl11967	Nucleotidyl_cyc_III superfamily	-	-
Q#240 - >tryps_or_kineto_EG_transcript_6246	superfamily	299850	1	158	3.04502e-12	62.2115	cl11967	Nucleotidyl_cyc_III superfamily	-	-
Q#241 - >tryps_or_kineto_EG_transcript_23092	superfamily	304906	8	139	5.39208e-33	112333	cl23749	TIR_2 superfamily	-	-
Q#242 - >tryps_or_kineto_EG_transcript_20576	superfamily	299850	20	154	3.12776e-09	53.7371	cl11967	Nucleotidyl_cyc_III superfamily	-	-
Q#243 - >tryps_or_kineto_EG_transcript_1109	superfamily	299850	712	873	2.88125e-19	84.9382	cl11967	Nucleotidyl_cyc_III superfamily	-	-
Q#243 - >tryps_or_kineto_EG_transcript_1109	superfamily	294668	562	633	0.00250523	36.0091	cl01054	HAMP superfamily	-	-
Q#244 - >tryps_or_kineto_EG_transcript_1814	superfamily	299850	715	887	5.62469e-16	75.6934	cl11967	Nucleotidyl_cyc_III superfamily	-	-
Q#245 - >tryps_or_kineto_EG_transcript_957	superfamily	299850	696	859	6.01373e-14	69.5303	cl11967	Nucleotidyl_cyc_III superfamily	-	-
Q#246 - >tryps_or_kineto_EG_transcript_1185	superfamily	299850	716	887	6.20536e-12	63.7523	cl11967	Nucleotidyl_cyc_III superfamily	-	-
Q#247 - >tryps_or_kineto_EG_transcript_2142	superfamily	299850	638	809	1.84886e-10	59.5151	cl11967	Nucleotidyl_cyc_III superfamily	-	-
Q#249 - >green_and_second_EG_transcript_3162	superfamily	294504	31	293	9.82076e-73	233032	cl00780	Kinase-PPPase superfamily	-	-
Q#249 - >green_and_second_EG_transcript_3162	superfamily	294504	358	589	6.64221e-53	180645	cl00780	Kinase-PPPase superfamily	-	-
Q#251 - >green_algae_EG_transcript_16607	superfamily	294126	25	285	4.25867e-39	137147	cl00192	ribokinase_pfkB_like superfamily	-	-
Q#252 - >green_algae_EG_transcript_17493	superfamily	304357	64	188	2.99957e-39	133415	cl21453	PKc_like superfamily	C	-
Q#253 - >green_algae_EG_transcript_11330	superfamily	238064	186	381	4.19429e-11	62373	cl23707	LRR_RI superfamily	N	-
Q#253 - >green_algae_EG_transcript_11330	superfamily	238064	35	263	2.77662e-09	56595	cl23707	LRR_RI superfamily	N	-
Q#254 - >bikont_EG_transcript_165	superfamily	299850	135	296	3.10867e-10	59.9003	cl11967	Nucleotidyl_cyc_III superfamily	-	-
Q#255 - >bikont_EG_transcript_8690	superfamily	304357	104	375	1.03559e-34	127703	cl21453	PKc_like superfamily	-	-
Q#256 - >tryps_or_kineto_EG_transcript_2170	superfamily	299850	737	870	3.91588e-06	46.8035	cl11967	Nucleotidyl_cyc_III superfamily	-	-
Q#256 - >tryps_or_kineto_EG_transcript_2170	superfamily	294668	543	614	0.00924773	34.4683	cl01054	HAMP superfamily	-	-
Q#257 - >tryps_or_kineto_EG_transcript_510	superfamily	299850	718	879	7.53138e-17	78.0046	cl11967	Nucleotidyl_cyc_III superfamily	-	-
Q#258 - >tryps_or_kineto_EG_transcript_4865	superfamily	299850	326	474	5.1635e-16	74923	cl11967	Nucleotidyl_cyc_III superfamily	-	-
Q#259 - >tryps_or_kineto_EG_transcript_13187	superfamily	299122	254	306	9.91993e-09	50.2698	cl09927	S1_like superfamily	-	-
Q#259 - >tryps_or_kineto_EG_transcript_13187	superfamily	299154	1	121	6.99917e-05	41.6657	cl10034	LabA_like/DUF88 superfamily	-	-
Q#259 - >tryps_or_kineto_EG_transcript_13187	superfamily	299122	180	244	0.000730985	36.4026	cl09927	S1_like superfamily	-	-
Q#260 - >tryps_or_kineto_EG_transcript_2318	superfamily	299850	718	891	1.00327e-13	68.7599	cl11967	Nucleotidyl_cyc_III superfamily	-	-
Q#261 - >tryps_or_kineto_EG_transcript_1593	superfamily	299850	737	860	4.78336e-14	69.9155	cl11967	Nucleotidyl_cyc_III superfamily	C	-
Q#261 - >tryps_or_kineto_EG_transcript_1593	superfamily	294668	564	635	0.00752637	34.8535	cl01054	HAMP superfamily	-	-
Q#262 - >tryps_or_kineto_EG_transcript_676	superfamily	299850	737	898	6.09929e-15	72.6119	cl11967	Nucleotidyl_cyc_III superfamily	-	-
Q#262 - >tryps_or_kineto_EG_transcript_676	superfamily	294668	567	638	0.00151642	36.7795	cl01054	HAMP superfamily	-	-
Q#263 - >tryps_or_kineto_EG_transcript_1676	superfamily	299850	738	898	3.48221e-14	70.3007	cl11967	Nucleotidyl_cyc_III superfamily	-	-
Q#264 - >tryps_or_kineto_EG_transcript_768	superfamily	299850	739	904	2.8771e-07	50.2703	cl11967	Nucleotidyl_cyc_III superfamily	-	-
Q#264 - >tryps_or_kineto_EG_transcript_768	superfamily	294668	572	643	0.00211657	36.3943	cl01054	HAMP superfamily	-	-
Q#265 - >tryps_or_kineto_EG_transcript_1808	superfamily	299850	723	894	2.54661e-10	59.1299	cl11967	Nucleotidyl_cyc_III superfamily	-	-
Q#266 - >tryps_or_kineto_EG_transcript_4412	superfamily	299154	195	320	1.13356e-06	47.2877	cl10034	LabA_like/DUF88 superfamily	-	-
Q#266 - >tryps_or_kineto_EG_transcript_4412	superfamily	299122	444	496	4.51878e-05	40.6398	cl09927	S1_like superfamily	-	-
Q#266 - >tryps_or_kineto_EG_transcript_4412	superfamily	299122	368	436	0.000400751	37.9434	cl09927	S1_like superfamily	-	-
Q#266 - >tryps_or_kineto_EG_transcript_4412	superfamily	299122	552	618	0.000502509	37.5582	cl09927	S1_like superfamily	-	-
Q#266 - >tryps_or_kineto_EG_transcript_4412	superfamily	299122	80	143	0.000668448	37173	cl09927	S1_like superfamily	-	-
Q#266 - >tryps_or_kineto_EG_transcript_4412	superfamily	299122	635	696	0.00245144	35.6322	cl09927	S1_like superfamily	-	-
Q#267 - >tryps_or_kineto_EG_transcript_28241	superfamily	299122	92	144	5.68983e-10	52.1958	cl09927	S1_like superfamily	-	-
Q#268 - >tryps_or_kineto_EG_transcript_3693	superfamily	299850	454	602	1.36196e-09	56.4335	cl11967	Nucleotidyl_cyc_III superfamily	-	-
Q#269 - >tryps_or_kineto_EG_transcript_564	superfamily	299850	427	607	6.89714e-07	48.7295	cl11967	Nucleotidyl_cyc_III superfamily	-	-
Q#269 - >tryps_or_kineto_EG_transcript_564	superfamily	294668	260	331	0.00622582	34.4683	cl01054	HAMP superfamily	-	-
Q#270 - >tryps_or_kineto_EG_transcript_6472	superfamily	299850	366	539	1.53036e-12	64.9079	cl11967	Nucleotidyl_cyc_III superfamily	-	-
Q#270 - >tryps_or_kineto_EG_transcript_6472	superfamily	294668	204	275	0.00052744	37.5499	cl01054	HAMP superfamily	-	-
Q#271 - >tryps_or_kineto_EG_transcript_4251	superfamily	299850	337	499	4.51867e-10	57.5891	cl11967	Nucleotidyl_cyc_III superfamily	-	-
Q#272 - >tryps_or_kineto_EG_transcript_851	superfamily	299850	692	853	2.33376e-13	67.9895	cl11967	Nucleotidyl_cyc_III superfamily	-	-
Q#273 - >tryps_or_kineto_EG_transcript_652	superfamily	299850	738	899	2.01607e-14	71.0711	cl11967	Nucleotidyl_cyc_III superfamily	-	-
Q#274 - >tryps_or_kineto_EG_transcript_657	superfamily	299850	626	787	6.38196e-10	57.9743	cl11967	Nucleotidyl_cyc_III superfamily	-	-
Q#275 - >tryps_or_kineto_EG_transcript_1261	superfamily	299850	713	882	2.84649e-07	50.2703	cl11967	Nucleotidyl_cyc_III superfamily	-	-
Q#275 - >tryps_or_kineto_EG_transcript_1261	superfamily	294668	552	623	0.00947177	34.4683	cl01054	HAMP superfamily	-	-
Q#277 - >tryps_or_kineto_EG_transcript_2048	superfamily	299850	696	878	1.30248e-13	68.7599	cl11967	Nucleotidyl_cyc_III superfamily	-	-
Q#277 - >tryps_or_kineto_EG_transcript_2048	superfamily	294668	535	606	0.000709982	37.5499	cl01054	HAMP superfamily	-	-
Q#278 - >tryps_or_kineto_EG_transcript_1463	superfamily	299850	706	854	0.00555539	37.5587	cl11967	Nucleotidyl_cyc_III superfamily	-	-
Q#279 - >tryps_or_kineto_EG_transcript_1856	superfamily	299850	560	700	5.26139e-09	54.8927	cl11967	Nucleotidyl_cyc_III superfamily	N	-
Q#279 - >tryps_or_kineto_EG_transcript_1856	superfamily	294668	362	433	0.000170828	39.0907	cl01054	HAMP superfamily	-	-
Q#280 - >tryps_or_kineto_EG_transcript_15815	superfamily	299154	70	205	5.91773e-09	53.0657	cl10034	LabA_like/DUF88 superfamily	-	-
Q#280 - >tryps_or_kineto_EG_transcript_15815	superfamily	299122	324	378	9.41679e-06	41.7954	cl09927	S1_like superfamily	-	-
Q#281 - >tryps_or_kineto_EG_transcript_3637	superfamily	299850	283	463	6.02227e-12	62.9819	cl11967	Nucleotidyl_cyc_III superfamily	-	-
Q#282 - >tryps_or_kineto_EG_transcript_2213	superfamily	304357	553	822	3.19964e-67	223163	cl21453	PKc_like superfamily	-	-
Q#282 - >tryps_or_kineto_EG_transcript_2213	superfamily	215064	410	486	1.79528e-06	47787	cl18318	PLN00122 superfamily	N	-
Q#283 - >tryps_or_kineto_EG_transcript_2553	superfamily	299850	700	879	1.61072e-14	71.0711	cl11967	Nucleotidyl_cyc_III superfamily	-	-
Q#284 - >tryps_or_kineto_EG_transcript_2341	superfamily	299850	317	468	7.46439e-12	62.5967	cl11967	Nucleotidyl_cyc_III superfamily	-	-
Q#284 - >tryps_or_kineto_EG_transcript_2341	superfamily	294668	127	195	0.00819752	34.0831	cl01054	HAMP superfamily	-	-
Q#285 - >tryps_or_kineto_EG_transcript_1643	superfamily	299850	724	885	1.9651e-14	71.0711	cl11967	Nucleotidyl_cyc_III superfamily	-	-
Q#286 - >tryps_or_kineto_EG_transcript_4456	superfamily	299850	235	345	1.64481e-12	64.5227	cl11967	Nucleotidyl_cyc_III superfamily	C	-
Q#286 - >tryps_or_kineto_EG_transcript_4456	superfamily	294668	77	147	0.00253676	35.2387	cl01054	HAMP superfamily	-	-
Q#287 - >tryps_or_kineto_EG_transcript_12359	superfamily	299850	141	302	4.19249e-16	74.1527	cl11967	Nucleotidyl_cyc_III superfamily	-	-
Q#289 - >tryps_or_kineto_EG_transcript_819	superfamily	299850	747	908	7.9626e-11	60.6707	cl11967	Nucleotidyl_cyc_III superfamily	-	-
Q#289 - >tryps_or_kineto_EG_transcript_819	superfamily	282389	678	748	0.00465174	37.7178	cl04561	Senescence_reg superfamily	C	-
Q#290 - >tryps_or_kineto_EG_transcript_5186	superfamily	299850	314	475	1.23288e-07	50.6555	cl11967	Nucleotidyl_cyc_III superfamily	-	-
Q#291 - >tryps_or_kineto_EG_transcript_4054	superfamily	299850	315	476	1.2604e-18	82.2418	cl11967	Nucleotidyl_cyc_III superfamily	-	-
Q#292 - >tryps_or_kineto_EG_transcript_1182	superfamily	299850	751	892	3.06566e-17	79.1602	cl11967	Nucleotidyl_cyc_III superfamily	-	-
Q#293 - >tryps_or_kineto_EG_transcript_951	superfamily	299850	693	791	1.73327e-09	56.4335	cl11967	Nucleotidyl_cyc_III superfamily	C	-
Q#294 - >kinetoplastids_and_excavates_EG_transcript_10067	superfamily	299122	279	329	2.05973e-06	43.7214	cl09927	S1_like superfamily	-	-
Q#296 - >kinetoplastids_and_excavates_EG_transcript_5982	superfamily	298682	23	107	7.96704e-10	53.3205	cl08302	EFh superfamily	-	-
Q#296 - >kinetoplastids_and_excavates_EG_transcript_5982	superfamily	294102	191	251	2.69255e-05	41.4748	cl00155	UBQ superfamily	-	-
Q#298 - >kinetoplastids_and_excavates_EG_transcript_3626	superfamily	304375	152	237	0.00781646	36.4825	cl21478	ATP-synt_B superfamily	N	-
Q#300 - >excavate_EG_transcript_29326	superfamily	301711	78	200	5.42899e-28	100888	cl15774	Hemerythrin-like superfamily	-	-
Q#302 - >green_and_second_EG_transcript_27571	superfamily	302758	1	117	6.43558e-06	42.1777	cl19078	REC superfamily	-	-
Q#303 - >green_and_second_EG_transcript_1325	superfamily	302758	507	624	9.25407e-07	46.8001	cl19078	REC superfamily	-	-
Q#304 - >green_and_second_EG_transcript_2995	superfamily	302758	504	622	0.000173832	40.2517	cl19078	REC superfamily	-	-
Q#305 - >green_and_second_EG_transcript_4907	superfamily	302758	412	533	3.08863e-07	47.9557	cl19078	REC superfamily	-	-
Q#308 - >green_and_second_EG_transcript_22289	superfamily	302758	40	159	0.000382458	37.1701	cl19078	REC superfamily	-	-
Q#309 - >green_and_second_EG_transcript_14073	superfamily	302758	159	294	0.000964626	37.5168	cl19078	REC superfamily	-	-
Q#310 - >green_and_second_EG_transcript_3360	superfamily	302758	513	633	4.63687e-06	44.4889	cl19078	REC superfamily	-	-
Q#311 - >green_and_second_EG_transcript_21211	superfamily	302758	22	140	0.00223685	34.8589	cl19078	REC superfamily	-	-
Q#312 - >green_and_second_EG_transcript_1500	superfamily	302758	489	616	0.00170544	37902	cl19078	REC superfamily	-	-
Q#313 - >green_and_second_EG_transcript_23048	superfamily	285708	63	195	3.76613e-14	65.3798	cl07235	Whirly superfamily	-	-
Q#314 - >green_and_second_EG_transcript_4574	superfamily	294057	349	450	0.00900041	35693	cl00075	HATPase_c superfamily	C	-
Q#315 - >green_and_second_EG_transcript_1055	superfamily	302758	514	650	7.27065e-05	41754	cl19078	REC superfamily	-	-
Q#315 - >green_and_second_EG_transcript_1055	superfamily	294057	379	478	0.000110735	40.7078	cl00075	HATPase_c superfamily	-	-
Q#317 - >green_and_second_EG_transcript_5044	superfamily	302758	482	611	0.00240514	37.1316	cl19078	REC superfamily	-	-
Q#318 - >green_and_second_EG_transcript_3578	superfamily	302758	488	608	8.96642e-05	41.0221	cl19078	REC superfamily	-	-
Q#318 - >green_and_second_EG_transcript_3578	superfamily	294057	346	450	0.000990085	37.6262	cl00075	HATPase_c superfamily	-	-
Q#318 - >green_and_second_EG_transcript_3578	superfamily	294482	181	254	0.00775438	36.6607	cl00742	LemA superfamily	C	-
Q#319 - >green_and_second_EG_transcript_1005	superfamily	302758	483	603	0.000266778	39.4813	cl19078	REC superfamily	-	-
Q#320 - >green_and_second_EG_transcript_7563	superfamily	302758	64	184	5.85797e-08	47.9557	cl19078	REC superfamily	-	-
Q#321 - >green_and_second_EG_transcript_18465	superfamily	302758	90	210	8.16014e-07	45.2593	cl19078	REC superfamily	-	-
Q#322 - >green_and_second_EG_transcript_6425	superfamily	302758	371	494	6.22248e-05	41.0221	cl19078	REC superfamily	-	-
Q#322 - >green_and_second_EG_transcript_6425	superfamily	302665	2	89	0.00457614	36646	cl17781	Chromate_transp superfamily	N	-
Q#323 - >green_and_second_EG_transcript_5063	superfamily	302758	504	622	0.000256789	39.8665	cl19078	REC superfamily	-	-
Q#325 - >green_and_second_EG_transcript_3067	superfamily	302758	513	645	5.85453e-08	50.6136	cl19078	REC superfamily	-	-
Q#326 - >green_and_second_EG_transcript_14103	superfamily	285708	36	162	1.55026e-11	59987	cl07235	Whirly superfamily	-	-
Q#326 - >green_and_second_EG_transcript_14103	superfamily	285708	246	331	5.52844e-07	46.8902	cl07235	Whirly superfamily	N	-
Q#327 - >green_and_second_EG_transcript_4380	superfamily	302758	509	628	9.53318e-08	49.4965	cl19078	REC superfamily	-	-
Q#328 - >green_and_second_EG_transcript_3704	superfamily	302758	512	640	0.000216623	40.5984	cl19078	REC superfamily	-	-
Q#329 - >green_and_second_EG_transcript_21128	superfamily	302758	151	278	2.2811e-06	44.8356	cl19078	REC superfamily	-	-
Q#330 - >green_and_second_EG_transcript_8735	superfamily	302758	246	366	2.43906e-05	41.7925	cl19078	REC superfamily	-	-
Q#331 - >green_and_second_EG_transcript_2684	superfamily	302758	504	622	4.63543e-05	41.7925	cl19078	REC superfamily	-	-
Q#332 - >green_and_second_EG_transcript_8810	superfamily	302758	22	155	7.53161e-09	50.9988	cl19078	REC superfamily	-	-
Q#333 - >green_and_second_EG_transcript_8450	superfamily	302758	137	257	3.48654e-05	41.0221	cl19078	REC superfamily	-	-
Q#334 - >green_and_second_EG_transcript_6261	superfamily	302758	493	610	0.000186272	39.8665	cl19078	REC superfamily	-	-
Q#335 - >green_and_second_EG_transcript_2061	superfamily	302758	504	607	0.000360582	39828	cl19078	REC superfamily	C	-
Q#336 - >green_and_second_EG_transcript_3253	superfamily	302758	500	621	0.000772502	38.6724	cl19078	REC superfamily	-	-
Q#337 - >green_and_second_EG_transcript_19228	superfamily	302758	78	197	4.7925e-07	45.6445	cl19078	REC superfamily	-	-
Q#338 - >green_and_second_EG_transcript_3856	superfamily	302758	500	618	0.000215163	39.8665	cl19078	REC superfamily	-	-
Q#339 - >green_and_second_EG_transcript_2809	superfamily	302758	508	628	6.55211e-05	41.4073	cl19078	REC superfamily	-	-
Q#340 - >green_and_second_EG_transcript_2398	superfamily	294057	185	267	0.000154803	40.3154	cl00075	HATPase_c superfamily	C	-
Q#340 - >green_and_second_EG_transcript_2398	superfamily	302758	360	477	0.00288811	36.3997	cl19078	REC superfamily	-	-
Q#341 - >green_and_second_EG_transcript_4441	superfamily	302758	510	643	4.91888e-07	47.9172	cl19078	REC superfamily	-	-
Q#343 - >green_and_second_EG_transcript_4172	superfamily	302758	501	622	0.000113279	40.6369	cl19078	REC superfamily	-	-
Q#343 - >green_and_second_EG_transcript_4172	superfamily	294057	342	467	0.000793817	38.3894	cl00075	HATPase_c superfamily	-	-
Q#344 - >green_and_second_EG_transcript_3074	superfamily	302758	513	634	0.000154464	40.2517	cl19078	REC superfamily	-	-
Q#344 - >green_and_second_EG_transcript_3074	superfamily	294057	374	469	0.00139197	37241	cl00075	HATPase_c superfamily	-	-
Q#345 - >green_and_second_EG_transcript_9392	superfamily	302758	155	290	1.41824e-05	42.5244	cl19078	REC superfamily	-	-
Q#345 - >green_and_second_EG_transcript_9392	superfamily	299708	50	106	0.00338823	36.2999	cl11410	TPP_enzyme_PYR superfamily	C	-
Q#346 - >green_and_second_EG_transcript_8896	superfamily	294057	35	129	0.00239859	35.7023	cl00075	HATPase_c superfamily	C	-
Q#347 - >green_and_second_EG_transcript_11683	superfamily	302758	147	276	2.54358e-05	42.1392	cl19078	REC superfamily	-	-
Q#349 - >green_and_second_EG_transcript_42357	superfamily	302758	26	97	0.000453282	36.0145	cl19078	REC superfamily	N	-
Q#350 - >green_and_second_EG_transcript_19528	superfamily	302758	31	151	3.14536e-05	40.6369	cl19078	REC superfamily	-	-
Q#351 - >green_and_second_EG_transcript_4711	superfamily	297096	230	327	0.00176642	39.7366	cl05580	TraH superfamily	N	-
Q#352 - >green_and_second_EG_transcript_5166	superfamily	302758	410	528	1.46919e-05	43.68	cl19078	REC superfamily	-	-
Q#353 - >green_and_second_EG_transcript_4960	superfamily	302758	507	627	8.13562e-05	41.0221	cl19078	REC superfamily	-	-
Q#354 - >green_and_second_EG_transcript_11753	superfamily	302758	233	368	7.71123e-06	43.68	cl19078	REC superfamily	-	-
Q#355 - >green_and_second_EG_transcript_16272	superfamily	302758	216	335	0.000159176	39.4813	cl19078	REC superfamily	-	-
Q#356 - >green_and_second_EG_transcript_38551	superfamily	302758	48	160	7.58157e-06	41754	cl19078	REC superfamily	-	-
Q#358 - >green_and_second_EG_transcript_3265	superfamily	302758	514	646	5.84592e-09	53.6952	cl19078	REC superfamily	-	-
Q#359 - >green_and_second_EG_transcript_3181	superfamily	302758	506	624	8.30508e-05	41.0221	cl19078	REC superfamily	-	-
Q#361 - >green_and_second_EG_transcript_4008	superfamily	302785	351	401	0.00644816	35813	cl19201	HypA superfamily	C	-
Q#362 - >green_and_second_EG_transcript_3492	superfamily	302758	499	621	0.00550337	36.3612	cl19078	REC superfamily	-	-
Q#363 - >green_and_second_EG_transcript_20988	superfamily	302758	14	130	6.97395e-05	39.4428	cl19078	REC superfamily	-	-
Q#364 - >green_and_second_EG_transcript_4559	superfamily	302758	319	447	4.02554e-05	42.1392	cl19078	REC superfamily	-	-
Q#365 - >green_and_second_EG_transcript_3560	superfamily	302758	508	629	1.84912e-07	48.7261	cl19078	REC superfamily	-	-
Q#366 - >green_and_second_EG_transcript_5275	superfamily	294190	331	417	0.00318713	39.2013	cl00264	Ferritin_like superfamily	NC	-
Q#366 - >green_and_second_EG_transcript_5275	superfamily	302758	505	624	0.00500644	36.0145	cl19078	REC superfamily	-	-
Q#367 - >green_and_second_EG_transcript_19236	superfamily	302758	76	194	5.5509e-05	39.8665	cl19078	REC superfamily	-	-
Q#368 - >green_and_second_EG_transcript_5060	superfamily	302758	483	620	0.00135469	37902	cl19078	REC superfamily	-	-
Q#368 - >green_and_second_EG_transcript_5060	superfamily	294057	340	401	0.00676091	35693	cl00075	HATPase_c superfamily	NC	-
Q#369 - >green_and_second_EG_transcript_3106	superfamily	302758	530	649	4.78079e-06	44.8741	cl19078	REC superfamily	-	-
Q#370 - >green_and_second_EG_transcript_2063	superfamily	302758	464	589	4.50366e-06	45.2208	cl19078	REC superfamily	-	-
Q#371 - >green_and_second_EG_transcript_5374	superfamily	302758	508	641	2.49292e-06	45.9912	cl19078	REC superfamily	-	-
Q#372 - >green_and_second_EG_transcript_14479	superfamily	302758	246	360	2.54743e-07	47.9172	cl19078	REC superfamily	-	-
Q#373 - >green_and_second_EG_transcript_23932	superfamily	302758	90	223	3.81818e-07	46.7616	cl19078	REC superfamily	-	-
Q#374 - >green_and_second_EG_transcript_14486	superfamily	302758	15	133	2.92309e-07	45.6445	cl19078	REC superfamily	-	-
Q#376 - >green_and_second_EG_transcript_2182	superfamily	302758	408	529	0.00332908	36.7464	cl19078	REC superfamily	-	-
Q#377 - >green_and_second_EG_transcript_4361	superfamily	302758	524	656	9.60256e-06	44.4504	cl19078	REC superfamily	-	-
Q#378 - >green_and_second_EG_transcript_27526	superfamily	302758	50	168	9.56485e-06	41.7925	cl19078	REC superfamily	-	-
Q#379 - >green_and_second_EG_transcript_3787	superfamily	294057	351	417	0.00828299	34.9298	cl00075	HATPase_c superfamily	C	-
Q#380 - >green_and_second_EG_transcript_3694	superfamily	294057	285	406	0.00114246	37.6283	cl00075	HATPase_c superfamily	-	-
Q#382 - >green_and_second_EG_transcript_8059	superfamily	294057	354	388	0.000526551	38.3987	cl00075	HATPase_c superfamily	C	-
Q#384 - >green_and_second_EG_transcript_14897	superfamily	285708	203	307	6.64013e-06	43.8086	cl07235	Whirly superfamily	-	-
Q#384 - >green_and_second_EG_transcript_14897	superfamily	285708	23	146	0.000737994	37.6454	cl07235	Whirly superfamily	-	-
Q#385 - >green_and_second_EG_transcript_4896	superfamily	302758	374	504	8.05924e-05	41.3688	cl19078	REC superfamily	-	-
Q#386 - >green_and_second_EG_transcript_4303	superfamily	302758	514	633	2.84944e-06	45.2593	cl19078	REC superfamily	-	-
Q#386 - >green_and_second_EG_transcript_4303	superfamily	294057	365	454	0.00659213	36.0782	cl00075	HATPase_c superfamily	NC	-
Q#387 - >green_and_second_EG_transcript_4429	superfamily	302758	488	605	3.73741e-05	42.1777	cl19078	REC superfamily	-	-
Q#388 - >green_and_second_EG_transcript_8208	superfamily	302758	75	200	0.000544734	37.5168	cl19078	REC superfamily	-	-
Q#389 - >green_and_second_EG_transcript_14603	superfamily	302758	211	344	3.60251e-07	47532	cl19078	REC superfamily	-	-
Q#390 - >green_and_second_EG_transcript_7213	superfamily	294057	335	480	6.16606e-05	41471	cl00075	HATPase_c superfamily	-	-
Q#390 - >green_and_second_EG_transcript_7213	superfamily	302758	508	610	0.000242337	40.2132	cl19078	REC superfamily	C	-
Q#391 - >green_and_second_EG_transcript_5306	superfamily	302758	468	588	5.87551e-08	49.8817	cl19078	REC superfamily	-	-
Q#393 - >green_and_second_EG_transcript_4857	superfamily	302758	496	628	1.51776e-07	49458	cl19078	REC superfamily	-	-
Q#395 - >green_and_second_EG_transcript_2946	superfamily	302758	403	537	0.000174985	40.2132	cl19078	REC superfamily	-	-
Q#396 - >green_and_second_EG_transcript_40355	superfamily	302758	44	154	0.00266286	34.8204	cl19078	REC superfamily	-	-
Q#397 - >green_and_second_EG_transcript_27932	superfamily	285708	41	173	8.34059e-29	102744	cl07235	Whirly superfamily	-	-
Q#398 - >green_and_second_EG_transcript_12861	superfamily	285708	56	175	1.65238e-09	54209	cl07235	Whirly superfamily	-	-
Q#399 - >green_and_second_EG_transcript_4468	superfamily	302758	490	589	0.00388448	36.7464	cl19078	REC superfamily	C	-
Q#400 - >green_and_second_EG_transcript_1668	superfamily	302758	507	647	0.00332389	36.7464	cl19078	REC superfamily	-	-
Q#401 - >green_and_second_EG_transcript_3475	superfamily	302758	451	585	5.78214e-05	42.1392	cl19078	REC superfamily	-	-
Q#402 - >green_and_second_EG_transcript_5970	superfamily	302758	497	615	5.46554e-06	44.4889	cl19078	REC superfamily	-	-
Q#402 - >green_and_second_EG_transcript_5970	superfamily	294057	350	414	0.000186753	39.5522	cl00075	HATPase_c superfamily	C	-
Q#403 - >green_and_second_EG_transcript_4730	superfamily	302758	513	630	2.00783e-07	48.3409	cl19078	REC superfamily	-	-
Q#404 - >green_and_second_EG_transcript_13135	superfamily	302758	206	337	3.04817e-06	44.8356	cl19078	REC superfamily	-	-
Q#405 - >green_and_second_EG_transcript_5950	superfamily	302758	505	623	4.16656e-05	41.7925	cl19078	REC superfamily	-	-
Q#406 - >green_and_second_EG_transcript_4021	superfamily	302758	481	599	4.40891e-07	47.5705	cl19078	REC superfamily	-	-
Q#406 - >green_and_second_EG_transcript_4021	superfamily	294057	313	450	0.00577687	36.0782	cl00075	HATPase_c superfamily	-	-
Q#407 - >green_and_second_EG_transcript_9351	superfamily	302758	166	284	0.000750269	37.1701	cl19078	REC superfamily	-	-
Q#407 - >green_and_second_EG_transcript_9351	superfamily	294057	20	84	0.00201421	36.0854	cl00075	HATPase_c superfamily	C	-
Q#408 - >green_and_second_EG_transcript_8293	superfamily	302758	200	320	7.19268e-10	54.8893	cl19078	REC superfamily	-	-
Q#409 - >green_and_second_EG_transcript_1829	superfamily	302758	524	640	7.78766e-09	53.31	cl19078	REC superfamily	-	-
Q#410 - >green_and_second_EG_transcript_7130	superfamily	294057	348	459	0.000913287	38.0135	cl00075	HATPase_c superfamily	-	-
Q#411 - >green_and_second_EG_transcript_5648	superfamily	302758	503	608	0.00186763	37.5168	cl19078	REC superfamily	C	-
Q#412 - >green_and_second_EG_transcript_13828	superfamily	295456	177	247	0.00212099	36.4891	cl02758	AMOP superfamily	N	-
Q#413 - >green_and_second_EG_transcript_10894	superfamily	302758	117	246	1.84025e-05	42.1392	cl19078	REC superfamily	-	-
Q#414 - >green_and_second_EG_transcript_3966	superfamily	290280	402	461	1.97998e-05	45.3177	cl16298	GTA_TIM superfamily	N	-
Q#414 - >green_and_second_EG_transcript_3966	superfamily	294057	290	402	3.04907e-05	41.8941	cl00075	HATPase_c superfamily	-	-
Q#415 - >green_and_second_EG_transcript_6607	superfamily	302758	166	283	0.000158609	39.4813	cl19078	REC superfamily	-	-
Q#417 - >green_and_second_EG_transcript_15570	superfamily	285708	232	336	4.38887e-05	41.4974	cl07235	Whirly superfamily	-	-
Q#417 - >green_and_second_EG_transcript_15570	superfamily	285708	52	130	0.00261591	36.4898	cl07235	Whirly superfamily	C	-
Q#418 - >green_and_second_EG_transcript_11232	superfamily	302758	98	211	0.0094118	34.4352	cl19078	REC superfamily	-	-
Q#419 - >green_and_second_EG_transcript_18252	superfamily	302758	60	164	0.00457648	35.2056	cl19078	REC superfamily	-	-
Q#420 - >green_and_second_EG_transcript_2972	superfamily	302758	519	654	0.000685194	39.0576	cl19078	REC superfamily	-	-
Q#422 - >green_and_second_EG_transcript_2139	superfamily	304372	67	221	0.009091	37.6204	cl21472	MFS superfamily	NC	-
Q#422 - >green_and_second_EG_transcript_2139	superfamily	302758	487	606	0.00917212	35.2441	cl19078	REC superfamily	-	-
Q#423 - >green_and_second_EG_transcript_5524	superfamily	302758	498	622	6.08329e-05	41.4073	cl19078	REC superfamily	-	-
Q#424 - >green_and_second_EG_transcript_11971	superfamily	294057	6	44	0.00387932	34.9298	cl00075	HATPase_c superfamily	C	-
Q#424 - >green_and_second_EG_transcript_11971	superfamily	302758	148	253	0.00461453	35.2056	cl19078	REC superfamily	C	-
Q#425 - >green_and_second_EG_transcript_2533	superfamily	302758	479	602	0.00373542	36.3997	cl19078	REC superfamily	-	-
Q#426 - >green_and_second_EG_transcript_11641	superfamily	302758	234	353	0.00437931	35.6293	cl19078	REC superfamily	-	-
Q#427 - >green_and_second_EG_transcript_17137	superfamily	302758	2	118	4.30705e-05	39.4813	cl19078	REC superfamily	-	-
Q#428 - >green_and_second_EG_transcript_1911	superfamily	302758	346	465	5.32086e-06	44.4889	cl19078	REC superfamily	-	-
Q#428 - >green_and_second_EG_transcript_1911	superfamily	294160	499	553	0.00278353	38.7834	cl00230	Cis_IPPS superfamily	C	-
Q#429 - >green_and_second_EG_transcript_26742	superfamily	285708	39	173	2.1592e-30	106981	cl07235	Whirly superfamily	-	-
Q#430 - >green_and_second_EG_transcript_7146	superfamily	302758	405	523	0.00458844	36.0145	cl19078	REC superfamily	-	-
Q#433 - >green_and_second_EG_transcript_4958	superfamily	302758	389	507	4.98752e-07	47.1853	cl19078	REC superfamily	-	-
Q#433 - >green_and_second_EG_transcript_4958	superfamily	294057	248	349	0.0092345	34.9605	cl00075	HATPase_c superfamily	-	-
Q#435 - >green_and_second_EG_transcript_33208	superfamily	285708	43	175	2.84444e-31	109293	cl07235	Whirly superfamily	-	-
Q#436 - >green_and_second_EG_transcript_4133	superfamily	302758	500	619	1.32041e-06	46.4149	cl19078	REC superfamily	-	-
Q#438 - >green_and_second_EG_transcript_14350	superfamily	302758	29	137	1.0898e-05	40.9836	cl19078	REC superfamily	C	-
Q#439 - >green_and_second_EG_transcript_4033	superfamily	302758	514	625	1.16569e-08	52.5396	cl19078	REC superfamily	-	-
Q#440 - >green_and_second_EG_transcript_2482	superfamily	302758	508	642	2.2622e-06	46.3764	cl19078	REC superfamily	-	-
Q#441 - >green_and_second_EG_transcript_6207	superfamily	302758	508	622	0.00315003	36.7464	cl19078	REC superfamily	-	-
Q#443 - >green_and_second_EG_transcript_3581	superfamily	302758	356	476	5.10037e-06	44.1037	cl19078	REC superfamily	-	-
Q#443 - >green_and_second_EG_transcript_3581	superfamily	294057	209	294	0.00419781	35.7309	cl00075	HATPase_c superfamily	C	-
Q#444 - >green_and_second_EG_transcript_25619	superfamily	302758	19	137	2.74725e-05	41.0221	cl19078	REC superfamily	-	-
Q#445 - >green_and_second_EG_transcript_3753	superfamily	302758	481	594	6.11288e-06	44.8356	cl19078	REC superfamily	-	-
Q#446 - >green_and_second_EG_transcript_14244	superfamily	302758	207	325	8.48167e-07	46.0297	cl19078	REC superfamily	-	-
Q#447 - >green_and_second_EG_transcript_25293	superfamily	302758	18	147	0.00011374	39.0576	cl19078	REC superfamily	-	-
Q#448 - >green_and_second_EG_transcript_3761	superfamily	302758	330	452	5.92004e-05	41.0221	cl19078	REC superfamily	-	-
Q#449 - >green_and_second_EG_transcript_63444	superfamily	285708	41	106	1.60429e-17	70.7726	cl07235	Whirly superfamily	C	-
Q#450 - >green_and_second_EG_transcript_24916	superfamily	285708	1	121	2.84328e-12	58.4462	cl07235	Whirly superfamily	-	-
Q#451 - >green_and_second_EG_transcript_4193	superfamily	302758	487	606	3.92928e-06	44.8741	cl19078	REC superfamily	-	-
Q#453 - >green_and_second_EG_transcript_24328	superfamily	285708	30	159	4.54465e-12	58.8314	cl07235	Whirly superfamily	-	-
Q#455 - >green_and_second_EG_transcript_23060	superfamily	302758	11	129	8.04799e-07	44.4889	cl19078	REC superfamily	-	-
Q#456 - >green_and_second_EG_transcript_19246	superfamily	302758	3	59	0.000126977	36.7849	cl19078	REC superfamily	N	-
Q#458 - >green_and_second_EG_transcript_2498	superfamily	302758	528	648	7.19375e-07	47.1853	cl19078	REC superfamily	-	-
Q#459 - >green_and_second_EG_transcript_5133	superfamily	302758	495	622	8.87036e-08	49.8432	cl19078	REC superfamily	-	-
Q#460 - >green_and_second_EG_transcript_3155	superfamily	302758	506	631	0.00461913	36.7464	cl19078	REC superfamily	-	-
Q#461 - >green_and_second_EG_transcript_16577	superfamily	302758	178	314	4.15242e-05	41.3688	cl19078	REC superfamily	-	-
Q#461 - >green_and_second_EG_transcript_16577	superfamily	294057	14	155	0.00731124	34.9226	cl00075	HATPase_c superfamily	-	-
Q#462 - >green_and_second_EG_transcript_16333	superfamily	285708	124	253	1.13675e-10	57.6758	cl07235	Whirly superfamily	-	-
Q#463 - >green_and_second_EG_transcript_29039	superfamily	302758	1	116	3.85639e-05	39.4813	cl19078	REC superfamily	-	-
Q#464 - >green_and_second_EG_transcript_19690	superfamily	302758	15	121	4.08255e-06	42.9096	cl19078	REC superfamily	C	-
Q#465 - >green_and_second_EG_transcript_2236	superfamily	302758	510	628	0.00408505	36.3997	cl19078	REC superfamily	-	-
Q#466 - >green_and_second_EG_transcript_8484	superfamily	302758	2	118	0.000551771	36.7849	cl19078	REC superfamily	-	-
Q#469 - >green_and_second_EG_transcript_1830	superfamily	302758	509	629	1.16187e-07	49.1113	cl19078	REC superfamily	-	-
Q#470 - >green_and_second_EG_transcript_21063	superfamily	302758	82	202	0.000834008	36.7849	cl19078	REC superfamily	-	-
Q#471 - >green_and_second_EG_transcript_12746	superfamily	302758	200	319	0.00198881	36.3997	cl19078	REC superfamily	-	-
Q#472 - >green_and_second_EG_transcript_6555	superfamily	302758	465	585	5.98639e-09	52.9633	cl19078	REC superfamily	-	-
Q#473 - >green_and_second_EG_transcript_3706	superfamily	302758	520	637	0.00483882	36.0145	cl19078	REC superfamily	-	-
Q#474 - >green_and_second_EG_transcript_1628	superfamily	302758	433	552	7.42903e-05	41.0221	cl19078	REC superfamily	-	-
Q#475 - >green_and_second_EG_transcript_3117	superfamily	302758	519	639	0.000169616	40.2517	cl19078	REC superfamily	-	-
Q#476 - >green_and_second_EG_transcript_24059	superfamily	302758	128	253	3.59409e-05	41.3688	cl19078	REC superfamily	-	-
Q#477 - >green_and_second_EG_transcript_2547	superfamily	302758	512	632	2.37222e-05	42.5629	cl19078	REC superfamily	-	-
Q#477 - >green_and_second_EG_transcript_2547	superfamily	294057	369	448	0.00997788	34.9298	cl00075	HATPase_c superfamily	C	-
Q#478 - >green_and_second_EG_transcript_7326	superfamily	302758	211	346	0.000240804	39.4428	cl19078	REC superfamily	-	-
Q#479 - >green_and_second_EG_transcript_2644	superfamily	302758	349	467	1.64705e-07	48.3409	cl19078	REC superfamily	-	-
Q#480 - >green_and_second_EG_transcript_3152	superfamily	302758	501	621	0.000170564	40.5984	cl19078	REC superfamily	-	-
Q#482 - >green_and_second_EG_transcript_6433	superfamily	302758	230	361	4.12354e-06	44.4504	cl19078	REC superfamily	-	-
Q#483 - >green_and_second_EG_transcript_3393	superfamily	302758	360	461	0.000504964	38.3257	cl19078	REC superfamily	-	-
Q#486 - >green_and_second_EG_transcript_16397	superfamily	302758	259	379	1.34949e-06	45.2593	cl19078	REC superfamily	-	-
Q#487 - >green_algae_EG_transcript_13930	superfamily	294036	304	343	0.0014107	35.1604	cl00040	C1 superfamily	-	-
Q#490 - >green_algae_EG_transcript_15757	superfamily	282724	31	80	3.52476e-06	41.2284	cl04835	NCD1 superfamily	N	-
Q#491 - >green_algae_EG_transcript_19761	superfamily	294036	269	310	0.00900163	32.4396	cl00040	C1 superfamily	-	-
Q#492 - >green_algae_EG_transcript_4549	superfamily	279771	15	49	2.4462e-05	40.2332	cl03227	Pentapeptide_2 superfamily	-	-
Q#492 - >green_algae_EG_transcript_4549	superfamily	294036	596	635	0.000270207	37.8324	cl00040	C1 superfamily	-	-
Q#496 - >secondary_host_EG_transcript_19204	superfamily	302621	158	218	9.21323e-07	44522	cl17169	RRM_SF superfamily	-	-
Q#496 - >secondary_host_EG_transcript_19204	superfamily	302621	66	105	0.000476856	36.9434	cl17169	RRM_SF superfamily	C	-
Q#496 - >secondary_host_EG_transcript_19204	superfamily	302621	237	301	0.000665411	36.4789	cl17169	RRM_SF superfamily	-	-
Q#497 - >tryps_or_kineto_EG_transcript_597	superfamily	304605	1038	1100	2.10574e-05	43.9431	cl22861	LamG superfamily	N	-
Q#497 - >tryps_or_kineto_EG_transcript_597	superfamily	223025	781	921	0.000890874	41.8538	cl20177	PHA03253 superfamily	N	-
Q#499 - >tryps_or_kineto_EG_transcript_4027	superfamily	295369	2	29	6.36416e-05	39.2901	cl02567	WD40 superfamily	N	-
Q#500 - >tryps_or_kineto_EG_transcript_14307	superfamily	301352	19	170	7.51473e-15	69.7684	cl14813	GluZincin superfamily	N	-
Q#502 - >excavate_EG_transcript_17590	superfamily	304388	54	250	2.36634e-06	46936	cl21494	Abhydrolase superfamily	-	-
Q#504 - >excavate_EG_transcript_6287	superfamily	298788	311	557	1.5605e-41	148332	cl08482	PepX_C superfamily	-	-
Q#504 - >excavate_EG_transcript_6287	superfamily	304388	58	260	1.75909e-12	66.5812	cl21494	Abhydrolase superfamily	-	-
Q#505 - >excavate_EG_transcript_7574	superfamily	298788	338	579	1.65333e-38	139844	cl08482	PepX_C superfamily	-	-
Q#505 - >excavate_EG_transcript_7574	superfamily	304388	53	283	2.1018e-15	75.0556	cl21494	Abhydrolase superfamily	-	-
Q#506 - >excavate_EG_transcript_18710	superfamily	298788	36	277	3.70804e-42	143696	cl08482	PepX_C superfamily	-	-
Q#507 - >unikont_EG_transcript_1754	superfamily	304357	572	878	2.3434e-57	200066	cl21453	PKc_like superfamily	-	-
Q#507 - >unikont_EG_transcript_1754	superfamily	304600	213	299	2.29158e-17	75.9324	cl22851	PHD_SF superfamily	-	-
Q#507 - >unikont_EG_transcript_1754	superfamily	294194	360	522	1.11983e-11	63.0454	cl00271	PI3Ka superfamily	-	-
Q#507 - >unikont_EG_transcript_1754	superfamily	279768	83	118	0.00109119	37.4322	cl03226	Skp1 superfamily	C	-
Q#509 - >red_green_and_second_EG_transcript_6156	superfamily	304388	57	179	0.000400711	40.9761	cl21494	Abhydrolase superfamily	C	-
Q#510 - >red_green_and_second_EG_transcript_4970	superfamily	299148	424	617	6.84566e-30	115.02	cl10020	S2P-M50 superfamily	-	-
Q#510 - >red_green_and_second_EG_transcript_4970	superfamily	296226	214	240	0.00448427	35.4767	cl04088	TRCF superfamily	NC	-
Q#511 - >red_green_and_second_EG_transcript_2543	superfamily	289967	750	828	1.76442e-36	130806	cl16175	DUF4033 superfamily	-	-
Q#511 - >red_green_and_second_EG_transcript_2543	superfamily	301352	197	553	1.68974e-27	117553	cl14813	GluZincin superfamily	C	-
Q#512 - >green_and_second_EG_transcript_12366	superfamily	271862	193	296	0.00030034	40.8609	cl19481	LON superfamily	C	-
Q#513 - >green_and_second_EG_transcript_15707	superfamily	299148	122	271	7.12512e-24	95.7598	cl10020	S2P-M50 superfamily	-	-
Q#514 - >green_and_second_EG_transcript_4818	superfamily	299705	212	295	1.58338e-07	47.6596	cl11403	pepsin_retropepsin_like superfamily	-	-
Q#514 - >green_and_second_EG_transcript_4818	superfamily	299705	353	450	0.00109375	36.8385	cl11403	pepsin_retropepsin_like superfamily	-	-
Q#514 - >green_and_second_EG_transcript_4818	superfamily	287212	109	154	0.00245206	36.8692	cl10897	Armet superfamily	N	-
Q#514 - >green_and_second_EG_transcript_4818	superfamily	294345	25	84	0.0044701	35.2891	cl00509	hot_dog superfamily	C	-
Q#515 - >green_and_second_EG_transcript_62324	superfamily	304416	16	111	9.79339e-09	49.3853	cl21536	Rhomboid superfamily	C	-
Q#516 - >green_and_second_EG_transcript_1209	superfamily	295669	208	504	9.03599e-97	309.23	cl03113	Peptidase_U32 superfamily	-	-
Q#516 - >green_and_second_EG_transcript_1209	superfamily	289179	666	727	2.05136e-18	78.6768	cl13782	DUF3656 superfamily	-	-
Q#517 - >green_and_second_EG_transcript_15893	superfamily	271862	92	136	2.69554e-05	43.5573	cl19481	LON superfamily	C	-
Q#518 - >green_and_second_EG_transcript_14113	superfamily	271862	84	234	2.47817e-09	55.4985	cl19481	LON superfamily	C	-
Q#519 - >green_and_second_EG_transcript_13529	superfamily	271862	124	233	5.61012e-05	42.7869	cl19481	LON superfamily	C	-
Q#521 - >green_and_second_EG_transcript_6088	superfamily	271862	196	277	1.2264e-05	45.0981	cl19481	LON superfamily	C	-
Q#521 - >green_and_second_EG_transcript_6088	superfamily	304922	433	511	0.000636285	39.1297	cl23765	iSH2_PI3K_IA_R superfamily	C	-
Q#522 - >green_and_second_EG_transcript_14480	superfamily	271862	90	161	1.1574e-05	44.7129	cl19481	LON superfamily	C	-
Q#523 - >red_and_green_algae_EG_transcript_2528	superfamily	304388	717	868	1.70527e-25	103.85	cl21494	Abhydrolase superfamily	N	-
Q#524 - >green_algae_EG_transcript_49067	superfamily	299148	21	110	4.23979e-07	45.6102	cl10020	S2P-M50 superfamily	N	-
Q#526 - >green_algae_EG_transcript_16909	superfamily	299148	116	319	2.59826e-27	105701	cl10020	S2P-M50 superfamily	-	-
Q#527 - >green_algae_EG_transcript_29263	superfamily	299148	10	225	3.14129e-28	105313	cl10020	S2P-M50 superfamily	-	-
Q#528 - >green_algae_EG_transcript_31111	superfamily	299705	168	211	0.00033638	37316	cl11403	pepsin_retropepsin_like superfamily	C	-
Q#529 - >green_algae_EG_transcript_9114	superfamily	299148	160	376	4.02986e-23	96.0683	cl10020	S2P-M50 superfamily	-	-
Q#530 - >secondary_host_EG_transcript_19529	superfamily	304416	53	110	2.56301e-09	53.3904	cl21536	Rhomboid superfamily	C	-
Q#531 - >secondary_host_EG_transcript_11933	superfamily	299705	18	116	1.29675e-08	50356	cl11403	pepsin_retropepsin_like superfamily	-	-
Q#531 - >secondary_host_EG_transcript_11933	superfamily	299705	163	204	0.000142352	38.8	cl11403	pepsin_retropepsin_like superfamily	C	-
Q#532 - >secondary_host_EG_transcript_20642	superfamily	299705	63	152	3.86439e-12	60.0428	cl11403	pepsin_retropepsin_like superfamily	-	-
Q#533 - >secondary_host_EG_transcript_28471	superfamily	271592	151	179	5.59783e-09	53.8187	cl02553	Peptidase_C19 superfamily	C	-

## Sheet: CDD search summay
Superfamily domains	Bikont	tryps or kineto	Green and Secondary	Secondary host	Distribution of domains in orthogroups (OG) (orthogroups used in phylogenetic trees)
malate_synt	1	0	0	0			Used in phylogenetic analyses
PPDK_N	1	0	0	0			Not shown but commented in manuscript
Aconitase_swivel	1	0	0	0		*	The orthogroup OG000071and OG000982, were included for phylogenetic analysis
PDZ	1	0	0	0
PP2Cc	1	0	1	0
PKc_like	80	5	1	0	OG000541 (bikont), OG014491/OG006367/OG008987 (tryp or kinet), OG004687 (GreenSecondary)
HAD_like	0	1	0	0
BRCT	0	1	0	0
Microvir_H	0	1	0	0
TIR_2	0	1	0	0
Snf7	0	1	0	0
DUF4890	0	1	0	0
EFh	0	1	0	0
AdoMet_MTases	0	1	0	0
TIM_phosphate_binding	0	1	0	0
Senescence_reg	0	1	0	0
PLN00122	0	1	0	0
WD40	0	1	1	0
5_nucleotid_C	0	1	0	0
Mu-like_Pro	0	1	0	0
GCC2_GCC3	0	1	0	0
DUF4544	0	1	0	0
PHD_SF	0	1	0	3
LabA_like/DUF88	0	3	0	0
S1_like	0	4	0	0
VIP2	0	4	0	3
Cache_1	0	4	0	0
HAMP	0	28	0	0	OG000113*
Nucleotidyl_cyc_III	0	147	0	0	OG000113*
AMOP	0	0	1	0
TraH	0	0	1	0
HypA	0	0	1	0
Cis_IPPS	0	0	1	0
GTA_TIM	0	0	1	0
MFS	0	0	1	0
Chromate_transp	0	0	1	0
TPP_enzyme_PYR	0	0	1	0
LemA	0	0	1	0
Ferritin_like	0	0	1	0
PTPc	0	0	2	0
Kinase-PPPase	0	0	2	0
Whirly	0	0	12	0
HATPase_c	0	0	23	0	OG000137
REC	0	0	135	0	OG000137
ANK	0	0	0	1
RRM_SF	0	0	0	1
MPP_	0	0	0	1
SPRY	0	0	0	2
SAM	0	0	0	5
MIB_HERC2	0	0	0	16

## Sheet: NCIII tree annotation
	Number of domain per sequence
Accesions NOTE: First field sepperated with “_”, represents the taxonomic group to which it belongs	Nucleotidyl_cyc_III superfamily	BLUF superfamily	NIT superfamily	Cache_1 superfamily	HAMP superfamily	P-loop_NTPase superfamily		others domain not shown in figure:	PKc_like superfamily	LRR_RI superfamily	DUF4890 superfamily	Ntn_hydrolase superfamily	Peptidase_M14_like superfamily	Microvir_H superfamily	DUF740 superfamily	EGF_CA superfamily	DUF4544 superfamily	HATPase_c superfamily	SRPBCC superfamily	REC superfamily	Periplasmic_Binding_Protein_Type_2 superfamily	RCC1_2 superfamily	AcyC	TPR_1 superfamily	Senescence_reg superfamily	PH-like superfamily	GAF superfamily	Mu-like_Pro superfamily	Snf7 superfamily	CAP_ED superfamily	RGS superfamily	FHA superfamily	RCC1 superfamily	OSCP superfamily	trimeric_dUTPase superfamily	NHL superfamily	PAS superfamily			Transmembrane domain
bik_EG_transcript_7678	2	2	0	0	0	0			0	0	0	0	0	0	0	0	0	0	0	0	0	0	0	0	0	0	0	0	0	0	0	0	0	0	0	0	0			0
bik_EG_transcript_1602	2	2	0	0	0	0			0	0	0	0	0	0	0	0	0	0	0	0	0	0	0	0	0	0	0	0	0	0	0	0	0	0	0	0	0			0
bik_EG_transcript_2089	2	2	0	0	0	0			0	0	0	0	0	0	0	0	0	0	0	0	0	0	0	0	0	0	0	0	0	0	0	0	0	0	0	0	0			0
bik_EG_transcript_8251	1	2	0	0	0	0			0	0	0	0	0	0	0	0	0	0	0	0	0	0	0	0	0	0	0	0	0	0	0	0	0	0	0	0	0			0
bik_EG_transcript_3619	2	2	0	0	0	0			0	0	0	0	0	0	0	0	0	0	0	0	0	0	0	0	0	0	0	0	0	0	0	0	0	0	0	0	0			0
bik_EG_transcript_3059	2	2	0	0	0	0			0	0	0	0	0	0	0	0	0	0	0	0	0	0	0	0	0	0	0	0	0	0	0	0	0	0	0	0	0			0
bik_EG_transcript_1562	2	2	0	0	0	0			0	0	0	0	0	0	0	0	0	0	0	0	0	0	0	0	0	0	0	0	0	0	0	0	0	0	0	0	0			0
bik_EG_transcript_807	2	2	0	0	0	0			0	0	0	0	0	0	0	0	0	0	0	0	0	0	0	0	0	0	0	0	0	0	0	0	0	0	0	0	0			0
bik_EG_transcript_13097	1	1	0	0	0	0			0	0	0	0	0	0	0	0	0	0	0	0	0	0	0	0	0	0	0	0	0	0	0	0	0	0	0	0	0			0
bik_EG_transcript_4658	2	1	0	0	0	0			0	0	0	0	0	0	0	0	0	0	0	0	0	0	0	0	0	0	0	0	0	0	0	0	0	0	0	0	0			0
bik_EG_transcript_5271	2	1	0	0	0	0			0	0	0	0	0	0	0	0	0	0	0	0	0	0	0	0	0	0	0	0	0	0	0	0	0	0	0	0	0			0
bik_EG_transcript_1564	2	2	0	0	0	0			0	0	0	0	0	0	0	0	0	0	0	0	0	0	0	0	0	0	0	0	0	0	0	0	0	0	0	0	0			0
bik_EG_transcript_1073	2	2	0	0	0	0			0	1	0	0	0	0	0	0	0	0	0	0	0	0	0	0	0	0	0	0	0	0	0	0	0	0	0	0	0			0
bik_EG_transcript_2020	2	2	0	0	0	0			0	0	0	0	0	0	0	0	0	0	0	0	0	0	0	0	0	0	0	0	0	0	0	0	0	0	0	0	0			0
bik_EG_transcript_3256	2	2	0	0	0	0			0	0	0	0	0	0	0	0	0	0	0	0	0	0	0	0	0	0	0	0	0	0	0	0	0	0	0	0	0			0
bik_EG_transcript_8238	1	2	0	0	0	0			0	0	0	0	0	0	0	0	0	0	0	0	0	0	0	0	0	0	0	0	0	0	0	0	0	0	0	0	0			0
bik_EG_transcript_6771	2	2	0	0	0	0			0	0	0	0	0	0	0	0	0	0	0	0	0	0	0	0	0	0	0	0	0	0	0	0	0	0	0	0	0			0
bik_EG_transcript_15028	1	1	0	0	0	0			0	0	0	0	0	0	0	0	0	0	0	0	0	0	0	0	0	0	0	0	0	0	0	0	0	0	0	0	0			0
bik_EG_transcript_6326	2	2	0	0	0	0			0	0	0	0	0	0	0	0	0	0	0	0	0	0	0	0	0	0	0	0	0	0	0	0	0	0	0	0	0			0
bik_EG_transcript_1219	2	2	0	0	0	0			0	0	0	0	0	0	0	0	0	0	0	0	0	0	0	0	0	0	0	0	0	0	0	0	0	0	0	0	0			0
bik_EG_transcript_15452	1	1	0	0	0	0			0	0	0	0	0	0	0	0	0	0	0	0	0	0	0	0	0	0	0	0	0	0	0	0	0	0	0	0	0			0
bik_EG_transcript_2807	2	0	0	0	0	0			0	0	0	0	0	0	0	0	0	0	0	0	0	0	0	0	0	0	0	0	0	0	0	0	0	0	0	0	0			0
bik_EG_transcript_39282	1	0	0	0	0	0			0	0	0	0	0	0	0	0	0	0	0	0	0	0	0	0	0	0	0	0	0	0	0	0	0	0	0	0	0			0
bik_EG_transcript_1491	2	2	0	0	0	0			0	0	0	0	0	0	0	0	0	0	0	0	0	0	0	0	0	0	0	0	0	0	0	0	0	0	0	0	0			0
bik_EG_transcript_2945	2	2	0	0	0	0			0	0	0	0	0	0	0	0	0	0	0	0	0	0	0	0	0	0	0	0	0	0	0	0	0	0	0	0	0			0
bik_EG_transcript_32466	1	0	0	0	0	0			0	0	0	0	0	0	0	0	0	0	0	0	0	0	0	0	0	0	0	0	0	0	0	0	0	0	0	0	0			0
bik_EG_transcript_16643	1	1	0	0	0	0			0	0	0	0	0	0	0	0	0	0	0	0	0	0	0	0	0	0	0	0	0	0	0	0	0	0	0	0	0			0
bik_EG_transcript_1950	2	2	0	0	0	0			0	0	0	0	0	0	0	0	0	0	0	0	0	0	0	0	0	0	0	0	0	0	0	0	0	0	0	0	0			0
bik_EG_transcript_1657	2	1	0	0	0	0			0	0	0	0	0	0	0	0	0	0	0	0	0	0	0	0	0	0	0	0	0	0	0	0	0	0	0	0	0			0
bik_EG_transcript_18063	1	0	0	0	0	0			0	0	0	0	0	0	0	0	0	0	0	0	0	0	0	0	0	0	0	0	0	0	0	0	0	0	0	0	0			0
bik_EG_transcript_11248	1	1	0	0	0	0			0	0	0	0	0	0	0	0	0	0	0	0	0	0	0	0	0	0	0	0	0	0	0	0	0	0	0	0	0			0
bik_EG_transcript_1219	2	2	0	0	0	0			0	0	0	0	0	0	0	0	0	0	0	0	0	0	0	0	0	0	0	0	0	0	0	0	0	0	0	0	0			0
bik_EG_transcript_3256	2	2	0	0	0	0			0	0	0	0	0	0	0	0	0	0	0	0	0	0	0	0	0	0	0	0	0	0	0	0	0	0	0	0	0			0
bik_EG_transcript_15476	1	0	0	0	0	0			0	0	0	0	0	0	0	0	0	0	0	0	0	0	0	0	0	0	0	0	0	0	0	0	0	0	0	0	0			0
bik_EG_transcript_2807	2	0	0	0	0	0			0	0	0	0	0	0	0	0	0	0	0	0	0	0	0	0	0	0	0	0	0	0	0	0	0	0	0	0	0			0
bik_EG_transcript_1491	2	2	0	0	0	0			0	0	0	0	0	0	0	0	0	0	0	0	0	0	0	0	0	0	0	0	0	0	0	0	0	0	0	0	0			0
bik_EG_transcript_2945	2	2	0	0	0	0			0	0	0	0	0	0	0	0	0	0	0	0	0	0	0	0	0	0	0	0	0	0	0	0	0	0	0	0	0			0
bik_EG_transcript_10293	1	1	0	0	0	0			0	0	0	0	1	0	0	0	0	0	0	0	0	0	0	0	0	0	0	0	0	0	0	0	0	0	0	0	0			0
bik_EG_transcript_5781	1	1	0	0	0	0			0	0	0	0	0	0	0	0	0	0	0	0	0	0	0	0	0	0	0	0	0	0	0	0	0	0	0	0	0			0
bik_EG_transcript_1950	2	2	0	0	0	0			0	0	0	0	0	0	0	0	0	0	0	0	0	0	0	0	0	0	0	0	0	0	0	0	0	0	0	0	0			0
bik_EG_transcript_2020	2	2	0	0	0	0			0	0	0	0	0	0	0	0	0	0	0	0	0	0	0	0	0	0	0	0	0	0	0	0	0	0	0	0	0			0
bik_EG_transcript_1073	2	2	0	0	0	0			0	1	0	0	0	0	0	0	0	0	0	0	0	0	0	0	0	0	0	0	0	0	0	0	0	0	0	0	0			0
bik_EG_transcript_16127	1	0	0	0	0	0			0	0	0	0	0	0	1	0	0	0	0	0	0	0	0	0	0	0	0	0	0	0	0	0	0	0	0	0	0			0
bik_EG_transcript_15522	1	0	0	0	0	0			0	0	0	0	0	0	0	0	0	0	0	0	0	0	0	0	0	0	0	0	0	0	0	0	0	0	0	0	0			0
bik_EG_transcript_3619	2	2	0	0	0	0			0	0	0	0	0	0	0	0	0	0	0	0	0	0	0	0	0	0	0	0	0	0	0	0	0	0	0	0	0			0
bik_EG_transcript_2089	2	2	0	0	0	0			0	0	0	0	0	0	0	0	0	0	0	0	0	0	0	0	0	0	0	0	0	0	0	0	0	0	0	0	0			0
bik_EG_transcript_1602	2	2	0	0	0	0			0	0	0	0	0	0	0	0	0	0	0	0	0	0	0	0	0	0	0	0	0	0	0	0	0	0	0	0	0			0
bik_EG_transcript_5271	2	1	0	0	0	0			0	0	0	0	0	0	0	0	0	0	0	0	0	0	0	0	0	0	0	0	0	0	0	0	0	0	0	0	0			0
bik_EG_transcript_4658	2	1	0	0	0	0			0	0	0	0	0	0	0	0	0	0	0	0	0	0	0	0	0	0	0	0	0	0	0	0	0	0	0	0	0			0
bik_EG_transcript_1564	2	2	0	0	0	0			0	0	0	0	0	0	0	0	0	0	0	0	0	0	0	0	0	0	0	0	0	0	0	0	0	0	0	0	0			0
bik_EG_transcript_3660	1	1	0	0	0	0			0	0	0	0	0	0	0	0	0	0	0	0	0	0	0	0	0	0	0	0	0	0	0	0	0	0	0	0	0			0
bik_EG_transcript_3059	2	2	0	0	0	0			0	0	0	0	0	0	0	0	0	0	0	0	0	0	0	0	0	0	0	0	0	0	0	0	0	0	0	0	0			0
bik_EG_transcript_1657	2	1	0	0	0	0			0	0	0	0	0	0	0	0	0	0	0	0	0	0	0	0	0	0	0	0	0	0	0	0	0	0	0	0	0			0
bik_EG_transcript_807	2	2	0	0	0	0			0	0	0	0	0	0	0	0	0	0	0	0	0	0	0	0	0	0	0	0	0	0	0	0	0	0	0	0	0			0
bik_EG_transcript_1562	2	2	0	0	0	0			0	0	0	0	0	0	0	0	0	0	0	0	0	0	0	0	0	0	0	0	0	0	0	0	0	0	0	0	0			0
All_N_gruberi_fgeneshHS_pg.scaffold_40000048	2	2	0	0	0	0			0	0	0	0	0	0	0	0	0	0	0	0	0	0	0	0	0	0	0	0	0	0	0	0	0	0	0	0	0			0
All_N_gruberi_fgeneshNG_pg.scaffold_53000035	1	1	0	0	0	0			0	0	0	0	0	0	0	0	0	0	0	0	0	0	0	0	0	0	0	0	0	0	0	0	0	0	0	0	0			0
All_A_anophagefferens_60889	2	0	0	0	0	1			0	0	0	0	0	0	0	0	0	0	0	0	0	0	0	0	0	0	0	0	0	0	0	0	0	0	0	0	0			3
All_B_natans_24089	1	0	0	0	0	0			0	0	0	0	0	0	0	0	0	0	0	0	0	0	0	0	0	0	0	0	0	0	0	0	0	0	0	0	0			0
All_E_siliculosus_D7FKK5_ECTSI	3	0	0	0	0	1			0	0	0	0	0	0	0	0	0	0	0	0	0	0	0	0	0	0	0	0	0	0	0	0	0	0	0	0	0			0
All_R_filosa_contig33807_1.exp_1	2	0	0	0	0	0			0	0	0	0	0	0	0	0	0	0	0	0	0	0	0	0	0	0	0	0	0	0	0	0	0	0	0	0	0			1
All_R_filosa_solexa3726567_1.f1.exp_2	1	0	0	0	0	0			0	0	0	0	0	0	0	0	0	0	0	0	0	0	0	0	0	0	0	0	0	0	0	0	0	0	0	0	0			0
All_R_filosa_solexa3803532_1.r1.exp_1	1	0	0	0	0	0			0	0	0	0	0	0	0	0	0	0	0	0	0	0	0	0	0	0	0	0	0	0	0	0	0	0	0	0	0			0
All_R_filosa_contig21573_1.exp_5	2	0	0	0	0	0			0	0	0	0	0	0	0	0	0	0	0	0	0	0	0	0	0	0	0	0	0	0	0	0	0	0	0	0	0			0
All_H_sapiens_CCDS1265.1	2	0	0	0	0	0			0	0	0	0	0	0	0	0	0	0	0	0	0	0	0	0	0	0	0	0	0	0	0	0	0	0	0	0	0			2
All_F_alba_H696_05724T0	2	0	0	0	0	1			0	0	0	0	0	0	0	0	0	0	0	0	0	0	0	0	0	0	0	0	0	0	0	0	0	0	0	0	0			0
All_D_discoideum_DDB0191330	2	0	0	0	0	0			0	0	0	0	0	0	0	0	0	0	0	0	0	0	0	0	0	0	0	0	0	0	0	0	0	0	0	0	0			0
All_E_siliculosus_D8LJ63_ECTSI	2	0	0	0	0	0			0	0	0	0	0	0	0	0	0	0	0	0	0	0	0	0	0	0	0	0	0	0	0	0	0	0	0	0	0			0
All_B_saltans_BS08270	2	0	0	0	0	1			0	0	0	0	0	0	0	0	0	0	0	0	0	0	0	0	0	0	0	0	0	0	0	0	0	0	0	0	0			0
All_A_anophagefferens_65302	2	0	0	0	0	1			0	0	0	0	0	0	0	0	0	0	0	0	0	0	0	0	0	0	0	0	0	0	0	0	0	0	0	0	0			0
All_E_siliculosus_D7FR35_ECTSI	2	0	0	0	0	0			0	0	0	0	0	0	0	0	0	0	0	0	0	0	0	0	0	0	0	0	0	0	0	0	0	0	0	0	0			0
All_E_siliculosus_D7G9J2_ECTSI	2	0	0	0	0	0			0	0	0	0	0	0	0	0	0	0	0	0	0	0	0	0	0	0	0	0	0	0	0	0	0	0	0	0	0			0
All_B_natans_82311	2	0	0	0	0	1			0	0	0	0	0	0	0	0	0	0	0	0	0	0	0	0	0	0	0	0	0	0	0	0	0	0	0	0	0			0
All_N_gruberi_fgeneshNG_pg.scaffold_57000014	2	0	0	0	0	1			0	0	0	0	0	0	0	0	0	0	0	0	0	0	0	0	0	0	0	0	0	0	0	0	0	0	0	0	0			0
All_N_gruberi_fgeneshNG_pg.scaffold_19000071	1	0	0	0	0	0			0	0	0	0	0	0	0	0	0	0	0	0	0	0	0	0	0	0	0	0	0	0	0	0	0	0	0	0	0			0
All_E_gracilis_EG_transcript_135	2	0	0	0	0	1			0	0	0	0	0	0	0	0	0	0	0	0	0	0	0	0	0	0	0	0	0	0	0	0	0	0	0	0	0			0
All_E_gracilis_EG_transcript_301	2	0	0	0	0	1			0	0	0	0	0	0	0	0	0	0	0	0	0	0	0	0	0	0	0	0	0	0	0	0	0	0	0	0	0			0
All_B_natans_79176	2	0	0	0	0	0			0	0	0	0	0	0	0	0	0	0	0	0	0	0	0	0	0	0	0	0	0	0	0	0	0	0	0	0	0			0
All_A_anophagefferens_71169	2	0	0	0	0	0			0	0	0	0	0	0	0	0	0	0	1	0	0	3	0	0	0	0	0	0	0	0	0	0	3	0	0	0	0			0
All_M_pusilla_27340530	2	0	0	0	0	0			0	0	0	0	0	0	0	0	0	0	0	0	0	0	0	0	0	0	0	0	0	0	0	0	0	0	0	0	0			0
All_T_cruzi_TcCLB.507797.18	1	0	0	0	0	0			0	0	0	0	0	0	0	0	0	0	0	0	0	0	0	0	0	0	0	0	0	0	0	0	0	0	0	0	0			2
All_C_crispus_CHC_T00008790001_1	1	0	0	0	0	2			0	0	0	0	0	0	0	0	0	0	0	0	0	0	0	0	0	0	0	0	0	0	0	0	0	0	0	0	0			0
All_E_gracilis_EG_transcript_6234	1	0	0	0	0	0			0	0	0	0	0	0	0	0	0	0	0	0	0	0	0	0	0	0	0	0	0	0	0	0	0	0	0	0	0			2
All_E_gracilis_EG_transcript_1494	1	0	0	0	0	0			0	0	0	0	0	0	0	0	0	0	0	0	0	0	0	0	0	0	0	0	0	0	0	0	0	0	0	0	0			1
All_E_gracilis_EG_transcript_453	1	0	0	0	0	0			0	0	0	0	0	0	0	0	0	0	0	0	0	0	0	0	0	0	0	0	0	0	0	0	0	0	0	0	0			3
All_E_gracilis_EG_transcript_1336	1	0	0	0	0	0			0	0	0	0	0	0	0	0	0	0	0	0	0	0	0	0	0	0	0	0	0	0	0	0	0	0	0	0	0			3
All_E_gracilis_EG_transcript_2705	1	0	0	0	0	0			0	0	0	0	0	0	0	0	0	0	0	0	0	0	0	0	0	0	0	0	0	0	0	0	0	0	0	0	0			2
All_E_gracilis_EG_transcript_5809	1	0	0	0	0	0			0	0	0	0	0	0	0	0	0	0	0	0	0	0	0	0	0	0	0	0	0	0	0	0	0	0	0	0	0			2
All_E_gracilis_EG_transcript_1452	1	0	0	0	0	0			0	0	0	0	0	0	0	0	0	0	0	0	0	0	0	0	0	0	0	0	0	0	0	0	0	0	0	0	0			2
All_E_gracilis_EG_transcript_6240	1	0	0	0	0	0			0	0	0	0	0	0	0	0	0	0	0	0	0	0	0	0	0	0	0	0	0	0	0	0	0	0	0	0	0			2
All_E_gracilis_EG_transcript_4526	1	0	0	0	0	0			0	0	0	0	0	0	0	0	0	0	0	0	0	0	0	0	0	0	0	0	0	0	0	0	0	0	0	0	0			2
All_E_gracilis_EG_transcript_980	1	0	0	0	0	0			0	0	0	0	0	0	0	0	0	0	0	0	0	0	0	0	0	0	0	0	0	0	0	0	0	0	0	0	0			2
All_E_gracilis_EG_transcript_1725	1	0	0	0	0	0			0	0	0	0	0	0	0	0	0	0	0	0	0	0	0	0	0	0	0	0	0	0	0	0	0	0	0	0	0			3
All_E_gracilis_EG_transcript_1162	1	0	0	0	0	0			0	0	0	0	0	0	0	0	0	0	0	0	0	0	0	0	0	0	0	0	0	0	0	0	0	0	0	0	0			2
All_E_gracilis_EG_transcript_1433	1	0	0	0	1	0			0	0	0	0	0	0	0	0	0	0	0	0	0	0	0	0	0	0	0	0	0	0	0	0	0	0	0	0	0			1
All_E_gracilis_EG_transcript_2160	1	0	0	0	1	0			0	0	0	0	0	0	0	0	0	0	0	0	0	0	0	0	0	0	0	0	0	0	0	0	0	0	0	0	0			1
All_E_gracilis_EG_transcript_3359	1	0	0	0	0	0			0	0	0	0	0	0	0	0	0	0	0	0	0	0	0	0	0	0	0	0	0	0	0	0	0	0	0	0	0			1
All_E_gracilis_EG_transcript_1659	1	0	0	0	0	0			0	0	0	0	0	0	0	0	0	0	0	0	0	0	0	0	0	0	0	0	0	0	0	0	0	0	0	0	0			1
All_E_gracilis_EG_transcript_8009	1	0	0	0	1	0			0	0	0	0	0	0	0	0	0	0	0	0	0	0	0	0	0	0	0	0	0	0	0	0	0	0	0	0	0			1
All_E_gracilis_EG_transcript_827	1	0	0	0	0	0			0	0	0	0	0	0	0	0	0	0	0	0	0	0	0	0	0	0	0	0	0	0	0	0	0	0	0	0	0			3
All_E_gracilis_EG_transcript_8370	1	0	0	0	0	0			0	0	0	0	0	0	0	0	0	0	0	0	0	0	0	0	0	0	0	0	0	0	0	0	0	0	0	0	0			1
All_E_gracilis_EG_transcript_1647	1	0	0	0	0	0			0	0	0	0	0	0	0	0	0	0	0	0	0	0	0	0	0	0	0	0	0	0	0	0	0	0	0	0	0			3
All_E_gracilis_EG_transcript_2463	1	0	0	0	0	0			0	0	0	0	0	0	0	0	0	0	0	0	0	0	0	0	0	0	0	0	0	0	0	0	0	0	0	0	0			3
All_E_gracilis_EG_transcript_1461	1	0	0	0	0	0			0	0	0	0	0	0	0	0	0	0	0	0	0	0	0	0	0	0	0	0	0	0	0	0	0	0	0	0	0			3
All_E_gracilis_EG_transcript_6004	1	0	0	0	0	0			0	0	0	0	0	0	0	0	0	0	0	0	0	0	0	0	0	0	0	0	0	0	0	0	0	0	0	0	0			3
All_E_gracilis_EG_transcript_2311	1	0	0	0	0	0			0	0	0	0	0	0	0	0	0	0	0	0	0	0	0	0	0	0	0	0	0	0	0	0	0	0	0	0	0			1
All_E_gracilis_EG_transcript_7264	1	0	0	0	0	0			0	0	0	0	0	0	0	0	0	0	0	0	0	0	0	0	0	0	0	0	0	0	0	0	0	0	0	0	0			1
All_E_gracilis_EG_transcript_6481	1	0	0	0	0	0			0	0	0	0	0	0	0	0	0	0	0	0	0	0	0	0	0	0	0	0	0	0	0	0	0	0	0	0	0			1
All_E_gracilis_EG_transcript_1202	1	0	0	0	0	0			0	0	0	0	0	0	0	0	0	0	0	0	0	0	0	0	0	0	0	0	0	0	0	0	0	0	0	0	0			2
All_E_gracilis_EG_transcript_681	1	0	0	0	0	0			0	0	0	0	0	0	0	0	0	0	0	0	0	0	0	0	0	0	0	0	0	0	0	0	0	0	0	0	0			1
All_E_gracilis_EG_transcript_3208	1	0	0	0	0	0			0	0	0	0	0	0	0	0	0	0	0	0	0	0	0	0	0	0	0	0	0	0	0	0	0	0	0	0	0			1
All_E_gracilis_EG_transcript_3139	1	0	0	0	0	0			0	0	0	0	0	0	0	0	0	0	0	0	0	0	0	0	0	0	0	0	0	0	0	0	0	0	0	0	0			3
All_E_gracilis_EG_transcript_2595	1	0	0	0	1	0			0	0	0	0	0	0	0	0	0	0	0	0	0	0	0	0	0	0	0	0	0	0	0	0	0	0	0	0	0			2
All_E_gracilis_EG_transcript_1525	1	0	0	0	0	0			0	0	0	0	0	0	0	0	0	0	0	0	0	0	0	0	0	0	0	0	0	0	0	0	0	0	0	0	0			3
All_E_gracilis_EG_transcript_1846	1	0	0	0	1	0			0	0	0	0	0	0	0	0	0	0	0	0	0	0	0	0	0	0	0	0	0	0	0	0	0	0	0	0	0			3
All_E_gracilis_EG_transcript_2520	1	0	0	0	0	0			0	0	0	0	0	0	0	0	0	0	0	0	0	0	0	0	0	0	0	0	0	0	0	0	0	0	0	0	0			3
All_E_gracilis_EG_transcript_2897	1	0	0	0	0	0			0	0	0	0	0	0	0	0	0	0	0	0	0	0	0	0	0	0	0	0	0	0	0	0	0	0	0	0	0			2
All_E_gracilis_EG_transcript_1227	1	0	0	0	0	0			0	0	0	0	0	0	0	0	0	0	0	0	0	0	0	0	0	0	0	0	0	0	0	0	0	0	0	0	0			3
All_E_gracilis_EG_transcript_5135	1	0	0	0	0	0			0	0	0	0	0	0	0	0	0	0	0	0	0	0	0	0	0	0	0	0	0	0	0	0	0	0	0	0	0			2
All_E_gracilis_EG_transcript_4577	1	0	0	0	0	0			0	0	0	0	0	0	0	0	0	0	0	0	0	0	0	0	0	0	0	0	0	0	0	0	0	0	0	0	0			2
All_E_gracilis_EG_transcript_4249	1	0	0	0	1	0			0	0	0	0	0	0	0	0	0	0	0	0	0	0	0	0	0	0	0	0	0	0	0	0	0	0	0	0	0			1
All_E_gracilis_EG_transcript_5529	1	0	0	0	0	0			0	0	0	0	0	0	0	0	0	0	0	0	0	0	0	0	0	0	0	0	0	0	0	0	0	0	0	0	0			1
All_E_gracilis_EG_transcript_4556	1	0	0	0	0	0			0	0	0	0	0	0	0	0	0	0	0	0	0	0	0	0	0	0	0	0	0	0	0	0	0	0	0	0	0			1
All_E_gracilis_EG_transcript_1776	1	0	0	0	0	0			0	0	0	0	0	0	0	0	0	0	0	0	0	0	0	0	0	0	0	0	0	0	0	0	0	0	1	0	0			3
All_E_gracilis_EG_transcript_2755	1	0	0	0	0	0			0	0	0	0	0	0	0	0	0	0	0	0	0	0	0	0	0	0	0	0	0	0	0	0	0	0	0	0	0			1
All_N_gruberi_fgeneshNG_pg.scaffold_37000033	1	0	0	0	0	0			0	0	0	0	0	0	0	0	0	0	0	0	0	0	0	0	0	0	0	0	0	0	0	0	0	0	0	0	0			3
All_N_gruberi_fgeneshNG_pg.scaffold_6000129	1	0	0	0	0	0			0	0	0	0	0	0	0	0	0	0	0	0	0	0	0	0	0	0	0	0	0	0	0	0	0	0	0	0	0			2
All_N_gruberi_fgeneshNG_pg.scaffold_17000130	1	0	0	0	0	0			0	0	0	0	0	0	0	0	0	0	0	0	0	0	0	0	0	0	0	0	0	0	0	0	0	0	0	0	0			2
All_N_gruberi_fgeneshNG_pg.scaffold_82000063	1	0	0	0	0	0			0	0	0	0	0	0	0	0	0	0	0	0	0	0	0	0	0	0	0	0	0	0	0	0	0	0	0	0	0			2
All_N_gruberi_fgeneshNG_pg.scaffold_55000035	1	0	0	0	1	0			0	0	0	0	0	0	0	0	0	0	0	0	0	0	0	1	0	0	0	0	0	0	0	0	0	0	0	0	0			2
All_N_gruberi_fgeneshNG_pg.scaffold_12000032	1	0	0	0	0	0			0	0	0	0	0	0	0	0	0	0	0	0	0	0	0	0	0	0	0	0	0	0	0	0	0	0	0	0	0			2
All_N_gruberi_fgeneshNG_pg.scaffold_14000151	1	0	0	0	1	0			0	0	0	0	0	0	0	0	0	0	0	0	0	0	0	0	0	0	0	0	0	0	0	0	0	0	0	0	0			2
All_N_gruberi_fgeneshHS_pg.scaffold_34000078	1	0	0	0	0	0			0	0	0	0	0	0	0	0	0	0	0	0	0	0	0	0	0	0	0	0	0	0	0	0	0	0	0	0	0			2
All_E_gracilis_EG_transcript_8560	1	0	0	0	0	0			0	0	0	0	0	0	0	0	0	0	0	0	0	0	0	0	0	0	0	0	0	0	0	0	0	0	0	0	0			2
All_E_gracilis_EG_transcript_4088	1	0	0	0	0	0			0	0	0	0	0	0	0	0	0	0	0	0	0	0	0	0	0	0	0	0	0	0	0	0	0	0	0	0	0			1
All_E_gracilis_EG_transcript_6631	1	0	0	0	0	0			0	0	0	0	0	0	0	0	0	0	0	0	0	0	0	0	0	0	0	0	0	0	0	0	0	0	0	0	0			2
All_E_gracilis_EG_transcript_2388	1	0	0	0	0	0			0	0	0	0	0	0	0	0	0	0	0	0	0	0	0	0	0	0	0	0	0	0	0	0	0	0	0	0	0			2
All_E_gracilis_EG_transcript_6205	1	0	0	0	0	0			0	0	0	0	0	0	0	0	0	0	0	0	0	0	0	0	0	0	0	0	0	0	0	0	0	0	0	0	0			0
All_E_gracilis_EG_transcript_1057	1	0	0	0	0	0			0	0	0	0	0	0	0	0	0	0	0	0	0	0	0	0	0	0	0	0	0	0	0	0	0	0	0	0	0			1
All_E_gracilis_EG_transcript_1575	1	0	0	0	0	0			0	0	0	0	0	0	0	0	0	0	0	0	0	0	0	0	0	0	0	0	0	0	0	0	0	0	0	0	0			2
All_E_gracilis_EG_transcript_9584	1	0	0	0	0	0			0	0	0	0	0	0	0	0	0	0	0	0	0	0	0	0	0	0	0	0	0	0	0	0	0	0	0	0	0			1
All_E_gracilis_EG_transcript_4376	1	0	0	0	0	0			0	0	0	0	0	0	0	0	0	0	0	0	0	0	0	0	0	0	0	0	0	0	0	0	0	0	0	0	0			1
All_E_gracilis_EG_transcript_1910	1	0	0	0	0	0			0	0	0	0	0	0	0	0	0	0	0	0	0	0	0	0	0	0	0	0	0	0	0	0	0	0	0	0	0			2
All_E_gracilis_EG_transcript_2386	1	0	0	0	0	0			0	0	0	0	0	0	0	0	0	0	0	0	0	0	0	0	0	0	0	0	0	0	0	0	0	0	0	0	0			1
All_N_gruberi_fgeneshNG_pg.scaffold_7000211	1	0	0	0	0	0			0	0	0	0	0	0	0	0	0	0	0	0	0	0	0	0	0	0	0	0	0	0	0	0	0	0	0	0	0			3
All_N_gruberi_fgeneshNG_pg.scaffold_4000302	1	0	0	0	1	0			0	0	0	0	0	0	0	0	0	0	0	0	0	0	0	0	0	0	0	0	0	0	0	0	0	0	0	0	0			2
All_E_gracilis_EG_transcript_1890	1	0	0	0	0	0			0	0	0	0	0	0	0	0	0	0	0	0	0	0	0	0	0	0	0	0	0	0	0	0	0	0	0	0	0			3
All_E_gracilis_EG_transcript_5449	1	0	0	0	0	0			0	0	0	0	0	0	0	0	0	0	0	0	0	0	0	0	0	0	0	0	0	0	0	0	0	0	0	0	0			2
All_E_gracilis_EG_transcript_1692	1	0	0	1	0	0			0	0	0	0	0	0	0	0	0	0	0	0	0	0	0	0	0	0	0	0	0	0	0	0	0	0	0	0	0			2
All_E_gracilis_EG_transcript_4776	1	0	0	0	0	0			0	0	0	0	0	0	0	0	0	0	0	0	0	0	0	0	0	0	0	0	0	0	0	0	0	0	0	0	0			2
All_E_gracilis_EG_transcript_4878	1	0	0	0	0	0			0	0	0	0	0	0	0	0	0	0	0	0	0	0	0	0	0	0	0	0	0	0	0	0	0	0	0	0	0			3
All_E_gracilis_EG_transcript_4615	1	0	0	0	0	0			0	0	0	0	0	0	0	0	0	0	0	0	0	0	0	0	0	0	0	0	0	0	0	0	0	0	0	0	0			3
All_E_gracilis_EG_transcript_2221	1	0	0	0	0	0			0	0	0	0	0	0	0	0	0	0	0	0	0	0	0	0	0	0	0	0	0	0	0	0	0	0	0	0	0			3
All_E_gracilis_EG_transcript_1417	1	0	0	0	0	0			0	0	0	0	0	0	0	0	0	0	0	0	0	0	0	0	0	0	0	0	0	0	0	0	0	0	0	0	0			3
All_E_gracilis_EG_transcript_2953	1	0	0	1	0	0			0	0	0	0	0	0	0	0	0	0	0	0	0	0	0	0	0	0	0	0	0	0	0	0	0	0	0	0	0			3
All_E_gracilis_EG_transcript_2322	1	0	0	0	0	0			0	0	0	0	0	0	0	0	0	0	0	0	0	0	0	0	0	0	0	0	0	0	0	0	0	0	0	0	0			4
All_E_gracilis_EG_transcript_5224	1	0	0	0	0	0			0	0	0	0	0	0	0	0	0	0	0	0	0	0	0	0	0	0	0	0	0	0	0	0	0	0	0	0	0			2
All_E_gracilis_EG_transcript_9359	1	0	0	0	0	0			0	0	0	0	0	0	0	0	0	0	0	0	0	0	0	0	0	0	0	0	0	0	0	0	0	0	0	0	0			2
All_E_gracilis_EG_transcript_2016	1	0	0	0	0	0			0	0	0	0	0	0	0	0	0	0	0	0	0	0	0	0	0	0	0	0	0	0	0	0	0	0	0	0	0			3
All_E_gracilis_EG_transcript_4760	1	0	0	0	0	0			0	0	0	0	0	0	0	0	0	0	0	0	0	0	0	0	0	0	0	0	0	0	0	0	0	0	0	0	0			3
All_E_gracilis_EG_transcript_2400	1	0	0	0	0	0			0	0	0	0	0	0	0	0	0	0	0	0	0	0	0	0	0	0	0	0	0	0	0	0	0	0	0	0	0			3
All_E_gracilis_EG_transcript_5283	1	0	0	0	0	0			0	0	0	0	0	0	0	0	0	0	0	0	0	0	0	0	0	0	0	0	0	0	0	0	0	0	0	0	0			2
All_E_gracilis_EG_transcript_4859	1	0	0	0	0	0			0	0	0	0	0	0	0	0	0	0	0	0	0	0	0	0	0	0	0	0	0	0	0	0	0	0	0	0	0			2
All_E_gracilis_EG_transcript_17892	1	0	0	0	0	0			0	0	0	0	0	0	0	0	0	0	0	0	1	0	0	0	0	0	0	0	0	0	0	0	0	0	0	0	0			0
All_E_gracilis_EG_transcript_1876	1	0	0	0	0	0			0	0	0	0	0	0	0	0	0	0	0	0	0	0	0	0	0	0	0	0	0	0	0	0	0	0	0	0	0			3
All_E_gracilis_EG_transcript_6317	1	0	0	0	0	0			0	0	0	0	0	0	0	0	0	0	0	0	0	0	0	0	0	0	0	0	0	0	0	0	0	0	0	0	0			2
All_E_gracilis_EG_transcript_1943	1	0	0	0	0	0			0	0	0	0	0	0	0	0	0	0	0	0	0	0	0	0	0	0	0	0	0	0	0	0	0	0	0	0	0			2
All_E_gracilis_EG_transcript_4653	1	0	0	0	0	0			0	0	0	0	0	0	0	0	0	0	0	0	0	0	0	0	0	0	0	0	0	0	0	0	0	0	0	0	0			1
All_E_gracilis_EG_transcript_2195	1	0	0	0	0	0			0	0	0	0	0	0	0	0	0	0	0	0	0	0	0	0	0	0	0	0	0	0	0	0	0	0	0	0	0			2
All_E_gracilis_EG_transcript_9166	1	0	0	0	0	0			0	0	0	0	0	0	0	0	0	0	0	0	0	0	0	0	0	0	0	0	0	0	0	0	0	0	0	0	0			1
All_E_gracilis_EG_transcript_6392	1	0	0	0	0	0			0	0	0	0	0	0	0	0	0	0	0	0	0	0	0	0	0	0	0	0	0	0	0	0	0	0	0	0	0			1
All_E_gracilis_EG_transcript_17556	1	0	0	0	0	0			0	0	0	0	0	0	0	0	0	0	0	0	0	0	0	0	0	0	0	0	0	0	0	0	0	0	0	0	0			0
All_E_gracilis_EG_transcript_2771	1	0	0	0	0	0			0	0	0	0	0	0	0	0	0	0	0	0	0	0	0	0	0	0	0	0	0	0	0	0	0	0	0	0	0			3
All_B_saltans_BS26740	1	0	0	0	0	0			0	0	0	0	0	0	0	0	0	0	0	0	0	0	0	0	0	0	0	0	0	0	0	0	0	0	0	0	0			0
All_E_gracilis_EG_transcript_3908	1	0	0	0	0	0			0	0	0	0	0	0	0	0	0	0	0	0	0	0	0	0	0	0	0	0	0	0	0	0	0	0	0	0	0			2
All_F_alba_H696_00966T0	1	0	0	0	0	0			0	0	0	0	0	0	0	0	0	0	0	0	0	0	0	0	0	0	0	0	0	0	0	0	0	0	0	0	0			2
All_C_owczarzaki_CAOG_00110T0	1	0	0	0	0	0			0	0	0	0	0	0	0	0	0	0	0	0	0	0	0	0	0	0	0	0	0	0	0	0	0	0	0	0	0			3
All_F_alba_H696_01389T0	1	0	0	0	0	0			0	0	0	0	0	0	0	0	0	0	0	0	0	0	0	0	0	0	0	0	0	0	0	0	0	0	0	0	0			2
All_N_gruberi_fgeneshHS_pg.scaffold_67000003	1	0	0	0	0	0			0	0	0	0	0	0	0	0	0	0	0	0	0	0	0	0	0	0	0	0	0	0	0	0	0	0	0	0	0			2
All_N_gruberi_estExt_fgeneshNG_pg.C_660079	1	0	0	0	0	0			0	0	0	0	0	0	0	0	0	0	0	0	0	0	0	0	0	0	0	0	0	0	0	0	0	0	0	0	0			2
All_N_gruberi_fgeneshNG_pg.scaffold_64000036	1	0	0	0	0	0			0	0	0	0	0	0	0	0	0	0	0	0	0	0	0	0	0	0	0	0	0	0	0	0	0	0	0	0	0			2
All_N_gruberi_fgeneshNG_pg.scaffold_36000132	1	0	0	0	0	0			0	0	0	0	0	0	0	0	0	0	0	0	0	0	0	0	0	0	0	0	0	0	0	0	0	0	0	0	0			2
All_N_gruberi_fgeneshHS_pg.scaffold_55000042	1	0	0	0	0	0			0	0	0	0	0	0	0	0	0	0	0	0	0	0	0	0	0	0	0	0	0	0	0	0	0	0	0	0	0			2
All_N_gruberi_fgeneshNG_pg.scaffold_6000307	1	0	0	0	0	0			0	0	0	0	0	0	0	0	0	0	0	0	0	0	0	0	0	0	0	0	0	0	0	0	0	0	0	0	0			2
All_N_gruberi_fgeneshHS_pg.scaffold_74000013	1	0	0	0	0	0			0	0	0	0	0	0	0	0	0	0	0	0	0	0	0	0	0	0	0	0	0	0	0	0	0	0	0	0	0			2
All_N_gruberi_fgeneshNG_pg.scaffold_16000189	1	0	0	0	0	0			0	0	0	0	0	0	0	0	0	0	0	0	0	0	0	0	0	0	0	0	0	0	0	0	0	0	0	0	0			3
All_N_gruberi_fgeneshHS_pg.scaffold_34000024	1	0	0	0	0	0			0	0	0	0	0	0	0	0	0	0	0	0	0	0	0	0	0	0	0	0	0	0	0	0	0	0	0	0	0			1
All_N_gruberi_fgeneshHS_pg.scaffold_35000078	1	0	0	0	0	0			0	0	0	0	0	0	0	0	0	0	0	0	0	0	0	0	0	0	0	0	0	0	0	0	0	0	0	0	0			1
All_N_gruberi_estExt_fgeneshNG_pg.C_800075	1	0	0	0	0	0			0	0	0	0	0	0	0	0	0	0	0	0	0	0	0	0	0	0	0	0	0	0	0	0	0	0	0	0	0			1
All_G_intestinalis_GL50803_14367	1	0	0	0	0	0			0	0	0	0	0	0	0	0	0	0	0	0	0	0	0	0	0	0	0	0	0	0	0	0	0	0	0	0	0			2
All_A_anophagefferens_31132	1	0	0	0	0	0			0	0	0	0	0	0	0	0	0	0	0	0	0	0	0	0	0	0	0	0	0	0	0	0	0	0	0	0	0			5
All_A_anophagefferens_71178	1	0	0	0	0	0			0	0	0	0	0	0	0	0	0	0	0	0	0	0	0	0	0	0	0	0	0	0	0	0	0	0	0	0	0			6
All_V_carteri_23126058	2	0	0	0	0	0			0	0	0	0	0	0	0	0	0	0	0	0	0	0	0	0	0	0	0	0	0	0	0	0	0	0	0	0	0			5
All_C_subellipsoidea_27387571	1	0	0	0	0	0			0	0	0	0	0	0	0	0	0	0	0	0	0	0	0	0	0	0	0	0	0	0	0	0	0	0	0	0	0			5
All_M_pusilla_27347767	1	0	0	0	0	0			0	0	0	0	0	0	0	0	0	0	0	0	0	0	0	0	0	0	0	0	0	0	0	0	0	0	0	0	0			0
All_O_lucimarinus_31861	1	0	0	0	0	0			0	0	0	0	0	0	0	0	0	0	0	0	0	0	0	0	0	0	0	0	0	0	0	0	0	0	0	0	0			5
All_P_patens_Phpat.008G081400.1.p	1	0		0	0	0			0	0	0	0	0	0	0	0	0	0	0	0	0	0	0	0	0	0	0	0	0	0	0	0	0	0	0	0	0			0
All_N_gruberi_estExt_fgeneshNG_pg.C_350030	1	0	1	0	0	0			0	0	0	0	0	0	0	0	0	0	0	0	0	0	0	0	0	0	0	0	0	0	0	0	0	0	0	0	0			2
All_N_gruberi_fgeneshHS_pg.scaffold_35000021	1	0	1	0	0	0			0	0	0	0	0	0	0	0	0	0	0	0	0	0	0	0	0	0	0	0	0	0	0	0	0	0	0	0	0			2
All_N_gruberi_fgeneshNG_pg.scaffold_35000036	1	0	1	0	0	0			0	0	0	0	0	0	0	0	0	0	0	0	0	0	0	0	0	0	0	0	0	0	0	0	0	0	0	0	0			1
All_N_gruberi_estExt_fgeneshNG_pg.C_550008	1	0	1	0	0	0			1	0	0	0	0	0	0	2	0	0	0	0	0	0	0	0	0	0	0	0	0	0	1	0	0	0	0	1	0			2
All_N_gruberi_fgeneshNG_pg.scaffold_83000009	1	0	1	0	0	0			0	0	0	0	0	0	0	0	0	0	0	0	0	0	0	0	0	0	0	0	0	0	0	0	0	0	0	0	0			2
All_N_gruberi_estExt_fgeneshNG_pg.C_570077	1	0	0	0	0	1			2	0	0	0	0	0	0	0	0	0	0	0	0	0	0	0	0	0	1	0	0	0	0	0	0	0	0	0	0			0
All_D_discoideum_DDB0191294	1	0	0	0	0	0			0	0	0	0	0	0	0	0	0	1	0	2	0	0	0	0	0	0	0	0	0	0	0	0	0	0	0	0	0			7
All_E_gracilis_EG_transcript_5833	1	0	0	0	0	0			0	0	0	0	0	0	0	0	0	0	0	0	0	0	0	0	0	0	1	0	0	0	0	0	0	0	0	0	1			0
All_B_dendrobatidis_BDET_05011	1	0	0	0	0	0			0	0	0	0	0	0	0	0	0	0	0	0	0	0	0	0	0	0	1	0	0	0	0	1	0	0	0	0	0			0
All_B_natans_86586	2	0	0	0	0	0			0	0	0	0	0	0	0	0	0	0	0	0	0	0	0	0	0	0	0	0	0	0	0	0	0	0	0	0	0			0
All_B_natans_82311	2	0	0	0	0	1			0	0	0	0	0	0	0	0	0	0	0	0	0	0	0	0	0	0	0	0	0	0	0	0	0	0	0	0	0			0
All_M_pusilla_27340530	2	0	0	0	0	0			0	0	0	0	0	0	0	0	0	0	0	0	0	0	0	0	0	0	0	0	0	0	0	0	0	0	0	0	0			0
All_E_siliculosus_D8LJ63_ECTSI	2	0	0	0	0	0			0	0	0	0	0	0	0	0	0	0	0	0	0	0	0	0	0	0	0	0	0	0	0	0	0	0	0	0	0			0
All_B_dendrobatidis_BDET_02419	1	0	0	0	0	0			0	0	0	0	0	0	0	0	0	0	0	0	0	0	0	0	0	0	0	0	0	0	0	0	0	0	0	0	0			0
All_F_alba_H696_05724T0	2	0	0	0	0	1			0	0	0	0	0	0	0	0	0	0	0	0	0	0	0	0	0	0	0	0	0	0	0	0	0	0	0	0	0			0
All_A_anophagefferens_65302	2	0	0	0	0	1			0	0	0	0	0	0	0	0	0	0	0	0	0	0	0	0	0	0	0	0	0	0	0	0	0	0	0	0	0			0
All_E_siliculosus_D7FR35_ECTSI	2	0	0	0	0	0			0	0	0	0	0	0	0	0	0	0	0	0	0	0	0	0	0	0	0	0	0	0	0	0	0	0	0	0	0			0
All_A_anophagefferens_63788	2	0	0	0	0	1			0	0	0	0	0	0	0	0	0	0	0	0	0	0	0	0	0	0	0	0	0	1	0	0	0	0	0	0	0			0
All_E_siliculosus_D7FJ46_ECTSI	2	0	0	0	0	0			0	0	0	0	0	0	0	0	0	0	0	0	0	0	0	0	0	0	0	0	0	0	0	0	0	0	0	0	0			0
All_D_discoideum_DDB0191330	2	0	0	0	0	0			0	0	0	0	0	0	0	0	0	0	0	0	0	0	0	0	0	0	0	0	0	0	0	0	0	0	0	0	0			0
All_N_gruberi_fgeneshNG_pg.scaffold_38000079	1	0	0	0	0	0			0	0	0	0	0	0	0	0	0	0	0	0	0	0	0	0	0	0	0	0	0	0	0	0	0	0	0	0	0			0
All_B_natans_68358	2	0	0	0	0	0			0	0	0	0	0	0	0	0	0	0	0	0	0	0	0	0	0	0	0	0	0	0	0	0	0	0	0	0	0			0
All_B_natans_79176	2	0	0	0	0	0			0	0	0	0	0	0	0	0	0	0	0	0	0	0	0	0	0	0	0	0	0	0	0	0	0	0	0	0	0			0
All_R_filosa_solexa3803532_1.f1.exp_1	1	0	0	0	0	1			0	0	0	0	0	0	0	0	0	0	0	0	0	0	0	0	0	0	0	0	0	0	0	0	0	0	0	0	0			2
All_R_filosa_solexa3745213_1.f1.exp_1	2	0	0	0	0	1			0	0	0	0	0	0	0	0	0	0	0	0	0	0	0	0	0	1	0	0	0	0	0	0	0	0	0	0	0			0
All_R_filosa_solexa964566_1.f1.exp_2	1	0	0	0	0	0			0	0	0	0	0	0	0	0	0	0	0	0	0	0	0	0	0	0	0	0	0	0	0	0	0	0	0	0	0			1
All_R_filosa_solexa3776995_1.f1.exp_1	1	0	0	0	0	0			0	0	0	0	0	0	0	0	0	0	0	0	0	0	0	0	0	0	0	0	0	0	0	0	0	0	0	0	0			1
All_A_anophagefferens_60889	2	0	0	0	0	1			0	0	0	0	0	0	0	0	0	0	0	0	0	0	0	0	0	0	0	0	0	0	0	0	0	0	0	0	0			3
All_O_lucimarinus_93452	1	0	0	0	0	0			0	0	0	0	0	0	0	0	0	0	0	0	0	0	0	0	0	0	0	0	0	0	0	0	0	0	0	0	0			0
All_R_filosa_contig33807_1.exp_1	2	0	0	0	0	0			0	0	0	0	0	0	0	0	0	0	0	0	0	0	0	0	0	0	0	0	0	0	0	0	0	0	0	0	0			1
All_N_gruberi_fgeneshNG_pg.scaffold_57000014	2	0	0	0	0	1			0	0	0	0	0	0	0	0	0	0	0	0	0	0	0	0	0	0	0	0	0	0	0	0	0	0	0	0	0			0
All_N_gruberi_fgeneshNG_pg.scaffold_19000072	2	0	0	0	0	0			0	0	0	0	0	0	0	0	0	0	0	0	0	0	0	0	0	0	0	0	0	0	0	0	0	0	0	0	0			0
All_V_carteri_23124939	2	0	0	0	0	1			0	0	0	0	0	0	0	0	0	0	0	0	0	0	0	0	0	0	0	0	0	0	0	0	0	0	0	0	0			0
All_C_reinhardtii_Cre01.g053450.t1.1	2	0	0	0	0	1			0	0	0	0	0	0	0	0	0	0	0	0	0	0	0	0	0	0	0	0	0	0	0	0	0	0	0	0	0			0
All_E_siliculosus_D7G9J2_ECTSI	2	0	0	0	0	0			0	0	0	0	0	0	0	0	0	0	0	0	0	0	0	0	0	0	0	0	0	0	0	0	0	0	0	0	0			0
All_E_gracilis_EG_transcript_259	1	0	0	0	0	1			0	0	0	0	0	0	0	0	0	0	0	0	0	0	0	0	0	0	0	0	0	0	0	0	0	0	0	0	0			0
All_E_gracilis_EG_transcript_135	2	0	0	0	0	1			0	0	0	0	0	0	0	0	0	0	0	0	0	0	0	0	0	0	0	0	0	0	0	0	0	0	0	0	0			0
All_E_gracilis_EG_transcript_301	2	0	0	0	0	1			0	0	0	0	0	0	0	0	0	0	0	0	0	0	0	0	0	0	0	0	0	0	0	0	0	0	0	0	0			0
All_H_sapiens_CCDS1265.1	2	0	0	0	0	0			0	0	0	0	0	0	0	0	0	0	0	0	0	0	0	0	0	0	0	0	0	0	0	0	0	0	0	0	0			2
All_B_dendrobatidis_BDET_06828	1	0	0	0	0	0			0	0	0	0	0	0	0	0	0	0	0	0	0	0	0	0	0	0	1	0	0	0	0	0	0	0	0	0	0			0
All_E_gracilis_EG_transcript_1998	1	0	0	0	0	0			0	0	0	0	0	0	0	0	0	0	0	0	0	0	0	0	0	0	0	0	0	0	0	0	0	0	0	0	0			3
All_E_gracilis_EG_transcript_1616	1	0	0	0	0	0			0	0	0	0	0	0	0	0	0	0	0	0	0	0	0	0	0	0	0	0	0	0	0	0	0	0	0	0	0			4
All_E_gracilis_EG_transcript_2417	1	0	0	0	0	0			0	0	0	0	0	0	0	0	0	0	0	0	0	0	0	0	0	0	0	0	0	0	0	0	0	0	0	0	0			5
All_B_saltans_BS36510	1	0	0	0	0	0			0	0	0	0	0	0	0	0	0	0	0	0	0	0	0	0	0	0	0	0	0	0	0	0	0	0	0	0	0			2
All_B_saltans_BS12190	1	0	0	0	0	0			0	0	0	0	0	0	0	0	0	0	0	0	0	0	0	0	0	0	0	0	0	0	0	0	0	0	0	0	0			2
All_B_saltans_BS66805	1	0	0	0	0	0			0	0	0	0	0	0	0	0	0	0	0	0	0	0	0	0	0	0	0	0	0	0	0	0	0	0	0	0	0			2
All_B_saltans_BS66815	1	0	0	0	0	0			0	0	0	0	0	0	0	0	0	0	0	0	0	0	0	0	0	0	0	0	0	0	0	0	0	0	0	0	0			2
All_B_saltans_BS55315	1	0	0	0	0	0			0	0	0	0	0	0	0	0	0	0	0	0	0	0	0	0	0	0	0	0	0	0	0	0	0	0	0	0	0			0
All_B_saltans_BS30590	1	0	0	0	0	0			0	0	0	0	0	0	0	0	0	0	0	0	0	0	0	0	0	0	0	0	0	0	0	0	0	0	0	0	0			4
All_B_saltans_BS35755	1	0	0	0	0	0			0	0	0	0	0	0	0	0	0	0	0	0	0	0	0	0	0	0	0	0	0	0	0	0	0	0	0	0	0			1
All_B_saltans_BS35760	1	0	0	0	0	0			0	0	0	0	0	0	0	0	0	0	0	0	0	0	0	0	0	0	0	0	0	0	0	0	0	0	0	0	0			2
All_B_saltans_BS08270	2	0	0	0	0	1			0	0	0	0	0	0	0	0	0	0	0	0	0	0	0	0	0	0	0	0	0	0	0	0	0	0	0	0	0			0
All_E_gracilis_EG_transcript_2591	2	0	0	0	0	1			0	0	0	0	0	0	0	0	0	0	0	0	0	0	0	0	0	0	0	0	0	0	0	0	0	0	0	0	0			0
All_B_saltans_BS61075	2	0	0	0	0	0			0	0	0	0	0	0	0	0	0	0	0	0	0	0	0	0	0	0	0	0	0	0	0	0	0	0	0	0	0			0
All_B_saltans_BS79115	2	0	0	0	0	0			0	0	0	0	0	0	0	0	0	0	0	0	0	0	0	0	0	0	0	0	0	0	0	0	0	0	0	0	0			0
tryp_EG_transcript_555	1	0	0	0	1	0			0	0	0	0	0	0	0	0	0	0	0	0	0	0	0	0	0	0	0	0	0	0	0	0	0	0	0	0	0			2
tryp_EG_transcript_4251	1	0	0	0	0	0			0	0	0	0	0	0	0	0	0	0	0	0	0	0	0	0	0	0	0	0	0	0	0	0	0	0	0	0	0			1
tryp_EG_transcript_12934	1	0	0	0	0	0			0	0	0	0	0	0	0	0	0	0	0	0	0	0	0	0	0	0	0	0	0	0	0	0	0	0	0	0	0			1
tryp_EG_transcript_12230	1	0	0	0	0	0			0	0	0	0	0	0	0	0	0	0	0	0	0	0	0	0	0	0	0	0	0	0	0	0	0	0	0	0	0			0
tryp_EG_transcript_819	1	0	0	0	0	0			0	0	0	0	0	0	0	0	0	0	0	0	0	0	0	0	1	0	0	0	0	0	0	0	0	0	0	0	0			2
tryp_EG_transcript_3124	1	0	0	0	0	0			0	0	0	0	0	0	0	0	0	0	0	0	0	0	0	0	0	0	0	0	0	0	0	0	0	0	0	0	0			0
tryp_EG_transcript_2048	1	0	0	0	1	0			0	0	0	0	0	0	0	0	0	0	0	0	0	0	0	0	0	0	0	0	0	0	0	0	0	0	0	0	0			2
tryp_EG_transcript_2402	1	0	0	0	1	0			0	0	0	0	0	0	0	0	0	0	0	0	0	0	0	0	0	0	0	0	0	0	0	0	0	0	0	0	0			2
tryp_EG_transcript_1463	1	0	0	0	0	0			0	0	0	0	0	0	0	0	0	0	0	0	0	0	0	0	0	0	0	0	0	0	0	0	0	0	0	0	0			2
tryp_EG_transcript_6819	1	0	0	0	0	0			0	0	0	0	0	0	0	0	0	0	0	0	0	0	0	0	0	0	0	0	0	0	0	0	0	0	0	0	0			0
tryp_EG_transcript_1105	1	0	0	0	0	0			0	0	0	0	0	0	0	0	0	0	0	0	0	0	0	0	0	0	0	0	0	0	0	0	0	0	0	0	0			2
tryp_EG_transcript_676	1	0	0	0	1	0			0	0	0	0	0	0	0	0	0	0	0	0	0	0	0	0	0	0	0	0	0	0	0	0	0	0	0	0	0			2
tryp_EG_transcript_1217	1	0	0	0	0	0			0	0	0	0	0	0	0	0	0	0	0	0	0	0	0	0	0	0	0	0	0	0	0	0	0	0	0	0	0			1
tryp_EG_transcript_1182	1	0	0	0	0	0			0	0	0	0	0	0	0	0	0	0	0	0	0	0	0	0	0	0	0	0	0	0	0	0	0	0	0	0	0			2
tryp_EG_transcript_14272	1	0	0	0	0	0			0	0	0	0	0	0	0	0	0	0	0	0	0	0	0	0	0	0	0	0	0	0	0	0	0	0	0	0	0			0
tryp_EG_transcript_2341	1	0	0	0	1	0			0	0	0	0	0	0	0	0	0	0	0	0	0	0	0	0	0	0	0	0	0	0	0	0	0	0	0	0	0			1
tryp_EG_transcript_816	1	0	0	0	0	0			0	0	0	0	0	0	0	0	0	0	0	0	0	0	0	0	0	0	0	1	0	0	0	0	0	0	0	0	0			1
tryp_EG_transcript_1113	1	0	0	0	0	0			0	0	0	0	0	0	0	0	0	0	0	0	0	0	0	0	0	0	0	0	0	0	0	0	0	0	0	0	0			3
tryp_EG_transcript_1299	1	0	0	0	0	0			0	0	0	0	0	0	0	0	0	0	0	0	0	0	0	0	0	0	0	0	0	0	0	0	0	0	0	0	0			3
tryp_EG_transcript_3367	1	0	0	0	0	0			0	0	0	0	0	0	0	0	0	0	0	0	0	0	0	0	0	0	0	0	0	0	0	0	0	0	0	0	0			1
tryp_EG_transcript_768	1	0	0	0	1	0			0	0	0	0	0	0	0	0	0	0	0	0	0	0	0	0	0	0	0	0	0	0	0	0	0	0	0	0	0			3
tryp_EG_transcript_3637	1	0	0	0	0	0			0	0	0	0	0	0	0	0	0	0	0	0	0	0	0	0	0	0	0	0	0	0	0	0	0	0	0	0	0			1
tryp_EG_transcript_877	1	0	0	0	1	0			0	0	0	0	0	0	0	0	0	0	0	0	0	0	0	0	0	0	0	0	0	0	0	0	0	0	0	0	0			0
tryp_EG_transcript_2553	1	0	0	0	0	0			0	0	0	0	0	0	0	0	0	0	0	0	0	0	0	0	0	0	0	0	0	0	0	0	0	0	0	0	0			2
tryp_EG_transcript_2170	1	0	0	0	1	0			0	0	0	0	0	0	0	0	0	0	0	0	0	0	0	0	0	0	0	0	0	0	0	0	0	0	0	0	0			2
tryp_EG_transcript_1156	1	0	0	0	1	0			0	0	0	0	0	0	0	0	0	0	0	0	0	0	0	0	0	0	0	0	0	0	0	0	0	0	0	0	0			3
tryp_EG_transcript_1446	1	0	0	0	1	0			0	0	0	0	0	0	0	0	0	0	0	0	0	0	0	0	0	0	0	0	0	0	0	0	0	0	0	0	0			1
tryp_EG_transcript_5248	1	0	0	0	0	0			0	0	0	0	0	0	0	0	0	0	0	0	0	0	0	0	0	0	0	0	0	0	0	0	0	0	0	0	0			2
tryp_EG_transcript_1334	1	0	0	0	0	0			0	0	0	0	0	0	0	0	0	0	0	0	0	0	0	0	0	0	0	0	0	0	0	0	0	0	0	0	0			0
tryp_EG_transcript_1123	1	0	0	0	1	0			0	0	0	0	0	0	0	0	0	0	0	0	0	0	0	0	0	0	0	0	0	0	0	0	0	0	0	0	0			0
tryp_EG_transcript_2242	1	0	0	0	0	0			0	0	0	0	0	0	0	0	0	0	0	0	0	0	0	0	0	0	0	0	0	0	0	0	0	0	0	0	0			1
tryp_EG_transcript_6472	1	0	0	0	1	0			0	0	0	0	0	0	0	0	0	0	0	0	0	0	0	0	0	0	0	0	0	0	0	0	0	0	0	0	0			0
tryp_EG_transcript_4054	1	0	0	0	0	0			0	0	0	0	0	0	0	0	0	0	0	0	0	0	0	0	0	0	0	0	0	0	0	0	0	0	0	0	0			1
tryp_EG_transcript_1643	1	0	0	0	0	0			0	0	0	0	0	0	0	0	0	0	0	0	0	0	0	0	0	0	0	0	0	0	0	0	0	0	0	0	0			0
tryp_EG_transcript_6231	1	0	0	0	0	0			0	0	0	0	0	0	0	0	0	0	0	0	0	0	0	0	0	0	0	0	0	0	0	0	0	0	0	0	0			0
tryp_EG_transcript_13457	1	0	0	0	0	0			0	0	0	0	0	0	0	0	0	0	0	0	0	0	0	0	0	0	0	0	0	0	0	0	0	0	0	0	0			0
tryp_EG_transcript_1676	1	0	0	0	0	0			0	0	0	0	0	0	0	0	0	0	0	0	0	0	0	0	0	0	0	0	0	0	0	0	0	0	0	0	0			1
tryp_EG_transcript_1154	1	0	0	0	0	0			0	0	0	0	0	0	0	0	0	0	0	0	0	0	0	0	0	0	0	0	0	0	0	0	0	0	0	0	0			2
tryp_EG_transcript_5186	1	0	0	0	0	0			0	0	0	0	0	0	0	0	0	0	0	0	0	0	0	0	0	0	0	0	0	0	0	0	0	0	0	0	0			1
tryp_EG_transcript_851	1	0	0	0	0	0			0	0	0	0	0	0	0	0	0	0	0	0	0	0	0	0	0	0	0	0	0	0	0	0	0	0	0	0	0			2
tryp_EG_transcript_510	1	0	0	0	0	0			0	0	0	0	0	0	0	0	0	0	0	0	0	0	0	0	0	0	0	0	0	0	0	0	0	0	0	0	0			4
tryp_EG_transcript_855	1	0	0	0	0	0			0	0	0	0	0	0	0	0	0	0	0	0	0	0	0	0	0	0	0	0	0	0	0	0	0	0	0	0	0			1
tryp_EG_transcript_642	1	0	0	0	1	0			0	0	0	0	0	0	0	0	0	0	0	0	0	0	0	0	0	0	0	0	0	0	0	0	0	0	0	0	0			1
tryp_EG_transcript_2318	1	0	0	0	0	0			0	0	0	0	0	0	0	0	0	0	0	0	0	0	0	0	0	0	0	0	0	0	0	0	0	0	0	0	0			3
tryp_EG_transcript_1109	1	0	0	0	1	0			0	0	0	0	0	0	0	0	0	0	0	0	0	0	0	0	0	0	0	0	0	0	0	0	0	0	0	0	0			3
tryp_EG_transcript_2273	1	0	0	0	1	0			0	0	0	0	0	0	0	0	0	0	0	0	0	0	0	0	0	0	0	0	0	0	0	0	0	0	0	0	0			0
tryp_EG_transcript_6529	1	0	0	0	0	0			0	0	0	0	0	0	0	0	0	0	0	0	0	0	0	0	0	0	0	0	0	0	0	0	0	0	0	0	0			1
tryp_EG_transcript_1270	1	0	0	0	1	0			0	0	0	0	0	0	0	0	0	0	0	0	0	0	0	0	0	0	0	0	0	0	0	0	0	0	0	0	0			3
tryp_EG_transcript_17775	1	0	0	0	0	0			0	0	0	0	0	0	0	0	0	0	0	0	0	0	0	0	0	0	0	0	0	0	0	0	0	0	0	0	0			0
tryp_EG_transcript_1422	1	0	0	0	0	0			0	0	0	0	0	0	0	0	0	0	0	0	0	0	0	0	0	0	0	0	0	0	0	0	0	0	0	0	0			2
tryp_EG_transcript_1710	1	0	0	0	1	0			0	0	0	0	0	0	0	0	0	0	0	0	0	0	0	0	0	0	0	0	0	0	0	0	0	0	0	0	0			0
tryp_EG_transcript_4865	1	0	0	0	0	0			0	0	0	0	0	0	0	0	0	0	0	0	0	0	0	0	0	0	0	0	0	0	0	0	0	0	0	0	0			2
tryp_EG_transcript_866	1	0	0	0	0	0			0	0	0	0	0	0	0	0	0	0	0	0	0	0	0	0	0	0	0	0	0	0	0	0	0	0	0	0	0			3
tryp_EG_transcript_1856	1	0	0	0	1	0			0	0	0	0	0	0	0	0	0	0	0	0	0	0	0	0	0	0	0	0	0	0	0	0	0	0	0	0	0			1
tryp_EG_transcript_564	1	0	0	0	1	0			0	0	0	0	0	0	0	0	0	0	0	0	0	0	0	0	0	0	0	0	0	0	0	0	0	0	0	0	0			1
tryp_EG_transcript_1261	1	0	0	0	1	0			0	0	0	0	0	0	0	0	0	0	0	0	0	0	0	0	0	0	0	0	0	0	0	0	0	0	0	0	0			1
tryp_EG_transcript_918	1	0	0	0	0	0			0	0	0	0	0	0	0	0	0	0	0	0	0	0	0	0	0	0	0	0	0	0	0	0	0	0	0	0	0			2
tryp_EG_transcript_1585	1	0	0	0	0	0			0	0	0	0	0	0	0	0	0	0	0	0	0	0	0	0	0	0	0	0	0	0	0	0	0	0	0	0	0			2
tryp_EG_transcript_758	1	0	0	0	0	0			0	0	0	0	0	0	0	0	0	0	0	0	0	0	0	0	0	0	0	0	0	0	0	0	0	0	0	0	0			3
tryp_EG_transcript_657	1	0	0	0	0	0			0	0	0	0	0	0	0	0	0	0	0	0	0	0	0	0	0	0	0	0	0	0	0	0	0	0	0	0	0			1
tryp_EG_transcript_1617	1	0	0	0	1	0			0	0	0	0	0	0	0	0	0	0	0	0	0	0	0	0	0	0	0	0	1	0	0	0	0	0	0	0	0			2
tryp_EG_transcript_1593	1	0	0	0	1	0			0	0	0	0	0	0	0	0	0	0	0	0	0	0	0	0	0	0	0	0	0	0	0	0	0	0	0	0	0			3
tryp_EG_transcript_652	1	0	0	0	0	0			0	0	0	0	0	0	0	0	0	0	0	0	0	0	0	0	0	0	0	0	0	0	0	0	0	0	0	0	0			2
tryp_EG_transcript_1053	1	0	0	0	0	0			0	0	0	0	0	0	0	0	0	0	0	0	0	0	0	0	0	0	0	0	0	0	0	0	0	0	0	0	0			3
tryp_EG_transcript_575	1	0	0	0	1	0			0	0	0	0	0	0	0	0	0	0	0	0	0	0	0	0	0	0	0	0	0	0	0	0	0	0	0	0	0			3
tryp_EG_transcript_738	1	0	0	0	1	0			0	0	0	0	0	0	0	0	0	0	0	0	0	0	0	0	0	0	0	0	0	0	0	0	0	0	0	0	0			2
tryp_EG_transcript_1915	1	0	0	0	0	0			0	0	0	0	0	0	0	0	0	0	0	0	0	0	0	0	0	0	0	0	0	0	0	0	0	0	0	0	0			0
tryp_EG_transcript_475	1	0	0	0	0	0			0	0	0	0	0	0	0	0	0	0	0	0	0	0	0	0	0	0	0	0	0	0	0	0	0	0	0	0	0			1
tryp_EG_transcript_10494	1	0	0	0	0	0			0	0	0	0	0	0	0	0	0	0	0	0	0	0	0	0	0	0	0	0	0	0	0	0	0	0	0	0	0			1
tryp_EG_transcript_13281	1	0	0	0	0	0			0	0	0	0	0	0	0	0	0	0	0	0	0	0	0	0	0	0	0	0	0	0	0	0	0	0	0	0	0			0
tryp_EG_transcript_2142	1	0	0	0	0	0			0	0	0	0	0	0	0	0	0	0	0	0	0	0	0	0	0	0	0	0	0	0	0	0	0	0	0	0	0			1
tryp_EG_transcript_972	1	0	0	1	0	0			0	0	0	0	0	0	0	0	1	0	0	0	0	0	0	0	0	0	0	0	0	0	0	0	0	0	0	0	0			3
tryp_EG_transcript_1808	1	0	0	0	0	0			0	0	0	0	0	0	0	0	0	0	0	0	0	0	0	0	0	0	0	0	0	0	0	0	0	0	0	0	0			1
tryp_EG_transcript_612	1	0	0	1	0	0			0	0	0	0	0	0	0	0	0	0	0	0	0	0	0	0	0	0	0	0	0	0	0	0	0	0	0	0	0			0
tryp_EG_transcript_693	1	0	0	1	0	0			0	0	0	0	0	0	0	0	0	0	0	0	0	0	0	0	0	0	0	0	0	0	0	0	0	0	0	0	0			2
tryp_EG_transcript_7360	1	0	0	0	0	0			0	0	0	0	0	0	0	0	0	0	0	0	0	0	0	0	0	0	0	0	0	0	0	0	0	0	0	0	0			0
tryp_EG_transcript_4180	1	0	0	0	0	0			0	0	0	0	0	0	0	0	0	0	0	0	0	0	0	0	0	0	0	0	0	0	0	0	0	0	0	0	0			2
tryp_EG_transcript_708	1	0	0	0	0	0			0	0	0	0	0	0	0	0	0	0	0	0	0	0	0	0	0	0	0	0	0	0	0	0	0	0	0	0	0			1
tryp_EG_transcript_1134	1	0	0	0	0	0			0	0	0	0	0	0	0	0	0	0	0	0	0	0	0	0	0	0	0	0	0	0	0	0	0	0	0	0	0			3
tryp_EG_transcript_794	1	0	0	0	0	0			0	0	0	0	0	0	0	0	0	0	0	0	0	0	0	0	0	0	0	0	0	0	0	0	0	0	0	0	0			3
tryp_EG_transcript_1513	1	0	0	0	0	0			0	0	0	0	0	0	0	0	0	0	0	0	0	0	0	0	0	0	0	0	0	0	0	0	0	0	0	0	0			3
tryp_EG_transcript_18540	1	0	0	0	0	0			0	0	0	0	0	0	0	0	0	0	0	0	0	0	0	0	0	0	0	0	0	0	0	0	0	0	0	0	0			0
tryp_EG_transcript_3226	1	0	0	0	0	0			0	0	0	0	0	0	0	0	0	0	0	0	0	0	0	0	0	0	0	0	0	0	0	0	0	0	0	0	0			3
tryp_EG_transcript_1192	1	0	0	0	0	0			0	0	0	0	0	0	0	0	0	0	0	0	0	0	0	0	0	0	0	0	0	0	0	0	0	0	0	0	0			0
tryp_EG_transcript_14852	1	0	0	0	0	0			0	0	0	0	0	0	0	0	0	0	0	0	0	0	0	0	0	0	0	0	0	0	0	0	0	0	0	0	0			0
tryp_EG_transcript_5671	1	0	0	0	0	0			0	0	0	0	0	0	0	0	0	0	0	0	0	0	0	0	0	0	0	0	0	0	0	0	0	0	0	0	0			0
tryp_EG_transcript_8314	1	0	0	0	0	0			0	0	0	0	0	0	0	0	0	0	0	0	0	0	0	0	0	0	0	0	0	0	0	0	0	0	0	0	0			0
tryp_EG_transcript_8841	1	0	0	0	0	0			0	0	0	0	0	0	0	0	0	0	0	0	0	0	0	0	0	0	0	0	0	0	0	0	0	0	0	0	0			1
tryp_EG_transcript_496	1	0	0	0	0	0			0	0	0	0	0	0	0	0	0	0	0	0	0	0	0	0	0	0	0	0	0	0	0	0	0	0	0	0	0			4
tryp_EG_transcript_1814	1	0	0	0	0	0			0	0	0	0	0	0	0	0	0	0	0	0	0	0	0	0	0	0	0	0	0	0	0	0	0	0	0	0	0			2
tryp_EG_transcript_1414	1	0	0	0	0	0			0	0	0	0	0	0	0	0	0	0	0	0	0	0	0	0	0	0	0	0	0	0	0	0	0	0	0	0	0			3
tryp_EG_transcript_4781	1	0	0	0	0	0			0	0	0	0	0	0	0	0	0	0	0	0	0	0	0	0	0	0	0	0	0	0	0	0	0	0	0	0	0			1
tryp_EG_transcript_1559	1	0	0	0	0	0			0	0	0	0	0	0	0	0	0	0	0	0	0	0	0	0	0	0	0	0	0	0	0	0	0	0	0	0	0			2
tryp_EG_transcript_6833	1	0	0	0	0	0			0	0	0	0	0	0	0	0	0	0	0	0	0	0	0	0	0	0	0	0	0	0	0	0	0	0	0	0	0			1
tryp_EG_transcript_3971	1	0	0	0	0	0			0	0	0	0	0	0	0	0	0	0	0	0	0	0	0	0	0	0	0	0	0	0	0	0	0	0	0	0	0			0
tryp_EG_transcript_585	1	0	0	0	0	0			0	0	0	0	0	0	0	0	0	0	0	0	0	0	0	0	0	0	0	0	0	0	0	0	0	0	0	0	0			2
tryp_EG_transcript_1138	1	0	0	0	0	0			0	0	0	0	0	0	0	0	0	0	0	0	0	0	0	0	0	0	0	0	0	0	0	0	0	0	0	0	0			2
tryp_EG_transcript_15265	1	0	0	0	0	0			0	0	0	0	0	0	0	0	0	0	0	0	0	0	0	0	0	0	0	0	0	0	0	0	0	0	0	0	0			0
tryp_EG_transcript_1816	1	0	0	0	0	0			0	0	0	0	0	0	0	0	0	0	0	0	0	0	0	0	0	0	0	0	0	0	0	0	0	0	0	0	0			0
tryp_EG_transcript_1527	1	0	0	0	0	0			0	0	0	0	0	0	0	0	0	0	0	0	0	0	0	0	0	0	0	0	0	0	0	0	0	0	0	0	0			0
tryp_EG_transcript_1157	1	0	0	0	0	0			0	0	0	0	0	0	0	0	0	0	0	0	0	0	0	0	0	0	0	0	0	0	0	0	0	0	0	0	0			3
tryp_EG_transcript_20619	1	0	0	0	0	0			0	0	0	0	0	0	0	0	0	0	0	0	0	0	0	0	0	0	0	0	0	0	0	0	0	0	0	0	0			0
tryp_EG_transcript_1317	1	0	0	0	0	0			0	0	0	0	0	0	0	0	0	0	0	0	0	0	0	0	0	0	0	0	0	0	0	0	0	0	0	0	0			0
tryp_EG_transcript_1095	1	0	0	0	0	0			0	0	0	0	0	0	0	0	0	0	0	0	0	0	0	0	0	0	0	0	0	0	0	0	0	0	0	0	0			1
tryp_EG_transcript_11596	1	0	0	0	0	0			0	0	0	0	0	0	0	0	0	0	0	0	0	0	0	0	0	0	0	0	0	0	0	0	0	0	0	0	0			0
tryp_EG_transcript_1407	1	0	0	1	0	0			0	0	0	0	0	0	0	0	0	0	0	0	0	0	0	0	0	0	0	0	0	0	0	0	0	0	0	0	0			2
tryp_EG_transcript_502	1	0	0	0	0	0			0	0	0	0	0	0	0	0	0	0	0	0	0	0	0	0	0	0	0	0	0	0	0	0	0	0	0	0	0			3
tryp_EG_transcript_853	1	0	0	0	0	0			0	0	0	0	0	0	0	0	0	0	0	0	0	0	0	0	0	0	0	0	0	0	0	0	0	0	0	0	0			0
tryp_EG_transcript_1185	1	0	0	0	0	0			0	0	0	0	0	0	0	0	0	0	0	0	0	0	0	0	0	0	0	0	0	0	0	0	0	0	0	0	0			5
tryp_EG_transcript_2855	1	0	0	0	0	0			0	0	0	0	0	0	0	0	0	0	0	0	0	0	0	0	0	0	0	0	0	0	0	0	0	0	0	0	0			1
tryp_EG_transcript_2744	1	0	0	0	0	0			0	0	0	0	0	0	0	0	0	0	0	0	0	0	0	0	0	0	0	0	0	0	0	0	0	0	0	0	0			0
tryp_EG_transcript_957	1	0	0	0	0	0			0	0	0	0	0	0	0	0	0	0	0	0	0	0	0	0	0	0	0	0	0	0	0	0	0	0	0	0	0			2
tryp_EG_transcript_1131	1	0	0	0	0	0			0	0	0	0	0	0	0	0	0	0	0	0	0	0	0	0	0	0	0	0	0	0	0	0	0	0	0	0	0			2
tryp_EG_transcript_1244	1	0	0	0	0	0			0	0	1	0	0	0	0	0	0	0	0	0	0	0	0	0	0	0	0	0	0	0	0	0	0	0	0	0	0			2
tryp_EG_transcript_1429	1	0	0	0	0	0			0	0	0	0	0	0	0	0	0	0	0	0	0	0	0	0	0	0	0	0	0	0	0	0	0	0	0	0	0			0
tryp_EG_transcript_1406	1	0	0	0	0	0			0	0	0	0	0	0	0	0	0	0	0	0	0	0	0	0	0	0	0	0	0	0	0	0	0	0	0	0	0			2
tryp_EG_transcript_825	1	0	0	0	0	0			0	0	0	0	0	0	0	0	0	0	0	0	0	0	0	0	0	0	0	0	0	0	0	0	0	0	0	0	0			3
tryp_EG_transcript_1092	1	0	0	0	1	0			0	0	0	0	0	0	0	0	0	0	0	0	0	0	0	0	0	0	0	0	0	0	0	0	0	0	0	0	0			3
tryp_EG_transcript_1797	1	0	0	0	0	0			0	0	0	0	0	0	0	0	0	0	0	0	0	0	0	0	0	0	0	0	0	0	0	0	0	0	0	0	0			0
tryp_EG_transcript_507	1	0	0	0	0	0			0	0	0	0	0	0	0	0	0	0	0	0	0	0	0	0	0	0	0	0	0	0	0	0	0	0	0	0	0			2
tryp_EG_transcript_2011	1	0	0	0	0	0			0	0	0	0	0	0	0	0	0	0	0	0	0	0	0	0	0	0	0	0	0	0	0	0	0	0	0	0	0			0

## Sheet: REC tree annotation
Accesions NOTE: First field sepperated with “_”, represents the taxonomic to which it belongs	REC superfamily	HATPase_c superfamily	PAS superfamily		others domain not shown in figure:	PAC superfamily	Chromate_transp superfamily	Ferritin_like superfamily	TPP_enzyme_PYR superfamily	Cis_IPPS superfamily	MFS superfamily	LemA superfamily			Transmembrane domain
GreenSecondary_EG_transcript_52029	1	0	0			0	0	0	0	0	0	0			0
GreenSecondary_EG_transcript_5034	1	0	0			0	0	0	0	0	0	0			0
GreenSecondary_EG_transcript_2551	1	1	0			0	0	0	0	0	0	0			5
GreenSecondary_EG_transcript_3301	1	0	0			0	0	0	0	0	0	0			5
GreenSecondary_EG_transcript_6190	1	0	0			0	0	0	0	0	0	0			0
GreenSecondary_EG_transcript_4193	1	0	0			0	0	0	0	0	0	0			3
GreenSecondary_EG_transcript_5524	1	0	0			0	0	0	0	0	0	0			5
GreenSecondary_EG_transcript_8603	1	0	0			0	0	0	0	0	0	0			0
GreenSecondary_EG_transcript_3794	1	0	0			0	0	0	0	0	0	0			5
GreenSecondary_EG_transcript_11169	1	0	0			0	0	0	0	0	0	0			0
GreenSecondary_EG_transcript_49593	1	0	0			0	0	0	0	0	0	0			0
GreenSecondary_EG_transcript_10830	1	0	0			0	0	0	0	0	0	0			0
GreenSecondary_EG_transcript_2685	1	1	0			0	0	0	0	0	0	0			5
GreenSecondary_EG_transcript_2064	1	0	0			0	0	0	0	0	0	0			4
GreenSecondary_EG_transcript_5648	1	0	0			0	0	0	0	0	0	0			5
GreenSecondary_EG_transcript_22289	1	0	0			0	0	0	0	0	0	0			0
GreenSecondary_EG_transcript_11971	1	1	0			0	0	0	0	0	0	0			0
GreenSecondary_EG_transcript_2061	1	0	0			0	0	0	0	0	0	0			5
GreenSecondary_EG_transcript_38105	1	0	0			0	0	0	0	0	0	0			0
GreenSecondary_EG_transcript_2809	1	0	0			0	0	0	0	0	0	0			5
GreenSecondary_EG_transcript_2533	1	0	0			0	0	0	0	0	0	0			5
GreenSecondary_EG_transcript_7146	1	0	0			0	0	0	0	0	0	0			3
GreenSecondary_EG_transcript_9351	1	1	0			0	0	0	0	0	0	0			0
GreenSecondary_EG_transcript_34849	1	0	0			0	0	0	0	0	0	0			0
GreenSecondary_EG_transcript_21211	1	0	0			0	0	0	0	0	0	0			0
GreenSecondary_EG_transcript_5970	1	1	0			0	0	0	0	0	0	0			5
GreenSecondary_EG_transcript_27526	1	0	0			0	0	0	0	0	0	0			0
GreenSecondary_EG_transcript_17137	1	0	0			0	0	0	0	0	0	0			0
GreenSecondary_EG_transcript_4998	1	1	0			0	0	0	0	0	0	0			2
GreenSecondary_EG_transcript_28847	1	0	0			0	0	0	0	0	0	0			0
GreenSecondary_EG_transcript_23060	1	0	0			0	0	0	0	0	0	0			0
GreenSecondary_EG_transcript_19528	1	0	0			0	0	0	0	0	0	0			0
GreenSecondary_EG_transcript_12746	1	0	0			0	0	0	0	0	0	0			0
GreenSecondary_EG_transcript_2995	1	0	0			0	0	0	0	0	0	0			4
GreenSecondary_EG_transcript_3181	1	0	0			0	0	0	0	0	0	0			4
GreenSecondary_EG_transcript_27571	1	0	0			0	0	0	0	0	0	0			0
GreenSecondary_EG_transcript_2684	1	0	0			0	0	0	0	0	0	0			4
GreenSecondary_EG_transcript_19236	1	0	0			0	0	0	0	0	0	0			0
GreenSecondary_EG_transcript_5950	1	0	0			0	0	0	0	0	0	0			4
GreenSecondary_EG_transcript_5063	1	0	0			0	0	0	0	0	0	0			4
GreenSecondary_EG_transcript_29039	1	0	0			0	0	0	0	0	0	0			0
GreenSecondary_EG_transcript_14486	1	0	0			0	0	0	0	0	0	0			0
GreenSecondary_EG_transcript_2644	1	0	0			0	0	0	0	0	0	0			2
GreenSecondary_EG_transcript_2236	1	0	0			0	0	0	0	0	0	0			5
GreenSecondary_EG_transcript_14350	1	0	0			0	0	0	0	0	0	0			0
GreenSecondary_EG_transcript_19690	1	0	0			0	0	0	0	0	0	0			0
GreenSecondary_EG_transcript_16397	1	0	0			0	0	0	0	0	0	0			0
GreenSecondary_EG_transcript_3393	1	0	0			0	0	0	0	0	0	0			3
GreenSecondary_EG_transcript_4133	1	0	0			0	0	0	0	0	0	0			6
GreenSecondary_EG_transcript_6425	1	0	0			0	1	0	0	0	0	0			3
GreenSecondary_EG_transcript_3856	1	0	0			0	0	0	0	0	0	0			5
GreenSecondary_EG_transcript_14244	1	0	0			0	0	0	0	0	0	0			0
GreenSecondary_EG_transcript_8484	1	0	0			0	0	0	0	0	0	0			0
GreenSecondary_EG_transcript_4559	1	0	0			0	0	0	0	0	0	0			0
GreenSecondary_EG_transcript_18252	1	0	0			0	0	0	0	0	0	0			0
GreenSecondary_EG_transcript_3704	1	0	0			0	0	0	0	0	0	0			5
GreenSecondary_EG_transcript_3492	1	0	0			0	0	0	0	0	0	0			5
GreenSecondary_EG_transcript_2182	1	0	0			0	0	0	0	0	0	0			2
GreenSecondary_EG_transcript_6607	1	0	0			0	0	0	0	0	0	0			0
GreenSecondary_EG_transcript_16272	1	0	0			0	0	0	0	0	0	0			0
GreenSecondary_EG_transcript_3544	1	0	0			0	0	0	0	0	0	0			5
GreenSecondary_EG_transcript_1628	1	0	0			0	0	0	0	0	0	0			2
GreenSecondary_EG_transcript_1325	1	0	0			0	0	0	0	0	0	0			5
GreenSecondary_EG_transcript_1911	1	0	0			0	0	0	0	1	0	0			2
GreenSecondary_EG_transcript_6261	1	0	0			0	0	0	0	0	0	0			5
GreenSecondary_EG_transcript_20988	1	0	0			0	0	0	0	0	0	0			0
GreenSecondary_EG_transcript_4468	1	0	0			0	0	0	0	0	0	0			5
GreenSecondary_EG_transcript_11641	1	0	0			0	0	0	0	0	0	0			0
GreenSecondary_EG_transcript_2139	1	0	0			0	0	0	0	0	1	0			5
GreenSecondary_EG_transcript_11232	1	0	0			0	0	0	0	0	0	0			0
GreenSecondary_EG_transcript_5275	1	0	0			0	0	1	0	0	0	0			5
GreenSecondary_EG_transcript_4380	1	0	0			0	0	0	0	0	0	0			5
GreenSecondary_EG_transcript_4429	1	0	0			0	0	0	0	0	0	0			5
GreenSecondary_EG_transcript_42357	1	0	0			0	0	0	0	0	0	0			0
GreenSecondary_EG_transcript_19228	1	0	0			0	0	0	0	0	0	0			0
GreenSecondary_EG_transcript_7563	1	0	0			0	0	0	0	0	0	0			0
GreenSecondary_EG_transcript_19246	1	0	0			0	0	0	0	0	0	0			0
GreenSecondary_EG_transcript_4960	1	0	0			0	0	0	0	0	0	0			5
GreenSecondary_EG_transcript_3581	1	1	0			0	0	0	0	0	0	0			0
GreenSecondary_EG_transcript_13135	1	0	0			0	0	0	0	0	0	0			0
GreenSecondary_EG_transcript_18465	1	0	0			0	0	0	0	0	0	0			0
GreenSecondary_EG_transcript_21063	1	0	0			0	0	0	0	0	0	0			0
GreenSecondary_EG_transcript_38551	1	0	0			0	0	0	0	0	0	0			0
GreenSecondary_EG_transcript_2547	1	1	0			0	0	0	0	0	0	0			5
GreenSecondary_EG_transcript_3560	1	0	0			0	0	0	0	0	0	0			6
GreenSecondary_EG_transcript_3578	1	1	0			0	0	0	0	0	0	1			6
GreenSecondary_EG_transcript_3360	1	0	0			0	0	0	0	0	0	0			6
GreenSecondary_EG_transcript_14073	1	0	0			0	0	0	0	0	0	0			0
GreenSecondary_EG_transcript_40355	1	0	0			0	0	0	0	0	0	0			0
GreenSecondary_EG_transcript_4303	1	1	0			0	0	0	0	0	0	0			3
GreenSecondary_EG_transcript_10894	1	0	0			0	0	0	0	0	0	0			0
GreenSecondary_EG_transcript_3706	1	0	0			0	0	0	0	0	0	0			5
GreenSecondary_EG_transcript_11650	1	0	0			0	0	0	0	0	0	0			0
GreenSecondary_EG_transcript_4907	1	0	0			0	0	0	0	0	0	0			0
GreenSecondary_EG_transcript_3155	1	0	0			0	0	0	0	0	0	0			5
GreenSecondary_EG_transcript_2482	1	0	0			0	0	0	0	0	0	0			5
GreenSecondary_EG_transcript_11683	1	0	0			0	0	0	0	0	0	0			0
GreenSecondary_EG_transcript_9392	1	0	0			0	0	0	1	0	0	0			0
GreenSecondary_EG_transcript_6207	1	0	0			0	0	0	0	0	0	0			5
GreenSecondary_EG_transcript_3117	1	0	0			0	0	0	0	0	0	0			5
GreenSecondary_EG_transcript_4958	1	1	0			0	0	0	0	0	0	0			2
GreenSecondary_EG_transcript_65917	1	0	0			0	0	0	0	0	0	0			0
GreenSecondary_EG_transcript_7213	1	1	0			0	0	0	0	0	0	0			5
GreenSecondary_EG_transcript_4021	1	1	0			0	0	0	0	0	0	0			5
GreenSecondary_EG_transcript_16577	1	1	0			0	0	0	0	0	0	0			0
GreenSecondary_EG_transcript_8735	1	0	0			0	0	0	0	0	0	0			0
GreenSecondary_EG_transcript_3475	1	0	0			0	0	0	0	0	0	0			2
GreenSecondary_EG_transcript_11753	1	0	0			0	0	0	0	0	0	0			0
GreenSecondary_EG_transcript_2946	1	0	0			0	0	0	0	0	0	0			2
GreenSecondary_EG_transcript_8810	1	0	0			0	0	0	0	0	0	0			0
GreenSecondary_EG_transcript_3253	1	0	0			0	0	0	0	0	0	0			5
GreenSecondary_EG_transcript_3152	1	0	0			0	0	0	0	0	0	0			5
GreenSecondary_EG_transcript_1502	1	0	0			0	0	0	0	0	0	0			2
GreenSecondary_EG_transcript_7326	1	0	0			0	0	0	0	0	0	0			0
GreenSecondary_EG_transcript_8208	1	0	0			0	0	0	0	0	0	0			0
GreenSecondary_EG_transcript_757	1	0	0			0	0	0	0	0	0	0			2
GreenSecondary_EG_transcript_1149	1	0	0			0	0	0	0	0	0	0			2
GreenSecondary_EG_transcript_2792	1	0	0			0	0	0	0	0	0	0			1
GreenSecondary_EG_transcript_3604	1	0	0			0	0	0	0	0	0	0			1
GreenSecondary_EG_transcript_25619	1	0	0			0	0	0	0	0	0	0			0
GreenSecondary_EG_transcript_2398	1	1	0			0	0	0	0	0	0	0			3
GreenSecondary_EG_transcript_3761	1	0	0			0	0	0	0	0	0	0			0
GreenSecondary_EG_transcript_1055	1	1	0			0	0	0	0	0	0	0			5
GreenSecondary_EG_transcript_4033	1	0	0			0	0	0	0	0	0	0			5
GreenSecondary_EG_transcript_3265	1	0	0			0	0	0	0	0	0	0			5
GreenSecondary_EG_transcript_6433	1	0	0			0	0	0	0	0	0	0			0
GreenSecondary_EG_transcript_4361	1	0	0			0	0	0	0	0	0	0			5
GreenSecondary_EG_transcript_3067	1	0	0			0	0	0	0	0	0	0			7
GreenSecondary_EG_transcript_14479	1	0	0			0	0	0	0	0	0	0			0
GreenSecondary_EG_transcript_23932	1	0	0			0	0	0	0	0	0	0			0
GreenSecondary_EG_transcript_1829	1	0	0			0	0	0	0	0	0	0			5
GreenSecondary_EG_transcript_4857	1	0	0			0	0	0	0	0	0	0			5
GreenSecondary_EG_transcript_5166	1	0	0			0	0	0	0	0	0	0			3
GreenSecondary_EG_transcript_21128	1	0	0			0	0	0	0	0	0	0			0
GreenSecondary_EG_transcript_5133	1	0	0			0	0	0	0	0	0	0			5
GreenSecondary_EG_transcript_2498	1	0	0			0	0	0	0	0	0	0			5
GreenSecondary_EG_transcript_8293	1	0	0			0	0	0	0	0	0	0			0
GreenSecondary_EG_transcript_14603	1	0	0			0	0	0	0	0	0	0			0
GreenSecondary_EG_transcript_4896	1	0	0			0	0	0	0	0	0	0			3
GreenSecondary_EG_transcript_3074	1	1	0			0	0	0	0	0	0	0			5
GreenSecondary_EG_transcript_4172	1	1	0			0	0	0	0	0	0	0			5
GreenSecondary_EG_transcript_8450	1	0	0			0	0	0	0	0	0	0			0
GreenSecondary_EG_transcript_5374	1	0	0			0	0	0	0	0	0	0			5
GreenSecondary_EG_transcript_1830	1	0	0			0	0	0	0	0	0	0			5
GreenSecondary_EG_transcript_3106	1	0	0			0	0	0	0	0	0	0			5
GreenSecondary_EG_transcript_26172	1	0	0			0	0	0	0	0	0	0			0
GreenSecondary_EG_transcript_4730	1	0	0			0	0	0	0	0	0	0			5
GreenSecondary_EG_transcript_4441	1	0	0			0	0	0	0	0	0	0			5
GreenSecondary_EG_transcript_2972	1	0	0			0	0	0	0	0	0	0			5
GreenSecondary_EG_transcript_5359	1	1	0			0	0	0	0	0	0	0			0
GreenSecondary_EG_transcript_25293	1	0	0			0	0	0	0	0	0	0			0
GreenSecondary_EG_transcript_5044	1	0	0			0	0	0	0	0	0	0			6
GreenSecondary_EG_transcript_4899	1	0	0			0	0	0	0	0	0	0			5
GreenSecondary_EG_transcript_1500	1	0	0			0	0	0	0	0	0	0			5
GreenSecondary_EG_transcript_24059	1	0	0			0	0	0	0	0	0	0			0
GreenSecondary_EG_transcript_1005	1	0	0			0	0	0	0	0	0	0			4
GreenSecondary_EG_transcript_5060	1	1	0			0	0	0	0	0	0	0			3
GreenSecondary_EG_transcript_3753	1	0	0			0	0	0	0	0	0	0			3
GreenSecondary_EG_transcript_2063	1	0	0			0	0	0	0	0	0	0			5
GreenSecondary_EG_transcript_5306	1	0	0			0	0	0	0	0	0	0			5
GreenSecondary_EG_transcript_6555	1	0	0			0	0	0	0	0	0	0			4
GreenSecondary_EG_transcript_1668	1	0	0			0	0	0	0	0	0	0			5
GreenSecondary_A_anophagefferens_71871	1	1	8			1	0	0	0	0	0	0			0
GreenSecondary_P_patens_Phpat.026G047700.1.p	1	0	1			0	0	0	0	0	0	0			0
GreenSecondary_P_patens_Phpat.004G117900.1.p	1	0	1			0	0	0	0	0	0	0			0
GreenSecondary_P_patens_Phpat.013G037300.1.p	1	0	1			0	0	0	0	0	0	0			0
GreenSecondary_P_patens_Phpat.002G107800.1.p	1	0	1			0	0	0	0	0	0	0			0
GreenSecondary_P_patens_Phpat.003G037000.1.p	1	0	1			0	0	0	0	0	0	0			0
