# Supplementary material for: Transcriptome, proteome and draft genome of Euglena gracilis
Source: BMC Biol. 2019 Feb 7;17:11. doi: 10.1186/s12915-019-0626-8 (PMC6366073; doi:10.1186/s12915-019-0626-8)
Supplement: Supplementary file 5 — Table S4. Accessions of genes associated with specific cellular functions. Each worksheet contains details of the orthologs and their accession numbers for a specific subset of predicted ORFs associated with an indicated cellular function, metabolic process or organelle. The first two sheets show the overall predictions (all annotated transcripts) and a summary graphic (Distributions). (XLSX 870 kb) [file 12915_2019_626_MOESM5_ESM.xlsx]

## Sheet: All annotated transcripts
S/N	Sequence ID	Length	Bit-score	E-Value	Hit sequence description	GOs	ACC	Enzyme code	GO Biological Process	GO Cellular Component	GO Molecular Function
1	EG_transcript_29712	219	288886	2.17275e-81	Serine/Threonine kinase domain protein	GO:0016310, GO:0004672, GO:0016301, GO:0005524, GO:0006468	XP_001027170.2, EAS06928.2		cellular protein modification process		ion binding;kinase activity
2	EG_transcript_4614	738	270011	9.40586e-69	serine/threonine-protein kinase PRP4 homolog isoform X1	GO:0016020, GO:0016021, GO:0016310, GO:0004672, GO:0016301, GO:0005524, GO:0006468	XP_011332518.1,EZA58401.1		cellular protein modification process		ion binding;kinase activity
3	EG_transcript_6027	656	348206	1.21996e-100	CMGC/DYRK/PRP4 protein kinase	GO:0000166, GO:0016310, GO:0004672, GO:0016301, GO:0005524, GO:0006468	EPB82187.1		cellular protein modification process		ion binding;kinase activity
4	EG_transcript_3675	722	371703	8.80349e-106	serine/threonine-protein kinase PRP4 homolog	GO:0004672, GO:0005524, GO:0006468	XP_007259040.1		cellular protein modification process;mRNA processing	chromosome;nucleoplasm	RNA binding;ion binding;kinase activity
5	EG_transcript_17476	335	256914	6.51642e-75	serine threonine- kinase Nek1-like, partial	GO:0007165, GO:0000902,GO:0022607, GO:0043167, GO:0006464, GO:0006520, GO:0048646, GO:0007049, GO:0006950, GO:0005634, GO:0008219, GO:0005815, GO:0005737, GO:0016301	EOD19356.1	EC:2.7.11	;anatomical structure formation involved in morphogenesis	nucleus;microtubule organizing center;cytoplasm	ion binding;kinase activity
6	EG_transcript_16851	312	170629	1.81662e-40	serine threonine- kinase NEK1-like protein, partial	GO:0023014, GO:0004713, GO:0051301, GO:0001822, GO:0046872, GO:0032147, GO:0016740, GO:0016301, GO:0010212, GO:0018108, GO:0007283, GO:0031098, GO:0007067, GO:0007346, GO:0007049, GO:0004672, GO:0004674, GO:0005524, GO:0006974, GO:0005515, GO:0005856, GO:0000166, GO:0005737, GO:0000242, GO:0005813, GO:0005815, GO:0042384, GO:0016310, GO:0030030, GO:0035264, GO:0042981, GO:0005634, GO:0006468	AAH15147.1		;anatomical structure formation involved in morphogenesis	nucleus;microtubule organizing center;cytoplasm	ion binding;kinase activity
7	EG_transcript_705	1158	207608	1.75677e-49	serine/threonine-protein kinase GRIK1-like	GO:0000166, GO:0016310, GO:0016740, GO:0004672, GO:0016301, GO:0004674, GO:0005524, GO:0006468	XP_012472902.1		signal transduction;cellular protein modification process		ion binding;kinase activity
8	EG_transcript_4803	523	293508	1.13924e-83	serine/threonine protein kinase	GO:0000166, GO:0016310, GO:0004672, GO:0016301, GO:0004674, GO:0005524, GO:0006468	ESS70858.1		cellular protein modification process	nucleus;microtubule organizing center;cytoplasm	ion binding;kinase activity
9	EG_transcript_7822	469	212231	2.44478e-54	serine/threonine kinase	GO:0000166, GO:0016310, GO:0016740, GO:0004672, GO:0016301, GO:0004674, GO:0005524, GO:0006468	XP_004367751.1, ELR22670.1	EC:2.7.11	cell proliferation;cell junction organization;cellular component assembly;cellular protein modification process;anatomical structure development;cellular amino acid metabolic process;biosynthetic process;vesicle-mediated transport;cell death;cellular nitrogen compound metabolic process;membrane organization;signal transduction;cell differentiation	extracellular region;cytosol;plasma membrane;nucleus;cytoskeleton	ion binding;lipid binding;kinase activity
10	EG_transcript_1033	1075	170244	1.15771e-34	mitogen-activated protein kinase kinase kinase YODA-like	GO:0000166, GO:0004672, GO:0005524, GO:0006468	XP_012484111.1		cellular protein modification process		ion binding;kinase activity
11	EG_transcript_14898	375	196438	1.37367e-47	mitogen-activated protein kinase kinase kinase NPK1-like	GO:0000166, GO:0004672, GO:0005524, GO:0006468	XP_015610887.1		cellular protein modification process		ion binding;kinase activity
12	EG_transcript_3785	791	196438	1.07423e-44	mitogen-activated protein kinase kinase kinase NPK1-like	GO:0000166, GO:0023014, GO:0005737, GO:0031098, GO:0032147, GO:0007346, GO:0042981, GO:0004672, GO:0004674, GO:0005524, GO:0006468	XP_003578068.1		cellular protein modification process		ion binding;kinase activity
13	EG_transcript_410	1400	266159	9.51008e-67	Mitogen-activated protein kinase kinase kinase NPK1	GO:0000166, GO:0016310, GO:0004672, GO:0016301, GO:0005524, GO:0006468	KMZ65161.1	EC:2.7.11	cell death;signal transduction;cellular protein modification process;cellular amino acid metabolic process;DNA metabolic process;cell cycle;response to stress	cytoplasm	ion binding;kinase activity
14	EG_transcript_13832	377	194126	8.98077e-50	mitogen-activated kinase kinase kinase ANP1	GO:0000166, GO:0004672, GO:0005524, GO:0006468	XP_003058436.1		cellular protein modification process		ion binding;kinase activity
15	EG_transcript_5914	403	265774	5.56694e-76	mitogen-activated protein kinase	GO:0000166, GO:0000165, GO:0004707, GO:0016310, GO:0016740, GO:0004672, GO:0016301, GO:0004674, GO:0005524, GO:0005622, GO:0006468	ADY86687.1	EC:2.7.11	catabolic process;signal transduction;cellular protein modification process;chromosome segregation;cellular amino acid metabolic process;mitotic nuclear division;reproduction;cell division;chromosome organization	cytoskeleton;cytoplasm	ion binding;kinase activity
16	EG_transcript_6747	438	210305	1.30847e-54	mitogen-activated protein kinase	GO:0016310, GO:0004672, GO:0016301, GO:0005524, GO:0006468	XP_003876050.1, CBZ27565.1	EC:2.7.11, EC:2.7.12.1	signal transduction;cellular protein modification process;transport;response to stress;immune system process	cytoplasm;plasma membrane	ion binding;kinase activity
17	EG_transcript_8925	427	293123	1.04946e-85	mitogen activated protein kinase	GO:0000166, GO:0016310, GO:0004672, GO:0016301, GO:0005524, GO:0006468	ESL07832.1		cellular protein modification process		ion binding;kinase activity
18	EG_transcript_5771	421	374.4	2.07645e-117	mitogen activated protein kinase	GO:0000166, GO:0016310, GO:0004672, GO:0016301, GO:0005524, GO:0006468	XP_807605.1		cellular protein modification process		ion binding;kinase activity
19	EG_transcript_6143	419	279256	3.97636e-81	mitogen activated protein kinase	GO:0000166, GO:0016310, GO:0004672, GO:0016301, GO:0005524, GO:0006468	KNH09420.1		cellular protein modification process		ion binding;kinase activity
20	EG_transcript_6578	498	168703	1.16066e-36	protein kinase domain containing protein	GO:0000166, GO:0016310, GO:0004672, GO:0016301, GO:0004674, GO:0005524, GO:0006468	XP_004339433.1, ELR17420.1		cellular protein modification process		ion binding;kinase activity
21	EG_transcript_8246	433	239195	1.45173e-64	protein kinase	GO:0000166, GO:0016310, GO:0004672, GO:0016740, GO:0016301, GO:0004674, GO:0005524, GO:0006468	ELR14687.1, XP_004336700.1		cellular protein modification process		ion binding;kinase activity
22	EG_transcript_4750	717	443351	1.96578e-137	protein kinase	GO:0004672, GO:0005524, GO:0006468	CCC94105.1		cellular protein modification process		ion binding;kinase activity
23	EG_transcript_8472	505	229565	1.97182e-61	protein kinase	GO:0016310, GO:0004672, GO:0016301, GO:0005524, GO:0006468	EPY25924.1		cellular protein modification process		ion binding;kinase activity
24	EG_transcript_13024	444	236113	3.93616e-62	putative protein kinase	GO:0000166, GO:0004672, GO:0005524, GO:0006468	XP_003873516.1, CBZ25007.1	EC:2.7.11	signal transduction;cellular protein modification process;cellular amino acid metabolic process	intracellular	ion binding;kinase activity
25	EG_transcript_19902	330	210305	2.44559e-54	serine/threonine protein kinase	GO:0000166, GO:0016310, GO:0016740, GO:0004672, GO:0016301, GO:0004674, GO:0005524, GO:0006468	XP_822060.1	EC:2.7.11	signal transduction;cellular protein modification process;cellular amino acid metabolic process	intracellular	ion binding;kinase activity
26	EG_transcript_13478	428	274248	2.0576e-77	protein kinase	GO:0004674, GO:0005524, GO:0006468	XP_845981.1, AAZ12422.1	EC:2.7.11	cellular protein modification process;cellular amino acid metabolic process		ion binding;kinase activity
27	EG_transcript_8278	361	510375	1.32813e-172	mitogen-activated protein kinase	GO:0000166, GO:0000165, GO:0004707, GO:0016310, GO:0004672, GO:0016740, GO:0016301, GO:0004674, GO:0005524, GO:0006468, GO:0005622	XP_001699095.1, EDO98950.1	EC:2.7.11, EC:2.7.11.24	cellular protein modification process;cellular amino acid metabolic process	intracellular	ion binding;signal transducer activity;kinase activity
28	EG_transcript_8061	550	366311	3.08147e-113	dual-specificity tyrosine regulated protein kinase 1	GO:0016310, GO:0004672, GO:0016740, GO:0016301, GO:0005524, GO:0006468	XP_001695011.1, EDP02163.1		cellular protein modification process		ion binding;kinase activity
29	EG_transcript_27826	237	184496	6.57776e-46	cyclin-dependent kinase E-1	GO:0000166, GO:0004672, GO:0005524, GO:0006468	XP_010674366.1		cellular protein modification process		ion binding;kinase activity
30	EG_transcript_17017	375	140584	7.47471e-29	cyclin-dependent kinase D-1	GO:0005515, GO:0030154, GO:0051726, GO:0016301, GO:0005634	NP_177510.1, BAB62844.1, AAL36199.1, AAG52081.1, AAM14166.1, AEE35498.1, Q9C9U2.1		cellular protein modification process;cell cycle		ion binding;kinase activity
31	EG_transcript_3508	784	131724	3.02438e-24	Cyclin-dependent kinase 20	GO:0000166, GO:0016020, GO:0016021, GO:0016310, GO:0004672, GO:0016301, GO:0005524, GO:0006468	KHN79296.1		cellular protein modification process		ion binding;kinase activity
32	EG_transcript_4536	291	295049	5.98394e-90	cyclin-dependent kinase 2	GO:0000166, GO:0006813, GO:0045893, GO:0004693, GO:0000307, GO:0016310, GO:0051726, GO:0004672, GO:0016301, GO:0005667, GO:0005524, GO:0006468	NP_001186786.1, ABM55710.1	EC:2.7.11, EC:2.7.11.22	cellular protein modification process;cellular amino acid metabolic process;biosynthetic process;transport;cell cycle;cellular nitrogen compound metabolic process	protein complex;chromosome;nucleus	ion binding;kinase activity
33	EG_transcript_16986	375	279641	2.8815e-82	casein kinase II subunit alpha-like	GO:0000166, GO:0004672, GO:0005524, GO:0006468	XP_003559053.1		cellular protein modification process		ion binding;kinase activity
34	EG_transcript_5073	500	130568	1.86643e-24	alpha kinase	GO:0016310, GO:0016301, GO:0004674, GO:0005524, GO:0006468	EEY63164.1, XP_002898341.1	EC:2.7.11	cellular protein modification process		ion binding;kinase activity
35	EG_transcript_5868	564	250366	4.36246e-64	ULK/ULK protein kinase	GO:0000166, GO:0016310, GO:0004672, GO:0016301, GO:0004674, GO:0005524, GO:0006468	ETN08356.1, XP_008906104.1		cellular protein modification process		ion binding;kinase activity
36	EG_transcript_7868	493	223402	1.89711e-57	Serine/threonine-protein kinase MAK, partial	GO:0000166, GO:0016310, GO:0004672, GO:0016301, GO:0005524, GO:0006468	EHH17949.1		cellular protein modification process	organelle;intracellular	ion binding;kinase activity
37	EG_transcript_4722	647	465692	6.80918e-145	Serine/Threonine kinase domain protein	GO:0016310, GO:0004672, GO:0016301, GO:0005524, GO:0006468	EAR95084.3, XP_001015329.3		cellular protein modification process		ion binding;kinase activity
38	EG_transcript_10992	437	165236	1.81114e-35	STE/STE11 protein kinase	GO:0000750, GO:0000166, GO:0005737, GO:0000185, GO:0051286, GO:0032005, GO:0016310, GO:0010514, GO:0016740, GO:0016301, GO:0071507, GO:0007165, GO:1903695, GO:0000935, GO:0032153, GO:0004672, GO:0005524, GO:0008349, GO:0006468, GO:0000751, GO:0005886	XP_009225677.1, EJT72703.1		signal transduction;cellular protein modification process;cellular amino acid metabolic process	nucleus;cytoplasm	ion binding;kinase activity
39	EG_transcript_4813	601	411379	1.25966e-127	SNF1-related protein kinase catalytic subunit alpha KIN10	GO:0000166, GO:0016310, GO:0004672, GO:0016301, GO:0004674, GO:0005524, GO:0006468	KOO21238.1	EC:2.7.11	signal transduction;cellular protein modification process;cellular amino acid metabolic process	nucleus;cytoplasm	ion binding;kinase activity
40	EG_transcript_3512	798	388267	1.19437e-116	SNF1-related protein kinase catalytic subunit alpha KIN10-like isoform X2	GO:0000166, GO:0004672, GO:0005524, GO:0006468	XP_013586005.1	EC:2.7.10, EC:2.7.11	carbohydrate metabolic process;cell death;signal transduction;cellular protein modification process;anatomical structure development;cellular amino acid metabolic process	cytoplasm	ion binding;kinase activity
41	EG_transcript_5836	455	263848	1.06509e-71	mitogen-activated protein kinase kinase kinase NPK1 isoform X2	GO:0000166, GO:0004672, GO:0005524, GO:0006468	XP_004140156.1	EC:2.7.11	cell division;cytoskeleton organization;signal transduction;cellular protein modification process;cellular amino acid metabolic process;cell cycle		ion binding;kinase activity
42	EG_transcript_2983	697	261922	8.97611e-69	NPK1-related protein kinase 2	GO:0005737, GO:0023014, GO:0000165, GO:0031098, GO:0032147, GO:0004709, GO:0007346, GO:0042981, GO:0000911, GO:0016301, GO:0004674, GO:0043622	AEE33167.1, NP_175894.4	EC:2.7.11	cell division;cytoskeleton organization;signal transduction;cellular protein modification process;cellular amino acid metabolic process;DNA metabolic process;cell cycle		ion binding;kinase activity
43	EG_transcript_18484	335	249.21	7.25627e-67	NIMA-related kinase	GO:0000166, GO:0016310, GO:0004672, GO:0016301, GO:0005524, GO:0006468	ESS67137.1		cellular protein modification process		ion binding;kinase activity
44	EG_transcript_5168	594	232646	2.51739e-58	NEK protein kinase	GO:0000166, GO:0016310, GO:0004672, GO:0016301, GO:0005524, GO:0006468	ETK82476.1	EC:2.7.11	signal transduction;cellular protein modification process;cellular amino acid metabolic process		ion binding;kinase activity
45	EG_transcript_8721	402	236113	6.56653e-65	Mitogen-activated protein kinase	GO:0000166, GO:0000165, GO:0004707, GO:0016310, GO:0016740, GO:0004672, GO:0016301, GO:0004674, GO:0005524, GO:0006468, GO:0005622	ESW96297.1, XP_013932727.1		cellular protein modification process		ion binding;kinase activity
46	EG_transcript_3711	783	281182	1.09089e-74	MAP kinase kinase kinase	GO:0048046, GO:0000166, GO:0051567, GO:0006306, GO:0016572, GO:0016310, GO:0051726, GO:0016301, GO:0006270, GO:0008283, GO:0006260, GO:0006275, GO:0046777, GO:0000911, GO:0004672, GO:0043622, GO:0005524, GO:0006468	XP_003592466.2	EC:2.7.11	cell death;signal transduction;cellular protein modification process;cellular amino acid metabolic process;DNA metabolic process;cell cycle;response to stress	cytoplasm	ion binding;kinase activity
47	EG_transcript_670	1054	251906	2.77436e-63	MAP kinase kinase kinase	GO:0000166, GO:0016310, GO:0004672, GO:0016301, GO:0005524, GO:0006468	XP_013469867.1		signal transduction;cellular protein modification process		ion binding;kinase activity
48	EG_transcript_2140	819	239965	1.56287e-58	Protein kinase-domain-containing protein	GO:0000166, GO:0016310, GO:0004672, GO:0016301, GO:0005524, GO:0006468	XP_005650722.1, EIE26178.1		cellular protein modification process		ion binding;kinase activity
49	EG_transcript_6740	519	340887	1.39023e-103	CMGC/MAPK protein kinase	GO:0000166, GO:0000165, GO:0004707, GO:0016310, GO:0004672, GO:0016740, GO:0016301, GO:0004674, GO:0005524, GO:0005622, GO:0006468	KNC53240.1, XP_013754506.1		cellular protein modification process		ion binding;kinase activity
50	EG_transcript_6866	432	404831	3.64132e-129	CMGC/MAPK protein kinase	GO:0000166, GO:0000165, GO:0004707, GO:0016310, GO:0004672, GO:0016740, GO:0016301, GO:0004674, GO:0005524, GO:0005622, GO:0006468	XP_008866299.1, ETW04861.1		cellular protein modification process;cellular amino acid metabolic process		ion binding;kinase activity
51	EG_transcript_7485	391	388267	5.40551e-124	CMGC/MAPK protein kinase	GO:0000166, GO:0000165, GO:0004707, GO:0016310, GO:0004672, GO:0016740, GO:0016301, GO:0004674, GO:0005524, GO:0005622, GO:0006468	KNC53240.1, XP_013754506.1	EC:2.7.11	cellular protein modification process;cellular amino acid metabolic process		ion binding;kinase activity
52	EG_transcript_16800	353	208764	1.77061e-51	CMGC/MAPK protein kinase	GO:0000166, GO:0000165, GO:0004707, GO:0016310, GO:0004672, GO:0016740, GO:0016301, GO:0004674, GO:0005524, GO:0005622, GO:0006468	ETV85325.1, XP_009825343.1		cellular protein modification process		ion binding;kinase activity
53	EG_transcript_5165	598	248825	1.06202e-64	long flagella protein 5	GO:0000166, GO:0004672, GO:0031514, GO:0005524, GO:0006468	AGC12987.1		cellular protein modification process		ion binding;kinase activity
54	EG_transcript_10433	500	266929	3.12758e-71	CAMK/CAMKL/BRSK protein kinase	GO:0000166, GO:0016310, GO:0004672, GO:0016301, GO:0005524, GO:0006468	XP_013762085.1, KNC52080.1	EC:2.7.11, EC:2.7.11.26	cytoskeleton organization;cell morphogenesis;cellular protein modification process;cellular amino acid metabolic process;response to stress;cell cycle;cell differentiation	protein complex;nucleoplasm;microtubule organizing center;cytoplasm	ion binding;cytoskeletal protein binding;kinase activity;enzyme binding
55	EG_transcript_8664	531	370163	3.26459e-112	CAMK/CAMKL/AMPK protein kinase Ssp2	GO:0000166, GO:0005737, GO:0005829, GO:0016310, GO:0016301, GO:0031588, GO:0007165, GO:0044732, GO:0004672, GO:0004674, GO:0005524, GO:0005634, GO:0006468	EPX73545.1, XP_013016711.1	EC:2.7.11	signal transduction;cellular protein modification process;cellular amino acid metabolic process	cytoplasm;organelle	ion binding;kinase activity
56	EG_transcript_13984	357	592038	0.0	serine/threonine protein kinase A [Euglena gracilis]	GO:0000166, GO:0007049, GO:0016310, GO:0004672, GO:0016301, GO:0004674, GO:0005524, GO:0006468	ACI01431.1	EC:2.7.11	cytoskeleton organization;cellular protein modification process;cellular amino acid metabolic process;cell cycle;reproduction;cell division;chromosome organization	nuclear chromosome;protein complex;microtubule organizing center	ion binding;kinase activity
57	EG_transcript_16061	375	317.39	2.46452e-96	AUR protein kinase	GO:0000166, GO:0007049, GO:0016310, GO:0004672, GO:0016301, GO:0005524, GO:0006468	ETN02658.1, XP_008912140.1	EC:2.7.11, EC:2.7.12.1	cytoskeleton organization;catabolic process;cellular protein modification process;cellular amino acid metabolic process;mitotic nuclear division;reproduction;cell division;chromosome organization	nuclear chromosome;protein complex;microtubule organizing center;cytosol	ion binding;kinase activity;enzyme binding
58	EG_transcript_5553	514	400979	1.27184e-124	5'-AMP-activated protein kinase catalytic subunit alpha-2	GO:0000166, GO:0016310, GO:0004672, GO:0016301, GO:0005524, GO:0006468	NP_001161501.1		cellular protein modification process		ion binding;kinase activity
59	EG_transcript_200	1775	262307	3.08191e-65	mitogen-activated protein kinase kinase kinase 3	GO:0048046, GO:0051567, GO:0000166, GO:0006306, GO:0016572, GO:0051726, GO:0006270, GO:0006260, GO:0008283, GO:0006275, GO:0046777, GO:0000911, GO:0004672, GO:0043622, GO:0005524, GO:0006468	XP_013583695.1		signal transduction;cellular protein modification process;cell cycle		ion binding;kinase activity
60	EG_transcript_927	979	195667	1.90836e-42	STE/STE11 protein kinase	GO:0000166, GO:0016310, GO:0004672, GO:0016301, GO:0005524, GO:0006468	XP_013760951.1, KNC56439.1		small molecule metabolic process;signal transduction;cellular protein modification process;cellular nitrogen compound metabolic process;biosynthetic process		ion binding;lyase activity;kinase activity
61	EG_transcript_2447	796	160229	7.19539e-32	protein serine/threonine kinase [Polysphondylium pallidum PN500]	GO:0000166, GO:0016310, GO:0004672, GO:0016301, GO:0005524, GO:0006468	EFA77095.1	EC:2.7.11	transmembrane transport;signal transduction;cellular protein modification process;cellular amino acid metabolic process;cell cycle;response to stress;cell death	cytoplasm	ion binding;kinase activity
62	EG_transcript_12043	416	176792	7.27372e-40	Pkinase-domain-containing protein	GO:0000166, GO:0016310, GO:0004672, GO:0016301, GO:0005524, GO:0006468	XP_005650722.1, EIE26178.1	EC:2.7.11	cell death;signal transduction;cellular protein modification process;cellular amino acid metabolic process;cell cycle;response to stress	cytoplasm	ion binding;kinase activity
63	EG_transcript_4977	721	313538	2.93117e-86	CAMK/CAMK1 protein kinase	GO:0004689, GO:0000166, GO:0005516, GO:0005978, GO:0016310, GO:0004672, GO:0016301, GO:0005964, GO:0005524, GO:0006468	XP_008616993.1, EQC29689.1	EC:2.7.11	cellular protein modification process		ion binding;kinase activity
64	EG_transcript_4890	494	203756	1.73171e-51	CAMK/CAMK1 protein kinase	GO:0000166, GO:0016310, GO:0004672, GO:0016740, GO:0016301, GO:0004674, GO:0005524, GO:0006468	EQC40165.1, XP_008606639.1	EC:2.7.11	cell motility;cell death;cellular protein modification process;anatomical structure development;cell differentiation;cellular amino acid metabolic process;immune system process	intracellular	ion binding;kinase activity
65	EG_transcript_3300	627	197208	7.80297e-49	calcium/calmodulin dependent protein kinase kinase 2	GO:0000166, GO:0016310, GO:0004672, GO:0016740, GO:0016301, GO:0004674, GO:0005524, GO:0006468	EDP04673.1, XP_001691565.1	EC:2.7.11	signal transduction;cellular protein modification process;cellular amino acid metabolic process		ion binding;kinase activity
66	EG_transcript_2659	845	222631	2.0129e-57	Calcium/calmodulin-dependent protein kinase I	GO:0000166, GO:0016310, GO:0016740, GO:0004672, GO:0016301, GO:0004674, GO:0005524, GO:0006468	CEF60574.1	EC:2.7.11, EC:2.7.11.17	cell morphogenesis;cellular protein modification process;cellular amino acid metabolic process;biosynthetic process;cell differentiation;cellular nitrogen compound metabolic process	nucleus;cytoplasm	ion binding;kinase activity
67	EG_transcript_4236	545	144436	1.27587e-29	Cysteine-rich receptor-like protein kinase 10	GO:0000166, GO:0016310, GO:0004672, GO:0016301, GO:0004674, GO:0005524, GO:0006468	EXB38213.1, XP_010089690.1	EC:2.7.11	cellular protein modification process;cellular amino acid metabolic process;reproduction	cellular_component	ion binding;kinase activity
68	EG_transcript_13849	369	167933	1.74975e-36	mitogen-activated protein kinase kinase kinase anp1	GO:0000166, GO:0016310, GO:0004672, GO:0016301, GO:0005524, GO:0006468	EWM29547.1	EC:2.7.11	cell death;signal transduction;cellular protein modification process;cellular amino acid metabolic process;cell cycle;response to stress	cytoplasm	ion binding;kinase activity
69	EG_transcript_21479	302	325479	3.73764e-98	STE/STE20 protein kinase	GO:0000166, GO:0016310, GO:0004672, GO:0016301, GO:0005524, GO:0006468	KNC51682.1, XP_013755813.1		cellular protein modification process		ion binding;kinase activity
70	EG_transcript_16582	365	291197	5.17719e-86	serine/threonine-protein kinase	GO:0000166, GO:0000281, GO:0016310, GO:0004672, GO:0016740, GO:0016301, GO:0004674, GO:0005524, GO:0006468	XP_843838.1, CBH09905.1, XP_011772198.1, AAZ10279.1	EC:2.7.11	cell division;cellular protein modification process;cellular amino acid metabolic process;cell cycle		ion binding;kinase activity
71	EG_transcript_16518	365	298.13	5.38568e-90	aurora kinase	GO:0031616, GO:0000166, GO:0000780, GO:0051233, GO:0032465, GO:0035404, GO:0007052, GO:0032133, GO:0035174, GO:0007049, GO:0004672, GO:0005876, GO:0005524, GO:0006468	XP_002119314.1	EC:2.7.11, EC:2.7.12.1	cytoskeleton organization;protein complex assembly;cellular protein modification process;anatomical structure development;chromosome segregation;cellular amino acid metabolic process;mitotic nuclear division;reproduction;cell division;chromosome organization;cell differentiation	nuclear chromosome;protein complex;microtubule organizing center;cytoplasm	ion binding;kinase activity
72	EG_transcript_5764	553	218009	5.31659e-56	Calcium/calmodulin-dependent protein kinase kinase 2	GO:0000166, GO:0016310, GO:0004672, GO:0016740, GO:0016301, GO:0004674, GO:0005524, GO:0006468	KFV16024.1	EC:2.7.11	cellular protein modification process;cellular amino acid metabolic process		ion binding;kinase activity
73	EG_transcript_1081	997	198364	3.76658e-43	protein kinase-like protein	GO:0000166, GO:0016020, GO:0016021, GO:0016310, GO:0004672, GO:0016301, GO:0005524, GO:0006468	XP_001566929.1		cellular protein modification process	cellular_component	ion binding;kinase activity
74	EG_transcript_6852	523	352443	4.23144e-105	protein kinase	GO:0000166, GO:0016310, GO:0004672, GO:0016301, GO:0005524, GO:0006468	ESL05504.1	EC:2.7.11	cellular protein modification process;cellular amino acid metabolic process		ion binding;kinase activity
75	EG_transcript_3984	594	326635	1.54845e-97	cAMP-dependent protein kinase catalytic subunit [Euglena gracilis]	GO:0000166, GO:0016310, GO:0004672, GO:0016740, GO:0016301, GO:0004674, GO:0005524, GO:0006468	BAA76665.1	EC:2.7.11	cellular protein modification process;cellular amino acid metabolic process		ion binding;kinase activity
76	EG_transcript_1486	971	175637	4.7911e-37	protein kinase	GO:0000166, GO:0016020, GO:0016021, GO:0004672, GO:0005524, GO:0006468	XP_003878485.1, CBZ30036.1	EC:2.7.11	signal transduction;cellular protein modification process;anatomical structure development;cellular amino acid metabolic process;biosynthetic process;cell cycle;response to stress;cell death;cell differentiation;cellular nitrogen compound metabolic process	cytoplasm	ion binding;lyase activity;kinase activity
77	EG_transcript_2059	811	176022	3.09633e-39	MAP kinase	GO:0000750, GO:0000196, GO:0005829, GO:0051286, GO:0032005, GO:0016740, GO:0016301, GO:0071508, GO:1903695, GO:0004672, GO:0007124, GO:0001403, GO:0001402, GO:0005524, GO:0000751, GO:0000166, GO:0030437, GO:0000165, GO:0005737, GO:0000187, GO:0004708, GO:0016310, GO:0010525, GO:0071507, GO:0032153, GO:0000747, GO:0043332, GO:0005634, GO:0006468	CAY67841.1, XP_002490122.1	EC:2.7.11, EC:2.7.12.1	signal transduction;transposition;cellular protein modification process;anatomical structure formation involved in morphogenesis;cell cycle;reproduction;growth;cell differentiation;cell wall organization or biogenesis	nucleus;cytosol	ion binding;kinase activity
78	EG_transcript_10251	474	158688	1.13748e-33	mitogen-activated protein kinase kinase kinase 3	GO:0048046, GO:0023014, GO:0031098, GO:0004709, GO:0046777, GO:0032147, GO:0007346, GO:0042981, GO:0016301, GO:0004674, GO:0043622	NP_187254.1, O22042.1, BAA21857.1, AAL47465.1, AAF66131.1, AEE74332.1, AAN46778.1	EC:2.7.11.25, EC:2.7.11	cell death;cytoskeleton organization;cellular protein modification process;cellular amino acid metabolic process;cell cycle;response to stress	cytoplasm;extracellular region	ion binding;signal transducer activity;kinase activity
79	EG_transcript_13825	414	182956	2.19399e-42	NPK1-related protein kinase 1	GO:0000166, GO:0016310, GO:0004672, GO:0016301, GO:0005524, GO:0006468	XP_007030848.1, EOY11350.1	EC:2.7.11	signal transduction;cellular protein modification process;cellular amino acid metabolic process;biosynthetic process;DNA metabolic process;cell cycle;response to stress;cell death;chromosome organization	cytoplasm	ion binding;kinase activity
80	EG_transcript_12602	354	164081	1.5788e-37	mitogen-activated protein kinase kinase kinase NPK1-like	GO:0000166, GO:0023014, GO:0005737, GO:0031098, GO:0032147, GO:0042981, GO:0007346, GO:0004672, GO:0004674, GO:0005524, GO:0006468	XP_003553724.1	EC:2.7.11	signal transduction;cellular protein modification process;cellular amino acid metabolic process;biosynthetic process;DNA metabolic process;cell cycle;response to stress;cell death;chromosome organization	cytoplasm	ion binding;kinase activity
81	EG_transcript_450	1188	195282	1.23903e-43	Mitogen-activated protein kinase kinase kinase NPK1	GO:0000166, GO:0016310, GO:0004672, GO:0016301, GO:0005524, GO:0006468	KMZ64049.1	EC:2.7.11	cell death;signal transduction;cellular protein modification process;cellular amino acid metabolic process;cell cycle;response to stress	cytoplasm	ion binding;kinase activity
82	EG_transcript_1474	1078	165236	1.06404e-32	putative protein kinase	GO:0000166, GO:0016020, GO:0016021, GO:0004672, GO:0005524, GO:0006468	XP_003878485.1, CBZ30036.1		small molecule metabolic process;signal transduction;cellular protein modification process;cellular nitrogen compound metabolic process;biosynthetic process	cellular_component	ion binding;lyase activity;kinase activity
83	EG_transcript_1594	765	148673	2.32747e-28	mitogen-activated protein kinase kinase kinase YODA-like	GO:0000166, GO:0004672, GO:0005524, GO:0006468	XP_012476155.1		signal transduction;cellular protein modification process		ion binding;kinase activity
84	EG_transcript_2902	797	203756	1.62274e-47	mitogen-activated protein kinase kinase kinase YODA-like	GO:0000166, GO:0023014, GO:0005737, GO:0031098, GO:0032147, GO:0007346, GO:0042981, GO:0004672, GO:0004674, GO:0005524, GO:0006468	XP_003526863.1	EC:2.7.11	cell death;signal transduction;cellular protein modification process;cellular amino acid metabolic process;cell cycle;response to stress	cytoplasm	ion binding;kinase activity
85	EG_transcript_2961	728	204527	3.87714e-47	myosin light chain kinase	GO:0003755, GO:0000166, GO:0016310, GO:0016740, GO:0004672, GO:0000413, GO:0016301, GO:0004674, GO:0005524, GO:0016853, GO:0006457, GO:0006468	EKU21801.1, XP_005854554.1	EC:2.7.11, EC:5.2.1.8	cellular protein modification process;cellular amino acid metabolic process;protein folding	cellular_component	ion binding;kinase activity;isomerase activity
86	EG_transcript_1066	488	230.72	4.51089e-61	serine/threonine kinase	GO:0000166, GO:0016310, GO:0016740, GO:0004672, GO:0016301, GO:0004674, GO:0005524, GO:0006468	XP_004367751.1, ELR22670.1	EC:2.7.11	signal transduction;cellular protein modification process;cellular amino acid metabolic process	cytoplasm	ion binding;kinase activity
87	EG_transcript_10654	318	226098	1.79485e-60	serine/threonine-protein kinase	GO:0004672, GO:0005524, GO:0006468	XP_843912.1, AAZ10353.1	EC:2.7.11	cellular protein modification process;cellular amino acid metabolic process		ion binding;kinase activity
88	EG_transcript_5056	555	335109	1.14727e-99	serine/threonine protein kinase	GO:0000166, GO:0016310, GO:0004672, GO:0016740, GO:0016301, GO:0004674, GO:0005524, GO:0006468	XP_002681209.1	EC:2.7.11, EC:2.7.11.13	signal transduction;cellular protein modification process;cellular amino acid metabolic process	intracellular	ion binding;kinase activity
89	EG_transcript_8656	391	322013	4.01821e-95	AGC/AKT protein kinase	GO:0000166, GO:0016310, GO:0004672, GO:0016740, GO:0016301, GO:0004674, GO:0005524, GO:0006468	XP_009496270.1, KCV69705.1	EC:2.7.11	signal transduction;cellular protein modification process;cellular amino acid metabolic process	intracellular	ion binding;kinase activity
90	EG_transcript_1678	1004	264233	2.23827e-65	serine/threonine kinase	GO:0016310, GO:0004672, GO:0016301, GO:0005524, GO:0006468	XP_002683383.1	EC:2.7.11	cell death;signal transduction;cellular protein modification process;cellular amino acid metabolic process;cell cycle;response to stress	cytoplasm	ion binding;kinase activity
91	EG_transcript_7029	437	361303	1.01392e-111	serine/threonine protein kinase	GO:0000166, GO:0016310, GO:0004672, GO:0016301, GO:0004674, GO:0005524, GO:0006468	XP_002675451.1	EC:2.7.11	cellular protein modification process;cellular amino acid metabolic process		ion binding;kinase activity
92	EG_transcript_9084	377	336.65	1.35205e-102	serine/threonine protein kinase	GO:0000166, GO:0016310, GO:0004672, GO:0016301, GO:0004674, GO:0005524, GO:0006468	XP_820852.1	EC:2.7.11	cell division;cellular protein modification process;cellular amino acid metabolic process;cell cycle		ion binding;kinase activity
93	EG_transcript_8057	540	237654	4.07867e-60	NIMA-related kinase protein NRKC	GO:0000166, GO:0016310, GO:0004672, GO:0016301, GO:0005524, GO:0006468	AAY90075.1	EC:2.7.11	cellular protein modification process;cellular amino acid metabolic process		ion binding;kinase activity
94	EG_transcript_1080	694	231876	2.06516e-59	protein serine/threonine kinase	GO:0000166, GO:0016310, GO:0016740, GO:0004672, GO:0016301, GO:0004674, GO:0005524, GO:0006468	XP_004355400.1	EC:2.7.11, EC:2.7.11.13	signal transduction;cellular protein modification process;cellular amino acid metabolic process	cytoplasm	ion binding;lipid binding;kinase activity
95	EG_transcript_29712	219	293893	5.82828e-83	serine/threonine-protein kinase ULK4	GO:0010342, GO:0000914, GO:0008017, GO:0004672, GO:0009506, GO:0005524, GO:0006468	XP_006855400.1		cell division;cellular component assembly;cellular protein modification process;anatomical structure formation involved in morphogenesis;cell cycle	cytoskeleton;protein complex	ion binding;cytoskeletal protein binding;kinase activity
96	EG_transcript_14399	420	300827	1.00692e-87	serine/threonine protein kinase	GO:0000166, GO:0016310, GO:0004672, GO:0016301, GO:0004674, GO:0005524, GO:0006468	ESS70858.1	EC:2.7.11	cellular protein modification process;cellular amino acid metabolic process		ion binding;kinase activity
97	EG_transcript_4944	711	127487	1.20522e-21	putative serine/threonine-protein kinase/receptor	GO:0016849, GO:0016020, GO:0016021, GO:0016310, GO:0004672, GO:0016301, GO:0035556, GO:0005524, GO:0006468, GO:0009190	AGD92821.1, YP_007418797.1		cellular protein modification process	cellular_component	ion binding;kinase activity
98	EG_transcript_2650	783	178	2e-46	HA-tagged kinase domain of mitogen-activated kinase kinase kinase	GO:0008219, GO:0005737, GO:0007165, GO:0043167, GO:0006464, GO:0006520, GO:0016301, GO:0007049, GO:0006950	ABK06430.1	EC:2.7.11	cell death;signal transduction;cellular protein modification process;cellular amino acid metabolic process;cell cycle;response to stress	cytoplasm	ion binding;kinase activity
99	EG_transcript_10230	441	566102	4.24123	Drug/Metabolite Transporter (DMT) Superfamily	GO:0016020, GO:0016021	XP_002908255.1, EEY61338.1
100	EG_transcript_1671	839	758702	1.00552e-05	PAS/PAC sensor signal transduction histidine kinase	GO:0000155, GO:0000166, GO:0023014, GO:0007165, GO:0000160, GO:0006355, GO:0016772, GO:0016310, GO:0016740, GO:0016301, GO:0005524, GO:0005622	EGY01729.1		cellular nitrogen compound metabolic process;biosynthetic process		molecular_function
101	EG_transcript_5042	626	708626	1.801e-06	PAS domain-containing sensor histidine kinase	GO:0000166, GO:0000155, GO:0023014, GO:0007165, GO:0000160, GO:0006355, GO:0016772, GO:0016310, GO:0016740, GO:0016301, GO:0005524, GO:0005622	WP_045585923.1		cellular nitrogen compound metabolic process;biosynthetic process
102	EG_transcript_2683	675	770258	2.6489e-07	PAS domain-containing sensor histidine kinase	GO:0000155, GO:0000166, GO:0023014, GO:0007165, GO:0000160, GO:0006355, GO:0016772, GO:0016310, GO:0016740, GO:0016301, GO:0005524, GO:0005622	WP_008246319.1		cellular nitrogen compound metabolic process;biosynthetic process		molecular_function
103	EG_transcript_1909	836	747146	1.86589e-05	PAS domain-containing sensor histidine kinase	GO:0000166, GO:0000155, GO:0023014, GO:0007165, GO:0000160, GO:0006355, GO:0016772, GO:0016310, GO:0016740, GO:0016301, GO:0005524, GO:0005622	WP_045585923.1		cellular nitrogen compound metabolic process;biosynthetic process		molecular_function
104	EG_transcript_2689	864	804925	3.4065e-08	PAS domain-containing sensor histidine kinase	GO:0000166, GO:0000155, GO:0023014, GO:0000160, GO:0016772, GO:0016310, GO:0016740, GO:0016301, GO:0018106, GO:0007165, GO:0006355, GO:0004673, GO:0005524, GO:0005622	WP_014242096.1		cellular nitrogen compound metabolic process;biosynthetic process		molecular_function
105	EG_transcript_683	847	103605	1.36254e-14	PAS domain-containing sensor histidine kinase	GO:0000155, GO:0000166, GO:0023014, GO:0007165, GO:0000160, GO:0006355, GO:0016772, GO:0016310, GO:0016740, GO:0016301, GO:0005524, GO:0005622	WP_010385778.1		cellular nitrogen compound metabolic process;biosynthetic process		molecular_function
106	EG_transcript_2060	861	109383	1.69864e-16	PAS domain-containing sensor histidine kinase	GO:0000155, GO:0000166, GO:0023014, GO:0007165, GO:0000160, GO:0006355, GO:0016772, GO:0016310, GO:0016740, GO:0016301, GO:0005524, GO:0005622	WP_010385778.1		cellular nitrogen compound metabolic process;biosynthetic process		molecular_function
107	EG_transcript_7307	602	777962	1.30648e-06	PAS domain-containing sensor histidine kinase	GO:0000166, GO:0000155, GO:0023014, GO:0007165, GO:0000160, GO:0006355, GO:0016772, GO:0016310, GO:0016740, GO:0016301, GO:0005524, GO:0005622	WP_045585923.1		cellular nitrogen compound metabolic process;biosynthetic process
108	EG_transcript_2010	871	139043	5.0549e-27	PAS domain-containing sensor histidine kinase	GO:0000155, GO:0000166, GO:0023014, GO:0007165, GO:0000160, GO:0016772, GO:0016310, GO:0016740, GO:0016301, GO:0005524, GO:0005622	WP_023459280.1		cellular nitrogen compound metabolic process;biosynthetic process		molecular_function
109	EG_transcript_7145	595	105916	1.26321e-15	PAS domain-containing sensor histidine kinase	GO:0000155, GO:0000166, GO:0023014, GO:0007165, GO:0000160, GO:0006355, GO:0016772, GO:0016310, GO:0016740, GO:0016301, GO:0005524, GO:0005622	WP_008246319.1		cellular nitrogen compound metabolic process;biosynthetic process		molecular_function
110	EG_transcript_11029	480	107457	1.68343e-16	PAS domain-containing sensor histidine kinase	GO:0000155, GO:0000166, GO:0023014, GO:0007165, GO:0000160, GO:0016772, GO:0016310, GO:0016740, GO:0016301, GO:0005524, GO:0005622	WP_023459280.1		cellular nitrogen compound metabolic process;biosynthetic process		molecular_function
111	EG_transcript_51283	129	516026	4.81233	sensor histidine kinase	GO:0000166, GO:0000155, GO:0023014, GO:0016020, GO:0016021, GO:0000160, GO:0016772, GO:0016310, GO:0016740, GO:0018106, GO:0016301, GO:0007165, GO:0006355, GO:0004673, GO:0005524, GO:0005622	WP_014764572.1		cellular nitrogen compound metabolic process;biosynthetic process
112	EG_transcript_3347	797	108997	2.11408e-16	PAS domain-containing sensor histidine kinase	GO:0000155, GO:0000166, GO:0023014, GO:0007165, GO:0000160, GO:0016772, GO:0016310, GO:0016740, GO:0016301, GO:0005524, GO:0005622	WP_023459280.1		cellular nitrogen compound metabolic process;biosynthetic process		molecular_function
113	EG_transcript_7042	610	109768	1.17602e-16	PAS domain Sbox domain containing protein	GO:0006355	XP_004338353.1, ELR16340.1		cellular nitrogen compound metabolic process;biosynthetic process		molecular_function
114	EG_transcript_5221	705	121324	1.13476e-20	PAS domain-containing sensor histidine kinase	GO:0000166, GO:0000155, GO:0023014, GO:0007165, GO:0000160, GO:0006355, GO:0016772, GO:0016310, GO:0016740, GO:0016301, GO:0005524, GO:0005622	WP_045585923.1		cellular nitrogen compound metabolic process;biosynthetic process		molecular_function
115	EG_transcript_2413	763	993673	2.47561e-13	PAS domain-containing sensor histidine kinase	GO:0000155, GO:0000166, GO:0023014, GO:0007165, GO:0000160, GO:0006355, GO:0016772, GO:0016310, GO:0016740, GO:0016301, GO:0005524, GO:0005622	WP_008246319.1		cellular nitrogen compound metabolic process;biosynthetic process		molecular_function
116	EG_transcript_2188	812	113235	1.85738e-17	PAS domain-containing sensor histidine kinase	GO:0000166, GO:0000155, GO:0023014, GO:0007165, GO:0000160, GO:0006355, GO:0016772, GO:0016310, GO:0016740, GO:0016301, GO:0005524, GO:0005622	WP_007621178.1		cellular nitrogen compound metabolic process;biosynthetic process		molecular_function
117	EG_transcript_11952	471	766406	1.79306e-06	sensor histidine kinase	GO:0000166, GO:0000155, GO:0023014, GO:0016020, GO:0000160, GO:0016021, GO:0016310, GO:0016772, GO:0016740, GO:0016301, GO:0007165, GO:0005524, GO:0005622	AHD02142.1		cellular nitrogen compound metabolic process;biosynthetic process		molecular_function
118	EG_transcript_998	897	171785	2.31505e-35	Response regulator receiver	GO:0000155, GO:0023014, GO:0007165, GO:0016020, GO:0000160, GO:0016021, GO:0006355, GO:0016310, GO:0016772, GO:0004871, GO:0005622	CBL46454.1	EC:2.7.3, EC:2.7.13.3		protein complex	kinase activity;signal transducer activity
119	EG_transcript_8632	467	203371	2.33142e-52	S-adenosylmethionine uptake transporter	GO:0016020, GO:0016021, GO:0006865, GO:0006810, GO:0005886	WP_011270416.1			cellular_component
120	EG_transcript_8028	544	101293	4.62354e-14	adenylate cyclase	GO:0006171, GO:0007165, GO:0016849, GO:0016020, GO:0016021, GO:0016829, GO:0004871, GO:0035556, GO:0005622, GO:0004016, GO:0009190	WP_003632073.1		small molecule metabolic process;signal transduction;cellular nitrogen compound metabolic process;biosynthetic process		lyase activity
121	EG_transcript_3660	564	300442	2.42207e-81	putative alpha subunit of photoactivated adenylyl cyclase [Euglena]	GO:0006171, GO:0071949, GO:0009882, GO:0016849, GO:0016829, GO:0009785, GO:0035556, GO:0009190, GO:0004016, GO:0005622	BAD20733.1	EC:4.6.1.1	small molecule metabolic process;cellular nitrogen compound metabolic process;biosynthetic process	cell;cilium	lyase activity;ion binding;signal transducer activity
122	EG_transcript_807	871	588571	0.0	putative alpha subunit of photoactivated adenylyl cyclase [Euglena]	GO:0006171, GO:0071949, GO:0009882, GO:0016849, GO:0016829, GO:0009785, GO:0035556, GO:0009190, GO:0004016, GO:0005622	BAD20733.1	EC:4.6.1.1	small molecule metabolic process;cellular nitrogen compound metabolic process;biosynthetic process	cell;cilium	lyase activity;ion binding;signal transducer activity
123	EG_transcript_6212	651	162.54	2.17169e-35	calcium/calmodulin-dependent protein kinase type 1D isoform X1	GO:0000166, GO:0016310, GO:0016740, GO:0004672, GO:0016301, GO:0004674, GO:0005524, GO:0006468	XP_006633415.1	EC:2.7.10, EC:2.7.11	cellular protein modification process;cellular amino acid metabolic process	intracellular	ion binding;kinase activity
124	EG_transcript_11152	448	214927	1.15638e-56	calcium/calmodulin-dependent kinase	GO:0000166, GO:0005737, GO:0005516, GO:0016310, GO:0016301, GO:0018105, GO:0035556, GO:0046777, GO:0009931, GO:0004683, GO:0004672, GO:0005524, GO:0006468	XP_001015411.2, EAR95166.2		cellular protein modification process		ion binding;kinase activity
125	EG_transcript_4581	599	468389	4.69341e-150	divalent anion:Na symporter (DASS) family protein pu	GO:0006814, GO:0055085, GO:0016020, GO:0016021, GO:0005215	CCA18653.1		transmembrane transport	cellular_component	molecular_function
126	EG_transcript_1425	829	109768	3.81161e-16	hybrid sensor histidine kinase/response regulator	GO:0000155, GO:0023014, GO:0007165, GO:0000160, GO:0006355, GO:0016772, GO:0004673, GO:0016310, GO:0016740, GO:0018106, GO:0005622	WP_013109949.1		cellular nitrogen compound metabolic process;biosynthetic process		molecular_function
127	EG_transcript_14158	425	114005	1.27785e-18	hybrid sensor histidine kinase/response regulator [Planctopirus limnophila]	GO:0000155, GO:0023014, GO:0007165, GO:0000160, GO:0006355, GO:0016772, GO:0004673, GO:0016310, GO:0016740, GO:0018106, GO:0005622	WP_013109949.1		cellular nitrogen compound metabolic process;biosynthetic process		molecular_function
128	EG_transcript_22010	301	71633	2.55287e-05	inositol 1,4,5-trisphosphate receptor	GO:0055085, GO:0016020, GO:0006816, GO:0016021, GO:0005262, GO:0070588, GO:0006810, GO:0006811, GO:0005216	BAM68694.1			cellular_component	transmembrane transporter activity
129	EG_transcript_1515	1037	191.43	2.43009e-44	protein kinase	GO:0000166, GO:0016310, GO:0004672, GO:0016740, GO:0016301, GO:0004674, GO:0005524, GO:0006468	EPY24195.1|		cellular protein modification process		ion binding;kinase activity
130	EG_transcript_15949	293	201.83	1.09427e-52	mitogen-activated protein kinase kinase 1	GO:0016310, GO:0004672, GO:0016301, GO:0005524, GO:0006468	EPY42737.1		cellular protein modification process		ion binding;kinase activity
131	EG_transcript_13247	441	261151	2.89722e-72	serine/threonine protein kinase	GO:0000166, GO:0016310, GO:0016740, GO:0004672, GO:0016301, GO:0004674, GO:0005524, GO:0006468	XP_822060.1		cellular protein modification process		ion binding;kinase activity
132	EG_transcript_8542	521	163.31	1.74667e-35	serine/threonine-protein kinase AtPK2/AtPK19-like	GO:0000166, GO:0016310, GO:0004672, GO:0016740, GO:0016301, GO:0004674, GO:0005524, GO:0006468	XP_012832286.1		membrane organization;generation of precursor metabolites and energy;transmembrane transport;signal transduction;catabolic process;cellular protein modification process;anatomical structure development;cellular amino acid metabolic process;biosynthetic process;cell motility;carbohydrate metabolic process;lipid metabolic process;cell differentiation	plasma membrane;nucleus;cytoplasm	ion binding;kinase activity
133	EG_transcript_7621	485	182956	2.26872e-42	UPF0187 protein, chloroplastic	GO:0016020, GO:0016021	KFM28033.1, XP_011401045.1
134	EG_transcript_1259	768	739184	0.0	putative membrane-bound adenylyl cyclase [Euglena gracilis]	GO:0006171, GO:0016849, GO:0016020, GO:0016829, GO:0016021, GO:0035556, GO:0005622, GO:0004016, GO:0009190	BAD20741.1		cyclic nucleotide biosynthetic process;intracellular signal transduction		phosphorus-oxygen lyase activity
135	EG_transcript_1304	780	1157.51	0.0	ribonucleoside-triphosphate reductase	GO:0006260, GO:0016491, GO:0003824, GO:0055114, GO:0008998, GO:0051536	EXK85650.1	EC:1.17.4, EC:1.17.4.2	pyrimidine nucleobase metabolic process;DNA replication;oxidation-reduction process		ribonucleoside-triphosphate reductase activity;iron-sulfur cluster binding
136	EG_transcript_10181	435	249595	1.17529e-68	class I RPD3 type histone deacetylase protein	GO:0032041, GO:0006351, GO:0004407, GO:0006355, GO:0016575, GO:0016787, GO:0070932, GO:0005634, GO:0016568	XP_001774667.1, EDQ60482.1	EC:3.5.1.98	response to salt stress;response to abscisic acid;embryo development ending in seed dormancy;vegetative to reproductive phase transition of meristem;seed maturation;posttranscriptional gene silencing;histone deacetylation;nitrogen compound metabolic process	chloroplast envelope;histone deacetylase complex	histone deacetylase activity;protein binding
137	EG_transcript_1348	537	537339	0.0	T-complex protein 1 subunit zeta	GO:0000166, GO:0005737, GO:0051082, GO:0005524, GO:0006457	XP_007513411.1, CCO15936.1		pyrimidine nucleobase metabolic process;DNA replication;oxidation-reduction process		ribonucleoside-triphosphate reductase activity;iron-sulfur cluster binding
138	EG_transcript_1354	918	192	7e-49	dnaJ homolog subfamily C member 7	GO:0005515	XP_969908.2				protein binding
139	EG_transcript_1703	994	188734	1.95527e-40	calcium-dependent cysteine protease, putative	GO:0008270, GO:0008233, GO:0006508, GO:0004198, GO:0008234, GO:0016787, GO:0005622	XP_002407633.1, EEC03794.1	EC:3.4.22, EC:3.4	proteolysis	intracellular	calcium-dependent cysteine-type endopeptidase activity;zinc ion binding
140	EG_transcript_1707	934	1031.94	0.0	chaperone protein ClpC1, chloroplastic	GO:0000166, GO:0019538, GO:0005524	XP_012467389.1	EC:3.6.1, EC:3.6.1.3, EC:3.6.1.15	proteolysis;obsolete ATP-dependent proteolysis;response to cytokinin;chloroplast relocation;thylakoid membrane organization;PSII associated light-harvesting complex II catabolic process;regulation of chlorophyll biosynthetic process;ncRNA metabolic process;hydrogen peroxide catabolic process;transcription from plastid promoter;protein import into chloroplast stroma	cell wall;mitochondrion;cytosol;chloroplast thylakoid membrane;chloroplast stroma;Tic complex	ATP-dependent peptidase activity;protein binding;ATP binding
141	EG_transcript_3280	834	361303	1.86309e-99	kinesin	GO:0008152, GO:0003777, GO:0000166, GO:0008017, GO:0005871, GO:0005874, GO:0005524, GO:0016787, GO:0007018	XP_010701175.1, AIO00375.1	EC:3.6.1, EC:3.6.1.15	microtubule-based movement	microtubule;tubulin complex	microtubule motor activity;ATP binding;microtubule binding
142	EG_transcript_3334	774	761911	0.0	protein transporter SEC23	GO:0008270, GO:0015031, GO:0006810, GO:0006888, GO:0006886, GO:0030127	KND03707.1		intracellular protein transport;ER to Golgi vesicle-mediated transport	COPII vesicle coat	zinc ion binding
143	EG_transcript_3399	787	731095	0.0	ser/thr kinase, ABC1 family	GO:0015996, GO:0080183, GO:0016310, GO:0004672, GO:0016301, GO:0005524, GO:0006468	XP_001693817.1		protein phosphorylation		protein kinase activity;ATP binding
144	EG_transcript_3412	737	177	4e-43	transient receptor potential cation channel subfamily V member 6-like	GO:0005515	XP_006825516.1				protein binding
145	EG_transcript_3426	462	143665	3.6485e-30	vacuolar amino acid transporter 1	GO:0016020, GO:0016021	GAN10858.1
146	EG_transcript_3448	382	295049	2.10114e-87	Proliferation-associated protein 2G4	GO:0008152, GO:0006508, GO:0004177, GO:0016787	KHN39558.1
147	EG_transcript_3460	714	513842	9.78706e-163	carnitine palmitoyltransferase I	GO:0008152, GO:0016746, GO:0004095, GO:0016740	EEC06037.1, XP_002402791.1				transferase activity, transferring acyl groups
148	EG_transcript_3547	767	660218	0.0	heat shock protein	GO:0006950, GO:0051082, GO:0005524, GO:0006457	XP_820924.1	EC:3.6.1, EC:3.6.1.3, EC:3.6.1.15	protein folding;response to stress	mitochondrion	ATP binding;ATPase activity, coupled;unfolded protein binding
149	EG_transcript_3584	808	369777	1.70327e-106	kinesin-14	GO:0008152, GO:0000166, GO:0003777, GO:0008017, GO:0005871, GO:0005874, GO:0005524, GO:0007018	XP_002682529.1	EC:3.6.1, EC:3.6.1.15	microtubule-based movement	microtubule;tubulin complex	microtubule motor activity;ATP binding;microtubule binding
150	EG_transcript_3655	622	870152	0.0	heat shock protein 70	GO:0000166, GO:0005524	XP_817738.1				ATP binding
151	EG_transcript_3639	407	501516	1.15863e-167	eukaryotic initiation factor 4A-III	GO:0003743, GO:0000166, GO:0004386, GO:0016787, GO:0005524, GO:0006413, GO:0003676	XP_011210453.1	EC:2.5.1, EC:3.6.1, EC:3.6.1.15	regulation of translational initiation;ubiquinone biosynthetic process	ribosome;integral component of membrane	translation initiation factor activity;helicase activity;prenyltransferase activity;ATP binding
152	EG_transcript_3760	658	823928	0.0	glucose-regulated protein 78	GO:0000166, GO:0005524	ESL08562.1		protein folding;SRP-dependent cotranslational protein targeting to membrane	endoplasmic reticulum;integral component of membrane	ATP binding
153	EG_transcript_3848	736	219164	3.37148e-52	gamma-tubulin complex component 4	GO:0005813, GO:0005816, GO:0051298, GO:0005815, GO:0009909, GO:0016570, GO:0045298, GO:0051011, GO:0031122, GO:0090307, GO:0051415, GO:0007020, GO:0000923, GO:0007126, GO:0000922, GO:0048449, GO:0043015, GO:0005200, GO:0000930, GO:0000226, GO:0009506, GO:0043622, GO:0090063, GO:0040007	XP_003568904.1		positive regulation of microtubule nucleation	spindle pole;microtubule organizing center
154	EG_transcript_3886	786	1215.68	0.0	cell division cycle protein 48	GO:0008152, GO:0000166, GO:0051301, GO:0016787, GO:0005524	XP_003056149.1, EEH59525.1		metabolic process;cell division	cell wall;Golgi apparatus;cytosol	calcium ion binding;ATP binding;hydrolase activity
155	EG_transcript_3967	728	360147	1.28355e-104	intraflagellar transport protein 81 homolog	GO:0048793, GO:0015631, GO:0042073, GO:0005813, GO:0042384, GO:0005929, GO:0030992, GO:0032006	XP_004910569.1		intraciliary transport;cilium assembly	intraciliary transport particle B;tubulin complex	tubulin binding
156	EG_transcript_4034	782	86.7	1.2E-23	Centrosomal protein of 104 kDa	GO:0005488	KXJ17222.1				binding
157	EG_transcript_4168	742	462611	1.57921e-143	o ubiquitin protein ligase E3A	GO:0008152, GO:0016874, GO:0016567, GO:0004842	ELR25029.1, XP_004357184.1		protein ubiquitination		ubiquitin-protein transferase activity
158	EG_transcript_4270	674	1003.05	0.0	RTPR_EUGGRRecName: Full=Adenosylcobalamin-dependent ribonucleoside-triphosphate reductase; Short=RTPR [Euglena gracilis]	GO:0008152, GO:0006260, GO:0031419, GO:0003824, GO:0016491, GO:0055114, GO:0008998	Q2PDF6.1	EC:1.17.4, EC:1.17.4.2	DNA replication;oxidation-reduction process;pyrimidine nucleobase metabolic process		ribonucleoside-triphosphate reductase activity;cobalamin binding
159	EG_transcript_4373	721	799275	0.0	threonyl-tRNA synthetase	GO:0006418, GO:0000166, GO:0005737, GO:0004812, GO:0004829, GO:0043039, GO:0005524, GO:0016876, GO:0006435	ESL08789.1	EC:6.1.1.3, EC:6.1.1	threonyl-tRNA aminoacylation;glycine metabolic process;L-serine metabolic process;threonine metabolic process	cytoplasm	threonine-tRNA ligase activity;ATP binding
160	EG_transcript_4403	698	1075.85	0.0	heat shock protein 90 [Euglena gracilis]	GO:0006950, GO:0051082, GO:0005524, GO:0006457	AAQ24862.1		protein folding;defense response to bacterium, incompatible interaction		ATP binding;unfolded protein binding
161	EG_transcript_5562	586	244973	1.32894e-63	69 kDa paraflagellar rod protein	GO:0005516, GO:0031514	XP_814169.1			motile cilium	calmodulin binding
162	EG_transcript_5686	445	592038	0.0	eukaryotic peptide chain release factor subunit 1-1	GO:0005737, GO:0006415, GO:0016149	NP_001151538.1, ACG43222.1, ACN36617.1, AFW67894.1, AFW67893.1		'de novo' cotranslational protein folding;regulation of translational termination	ribosome;translation release factor complex	translation release factor activity, codon specific
163	EG_transcript_5834	570	396741	1.82719e-120	serine/threonine-protein kinase TOUSLED	GO:0000166, GO:0016310, GO:0004672, GO:0016740, GO:0016301, GO:0005524, GO:0006468	XP_003518457.1		protein phosphorylation	plastid	protein kinase activity;ATP binding
164	EG_transcript_5917	653	868611	0.0	glucose-regulated protein 78	GO:0000166, GO:0005524	XP_809817.1			integral component of membrane	ATP binding
165	EG_transcript_5918	668	1106.66	0.0	heat shock protein 90 [Euglena gracilis]	GO:0006950, GO:0051082, GO:0005524, GO:0006457	AAQ24862.1		protein folding;response to stress	cytoplasm	ATP binding;unfolded protein binding
166	EG_transcript_5944	526	654.44	0.0	NADH dehydrogenase [ubiquinone] flavoprotein 1, mitochondrial	GO:0003954, GO:0051287, GO:0010181, GO:0008137, GO:0055114, GO:0051539, GO:0016651, GO:0009060	XP_004232268.1	EC:1.6.99.5; EC:1.6.99.3; EC:1.6.5.3	cell morphogenesis;mitochondrial electron transport, NADH to ubiquinone;N-terminal protein myristoylation;ubiquitin-dependent protein catabolic process;ubiquinone biosynthetic process;sodium ion transport;aerobic respiration;photorespiration;proton transport;cell growth;Golgi vesicle transport;response to misfolded protein;proteasome core complex assembly	mitochondrial respiratory chain complex I	NADH dehydrogenase (ubiquinone) activity;FMN binding;NAD binding;4 iron, 4 sulfur cluster binding
167	EG_transcript_6017	586	936021	0.0	69 kDa paraflagellar rod protein	GO:0005856, GO:0005737, GO:0005516, GO:0005929, GO:0042995, GO:0031514	XP_011775815.1, XP_011775816.1, CBH13539.1, CBH13538.1			cytoplasm;cytoskeleton;motile cilium	calmodulin binding
168	EG_transcript_6189	496	325479	2.39086e-97	protein phosphatase 2C	GO:0052106, GO:0004722, GO:0008287, GO:0044145, GO:0006470	XP_828169.1, EAN79057.1	EC:3.6.1; EC:3.6.1.3; EC:3.6.1.15	protein dephosphorylation;modulation of development of symbiont involved in interaction with host;quorum sensing involved in interaction with host	protein serine/threonine phosphatase complex	protein serine/threonine phosphatase activity
169	EG_transcript_8131	415	397897	1.04106e-125	caseinolytic peptidase B protein homolog isoform X4	GO:0000166, GO:0005739, GO:0034605, GO:0005524, GO:0016787, GO:0016887	XP_011240005.1		cellular response to heat	mitochondrion	protein binding;ATP binding;hydrolase activity
170	EG_transcript_8244	335	182.57	1.48064e-45	RNA-binding protein	GO:0000166, GO:0003676	ESS65819.1		mRNA stabilization	nucleus;cytosol;intracellular ribonucleoprotein complex	nucleotide binding;mRNA 3'-UTR binding
171	EG_transcript_8253	476	340117	1.33915e-103	Palmitoyl-monogalactosyldiacylglycerol delta-7 desaturase, chloroplastic	GO:0004768, GO:0016491, GO:0016717, GO:0016020, GO:0006629, GO:0016021, GO:0055114, GO:0006633	KHN01326.1		lipid metabolic process;oxidation-reduction process	membrane	oxidoreductase activity, acting on paired donors, with oxidation of a pair of donors resulting in the reduction of molecular oxygen to two molecules of water
172	EG_transcript_8260	244	804925	9.0525e-11	dual specificity protein phosphatase	GO:0004725, GO:0006470, GO:0016791, GO:0008138, GO:0016311, GO:0035335, GO:0016787	XP_004343297.1	EC:3.1.3.16; EC:3.1; EC:3.1.3.41; EC:3.1.3	protein dephosphorylation		protein tyrosine/serine/threonine phosphatase activity
173	EG_transcript_8395	539	477248	1.41816e-153	sphingosine-1-phosphate lyase 1	GO:0030170, GO:0003824, GO:0016829, GO:0019752, GO:0016831	AAI39529.1, NP_001082938.1		lipid metabolic process;carboxylic acid metabolic process;single organism reproductive process;animal organ development;biological regulation		carboxy-lyase activity;pyridoxal phosphate binding
174	EG_transcript_8399	426	461.07	2.42763e-151	Methionine aminopeptidase 2B	GO:0070084, GO:0005737, GO:0008233, GO:0046872, GO:0006508, GO:0070006, GO:0008235, GO:0004177, GO:0016787	EPZ31152.1	EC:3.4.11	proteolysis		aminopeptidase activity;metalloexopeptidase activity
175	EG_transcript_8426	560	881965	2.83084e-10	histone-lysine N-methyltransferase	GO:0016740, GO:0008168, GO:0032259	XP_008599880.1, EJP64567.1				protein binding
176	EG_transcript_8446	396	468003	3.19071e-146	NAD(P) transhydrogenase, mitochondrial	GO:0016491, GO:0015992, GO:0008750, GO:0050661, GO:0016020, GO:0016021, GO:0055114, GO:0008746	XP_002166595.1	EC:1.6.1, EC:1.6.1.2	NADPH regeneration;nicotinamide metabolic process;proton transport;nicotinate nucleotide metabolic process	mitochondrial inner membrane;integral component of membrane	NAD(P)+ transhydrogenase (AB-specific) activity;NADP binding;NAD binding
177	EG_transcript_8471	565	617461	0.0	electron transfer flavoprotein-ubiquinone oxidoreductase	GO:0016491, GO:0004174, GO:0055114	WP_039406593.1	EC:1.5.5.1	oxidation-reduction process		electron-transferring-flavoprotein dehydrogenase activity
178	EG_transcript_8544	439	214927	4.79529e-55	serine/threonine protein kinase	GO:0000166, GO:0016310, GO:0016740, GO:0004672, GO:0016301, GO:0004674, GO:0005524, GO:0006468	EME31940.1, XP_005708460.1	EC:2.7.11, EC:2.7.11.26	protein phosphorylation;cell communication;axonogenesis;serine family amino acid metabolic process;response to UV;response to ionizing radiation;establishment of cell polarity;G2 DNA damage checkpoint;single organism signaling;centrosome duplication;biological regulation	nucleoplasm;cytoplasm;centrosome;cell junction;synapse;tubulin complex	magnesium ion binding;protein serine/threonine kinase activity;ATP binding;protein kinase binding;gamma-tubulin binding;tau-protein kinase activity
179	EG_transcript_8577	478	540806	0.0	serine/threonine-protein phosphatase 5	GO:0005737, GO:0006470, GO:0004721, GO:0005634, GO:0016787	XP_006567817.1	EC:3.1.3.16, EC:3.1, EC:3.1.3.41	eye development;protein dephosphorylation;embryonic morphogenesis;anatomical structure formation involved in morphogenesis;tissue morphogenesis	nucleus;cytoplasm	phosphoprotein phosphatase activity;protein binding
180	EG_transcript_8631	549	276559	1.69295e-76	membrane-bound O-acyltransferase	GO:0016020, GO:0016021	XP_010030048.1
181	EG_transcript_8691	449	366311	3.28572e-113	actin binding protein	GO:0051015, GO:0015629, GO:0030036, GO:0001891	EGC32108.1, XP_003291358.1				protein binding
182	EG_transcript_8750	437	201.06	2.99683e-50	apoptosis-inducing factor 2	GO:0016491, GO:0055114	KNC48095.1, XP_013759108.1		oxidation-reduction process		oxidoreductase activity
183	EG_transcript_8772	143	164851	1.80644e-40	homogentisate 1,2-dioxygenase	GO:0006559, GO:0051213, GO:0006570, GO:0055114, GO:0004411	EGC29187.1, XP_003294282.1	EC:1.13.11, EC:1.13.11.5	L-phenylalanine catabolic process;tyrosine metabolic process;oxidation-reduction process;styrene catabolic process		homogentisate 1,2-dioxygenase activity
184	EG_transcript_8775	477	294664	3.58653e-85	histone acetyltransferase Tip60	GO:0008152, GO:0016747, GO:0006355, GO:0016573, GO:0016740, GO:0005634, GO:0004402	EDS28718.1, XP_001842875.1		regulation of transcription, DNA-templated		transferase activity, transferring acyl groups other than amino-acyl groups
185	EG_transcript_8914	489	152.14	2.04026e-32	NADH dehydrogenase [ubiquinone] 1 alpha subcomplex subunit 9, mitochondrial	GO:0008152, GO:0050662, GO:0003824	KQL69561.1, XP_006273618.1		metabolic process
186	EG_transcript_8997	443	270011	1.35879e-76	calcium/proton exchanger	GO:0006812, GO:0098655, GO:0006816, GO:0016020, GO:0016021, GO:0070588, GO:0015369, GO:0055085, GO:0071805, GO:0015386, GO:0015085, GO:0008324, GO:0000324	KNE66787.1|		calcium ion transport;regulation of pH;sodium ion transmembrane transport	mitochondrion;integral component of membrane	calcium, potassium:sodium antiporter activity;calcium:proton antiporter activity
187	EG_transcript_9064	473	634024	0.0	isocitrate dehydrogenase	GO:0016616, GO:0005509, GO:0006102, GO:0055114, GO:0004450	KOO27239.1	EC:1.1.1.42, EC:1.1.1	isocitrate metabolic process;glutathione metabolic process;reductive tricarboxylic acid cycle		isocitrate dehydrogenase (NADP+) activity;calcium ion binding
188	EG_transcript_9205	378	231	1e-67	clavaminate synthase-like protein At3g21360-like	GO:0016491, GO:0055114	XP_006815978.1		oxidation-reduction process		oxidoreductase activity
189	EG_transcript_9254	427	179104	2.83801e-40	protein serine/threonine kinase	GO:0005096, GO:0004674, GO:0005524, GO:0043547, GO:0006468	XP_004357357.1	EC:2.7.11	protein phosphorylation;serine family amino acid metabolic process		protein serine/threonine kinase activity;calcium ion binding;ATP binding
190	EG_transcript_9377	464	295819	7.85159e-87	SOUL heme-binding protein	GO:0005515, GO:0006979, GO:0005737, GO:0009507, GO:0009535, GO:0020037, GO:0009534, GO:0009941	AAN15391.1, NP_197514.2, AAL38336.1, AED92799.1		response to oxidative stress	chloroplast thylakoid membrane;chloroplast envelope	protein binding;heme binding
191	EG_transcript_9433	483	397897	1.79367e-124	Intraflagellar Transport Protein 52	GO:0031514	EEY55860.1, XP_002895569.1			cilium
192	EG_transcript_9616	416	501.13	1.14999e-166	ornithine aminotransferase, mitochondrial	GO:0008152, GO:0030170, GO:0003824, GO:0008483, GO:0016740	XP_014155746.1, KNC81844.1		metabolic process		transaminase activity;pyridoxal phosphate binding
193	EG_transcript_9650	437	324709	1.17754e-99	serine/threonine protein kinase	GO:0000166, GO:0016310, GO:0004672, GO:0016301, GO:0004674, GO:0005524, GO:0006468	ESL10592.1	EC:2.7.11	protein phosphorylation;serine family amino acid metabolic process		protein serine/threonine kinase activity;ATP binding
194	EG_transcript_9673	466	305449	5.69953e-90	serine/threonine protein phosphatase	GO:0008152, GO:0006470, GO:0016787, GO:0004721	XP_815100.1	EC:3.1.3.16, EC:3.1, EC:3.1.3.41	protein dephosphorylation		phosphoprotein phosphatase activity
195	EG_transcript_9682	466	514227	1.22727e-170	seryl-tRNA synthetase	GO:0006418, GO:0000166, GO:0005737, GO:0004812, GO:0004828, GO:0006434, GO:0005524	AGN32950.1	EC:6.1.1.11, EC:6.1.1	seryl-tRNA aminoacylation;glycine metabolic process;L-serine metabolic process;threonine metabolic process	cytoplasm	serine-tRNA ligase activity;ATP binding
196	EG_transcript_9706	517	186037	6.62217e-43	na+ solute symporter	GO:0055085, GO:0016020, GO:0016021, GO:0006810, GO:0005215	EWM22089.1		transmembrane transport	membrane	transporter activity
197	EG_transcript_9707	507	579326	0.0	inosine-5'-monophosphate dehydrogenase 2	GO:0005778, GO:0000166, GO:0005737, GO:0070062, GO:0003824, GO:0046872, GO:0016491, GO:0016020, GO:0071353, GO:0046651, GO:0003938, GO:0055114, GO:0006164, GO:0006177, GO:0005634	NP_001025772.1, CAH65030.1	EC:1.1.1.205	purine nucleobase metabolic process;GMP biosynthetic process;oxidation-reduction process	mitochondrial inner membrane peptidase complex	IMP dehydrogenase activity;metal ion binding
198	EG_transcript_9781	470	185267	4.63885e-44	translation initiation factor 2B, gamma subunit	GO:0003743, GO:0016779, GO:0009058, GO:0006413	XP_005837426.1, EKX50446.1		biosynthetic process;response to stimulus		nucleotidyltransferase activity
199	EG_transcript_4317	728	554546	19.6374	73 kDa paraflagellar rod protein	GO:0005516, GO:0031514	CBH10131.1, XP_011772421.1
200	EG_transcript_3532	710	616178	0.202481	paraflagellar rod protein 3	GO:0005516, GO:0031514	ESL05657.1			motile cilium	calmodulin binding
201	EG_transcript_3083	671	835741	9.14347e-09	69 kDa paraflagellar rod protein	GO:0005516, GO:0031514	XP_807945.1			motile cilium	calmodulin binding
202	EG_transcript_2524	830	117857	5.35038e-19	paraflagellar rod protein 1D	GO:0005516, GO:0031514	EPY22120.1			motile cilium	calmodulin binding
203	EG_transcript_5121	645	117472	4.4459e-20	major paraflagellar rod	GO:0005516, GO:0031514	ACI02311.1			motile cilium	calmodulin binding
204	EG_transcript_1337	1120	521161	2.66279e-156	OSM3-like kinesin	GO:0008152, GO:0003777, GO:0000166, GO:0008017, GO:0005871, GO:0005874, GO:0005524, GO:0007018	ESL11664.1	EC:3.6.1, EC:3.6.1.15	microtubule-based movement	kinesin complex;microtubule;tubulin complex	microtubule motor activity;ATP binding;microtubule binding
205	EG_transcript_9607	526	570466	0.0	T-complex protein, delta subunit	GO:0000166, GO:0005737, GO:0051082, GO:0005524, GO:0006457	EIE19120.1, XP_005643664.1		protein folding		ATP binding;unfolded protein binding
206	EG_transcript_7252	549	675241	0.0	T-complex protein 1 subunit gamma	GO:0000166, GO:0005737, GO:0051082, GO:0005524, GO:0006457	EWM24729.1		protein folding;tubulin complex assembly	nucleus;chaperonin-containing T-complex	ATP binding;unfolded protein binding
207	EG_transcript_1026	682	156377	2.73577e-32	folate-biopterin transporter family	GO:0016020, GO:0016021, GO:0006810	XP_002500082.1, ACO61340.1		transport	integral component of membrane
208	EG_transcript_10265	514	45.8	0.12	copper amine oxidase	GO:0005515	WP_041160378.1				protein binding
209	EG_transcript_6092	557	254218	7.13857e-68	flagellar outer dynein arm-docking complex protein 1	GO:0036157, GO:0036158, GO:0031514	XP_003058756.1, EEH57211.1		outer dynein arm assembly	outer dynein arm
210	EG_transcript_14885	402	222246	4.04482e-55	centromere protein E, CENP-E protein	GO:0008152, GO:0000166, GO:0003777, GO:0008017, GO:0005871, GO:0005874, GO:0005524, GO:0007018	XP_005538301.1	EC:3.6.1, EC:3.6.1.15	DNA metabolic process;microtubule-based movement;cell cycle;gene silencing;histone modification;regulation of nucleobase-containing compound metabolic process;regulation of cellular macromolecule biosynthetic process	microtubule;tubulin complex	microtubule motor activity;ATP binding;microtubule binding
211	EG_transcript_14450	419	989821	9.71788e-15	paraflagellar rod protein PR40 [Euglena gracilis]	GO:0005516, GO:0031514	AAC25693.1		protein ubiquitination	motile cilium	ubiquitin-protein transferase activity;calmodulin binding
212	EG_transcript_5211	571	747146	1.33847e-05	Ubox domain containing protein	GO:0016874, GO:0004842, GO:0016567	XP_004339599.1, ELR17586.1		protein ubiquitination		ubiquitin-protein transferase activity
213	EG_transcript_9851	425	194126	6.76927e-46	phosphatase tensin type domain-containing protein	GO:0007155, GO:0006470, GO:0008138	XP_004356965.1	EC:3.1.3.16, EC:3.1, EC:3.1.3.48, EC:3.1.3.41, EC:3.1.3	protein dephosphorylation;tyrosine metabolic process;biological regulation		protein tyrosine phosphatase activity;protein binding;protein tyrosine/serine/threonine phosphatase activity;zinc ion binding
214	EG_transcript_4521	567	318546	3.20364e-89	kinesin-like protein KIFC3 isoform X4	GO:0000166, GO:0003777, GO:0070062, GO:0005813, GO:0005915, GO:0008152, GO:0007030, GO:0090136, GO:0008017, GO:0005794, GO:0005871, GO:0005874, GO:0005524, GO:0007017, GO:0045218, GO:0007018	XP_014431492.1	EC:3.6.1, EC:3.6.1.15	microtubule-based movement	microtubule;tubulin complex	microtubule motor activity;ATP binding;microtubule binding
215	EG_transcript_4480	626	295049	7.50273e-80	Kinesin-like protein KIFC3	GO:0008152, GO:0000166, GO:0003777, GO:0008017, GO:0005871, GO:0005874, GO:0005524, GO:0007018	EMT20742.1	EC:3.6.1, EC:3.6.1.15	microtubule-based movement	microtubule;tubulin complex	microtubule motor activity;ATP binding;microtubule binding
216	EG_transcript_3264	755	397512	1.37715e-118	Kinesin, motor region domain-containing protein	GO:0008152, GO:0000166, GO:0003777, GO:0008017, GO:0005871, GO:0005874, GO:0005524, GO:0007018	EPZ36202.1	EC:3.6.1, EC:3.6.1.15	microtubule-based movement	microtubule;tubulin complex	microtubule motor activity;ATP binding;microtubule binding
217	EG_transcript_2796	681	402134	9.77604e-121	kinesin-14	GO:0008152, GO:0003777, GO:0000166, GO:0008017, GO:0005871, GO:0005874, GO:0005524, GO:0007018	XP_002679253.1	EC:3.6.1, EC:3.6.1.15	microtubule-based movement	microtubule;tubulin complex	microtubule motor activity;ATP binding;microtubule binding
218	EG_transcript_2274	854	331643	1.40613e-91	calmodulin-binding carboxy-terminal kinesin-like family protein, putative	GO:0008152, GO:0003777, GO:0000166, GO:0008017, GO:0005871, GO:0005874, GO:0005524, GO:0007018	XP_008884190.1, KEP65414.1	EC:3.6.1, EC:3.6.1.15	microtubule-based movement	microtubule;tubulin complex	microtubule motor activity;ATP binding;microtubule binding
219	EG_transcript_3092	827	338576	2.19651e-95	kinesin family member C1	GO:0008152, GO:0000166, GO:0003777, GO:0008017, GO:0005871, GO:0005874, GO:0005524, GO:0007018	EPB86057.1	EC:3.6.1, EC:3.6.1.15	microtubule-based movement;cellular metabolic process;primary metabolic process;single-organism metabolic process;organic substance metabolic process	microtubule;tubulin complex	microtubule motor activity;ATP binding;microtubule binding
220	EG_transcript_5369	495	422935	9.27999e-132	kinesin family member C1	GO:0008152, GO:0000166, GO:0003777, GO:0008017, GO:0005871, GO:0005874, GO:0005524, GO:0007018	EPB86057.1	EC:3.6.1, EC:3.6.1.15	microtubule-based movement;primary metabolic process;cellular biosynthetic process;single-organism biosynthetic process;organic substance biosynthetic process	microtubule;tubulin complex	microtubule motor activity;ATP binding;microtubule binding
221	EG_transcript_6357	647	326635	8.96145e-93	kinesin family member C1	GO:0008152, GO:0000166, GO:0003777, GO:0008017, GO:0005871, GO:0005874, GO:0005524, GO:0007018	EPB86057.1	EC:3.6.1, EC:3.6.1.15	microtubule-based movement	microtubule;tubulin complex	microtubule motor activity;ATP binding;microtubule binding
222	EG_transcript_521	1322	514227	3.89352e-152	OSM3-like kinesin	GO:0008152, GO:0000166, GO:0003777, GO:0008017, GO:0005871, GO:0005874, GO:0005524, GO:0003774, GO:0007018, GO:0005875	XP_844883.1, CBH11159.1, XP_011773446.1, AAZ11324.1	EC:3.6.1, EC:3.6.1.15	microtubule-based movement;metabolic process	kinesin complex;microtubule;tubulin complex	microtubule motor activity;ATP binding;microtubule binding;zinc ion binding
223	EG_transcript_1470	967	310071	5.64165e-85	KIF13B protein	GO:0008152, GO:0000166, GO:0003777, GO:0008017, GO:0005871, GO:0005874, GO:0005524, GO:0007018	AAH05977.1	EC:3.6.1, EC:3.6.1.15	retrograde vesicle-mediated transport, Golgi to ER;microtubule-based movement	Golgi apparatus;microtubule;tubulin complex	microtubule motor activity;ATP binding;microtubule binding
224	EG_transcript_1930	939	369007	7.58804e-101	Chromosome-associated kinesin KIF4A	GO:0008152, GO:0003777, GO:0000166, GO:0008017, GO:0005871, GO:0005874, GO:0005524, GO:0007018	EKC35251.1	EC:3.6.1, EC:3.6.1.3,EC:3.6.1.15	microtubule-based movement	kinesin complex;microtubule;tubulin complex	microtubule motor activity;ATP binding;microtubule binding;ATPase activity
225	EG_transcript_3194	780	381719	1.59873e-110	kinesin heavy chain	GO:0008152, GO:0000166, GO:0003777, GO:0008017, GO:0005871, GO:0005874, GO:0005524, GO:0007018	XP_001223743.1, EAQ87910.1	EC:3.6.1, EC:3.6.1.3,EC:3.6.1.15, EC:3.6.4.4	microtubule-based movement;protein localization;cytoskeleton-dependent intracellular transport	cytoplasm;kinesin complex;microtubule;tubulin complex	ATP binding;microtubule binding;ATP-dependent microtubule motor activity, plus-end-directed
226	EG_transcript_2771	756	155606	4.20412e-31	adenylate cyclase	GO:0006171, GO:0007165, GO:0016849, GO:0016020, GO:0016021, GO:0016829, GO:0004871, GO:0035556, GO:0005622, GO:0004016, GO:0009190	WP_003632073.1		cyclic nucleotide biosynthetic process;intracellular signal transduction		phosphorus-oxygen lyase activity
227	EG_transcript_2871	814	412535	1.16283e-119	kinesin	GO:0008152, GO:0003777, GO:0000166, GO:0008017, GO:0005871, GO:0005874, GO:0005524, GO:0007018	XP_810441.1	EC:3.6.1, EC:3.6.1.3,EC:3.6.1.15	microtubule-based movement;metabolic process	kinesin complex;microtubule;tubulin complex	microtubule motor activity;ATP binding;microtubule binding;ligase activity;ATPase activity
228	EG_transcript_255	1689	335109	1.0088e-93	Kinesin-like protein KIF16B	GO:0008152, GO:0000166, GO:0003777, GO:0008017, GO:0005871, GO:0005874, GO:0005524, GO:0007018	ELK34586.1	EC:3.6.1, EC:3.6.1.15	transport;microtubule-based movement	microtubule;tubulin complex	microtubule motor activity;ATP binding;microtubule binding
229	EG_transcript_1739	1014	407912	7.80046e-116	kinesin-like protein KIF11 isoform X1	GO:0000166, GO:0003777, GO:0005737, GO:0016020, GO:0005819, GO:0090307, GO:0019901, GO:0032403, GO:0007051, GO:0008152, GO:0008574, GO:0007100, GO:0007059, GO:0008017, GO:0046602, GO:0000922, GO:0005871, GO:0005874, GO:0005876, GO:0005524, GO:0007018	XP_008113545.1	EC:3.6.1, EC:3.6.1.15	transport;microtubule-based movement	microtubule;tubulin complex	microtubule motor activity;ATP binding;microtubule binding
230	EG_transcript_3847	773	543502	4.52009e-175	kinesin	GO:0008152, GO:0000166, GO:0003777, GO:0008017, GO:0005871, GO:0005874, GO:0005524, GO:0007018	ESS64769.1	EC:3.6.1, EC:3.6.1.3, EC:3.6.1.15	microtubule-based movement;metabolic process	kinesin complex;microtubule;tubulin complex	microtubule motor activity;ATP binding;microtubule binding;ATPase activity
231	EG_transcript_4102	642	337806	1.03371e-94	Kinesin heavy chain	GO:0008152, GO:0005856, GO:0003777, GO:0000166, GO:0005737, GO:0008017, GO:0005871, GO:0005874, GO:0005524, GO:0007018	O43093.1	EC:3.6.1, EC:3.6.1.3, EC:3.6.1.15, EC:3.6.4.4	microtubule-based movement;protein localization;cytoskeleton-dependent intracellular transport	kinesin complex;microtubule;tubulin complex	ATP binding;microtubule binding;ATP-dependent microtubule motor activity, plus-end-directed
232	EG_transcript_2745	666	266544	1.7877e-69	Kinesin heavy chain	GO:0008152, GO:0003777, GO:0000166, GO:0008017, GO:0005871, GO:0005874, GO:0005524, GO:0007018	CDS09931.1	EC:3.6.1, EC:3.6.1.15	microtubule-based movement	microtubule;tubulin complex	microtubule motor activity;ATP binding;microtubule binding
233	EG_transcript_3077	742	458373	1.99887e-141	kinesin-like protein KIF9 isoform X2	GO:0003777, GO:0000166, GO:0046983, GO:0031982, GO:0071801, GO:0008152, GO:0022617, GO:1903008, GO:0008017, GO:0005871, GO:0005874, GO:0002102, GO:0005524, GO:0007018	XP_012663476.1	EC:3.6.1, EC:3.6.1.15	microtubule-based movement	microtubule;tubulin complex	microtubule motor activity;ATP binding;microtubule binding
234	EG_transcript_1523	977	331643	4.25016e-94	Kinesin-like protein KIF16B	GO:0008152, GO:0000166, GO:0003777, GO:0008017, GO:0005871, GO:0005874, GO:0005524, GO:0007018	ELK34586.1	EC:3.6.1, EC:3.6.1.15	intracellular protein transport;microtubule-based movement	microtubule;tubulin complex	microtubule motor activity;ATP binding;microtubule binding
235	EG_transcript_1357	1114	306605	1.78304e-83	kinesin motor domain protein	GO:0008152, GO:0003777, GO:0000166, GO:0008017, GO:0005871, GO:0005874, GO:0005524, GO:0007018	KHJ97730.1	EC:3.6.1, EC:3.6.1.15
236	EG_transcript_8557	556	340117	4.6972e-101	kinesin	GO:0008152, GO:0000166, GO:0003777, GO:0008017, GO:0005871, GO:0005874, GO:0005524, GO:0007018	XP_810974.1	EC:3.6.1, EC:3.6.1.15	microtubule-based movement	microtubule;tubulin complex	microtubule motor activity;ATP binding;microtubule binding
237	EG_transcript_4055	731	345895	3.31223e-95	kinesin-like protein KIF18A	GO:0008152, GO:0000166, GO:0003777, GO:0008017, GO:0005871, GO:0005874, GO:0005524, GO:0007018	XP_003387534.1	EC:3.6.1, EC:3.6.1.3, EC:3.6.1.15	mitotic sister chromatid segregation;microtubule-based movement;microtubule depolymerization	kinesin complex;cilium;microtubule;tubulin complex	microtubule motor activity;ATP binding;microtubule binding;ATPase activity
238	EG_transcript_1648	1053	484952	1.30334e-143	OSM3-like kinesin	GO:0008152, GO:0000166, GO:0003777, GO:0008017, GO:0005871, GO:0005874, GO:0005524, GO:0007018	ESS63163.1	EC:3.6.1, EC:3.6.1.15	microtubule-based movement	microtubule;tubulin complex	microtubule motor activity;ATP binding;microtubule binding
239	EG_transcript_3521	826	257299	2.65539e-66	kinesin, putative	GO:0008152, GO:0000166, GO:0003777, GO:0008017, GO:0005871, GO:0005874, GO:0016787, GO:0005524, GO:0007018	AIO00188.1, XP_010700845.1	EC:3.6.1, EC:3.6.1.15	microtubule-based movement	microtubule;tubulin complex	microtubule motor activity;ATP binding;microtubule binding
240	EG_transcript_1120	849	303138	4.71944e-78	kinesin motor domain protein	GO:0008152, GO:0000166, GO:0003777, GO:0008017, GO:0005871, GO:0005874, GO:0005524, GO:0007018	EPB79993.1	EC:3.6.1, EC:3.6.1.15	regulation of cell growth;microtubule-based movement;mitotic metaphase plate congression;positive regulation of cell proliferation;regulation of G2/M transition of mitotic cell cycle;telencephalon development;cerebellar cortex development;regulation of cell adhesion;regulation of cell migration;SCF-dependent proteasomal ubiquitin-dependent protein catabolic process;activation of protein kinase ac…	cytoplasm;microtubule;plasma membrane;midbody;tubulin complex;spindle midzone	microtubule motor activity;ATP binding;microtubule binding;zinc ion binding;protein kinase binding;PDZ domain binding
241	EG_transcript_541	1436	306605	2.81696e-80	kinesin-like protein KIF13B	GO:0008152, GO:0000166, GO:0003777, GO:0008017, GO:0005871, GO:0005874, GO:0005524, GO:0007018	NP_001126307.1	EC:3.6.1, EC:3.6.1.15	microtubule-based movement	microtubule;tubulin complex	microtubule motor activity;ATP binding;microtubule binding
242	EG_transcript_3902	694	312768	6.87169e-87	kinesin motor catalytic domain protein	GO:0008152, GO:0003777, GO:0000166, GO:0008017, GO:0005871, GO:0005874, GO:0005524, GO:0016887, GO:0007018	XP_001033325.2, EAR85662.2	EC:3.6.1, EC:3.6.1.15	microtubule-based movement	microtubule;tubulin complex	microtubule motor activity;ATP binding;microtubule binding
243	EG_transcript_5719	669	349362	7.6179e-97	kinesin-like protein KIF14	GO:0021693, GO:0045184, GO:0043161, GO:0051301, GO:0030705, GO:0016020, GO:0043066, GO:0032147, GO:0032467, GO:0034446, GO:0030165, GO:0032487, GO:0016887, GO:0008574, GO:0008017, GO:0043524, GO:0021772, GO:0021695, GO:0043523, GO:0005524, GO:0005886, GO:0003777, GO:0000166, GO:0001558, GO:0051233, GO:0031146, GO:0030496, GO:0031641, GO:0030155, GO:2000045, GO:0007080, GO:0030334, GO:0019901, GO:…	XP_003999407.2	EC:3.6.1, EC:3.6.1.3, EC:3.6.1.15	microtubule-based movement;forebrain development;regulation of cellular process;establishment of localization in cell;single-organism localization	microtubule;tubulin complex	microtubule motor activity;ATP binding;microtubule binding;ATPase activity
244	EG_transcript_5020	717	299286	1.20677e-83	kinesin motor domain protein	GO:0008152, GO:0003777, GO:0000166, GO:0008017, GO:0005871, GO:0005874, GO:0005524, GO:0007018	KHJ97730.1	EC:3.6.1, EC:3.6.1.3, EC:3.6.1.15	retrograde vesicle-mediated transport, Golgi to ER;neuron-neuron synaptic transmission;neuromuscular synaptic transmission;anterograde axonal transport;mitochondrion transport along microtubule	mitochondrion;Golgi apparatus;microtubule;microtubule associated complex;cytoplasmic vesicle membrane;tubulin complex	microtubule motor activity;ATP binding;microtubule binding;zinc ion binding;ATPase activity
245	EG_transcript_2023	997	508449	1.60707e-150	kinesin-like protein	GO:0008152, GO:0000166, GO:0003777, GO:0008017, GO:0005871, GO:0005874, GO:0005524, GO:0007018	ERG81728.1	EC:3.6.1, EC:3.6.1.15	microtubule-based movement	microtubule;tubulin complex	microtubule motor activity;ATP binding;microtubule binding
246	EG_transcript_1535	805	290041	1.60999e-79	kinesin	GO:0008152, GO:0000166, GO:0003777, GO:0008017, GO:0005871, GO:0005874, GO:0005524, GO:0007018	ESL07438.1	EC:3.6.1, EC:3.6.1.15	microtubule-based movement	microtubule;tubulin complex	microtubule motor activity;ATP binding;microtubule binding
247	EG_transcript_15211	393	298516	1.63884e-85	kinesin	GO:0008152, GO:0003777, GO:0000166, GO:0008017, GO:0005871, GO:0005874, GO:0005524, GO:0007018	XP_804094.1	EC:3.6.1, EC:3.6.1.15	microtubule-based movement	microtubule;tubulin complex	microtubule motor activity;ATP binding;microtubule binding
248	EG_transcript_2827	636	429869	2.21418e-132	MCAK-like kinesin	GO:0008152, GO:0000166, GO:0003777, GO:0008017, GO:0005871, GO:0005874, GO:0005524, GO:0007018	XP_818154.1	EC:3.6.1, EC:3.6.1.15	microtubule-based movement;mitotic spindle organization;metabolic process;regulation of chromosome segregation	spindle pole;nucleus;kinesin complex;microtubule;membrane;tubulin complex	microtubule motor activity;ATP binding;microtubule binding
249	EG_transcript_5196	685	255373	4.99925e-63	kinesin-like protein KIF13A	GO:0003777, GO:0000166, GO:0030705, GO:0008017, GO:0005871, GO:0005874, GO:0005524, GO:0016887, GO:0007018, GO:0006886	XP_009291011.1	EC:3.6.1, EC:3.6.1.15	microtubule-based movement;single-organism transport;intracellular transport	microtubule;tubulin complex	microtubule motor activity;ATP binding;microtubule binding
250	EG_transcript_7338	581	256144	2.40761e-69	kinesin	GO:0008152, GO:0003777, GO:0000166, GO:0008017, GO:0005871, GO:0005874, GO:0005524, GO:0007018	EPY25064.1	EC:3.6.1, EC:3.6.1.15	microtubule-based movement	microtubule;tubulin complex	microtubule motor activity;ATP binding;microtubule binding
251	EG_transcript_4619	713	369007	8.88078e-108	MCAK-like kinesin	GO:0008152, GO:0003777, GO:0000166, GO:0008017, GO:0005871, GO:0005874, GO:0005524, GO:0007018	ESL06227.1	EC:3.6.1, EC:3.6.1.15	microtubule-based movement;mitotic spindle organization;regulation of chromosome segregation	spindle pole;nucleus;microtubule;microtubule associated complex;tubulin complex	microtubule motor activity;ATP binding;microtubule binding;zinc ion binding
252	EG_transcript_4175	772	283108	1.2141e-75	kinesin-like protein KIF13B	GO:0008152, GO:0000166, GO:0003777, GO:0008017, GO:0005871, GO:0005874, GO:0005524, GO:0007018	NP_001126307.1	EC:3.6.1, EC:3.6.1.15	microtubule-based movement	microtubule;tubulin complex	microtubule motor activity;ATP binding;microtubule binding
253	EG_transcript_1509	941	313923	1.16087e-86	KIF13B protein, partial	GO:0008152, GO:0000166, GO:0003777, GO:0008017, GO:0005871, GO:0005874, GO:0005524, GO:0007018	AAH05977.1	EC:3.6.1, EC:3.6.1.15	microtubule-based movement	microtubule;tubulin complex	microtubule motor activity;ATP binding;microtubule binding
254	EG_transcript_2550	914	243817	5.47795e-60	Kinesin, motor domain-containing protein, partial	GO:0008152, GO:0003777, GO:0000166, GO:0008017, GO:0005871, GO:0005874, GO:0005524, GO:0007018	EPZ36597.1	EC:3.6.1, EC:3.6.1.15	microtubule-based movement;gene silencing;covalent chromatin modification;macromolecule modification;primary metabolic process;cellular macromolecule metabolic process;single-organism metabolic process;regulation of cellular process;single-organism organelle organization	microtubule;tubulin complex	microtubule motor activity;ATP binding;microtubule binding
255	EG_transcript_13074	448	324709	4.7001e-92	kinesin-like protein KIF1B	GO:0003777, GO:0000166, GO:0030705, GO:1990535, GO:0048675, GO:0030099, GO:0030225, GO:0016887, GO:0008152, GO:0048918, GO:0048917, GO:0008298, GO:0008017, GO:0005871, GO:0005874, GO:0005524, GO:0007018	XP_004916085.1	EC:3.6.1, EC:3.6.1.3, EC:3.6.1.15	neuron-neuron synaptic transmission;neuromuscular synaptic transmission;anterograde axonal transport;intracellular mRNA localization;macrophage differentiation;mitochondrion transport along microtubule;axon extension;posterior lateral line ganglion development;posterior lateral line nerve development;neuron projection maintenance	mitochondrion;microtubule;microtubule associated complex;cytoplasmic vesicle membrane;tubulin complex	microtubule motor activity;ATP binding;microtubule binding;ATPase activity
256	EG_transcript_367	1561	454521	1.78802e-127	kinesin-like protein KIF1C	GO:0003777, GO:0000166, GO:0030705, GO:0008017, GO:0005871, GO:0005874, GO:0005524, GO:0007018, GO:0016887	XP_009300278.1, XP_009300277.1, XP_009300279.1	EC:3.6.1, EC:3.6.1.3, EC:3.6.1.15	neuron-neuron synaptic transmission;neuromuscular synaptic transmission;anterograde axonal transport;mitochondrion transport along microtubule	mitochondrion;microtubule;microtubule associated complex;cytoplasmic vesicle membrane;tubulin complex	microtubule motor activity;ATP binding;microtubule binding;ATPase activity
257	EG_transcript_4358	760	306.22	1.18408e-82	anaphase-promoting complex subunit 2	GO:0090129, GO:0061630, GO:0031625, GO:0031915, GO:0005680, GO:0070979, GO:0042787, GO:0006511	XP_001374984.1		ubiquitin-dependent protein catabolic process		ubiquitin protein ligase binding
258	EG_transcript_3589	730	278485	1.12078e-75	kinesin motor domain protein	GO:0008152, GO:0003777, GO:0000166, GO:0008017, GO:0005871, GO:0005874, GO:0005524, GO:0007018	KHJ97730.1	EC:3.6.1, EC:3.6.1.15	microtubule-based movement	microtubule;tubulin complex	microtubule motor activity;ATP binding;microtubule binding
259	EG_transcript_1341	797	263848	1.11007e-64	centromere-associated protein E	GO:0045860, GO:0016020, GO:0016887, GO:0008152, GO:0008017, GO:0000779, GO:0000778, GO:0000776, GO:0000775, GO:0005524, GO:1990023, GO:0003777, GO:0000166, GO:0005737, GO:0030496, GO:0007080, GO:0051315, GO:0030071, GO:0015630, GO:0007059, GO:0005694, GO:0005871, GO:0005874, GO:0000940, GO:0043515, GO:0005634, GO:0007018	XP_013844808.1	EC:3.6.1, EC:3.6.1.15	microtubule-based movement	chromosome, centromeric region;microtubule;tubulin complex	microtubule motor activity;ATP binding;microtubule binding
260	EG_transcript_3469	699	484952	2.58591e-152	MCAK-like kinesin	GO:0008152, GO:0003777, GO:0000166, GO:0008017, GO:0005871, GO:0005874, GO:0005524, GO:0007018	XP_808344.1	EC:3.6.1, EC:3.6.1.15	microtubule-based movement	microtubule;microtubule associated complex;tubulin complex	microtubule motor activity;ATP binding;microtubule binding
261	EG_transcript_4728	736	256144	3.95821e-69	predicted protein, partial [Micromonas pusilla CCMP1545]	GO:0008152, GO:0000166, GO:0003777, GO:0008017, GO:0005871, GO:0005874, GO:0005524, GO:0007018	XP_003061469.1, EEH54099.1	EC:3.6.1, EC:3.6.1.15	microtubule-based movement	microtubule;tubulin complex	microtubule motor activity;ATP binding;microtubule binding
262	EG_transcript_3338	826	336.65	1.15125e-89	kinesin-like protein KIF14	GO:0021693, GO:0045184, GO:0043161, GO:0051301, GO:0030705, GO:0016020, GO:0043066, GO:0032147, GO:0032467, GO:0034446, GO:0030165, GO:0032487, GO:0016887, GO:0008574, GO:0008017, GO:0043524, GO:0021772, GO:0021695, GO:0043523, GO:0005524, GO:0005886, GO:0003777, GO:0000166, GO:0001558, GO:0051233, GO:0031146, GO:0030496, GO:0031641, GO:0030155, GO:2000045, GO:0007080, GO:0030334, GO:0019901, GO:…	XP_003999407.2	EC:3.6.1, EC:3.6.1.3, EC:3.6.1.15, EC:3.6.4.4	microtubule-based movement;microtubule depolymerization;metabolic process;regulation of cell cycle process;cerebellar granular layer structural organization;cerebellar Purkinje cell layer structural organization;hippocampus development;olfactory bulb development;cell proliferation in forebrain;cerebral cortex development;regulation of myelination;negative regulation of neuron apoptotic process;po…	tubulin complex;kinesin complex;microtubule	ATP binding;microtubule binding;ATP-dependent microtubule motor activity, plus-end-directed
263	EG_transcript_4853	714	293123	1.41966e-77	kinesin	GO:0008152, GO:0003777, GO:0000166, GO:0008017, GO:0005871, GO:0005874, GO:0005524, GO:0007018	EPY22988.1	EC:3.6.1, EC:3.6.1.15	microtubule-based movement	microtubule;tubulin complex	microtubule motor activity;ATP binding;microtubule binding
264	EG_transcript_2738	752	295049	1.17592e-80	kinesin	GO:0008152, GO:0000166, GO:0003777, GO:0008017, GO:0005871, GO:0005874, GO:0005524, GO:0007018	EPY20386.1	EC:3.6.1, EC:3.6.1.15	microtubule-based movement	microtubule;tubulin complex	microtubule motor activity;ATP binding;microtubule binding
265	EG_transcript_2521	827	246128	1.43146e-62	KIF13B protein, partial	GO:0008152, GO:0000166, GO:0003777, GO:0008017, GO:0005871, GO:0005874, GO:0005524, GO:0007018	AAH05977.1	EC:3.6.1, EC:3.6.1.15	microtubule-based movement	microtubule;tubulin complex	microtubule motor activity;ATP binding;microtubule binding
266	EG_transcript_11173	344	377096	1.02256e-115	MCAK-like kinesin	GO:0008152, GO:0000166, GO:0003777, GO:0008017, GO:0005871, GO:0005874, GO:0005524, GO:0007018	ESL08137.1	EC:3.6.1, EC:3.6.1.15	microtubule-based movement	microtubule associated complex;microtubule;tubulin complex	microtubule motor activity;ATP binding;microtubule binding
267	EG_transcript_1959	953	251906	9.68493e-65	kinesin-like protein KIF28P	GO:0008152, GO:0000166, GO:0003777, GO:0008017, GO:0005871, GO:0005874, GO:0005524, GO:0007018	XP_009858510.1	EC:3.6.1, EC:3.6.1.3, EC:3.6.1.15	neuron-neuron synaptic transmission;neuromuscular synaptic transmission;anterograde axonal transport;mitochondrion transport along microtubule	mitochondrion;microtubule;microtubule associated complex;cytoplasmic vesicle membrane;tubulin complex	microtubule motor activity;ATP binding;microtubule binding;ATPase activity
268	EG_transcript_243	1598	167933	2.0823e-36	kinesin-7	GO:0008152, GO:0000166, GO:0003777, GO:0008017, GO:0005871, GO:0005874, GO:0005524, GO:0007018	XP_002675060.1	EC:3.6.1, EC:3.6.1.15	microtubule-based movement	microtubule;tubulin complex	microtubule motor activity;ATP binding;microtubule binding
269	EG_transcript_6648	623	278.1	9.08604e-75	kinesin like protein	GO:0008152, GO:0000166, GO:0003777, GO:0008017, GO:0005871, GO:0005874, GO:0005524, GO:0007018	XP_002499955.1, ACO61213.1	EC:3.6.1, EC:3.6.1.15	microtubule-based movement	microtubule;tubulin complex	microtubule motor activity;ATP binding;microtubule binding
270	EG_transcript_6850	626	247669	1.95689e-64	kinesin	GO:0008152, GO:0000166, GO:0003777, GO:0008017, GO:0005871, GO:0005874, GO:0005524, GO:0007018	XP_822050.1	EC:3.6.1, EC:3.6.1.15	microtubule-based movement	microtubule;tubulin complex	microtubule motor activity;ATP binding;microtubule binding
271	EG_transcript_4830	610	327405	3.1716e-93	kinesin	GO:0008152, GO:0000166, GO:0003777, GO:0008017, GO:0005871, GO:0005874, GO:0005524, GO:0003774, GO:0005875, GO:0007018	AAZ10864.1, XP_844423.1	EC:3.6.1, EC:3.6.1.15	microtubule-based movement	kinesin complex;microtubule;tubulin complex	microtubule motor activity;ATP binding;microtubule binding
272	EG_transcript_1896	839	286574	8.75834e-76	MCAK-like kinesin	GO:0008152, GO:0003777, GO:0000166, GO:0008017, GO:0005871, GO:0005874, GO:0005524, GO:0007018	ESL06227.1	EC:3.6.1, EC:3.6.1.15	microtubule-based movement	microtubule;tubulin complex	microtubule motor activity;ATP binding;microtubule binding
273	EG_transcript_91	2062	250366	7.15761e-59	centromere protein E, CENP-E protein	GO:0008152, GO:0000166, GO:0003777, GO:0008017, GO:0005871, GO:0005874, GO:0005524, GO:0007018	XP_005538301.1	EC:3.6.1, EC:3.6.1.15	microtubule-based movement	microtubule;tubulin complex	microtubule motor activity;ATP binding;microtubule binding
274	EG_transcript_6873	522	264618	1.15802e-68	kinesin motor domain	GO:0008152, GO:0000166, GO:0003777, GO:0008017, GO:0005871, GO:0005874, GO:0005524, GO:0007018	XP_003058127.1	EC:3.6.1, EC:3.6.1.15	microtubule-based movement	nucleus;microtubule;tubulin complex	microtubule motor activity;ATP binding;microtubule binding;sequence-specific DNA binding
275	EG_transcript_7892	578	176407	1.11648e-37	kinesin KIF14	GO:0008152, GO:0003777, GO:0000166, GO:0030705, GO:0008017, GO:0005871, GO:0005874, GO:0005524, GO:0007018, GO:0016887	XP_002938797.1	EC:3.6.1, EC:3.6.1.15	microtubule-based movement;brain development;regulation of cellular process	microtubule;tubulin complex	microtubule motor activity;ATP binding;microtubule binding
276	EG_transcript_11177	489	176407	2.65049e-38	kinesin KIF14	GO:0008152, GO:0003777, GO:0005871, GO:0007018	XP_002127045.1	EC:3.6.1, EC:3.6.1.15	microtubule-based movement;brain development;regulation of cellular process;establishment of localization	microtubule;tubulin complex	microtubule motor activity;ATP binding;microtubule binding
277	EG_transcript_10308	455	255373	1.4378e-72	intraflagellar transport protein 46 homolog	GO:0005856, GO:0048793, GO:0005737, GO:0048264, GO:0042073, GO:0005813, GO:0060041, GO:0036064, GO:0042384, GO:0005929, GO:0030992, GO:0042995	XP_003199413.2		centrosome;intraciliary transport particle B;ciliary basal body
278	EG_transcript_6387	578	239.58	7.67299e-64	Intraflagellar transport protein 46 homolog	GO:0005856, GO:0048793, GO:0048264, GO:0005737, GO:0005813, GO:0042073, GO:0036064, GO:0060041, GO:0042384, GO:0005929, GO:0030992, GO:0042995	A7MBP4.2		intraciliary transport;cilium assembly;determination of ventral identity;pronephros development;retina development in camera-type eye	centrosome;intraciliary transport particle B;ciliary basal body
279	EG_transcript_2149	857	796193	0.0	flagellar associated protein	GO:0031514	EDP09093.1, XP_001693839.1
280	EG_transcript_16806	300	512174	29.9628	calcineurin B-like protein 1	GO:0005509	XP_006362481.1				calcium ion binding
281	EG_transcript_441	1403	943725	0.0	intraflagellar transport protein 140 homolog	GO:0036064, GO:0042384, GO:0030991, GO:0035721, GO:0005930	AAI55382.1, NP_001116497.1		anatomical structure morphogenesis;cellular protein localization;cilium organization;system development;cellular developmental process	organelle part;intracellular part;primary cilium	protein binding
282	EG_transcript_1704	893	111309	2.84851e-16	outer membrane adhesin like protein	GO:0016020, GO:0005509, GO:0007156	EIK45847.1		protein ubiquitination	membrane	ubiquitin-protein transferase activity;calcium ion binding
283	EG_transcript_1988	932	112079	6.7925e-18	paraflagellar rod protein	GO:0005516, GO:0031514	ESL11375.1			motile cilium	calmodulin binding
284	EG_transcript_17040	256	229.95	1.00747e-65	axonemal dynein light intermediate polypeptide 1	GO:0005737, GO:0030175, GO:0005930, GO:0045504	XP_012401369.1			cell part
285	EG_transcript_21970	273	215312	1.07648e-59	axonemal dynein light intermediate polypeptide 1	GO:0005737, GO:0030175, GO:0045504, GO:0005930	NP_001178228.2			cell part
286	EG_transcript_25275	241	276174	5.08628e-84	33 kDa inner dynein arm light chain, axonemal	GO:0008152, GO:0030286, GO:0003774	NP_999680.1	EC:3.6.1, EC:3.6.1.15		metabolic process;inner dynein arm assembly;cilium movement involved in cell motility	motile cilium;inner dynein arm
287	EG_transcript_27203	240	194512	4.05691e-52	axonemal dynein light intermediate polypeptide 1	GO:0005737, GO:0030175, GO:0005930, GO:0045504	XP_004001600.2			intracellular part
288	EG_transcript_1851	886	383645	3.59143e-108	serine/threonine protein phosphatase	GO:0005737, GO:0006470, GO:0005509, GO:0005634, GO:0016787, GO:0004721	EPR63297.1	EC:3.1.3.16, EC:3.1, EC:3.1.3.41	protein dephosphorylation	nucleus;cytoplasm	phosphoprotein phosphatase activity;calcium ion binding
289	EG_transcript_3990	784	443736	7.86037e-136	stage v sporulation protein k	GO:0000166, GO:0005524	KOO28878.1				ATP binding
290	EG_transcript_18131	357	643142	0.0127711	dynactin 1	GO:0005869, GO:0045502, GO:0010970	KIR49983.1		establishment of localization by movement along microtubule	dynactin complex;dynein complex	dynein binding
291	EG_transcript_21853	266	257299	5.2853e-77	tubulin folding cofactor B	GO:0009790, GO:0051301, GO:0005829, GO:0009524, GO:0003674, GO:0005634	EDO97940.1, XP_001700611.1			intracellular part	protein binding
292	EG_transcript_7	4605	4591.95	0.0	dynein heavy chain	GO:0008152, GO:0003777, GO:0000166, GO:0030286, GO:0005524, GO:0007018, GO:0016887	XP_818949.1	EC:3.6.1, EC:3.6.1.15	microtubule-based movement	dynein complex;microtubule	microtubule motor activity
293	EG_transcript_10	4270	3513.01	0.0	dynein heavy chain	GO:0007018	AAQ15985.1, XP_951699.1	EC:3.6.1, EC:3.6.1.15	microtubule-based movement	dynein complex;microtubule	microtubule motor activity;binding
294	EG_transcript_11	4073	4029.56	0.0	dynein heavy chain	GO:0008152, GO:0003777, GO:0005858, GO:0030286, GO:0003341, GO:0016887, GO:0007018	ESL05753.1	EC:3.6.1, EC:3.6.1.3, EC:3.6.1.15	cilium movement	axonemal dynein complex;microtubule	microtubule motor activity;ATP binding;ATPase activity
295	EG_transcript_12	4055	3591.2	0.0	dynein heavy chain	GO:0008152, GO:0003777, GO:0000166, GO:0005858, GO:0001539, GO:0030286, GO:0005524, GO:0007018, GO:0016887	ESL05658.1	EC:3.6.1, EC:3.6.1.3, EC:3.6.1.15	cilium or flagellum-dependent cell motility;microtubule-based movement	axonemal dynein complex;microtubule	microtubule motor activity;ATPase activity
296	EG_transcript_14	4095	3985.65	0.0	dynein heavy chain	GO:0003777, GO:0030286, GO:0007018	EAN79778.1, XP_828890.1	EC:3.6.1, EC:3.6.1.3, EC:3.6.1.15	cilium movement	axonemal dynein complex;microtubule	microtubule motor activity;ATPase activity
297	EG_transcript_15	4045	1394.02	0.0	dynein heavy chain 1, axonemal	GO:0030317, GO:0003777, GO:0005858, GO:0030286, GO:0016887, GO:0036156, GO:0008152, GO:0036159, GO:0036126, GO:0060294, GO:0003351, GO:0003341, GO:0005524, GO:0007018	XP_010716724.1	EC:3.6.1, EC:3.6.1.15	microtubule-based movement	dynein complex;microtubule	microtubule motor activity
298	EG_transcript_16	4041	3266.48	0.0	dynein heavy chain	GO:0008152, GO:0003777, GO:0030286, GO:0007018	ESS66763.1	EC:3.6.1, EC:3.6.1.3, EC:3.6.1.15	cilium movement	axonemal dynein complex;microtubule	microtubule motor activity;ATPase activity
299	EG_transcript_17	3980	1955.64	0.0	dynein heavy chain	GO:0008152, GO:0003777, GO:0000166, GO:0005858, GO:0001539, GO:0030286, GO:0005524, GO:0007018, GO:0016887	ESL05658.1	EC:3.6.1, EC:3.6.1.3, EC:3.6.1.15	cilium or flagellum-dependent cell motility;microtubule-based movement	axonemal dynein complex;microtubule	microtubule motor activity;ATPase activity
300	EG_transcript_21	3681	3404.76	0.0	dynein heavy chain	GO:0003777, GO:0030286, GO:0007018	EAN79295.1, XP_828407.1	EC:3.6.1, EC:3.6.1.3, EC:3.6.1.15	microtubule-based movement	dynein complex;microtubule	microtubule motor activity;ATP binding;ATPase activity
301	EG_transcript_52	2657	2622.42	0.0	dynein heavy chain	GO:0008152, GO:0003777, GO:0000166, GO:0030286, GO:0005524, GO:0016887, GO:0007018	EPY39575.1	EC:3.6.1, EC:3.6.1.3, EC:3.6.1.15	microtubule-based movement	dynein complex;microtubule	microtubule motor activity;ATP binding;ATPase activity
302	EG_transcript_77	2381	685256	0.0	dynein heavy chain	GO:0008152, GO:0003777, GO:0005858, GO:0001539, GO:0030286, GO:0007018, GO:0016887	XP_819040.1	EC:3.6.1, EC:3.6.1.3, EC:3.6.1.15	cilium or flagellum-dependent cell motility;microtubule-based movement	axonemal dynein complex;microtubule	microtubule motor activity;ATPase activity
303	EG_transcript_106	2065	1727.99	0.0	dynein heavy chain 5, axonemal	GO:0008152, GO:0000166, GO:0003777, GO:0030286, GO:0005524, GO:0016887, GO:0007018	XP_012820905.1	EC:3.6.1, EC:3.6.1.15	cilium movement;determination of left/right symmetry;heart development;lateral ventricle development;cilium assembly	axonemal dynein complex;microtubule	microtubule motor activity
304	EG_transcript_526	1364	1526.53	0.0	dynein heavy chain	GO:0008152, GO:0003777, GO:0000166, GO:0030286, GO:0005524, GO:0007018, GO:0016887	ESS66193.1	EC:3.6.1, EC:3.6.1.15	microtubule-based movement	microtubule;motile primary cilium;inner dynein arm	nucleotide binding;microtubule motor activity
305	EG_transcript_1458	1004	1062.37	0.0	dynein heavy chain 7, axonemal	GO:0000166, GO:0003777, GO:0005858, GO:0005509, GO:0030286, GO:0005929, GO:0016887, GO:0036156, GO:0008152, GO:0036159, GO:0003341, GO:0005524, GO:0007018	XP_004033032.1	EC:3.6.1, EC:3.6.1.15	microtubule-based movement	cilium;dynein complex;microtubule	microtubule motor activity;binding
306	EG_transcript_3148	777	407142	4.76334e-113	cytoplasmic dynein 1 heavy chain 1	GO:0008152, GO:0003777, GO:0000166, GO:0030286, GO:0005524, GO:0007018, GO:0016887	XP_006001580.1	EC:3.6.1, EC:3.6.1.15	microtubule cytoskeleton organization;mitotic cell cycle;microtubule-based movement;cell cycle process;cellular protein metabolic process;establishment of localization in cell;single-organism localization	dynein complex;microtubule	microtubule motor activity;protein binding;organic cyclic compound binding;heterocyclic compound binding
307	EG_transcript_21940	229	120168	1.15785e-21	Dynein beta chain, ciliary	GO:0008152, GO:0000166, GO:0003777, GO:0030286, GO:0005524, GO:0007018, GO:0016887	EUB62960.1	EC:3.6.1, EC:3.6.1.15	microtubule-based movement	dynein complex;microtubule	microtubule motor activity
308	EG_transcript_26892	158	149443	1.26352e-32	dynein heavy chain 2	GO:0008152, GO:0003777, GO:0000166, GO:0005858, GO:0030286, GO:0003341, GO:0005524, GO:0007018, GO:0016887	XP_001694660.1	EC:3.6.1, EC:3.6.1.15	cilium movement	microtubule;cilium;dynein complex	microtubule motor activity
309	EG_transcript_3520	826	445277	1.55608e-125	dynein heavy chain 5, axonemal	GO:0008152, GO:0003777, GO:0000166, GO:0030286, GO:0005524, GO:0007018, GO:0016887	KNC49484.1, XP_013757903.1	EC:3.6.1, EC:3.6.1.15	microtubule-based movement	microtubule	microtubule motor activity
310	EG_transcript_515	1420	1140.95	0.0	Cytoplasmic dynein 2 heavy chain 1	GO:0008152, GO:0003777, GO:0000166, GO:0030286, GO:0005524, GO:0007018, GO:0016887	KFP18444.1	EC:3.6.1, EC:3.6.1.15	microtubule-based movement;cell projection organization;animal organ development;cellular developmental process	dynein complex;cell projection;microtubule	microtubule motor activity
311	EG_transcript_23892	180	103219	1.02099e-16	poly(ADP-ribose) glycohydrolase	GO:0004649, GO:0016787, GO:0005975	XP_004364152.1	EC:3.2.1.143	carbohydrate metabolic process		poly(ADP-ribose) glycohydrolase activity
312	EG_transcript_11392	408	214.5	3.8E-60	Intraflagellar transport protein 57	GO:0005813, GO:0042073, GO:0042384, GO:0005929, GO:0005794, GO:0030992	XP_001698648.1.		cellular protein modification process		ion binding;kinase activity
313	EG_transcript_12829	388	244	3e-72	Intraflagellar transport protein 57 homolog	GO:0043226, GO:0044464	XP_013389445.1			organelle;cell part
314	EG_transcript_10807	418	213386	2.98723e-56	flagellar associated protein	GO:0031514	KOO24887.1
315	EG_transcript_195	1722	1518.83	0.0	intraflagellar transport protein 172	GO:0036064, GO:0042384, GO:0030992, GO:0031514, GO:0005930	EEY54609.1, XP_002895846.1			intracellular part;ciliary part	protein binding
316	EG_transcript_220	1670	1505.35	0.0	intraflagellar transport protein 172 homolog	GO:0007507, GO:0001841, GO:0001843, GO:0097225, GO:0045880, GO:0097228, GO:0001947, GO:0016485, GO:0070986, GO:0005929, GO:0060021, GO:0021915, GO:0007224, GO:0007368, GO:0007420, GO:0060348, GO:0007219, GO:0097598, GO:0050680, GO:0031122, GO:0060271, GO:0030992, GO:1903561, GO:0060173, GO:0008589, GO:0009953, GO:0008544, GO:0061525, GO:0021522	XP_010706312.1		pattern specification process;neural tube development;animal organ development;embryonic morphogenesis;anatomical structure formation involved in morphogenesis;regulation of cellular process;cilium morphogenesis;epithelial tube morphogenesis;single-organism organelle organization	motile cilium;intracellular part;ciliary part;sperm part	protein binding
317	EG_transcript_462	1323	106686	6.79906e-15	Multiple C2 and transmembrane domain-containing protein 1	GO:0016020, GO:0016021	EMS62772.1				protein binding
318	EG_transcript_5395	575	128	1e-27	extended synaptotagmin-1	GO:0005515	XP_006850074.1, ERN11655.1				protein binding
319	EG_transcript_5922	552	110538	7.1222e-18	Multiple C2 and transmembrane domain-containing protein 1	GO:0016020, GO:0016021	XP_010113221.1, EXC74799.1		multicellular organismal development;anatomical structure development
320	EG_transcript_2120	840	121	1e-24	multiple C2 and transmembrane domain-containing 2-like	GO:0005515	XP_010241420.1				protein binding
321	EG_transcript_3247	720	106686	3.38208e-15	C2 calcium/lipid-binding plant phosphoribosyltransferase family protein	GO:0008150, GO:0009507, GO:0016021, GO:0009506, GO:0005634	NP_173675.1, AEE30260.1, AAF18518.1				protein binding
322	EG_transcript_4163	713	136	1e-29	multiple C2 and transmembrane domain-containing 2-like	GO:0005515	XP_010535240.1				protein binding
323	EG_transcript_14804	413	137117	2.44583e-26	multiple C2 and transmembrane domain-containing protein 1-like	GO:0016020, GO:0016021	XP_004144665.1				protein binding
324	EG_transcript_12476	302	105145	2.13538e-17	probable G-protein coupled receptor 157	GO:0004888, GO:0007166, GO:0016020, GO:0016021, GO:0007186, GO:0030552, GO:0004930	XP_007246354.1		cell surface receptor signaling pathway;G-protein coupled receptor signaling pathway	integral component of membrane	G-protein coupled receptor activity
325	EG_transcript_13147	317	596918	0.010662	probable G-protein coupled receptor 157	GO:0004888, GO:0007166, GO:0016020, GO:0007186, GO:0016021, GO:0030552, GO:0004930	NP_001124512.1, AAI68132.1		cell surface receptor signaling pathway;G-protein coupled receptor signaling pathway	integral component of membrane	G-protein coupled receptor activity
326	EG_transcript_17657	296	635438	0.00603981	probable G-protein coupled receptor 157	GO:0004888, GO:0007166, GO:0016020, GO:0016021, GO:0007186, GO:0004930	DAA21305.1, XP_002694094.1, XP_580530.4		cell surface receptor signaling pathway	membrane	transmembrane signaling receptor activity
327	EG_transcript_24281	272	550694	3.12977	probable G-protein coupled receptor 157	GO:0004888, GO:0007166, GO:0016020, GO:0007186, GO:0016021, GO:0004930	XP_003765559.2		cell surface receptor signaling pathway	membrane	transmembrane signaling receptor activity
328	EG_transcript_2993	775	135191	3.72348e-24	integral membrane protein GPR155 isoform X1	GO:0055085, GO:0016020, GO:0016021, GO:0035556, GO:0005622	XP_972562.2		intracellular signal transduction;transmembrane transport	integral component of membrane
329	EG_transcript_2177	773	130568	1.28695e-22	integral membrane protein GPR155	GO:0070062, GO:0055085, GO:0016020, GO:0050890, GO:0016021, GO:0035556, GO:0005622	XP_003764037.1		intracellular signal transduction;transmembrane transport	integral component of membrane
330	EG_transcript_3559	771	141354	4.53907e-26	integral membrane protein GPR155 isoform X2	GO:0070062, GO:0055085, GO:0016020, GO:0016021, GO:0050890, GO:0035556, GO:0005622	XP_014588025.1		intracellular signal transduction;transmembrane transport	integral component of membrane
331	EG_transcript_4675	662	100	2e-18	integral membrane GPR155-like isoform X1	GO:0035556	XP_013387374.1		intracellular signal transduction
332	EG_transcript_4736	736	160999	1.39501e-32	integral membrane protein GPR155	GO:0055085, GO:0016020, GO:0016021, GO:0035556, GO:0005622	XP_008205207.1		intracellular signal transduction
333	EG_transcript_298	1499	687	0.0	leucine-rich repeat	GO:0005515	EPY34459.1				protein binding
334	EG_transcript_25605	244	116316	1.20866e-20	integral membrane protein GPR155	GO:0055085, GO:0016020, GO:0016021, GO:0035556, GO:0005622	XP_006003595.1		transmembrane transport	integral component of membrane
335	EG_transcript_5948	522	646994	0.0156484	mechanosensitive ion channel protein MscS	GO:0055085, GO:0016020, GO:0016021, GO:0035556, GO:0005622	WP_012594649.1		intracellular signal transduction
336	EG_transcript_5291	608	527582	5.20684	cold-shock protein	GO:0003677, GO:0005737, GO:0006351, GO:0006355, GO:0003676	WP_038602247.1		regulation of transcription, DNA-templated		DNA binding
337	EG_transcript_35701	156	847297	7.74644e-12	glycine-rich protein 2	GO:0003677, GO:0008270, GO:0046872, GO:0006355, GO:0003676	XP_015625225.1	EC:3.4.25	regulation of transcription, DNA-templated;proteolysis involved in cellular protein catabolic process	nucleus;cytoplasm;proteasome core complex;integral component of membrane	DNA binding;threonine-type endopeptidase activity;serine-type peptidase activity;zinc ion binding
338	EG_transcript_28800	190	789518	1.22536e-09	glycine-rich protein 2	GO:0003677, GO:0008270, GO:0046872, GO:0006355, GO:0003676	XP_006851918.1		regulation of transcription, DNA-templated		DNA binding;zinc ion binding
339	EG_transcript_9828	503	210305	2.18064e-54	Serine/threonine-protein kinase Nek7	GO:0000166, GO:0004672, GO:0005524, GO:0006468	XP_001897821.1		protein phosphorylation		protein kinase activity;ATP binding
340	EG_transcript_1698	916	720182	0.000307169	tubulin binding protein	GO:0005938, GO:0032065, GO:0005543	XP_003192384.1, ADV20597.1		cellular protein modification process		ion binding;kinase activity
341	EG_transcript_3402	747	197593	1.72387e-48	DNA mismatch repair protein MutT	GO:0008152, GO:0016787	WP_044429115.1		nucleobase-containing compound metabolic process		ATP binding;hydrolase activity;nucleobase-containing compound kinase activity
342	EG_transcript_5140	525	320472	4.75847e-96	ATP-NAD kinase	GO:0008152, GO:0006741, GO:0019674, GO:0016310, GO:0016301, GO:0003951	XP_005643629.1, EIE19085.1	EC:2.7.1.23	NADP biosynthetic process;nicotinamide metabolic process;NAD metabolic process;nicotinate nucleotide metabolic process		NAD+ kinase activity;calcium ion binding
343	EG_transcript_7007	569	932041	1.24278e-11	WD40 repeat-like protein	GO:0008270, GO:0016567, GO:0004842	EIE24945.1, XP_005649489.1				protein binding
344	EG_transcript_11313	405	150599	1.68517e-31	flagellar adenylate kinase	GO:0046939, GO:0006207, GO:0009041, GO:0006221, GO:0016310, GO:0016740, GO:0016301, GO:0006139, GO:0019205, GO:0031514, GO:0005524, GO:0004127	XP_001702290.1, EDO95880.1		ribonucleoside metabolic process;nucleoside triphosphate biosynthetic process;nucleotide biosynthetic process;ribonucleotide metabolic process;phosphorylation;pyrimidine-containing compound biosynthetic process	cell part	ATP binding;phosphotransferase activity, phosphate group as acceptor;nucleobase-containing compound kinase activity
345	EG_transcript_16918	348	134.42	1.74545e-26	nucleotide pyrophosphatase	GO:0008152, GO:0003824	WP_048643990.1		metabolic process		catalytic activity
346	EG_transcript_25524	246	146747	3.03268e-34	UMP-CMP kinase 3-like	GO:0000166, GO:0006207, GO:0005737, GO:0016310, GO:0016740, GO:0016301, GO:0019205, GO:0046939, GO:0009041, GO:0006221, GO:0006139, GO:0004127, GO:0005634, GO:0005524	XP_013737452.1		nucleobase-containing compound metabolic process		ATP binding;nucleobase-containing compound kinase activity
347	EG_transcript_2869	745	77411	1.52297e-06	Potassium channel subfamily K member 18	GO:0071805, GO:0016020, GO:0016021, GO:0005267, GO:0006810, GO:0006811	CEF65603.1		potassium ion transmembrane transport	membrane	potassium channel activity
348	EG_transcript_2432	829	623882	0.104096	potassium channel subfamily K member 3	GO:0071805, GO:0005252, GO:0016020, GO:0016021, GO:0005267, GO:0006810, GO:0006811	XP_006625983.1		potassium ion transmembrane transport	membrane	potassium channel activity
349	EG_transcript_844	990	577658	3.38782	potassium channel subfamily K member 15	GO:0071805, GO:0016020, GO:0016021, GO:0005267, GO:0006810, GO:0006811	XP_003504617.1		potassium ion transmembrane transport	membrane	potassium channel activity
350	EG_transcript_2963	724	673958	0.00288063	two-pore potassium channel 3-like isoform X1	GO:0071805, GO:0016020, GO:0016021, GO:0005267, GO:0006810, GO:0006811	XP_012450248.1		potassium ion transmembrane transport	membrane	potassium channel activity
351	EG_transcript_4893	581	236498	1.54014e-59	cyclic nucleotide-binding protein	GO:0055085, GO:0071805, GO:0006813, GO:0016020, GO:0016021, GO:0034220, GO:0006810, GO:0006811, GO:0005249, GO:0005216	KNC50997.1, XP_013756466.1		potassium ion transmembrane transport	membrane	potassium channel activity
352	EG_transcript_9089	417	855001	1.10248e-09	two-pore potassium channel 3-like	GO:0071805, GO:0016020, GO:0016021, GO:0005267, GO:0006810, GO:0006811	XP_012449026.1		potassium ion transmembrane transport	membrane	potassium channel activity
353	EG_transcript_4629	327	180259	2.64282e-42	cyclic nucleotide-binding protein	GO:0055085, GO:0071805, GO:0006813, GO:0016020, GO:0016021, GO:0034220, GO:0006810, GO:0006811, GO:0005249, GO:0005216	KNC50997.1, XP_013756466.1		ion transport;transmembrane transport
354	EG_transcript_911	1163	627861	0.0	ion transporter	GO:0071805, GO:0055085, GO:0006813, GO:0016020, GO:0016021, GO:0008076, GO:0034220, GO:0006810, GO:0006811, GO:0005249, GO:0005216	XP_013759166.1, KNC47682.1		potassium ion transport;transmembrane transport	voltage-gated potassium channel complex	voltage-gated potassium channel activity
355	EG_transcript_274	1565	249595	1.84054e-62	protein kinase A regulatory subunit	GO:0016310, GO:0016301	ESL08661.1		cellular process;regulation of biological process
356	EG_transcript_1384	1086	230.72	5.39893e-57	protein kinase A regulatory subunit	GO:0052106, GO:0045859, GO:0044145, GO:0016310, GO:0016301, GO:0008603, GO:0035556, GO:0006468, GO:0005952	EAN79425.1, XP_828537.1		modulation of development of symbiont involved in interaction with host;regulation of cellular process;quorum sensing involved in interaction with host
357	EG_transcript_1751	1020	149058	2.08683e-29	cyclic nucleotide-binding protein	GO:0071805, GO:0055085, GO:0006813, GO:0016020, GO:0016021, GO:0034220, GO:0006810, GO:0006811, GO:0005216, GO:0005249	WP_006620023.1		single-organism transport
358	EG_transcript_1232	1153	372089	2.92392e-99	WDFY3 protein, partial	GO:0046872	AAI50247.1		positive regulation of macroautophagy;aggrephagy	nuclear envelope;autophagosome;inclusion body;PML body;extrinsic component of membrane;Atg12-Atg5-Atg16 complex	protein binding;1-phosphatidylinositol binding
359	EG_transcript_18313	199	893521	2.29608e-12	cyclic nucleotide-binding protein	GO:0055085, GO:0071805, GO:0006813, GO:0016020, GO:0016021, GO:0034220, GO:0006810, GO:0006811, GO:0005249, GO:0005216	WP_046281922.1		potassium ion transport;ion transmembrane transport	membrane	ion channel activity
360	EG_transcript_22888	284	974413	4.70404e-15	actin binding protein	GO:0051015	XP_001739430.1, EDR24190.1				actin filament binding
361	EG_transcript_5911	629	213772	1.08367e-52	protein kinase A regulatory subunit	GO:0052106, GO:0045859, GO:0044145, GO:0016310, GO:0016301, GO:0008603, GO:0035556, GO:0006468, GO:0005952	EAN79425.1, XP_828537.1		modulation of development of symbiont involved in interaction with host;quorum sensing involved in interaction with host
362	EG_transcript_14427	420	213386	1.95044e-54	protein kinase A regulatory subunit	GO:0016310, GO:0016301	AAO33766.1		modulation of development of symbiont involved in interaction with host;regulation of cellular process;quorum sensing involved in interaction with host
363	EG_transcript_6656	634	109	2e-21	cyclic nucleotide-binding protein	GO:0042493, GO:0030551	XP_815968.1
364	EG_transcript_1090	1194	623882	0.417882	E3 ubiquitin-protein ligase UBR4 isoform X1	GO:0005737, GO:0008270, GO:0005813, GO:0016020, GO:0005654, GO:0042787, GO:0004842	XP_014948362.1				protein binding;zinc ion binding
365	EG_transcript_7163	613	110923	1.43015e-16	E3 ubiquitin-protein ligase UBR4 isoform X8	GO:0008270	XP_011475190.1				protein binding;zinc ion binding
366	EG_transcript_1549	1021	383645	1.27165e-102	Auxin transport protein BIG	GO:0008270	XP_010099298.1, EXB77644.1		single-organism developmental process		binding
367	EG_transcript_2079	989	346665	1.37801e-90	auxin transport protein (BIG)	GO:0008270	KMZ72992.1		single-organism process
368	EG_transcript_3115	796	160999	2.26429e-34	protein kinase	GO:0000166, GO:0016310, GO:0016740, GO:0004672, GO:0016301, GO:0004674, GO:0005524, GO:0006468	EPY30039.1		protein phosphorylation		protein kinase activity;protein binding;ATP binding;metal ion binding
369	EG_transcript_21208	312	616178	0.0686436	E3 ubiquitin-protein ligase UBR4 isoform X8	GO:0008270	XP_011475190.1				zinc ion binding
370	EG_transcript_9943	461	150	1e-36	E3 ubiquitin-protein ligase UBR7	GO:0008270, GO:0046872	XP_013080212.1				protein binding;zinc ion binding
371	EG_transcript_4975	600	69707	0.000716785	protein kinase	GO:0000166, GO:0006355, GO:0016310, GO:0004672, GO:0016301, GO:0005524, GO:0006468	ACI16059.1
372	EG_transcript_6625	465	169474	6.42805e-38	protein kinase A regulatory subunit	GO:0052106, GO:0045859, GO:0044145, GO:0016310, GO:0016301, GO:0008603, GO:0035556, GO:0006468, GO:0005952	EAN79425.1, XP_828537.1		cellular process;regulation of biological process		nucleic acid binding
373	EG_transcript_11921	444	192.2	3.7498e-46	hypothetical protein NF27_GP00090	GO:0016567, GO:0004842	KIE04683.1
374	EG_transcript_7131	499	159458	4.21407e-34	UPF0187 protein, chloroplastic	GO:0016020, GO:0016021	KFM28033.1, XP_011401045.1			nuclear envelope;microtubule organizing center	ion binding
375	EG_transcript_2106	666	157532	9.24614e-33	UPF0187 protein, chloroplastic	GO:0016020, GO:0016021	KFM28033.1, XP_011401045.1
376	EG_transcript_13646	338	153.68	2.54524e-33	UPF0187 protein, chloroplastic	GO:0016020, GO:0016021	KFM28033.1, XP_011401045.1
377	EG_transcript_337	1561	240736	2.6332e-56	1-phosphatidylinositol-3-phosphate 5-kinase	GO:0016307, GO:0046872, GO:0046488, GO:0046854, GO:0016310, GO:0016301, GO:0005524	XP_007736892.1, EXJ79104.1	EC:2.7.1	lipid metabolic process		ion binding;kinase activity
378	EG_transcript_977	1127	258.07	1.10021e-61	1-phosphatidylinositol 3-phosphate 5-kinase	GO:0016307, GO:0046872, GO:0046488, GO:0046854, GO:0016310, GO:0016301, GO:0005524	KKA01527.1	EC:2.7.1	lipid metabolic process		kinase activity
379	EG_transcript_13373	392	159458	5.80239e-35	3-phosphoinositide-dependent protein kinase	GO:0016310, GO:0004672, GO:0016301, GO:0018105, GO:0004674, GO:0035556, GO:0005524, GO:0005622, GO:0006468	XP_002315349.1		cellular protein modification process		ion binding;kinase activity
380	EG_transcript_787	1081	278	6e-76	AAEL014742-PA, partial	GO:0003674	XP_001649474.1				molecular_function
381	EG_transcript_251	1674	736102	0.0	ABC transporter	GO:0008152, GO:0000166, GO:0016020, GO:0016021, GO:0006810, GO:0005524, GO:0016887, GO:0005215	XP_817325.1	EC:3.6.1, EC:3.6.1.3, EC:3.6.1.15	transport	cellular_component	ATPase activity;ion binding
382	EG_transcript_13641	374	251906	3.24618e-67	ABC transporter B family protein	GO:0008152, GO:0042626, GO:0000166, GO:0055085, GO:0016020, GO:0016021, GO:0006810, GO:0005524, GO:0016887	XP_004993147.1, EGD74247.1	EC:3.6.1, EC:3.6.1.3, EC:3.6.1.15		cellular_component	ATPase activity;transmembrane transporter activity;ion binding
383	EG_transcript_2104	949	260766	6.89928e-67	ABC transporter permease	GO:0008152, GO:0042626, GO:0000166, GO:0055085, GO:0016020, GO:0016021, GO:0006810, GO:0005524, GO:0016887	WP_046711243.1	EC:3.6.1, EC:3.6.1.3, EC:3.6.1.15		cellular_component	ATPase activity;transmembrane transporter activity;ion binding
384	EG_transcript_33191	196	182185	1.07323e-44	ABC1 protein	GO:0016020, GO:0016021	KOO52893.1			cellular_component	kinase activity
385	EG_transcript_1008	941	720182	0.000310091	glycerophosphoryl diester phosphodiesterase	GO:0006629, GO:0008081	EJP66651.1, XP_008597910.1				molecular_function
386	EG_transcript_18536	343	211075	1.07825e-55	ATP synthase mitochondrial F1 complex assembly factor 2	GO:0043461	EPY39011.1		protein complex assembly
387	EG_transcript_1000	1005	114005	1.84218e-17	adenylate/guanylate cyclase	GO:0016849, GO:0016829, GO:0035556, GO:0005622, GO:0009190	WP_014802046.1		small molecule metabolic process;signal transduction;cellular nitrogen compound metabolic process;biosynthetic process		lyase activity
388	EG_transcript_725	1171	789518	3.48798e-07	Adenylate cyclase type 1	GO:0000166, GO:0016849, GO:0016020, GO:0016829, GO:0016021, GO:0035556, GO:0005622, GO:0009190	ELK13049.1		small molecule metabolic process;signal transduction;cellular nitrogen compound metabolic process;biosynthetic process	cell	lyase activity
389	EG_transcript_580	1201	804925	2.81033e-07	Adenylate cyclase	GO:0006171, GO:0016849, GO:0016829, GO:0000160, GO:0035556, GO:0009190, GO:0005622, GO:0004016	ESS13906.1		small molecule metabolic process;signal transduction;cellular nitrogen compound metabolic process;biosynthetic process	cell	lyase activity
390	EG_transcript_1293	964	758702	8.70106e-06	Adenylate cyclase	GO:0006171, GO:0016849, GO:0016020, GO:0016021, GO:0016829, GO:0035556, GO:0009190, GO:0004016, GO:0005622	AJR18201.1		small molecule metabolic process;signal transduction;cellular nitrogen compound metabolic process;biosynthetic process		lyase activity
391	EG_transcript_1009	1076	785666	3.65012e-06	adenylate cyclase	GO:0006171, GO:0000166, GO:0016849, GO:0016020, GO:0016021, GO:0016829, GO:0035556, GO:0004016, GO:0005622, GO:0005886, GO:0009190	NP_001191588.1, AAW30400.1		small molecule metabolic process;signal transduction;cellular nitrogen compound metabolic process;biosynthetic process	cellular_component	lyase activity
392	EG_transcript_23155	271	623882	0.00747331	adenylate cyclase	GO:0016849, GO:0016020, GO:0016829, GO:0016021, GO:0035556, GO:0005622, GO:0009190	WP_008839128.1		small molecule metabolic process;signal transduction;cellular nitrogen compound metabolic process;biosynthetic process	cell	lyase activity
393	EG_transcript_6240	644	176	2e-43	adenylate cyclase	GO:0044281, GO:0007165, GO:0016829, GO:0034641, GO:0009058	WP_058467954.1		small molecule metabolic process;signal transduction;cellular nitrogen compound metabolic process;biosynthetic process		lyase activity
394	EG_transcript_6481	642	189	1e-47	adenylate cyclase	GO:0044281, GO:0007165, GO:0016829, GO:0034641, GO:0009058	WP_058466096.1		small molecule metabolic process;signal transduction;cellular nitrogen compound metabolic process;biosynthetic process		lyase activity
395	EG_transcript_723	1252	804925	1.21574e-07	Adenylate cyclase type 1	GO:0000166, GO:0016849, GO:0016020, GO:0016829, GO:0016021, GO:0035556, GO:0005622, GO:0009190	ELK13049.1		cellular protein modification process		ion binding;kinase activity
396	EG_transcript_5986	543	828037	5.50617e-09	Adenylate cyclase type 1	GO:0000166, GO:0016849, GO:0016020, GO:0016829, GO:0016021, GO:0035556, GO:0005622, GO:0009190	ELK13049.1		small molecule metabolic process;signal transduction;cellular nitrogen compound metabolic process;biosynthetic process		lyase activity
397	EG_transcript_747	1046	889669	1.67326e-10	Adenylate cyclase type 1	GO:0000166, GO:0016849, GO:0016020, GO:0016829, GO:0016021, GO:0035556, GO:0005622, GO:0009190	ELK13049.1		small molecule metabolic process;signal transduction;cellular nitrogen compound metabolic process;biosynthetic process		lyase activity
398	EG_transcript_3376	835	79337	1.49373e-07	Adenylate cyclase type 1	GO:0000166, GO:0016849, GO:0016020, GO:0016829, GO:0016021, GO:0035556, GO:0005622, GO:0009190	ELK13049.2		small molecule metabolic process;signal transduction;cellular nitrogen compound metabolic process;biosynthetic process		lyase activity
399	EG_transcript_2162	962	862705	1.29989e-08	Adenylate cyclase type 1	GO:0006171, GO:0000166, GO:0016849, GO:0016020, GO:0016021, GO:0016829, GO:0035556, GO:0005886, GO:0005622, GO:0004016, GO:0009190	KFO33046.1		small molecule metabolic process;signal transduction;cellular nitrogen compound metabolic process;biosynthetic process	cell	lyase activity
400	EG_transcript_15604	240	777962	1.41706e-08	Adenylate cyclase type 1	GO:0000166, GO:0016849, GO:0016020, GO:0016829, GO:0016021, GO:0035556, GO:0005622, GO:0009190	ELK13049.1		small molecule metabolic process;signal transduction;cellular nitrogen compound metabolic process;biosynthetic process		lyase activity
401	EG_transcript_18217	271	901225	1.78917e-11	Adenylate cyclase type 1	GO:0006171, GO:0000166, GO:0016849, GO:0016020, GO:0016021, GO:0016829, GO:0035556, GO:0005886, GO:0005622, GO:0004016, GO:0009190	KFO33046.1		small molecule metabolic process;signal transduction;cellular nitrogen compound metabolic process;biosynthetic process	cell	lyase activity
402	EG_transcript_29175	127	727886	8.49394e-08	Adenylate cyclase type 1	GO:0000166, GO:0016849, GO:0016020, GO:0016829, GO:0016021, GO:0035556, GO:0005622, GO:0009190	ELK13049.1		small molecule metabolic process;signal transduction;cellular nitrogen compound metabolic process;biosynthetic process		lyase activity
403	EG_transcript_16770	273	858853	1.21685e-11	Adenylate cyclase type 8	GO:0016849, GO:0016829, GO:0035556, GO:0009190, GO:0005622	EGV91484.1	EC:4.6.1.1	generation of precursor metabolites and energy;transmembrane transport;signal transduction;cell-cell signaling;cellular protein modification process;biosynthetic process;response to stress;immune system process;small molecule metabolic process;homeostatic process;cellular nitrogen compound metabolic process;neurological system process	plasma membrane	lyase activity
404	EG_transcript_7997	299	901225	1.89054e-11	adenylate cyclase type 8	GO:0006171, GO:0000166, GO:0007616, GO:0016849, GO:0016020, GO:0016829, GO:0016021, GO:0035556, GO:0005886, GO:0005622, GO:0004016, GO:0009190	XP_012397273.1	EC:4.6.1.1	generation of precursor metabolites and energy;transmembrane transport;signal transduction;cell-cell signaling;cellular protein modification process;biosynthetic process;response to stress;immune system process;small molecule metabolic process;homeostatic process;cellular nitrogen compound metabolic process;neurological system process	plasma membrane	lyase activity
405	EG_transcript_719	1162	878113	5.52464e-09	Adenylate cyclase type 8	GO:0006171, GO:0000166, GO:0016849, GO:0016020, GO:0016829, GO:0016021, GO:0035556, GO:0009190, GO:0005622, GO:0005886, GO:0004016	EPQ11792.1	EC:4.6.1.1	generation of precursor metabolites and energy;transmembrane transport;signal transduction;cell-cell signaling;cellular protein modification process;biosynthetic process;response to stress;immune system process;small molecule metabolic process;homeostatic process;cellular nitrogen compound metabolic process;neurological system process	plasma membrane	lyase activity
406	EG_transcript_16790	217	789518	1.45427e-09	Adenylate cyclase type 8	GO:0016849, GO:0016829, GO:0035556, GO:0009190, GO:0005622	EGV91484.1	EC:4.6.1.1	generation of precursor metabolites and energy;transmembrane transport;signal transduction;cell-cell signaling;cellular protein modification process;biosynthetic process;response to stress;immune system process;small molecule metabolic process;homeostatic process;cellular nitrogen compound metabolic process;neurological system process	plasma membrane	lyase activity
407	EG_transcript_6645	226	885817	7.83755e-13	Adenylate cyclase type 8	GO:0016849, GO:0016829, GO:0035556, GO:0009190, GO:0005622	EGV91484.1	EC:4.6.1.1	generation of precursor metabolites and energy;transmembrane transport;signal transduction;cell-cell signaling;cellular protein modification process;biosynthetic process;response to stress;immune system process;small molecule metabolic process;homeostatic process;cellular nitrogen compound metabolic process;neurological system process	plasma membrane	lyase activity
408	EG_transcript_32341	196	801073	4.89416e-10	Adenylate cyclase type 8	GO:0016849, GO:0016829, GO:0035556, GO:0009190, GO:0005622	EGV91484.1		small molecule metabolic process;signal transduction;cellular nitrogen compound metabolic process;biosynthetic process		lyase activity
409	EG_transcript_19180	336	897373	3.85006e-11	adenylate cyclase type 8	GO:0006171, GO:0000166, GO:0007616, GO:0016849, GO:0016020, GO:0016829, GO:0016021, GO:0035556, GO:0005886, GO:0005622, GO:0004016, GO:0009190	XP_012397273.1	EC:4.6.1.1	generation of precursor metabolites and energy;transmembrane transport;signal transduction;cell-cell signaling;cellular protein modification process;biosynthetic process;response to stress;immune system process;small molecule metabolic process;homeostatic process;cellular nitrogen compound metabolic process;neurological system process	plasma membrane	lyase activity
410	EG_transcript_24119	145	700922	5.45539e-07	Adenylate cyclase type 8	GO:0016849, GO:0016829, GO:0035556, GO:0009190, GO:0005622	EGV91484.1		small molecule metabolic process;signal transduction;cellular nitrogen compound metabolic process;biosynthetic process		lyase activity
411	EG_transcript_2396	874	241	9e-65	Ankyrin repeat	GO:0003674	CEF98137.1				molecular_function
412	EG_transcript_2485	703	269.24	1.43235e-69	Transient receptor potential cation channel subfamily V member 6	GO:0016020, GO:0016021	EQC27807.1, XP_008618737.1				molecular_function
413	EG_transcript_1952	889	103605	7.48251e-16	Atrial natriuretic peptide receptor 1, partial	GO:0006182, GO:0000166, GO:0016849, GO:0004383, GO:0016829, GO:0035556, GO:0009190, GO:0005622	KFQ84772.1		small molecule metabolic process;signal transduction;cellular nitrogen compound metabolic process;biosynthetic process	cell	lyase activity
414	EG_transcript_13153	301	554546	0.319306	BTB/POZ domain-containing protein KCTD3, partial	GO:0051260	EZA55756.1		protein complex assembly		molecular_function
415	EG_transcript_24845	267	358221	1.33512e-114	Bardet-Biedl syndrome 5 protein	GO:0034464	NP_001016238.1		embryo development;cell morphogenesis;cellular component assembly;anatomical structure formation involved in morphogenesis;transport;pigmentation;cell differentiation	protein complex;plasma membrane;microtubule organizing center;cytoplasm;cilium	ion binding;lipid binding;transcription factor binding
416	EG_transcript_13144	328	294278	3.19561e-88	CAMK/CAMK1 protein kinase	GO:0000166, GO:0016310, GO:0016740, GO:0004672, GO:0016301, GO:0004674, GO:0005524, GO:0006468	XP_008892455.1, ETN23267.1	EC:2.7.11, EC:2.7.11.17	signal transduction;cellular protein modification process;cellular amino acid metabolic process	cytoplasm	ion binding;kinase activity
417	EG_transcript_5037	602	285034	8.29543e-77	CAMK/CAMKL/BRSK protein kinase	GO:0000166, GO:0016310, GO:0004672, GO:0016301, GO:0005524, GO:0006468	XP_013762085.1, KNC52080.1	EC:2.7.11, EC:2.7.11.26	cytoskeleton organization;signal transduction;cell morphogenesis;cell-cell signaling;cellular protein modification process;cellular amino acid metabolic process;transport;cell cycle;response to stress;cell differentiation	protein complex;nucleoplasm;microtubule organizing center;cytoplasmic, membrane-bounded vesicle	ion binding;cytoskeletal protein binding;kinase activity;enzyme binding
418	EG_transcript_7851	438	146747	2.76581e-30	CAMKK/CAMKK-META protein kinase	GO:0000166, GO:0016310, GO:0016740, GO:0004672, GO:0016301, GO:0004674, GO:0005524, GO:0006468	XP_008619595.1, EQC26993.1		cellular protein modification process		ion binding;kinase activity
419	EG_transcript_13640	421	837795	0.0	photosystem II CP43 chlorophyll apoprotein (chloroplast) [Euglena gracilis var. bacillaris]	GO:0009507, GO:0046872, GO:0045156, GO:0018298, GO:0016020, GO:0019684, GO:0016021, GO:0015979, GO:0016168, GO:0009772, GO:0009535, GO:0009579, GO:0009523, GO:0009521, GO:0009767, GO:0009536	AKL82346.1		generation of precursor metabolites and energy;cellular protein modification process;photosynthesis	protein complex;plastid;thylakoid	ion binding
420	EG_transcript_35323	184	89.0	9e-17	Ca(2+)/calmodulin-responsive adenylate cyclase-like isoform X2	GO:0044281, GO:0005623, GO:0007165, GO:0016829, GO:0034641, GO:0009058	XP_014275830.1		small molecule metabolic process;signal transduction;cellular nitrogen compound metabolic process;biosynthetic process	cell	lyase activity
421	EG_transcript_7461	154	89.7	3e-17	Ca(2+)/calmodulin-responsive adenylate cyclase-like, partial	GO:0044281, GO:0007165, GO:0016829,GO:0034641, GO:0009058, GO:0005575	XP_013777431.1		small molecule metabolic process;signal transduction;cellular nitrogen compound metabolic process;biosynthetic process	cellular_component	lyase activity
422	EG_transcript_10088	471	199	3e-53	Ca2+-binding protein,putative	GO:0043167	CUG88213.1				ion binding
423	EG_transcript_17260	371	167	2e-42	Ca2+-binding protein,putative	GO:0043167	CUG88213.1				ion binding
424	EG_transcript_21244	200	851149	2.21013e-11	Calmodulin	GO:0005509	KPJ07544.1		small molecule metabolic process;signal transduction;cellular nitrogen compound metabolic process;biosynthetic process		lyase activity
425	EG_transcript_429	1502	287345	1.03865e-69	Cation channel family protein	GO:0055085, GO:0048016, GO:0006816, GO:0016020, GO:0005262, GO:0016021, GO:0005220, GO:0005783, GO:0070588, GO:0006810, GO:0006811, GO:0005216	EJY80876.1			cellular_component	transmembrane transporter activity
426	EG_transcript_91	2062	240736	1.10149e-55	Centromere-associated protein E	GO:0008152, GO:0000166, GO:0003777, GO:0008017, GO:0005871, GO:0005874, GO:0005524, GO:0007018	XP_010108522.1, EXC19622.1	EC:3.6.1, EC:3.6.1.15	microtubule-based movement	microtubule;tubulin complex	microtubule motor activity;ATP binding;microtubule binding
427	EG_transcript_27235	185	893521	1.34084e-14	cold-shock protein	GO:0003677, GO:0005737, GO:0006355, GO:0003676	WP_008687192.1		cellular nitrogen compound metabolic process;biosynthetic process	cytoplasm	DNA binding
428	EG_transcript_2632	799	649818	0.0	DNA ligase I	GO:0003677, GO:0006281, GO:0000166, GO:0006260, GO:0003910, GO:0051103, GO:0071897, GO:0006310, GO:0003909, GO:0016874, GO:0005524, GO:0006974	AJK31582.1	EC:6.5.1, EC:6.5.1.1	biosynthetic process;DNA metabolic process;response to stress		DNA binding;ion binding;ligase activity
429	EG_transcript_3090	634	962857	3.16609e-14	Cysteine-rich secretory protein family	GO:0005576	WP_015402673.1
430	EG_transcript_1394	1089	402519	2.0698e-115	DNA ligase 4	GO:0000012, GO:0000793, GO:0051402, GO:0051102, GO:0051103, GO:0001701, GO:0005925, GO:0032807, GO:0071897, GO:0010212, GO:0003909, GO:0010332, GO:0035019, GO:0033152, GO:0033151, GO:0070419, GO:0006297, GO:0033077, GO:0033153, GO:0006310, GO:0097680, GO:0043524, GO:0005524, GO:0006974, GO:0005886, GO:0003677, GO:0000166, GO:0003910, GO:0005737, GO:0007417, GO:0051276, GO:0002328, GO:0048146, GO:…	XP_008258393.1, XP_008258394.1, XP_008258395.1, XP_002713071.1	EC:6.5.1, EC:6.5.1.1	anatomical structure development;biosynthetic process;DNA metabolic process;immune system process;response to stress	organelle;intracellular	DNA binding;ion binding;ligase activity
431	EG_transcript_356	1417	611683	0.0	DNA polymerase alpha catalytic subunit	GO:0003677, GO:0005658, GO:0003887, GO:0000166, GO:0008408, GO:0016740, GO:0006270, GO:0016779, GO:0006260, GO:0006272, GO:0006273, GO:0001882, GO:0006303, GO:0003676	NP_001292393.1	EC:3.1, EC:2.7.7.7	biosynthetic process;DNA metabolic process	protein complex;intracellular	DNA binding;nucleotidyltransferase activity;nuclease activity
432	EG_transcript_2458	895	733021	0.0	DNA replication licensing factor MCM2	GO:0003677, GO:0006270, GO:0032508, GO:0000166, GO:0006260, GO:0003678, GO:0004386, GO:0042555, GO:0016787, GO:0005524, GO:0005634	EEF50150.1, XP_002512698.1	EC:3.6.1, EC:3.6.1.15	chromosome organization;anatomical structure development;biosynthetic process;DNA metabolic process	nucleus;protein complex;chromosome	DNA binding;ion binding;helicase activity
433	EG_transcript_12542	444	410609	1.22563e-125	DNA topoisomerase 3-beta-1	GO:0003677, GO:0000793, GO:0007059, GO:0003916, GO:0003917, GO:0006265, GO:0005654, GO:0044822, GO:0005634, GO:0016853	XP_005021234.1	EC:5.99.1, EC:5.99.1.2	chromosome organization;chromosome segregation;DNA metabolic process	nucleus;chromosome	DNA binding;isomerase activity
434	EG_transcript_1807	1012	486878	1.16729e-148	DNA topoisomerase 3-beta-1	GO:0003677, GO:0003916, GO:0003917, GO:0006265, GO:0016853	KMQ89198.1	EC:5.99.1, EC:5.99.1.2	chromosome organization;DNA metabolic process		DNA binding;isomerase activity
435	EG_transcript_18206	346	139428	1.87346e-27	DNA topoisomerase III	GO:0003677, GO:0003916, GO:0003917, GO:0006265, GO:0016853	CBZ28548.1, XP_003877019.1	EC:5.99.1, EC:5.99.1.2	chromosome organization;DNA metabolic process		DNA binding;isomerase activity
436	EG_transcript_30000	177	142895	1.14965e-30	DNA topoisomerase family protein	GO:0003677, GO:0048573, GO:0003916, GO:0003917, GO:0006265, GO:0016853	XP_002881210.1		chromosome organization;DNA metabolic process		DNA binding;isomerase activity
437	EG_transcript_25461	239	130954	5.67391e-27	DNA-dependent metalloprotease WSS1	GO:0008150, GO:0008270	XP_003564173.1
438	EG_transcript_15158	341	158688	2.33134e-36	DNAJ heat shock family protein	GO:0005737, GO:0006457	AAL09794.1, AAD25656.1, AAM91474.1, NP_179646.1, AEC07028.1, AAM63509.1		protein folding		unfolded protein binding
439	EG_transcript_18515	273	236498	2.51431e-66	DNAj-like protein	GO:0031072, GO:0046872, GO:0051082, GO:0006457	AIN98976.1, XP_010699683.1		protein folding		unfolded protein binding
440	EG_transcript_15921	306	230335	2.20124e-63	DNAj-like protein	GO:0031072, GO:0008270, GO:0046872, GO:0051082, GO:0003676, GO:0006457	XP_001565604.1		protein folding		unfolded protein binding
441	EG_transcript_13548	365	360918	1.33507e-113	chaperone DNAJ protein	GO:0031072, GO:0046872, GO:0051082, GO:0006457	KNH05623.1		protein folding		ion binding;unfolded protein binding
442	EG_transcript_19159	237	689366	1.0929e-06	derlin-1	GO:0016020, GO:0016021	KNC55609.1, XP_013761382.1
443	EG_transcript_17635	299	299286	1.63298e-91	Down syndrome critical region protein 3	GO:0005634	XP_003463982.2
444	EG_transcript_27141	243	57.8	2e-06	EF hand	GO:0006464, GO:0003674	XP_009309723.1		cellular protein modification process		molecular_function
445	EG_transcript_15378	403	111309	5.4567e-20	EF hand	GO:0008270, GO:0046872, GO:0005509	EPY27451.1		cellular protein modification process		ion binding
446	EG_transcript_15925	251	137502	2.80961e-29	EF hand	GO:0008270, GO:0046872, GO:0005509	EPY27451.2				ion binding
447	EG_transcript_11137	379	142895	4.48594e-30	EF hand	GO:0008270, GO:0046872, GO:0005509	gi|528233537|gb|EPY27451.1		cellular protein modification process		ion binding
448	EG_transcript_31026	126	916633	1.90943e-14	EF hand family protein	GO:0005509	XP_013762519.1, KNC50633.1
449	EG_transcript_614	1385	657522	0.0	EF-Hand 1, calcium-binding site	GO:0005509	EWM21919.1				ion binding
450	EG_transcript_28079	182	125946	1.23352e-27	EF-hand calcium-binding domain-containing protein 2-like protein	GO:0005509	KOO35471.1				ion binding
451	EG_transcript_27833	227	67781	1.65245e-05	EF-hand calcium-binding domain-containing protein 6-like	GO:0008150, GO:0005575, GO:0003674	XP_009296252.1				ion binding
452	EG_transcript_3951	768	259996	8.00693e-67	EF-hand domain-containing protein 1	GO:0005813, GO:0072686, GO:0005509, GO:0005929, GO:0021795	XP_005044480.1		cell motility
453	EG_transcript_3774	730	404	1e-126	EF-hand domain-containing protein 1-like	GO:0043167	XP_013383143.1		EG_transcript_3774		ion binding
454	EG_transcript_10175	390	604622	0.0277624	EF hand domain family, member B	GO:0005509	BAK62158.1
455	EG_transcript_2604	764	185	2e-46	EF-hand domain-containing family member C2	GO:0005509	XP_013758837.1
456	EG_transcript_2647	770	324324	3.35101e-91	DUF1126 domain containing protein	none	EJY83332.1				ion binding
457	EG_transcript_9985	512	283878	7.97484e-79	eukaryotic translation initiation factor 2A	GO:0003743, GO:0006413	EEY69915.1, XP_002998562.1				molecular_function
458	EG_transcript_1820	462	160999	5.02103e-35	F-box and WD repeat domain containing 7	GO:0016740, GO:0016874, GO:0016567, GO:0004842	KIZ01483.1, XP_013900502.1		catabolic process;protein complex assembly;cellular protein modification process;chromosome segregation;biosynthetic process;cell death;autophagy;signal transduction;anatomical structure formation involved in morphogenesis;DNA metabolic process;response to stress;cell cycle;mitochondrion organization;cell motility;protein targeting;chromosome organization;cell differentiation	Golgi apparatus;nucleolus;nucleoplasm;endoplasmic reticulum;protein complex;mitochondrion	nucleic acid binding transcription factor activity;protein binding, bridging;enzyme regulator activity;enzyme binding
459	EG_transcript_602	1360	176022	8.98224e-36	G-protein beta WD-40 repeats containing protein	GO:0003824, GO:0009116	EED22744.1, XP_002340131.1		biological_process		molecular_function
460	EG_transcript_40301	103	928189	6.55687e-15	G-rich sequence factor 1-like	GO:0000166, GO:0003676	XP_007547414.1				molecular_function
461	EG_transcript_6670	565	142.51	1.98123e-27	GTP pyrophosphokinase	GO:0008152, GO:0016310, GO:0015969, GO:0016597, GO:0016301	KHG64853.1		small molecule metabolic process;cellular nitrogen compound metabolic process		ion binding
462	EG_transcript_3025	814	154836	3.1372e-31	General vesicular transport factor p115	GO:0005737, GO:0016020, GO:0048280, GO:0008565, GO:0000139, GO:0048193, GO:0006886	KDR16567.1		membrane organization;vesicle-mediated transport	Golgi apparatus	molecular_function
463	EG_transcript_15977	330	916633	1.50511e-13	Golgi-associated plant pathogenesis-related protein 1	GO:0005576	CAX74107.1				molecular_function
464	EG_transcript_1455	1088	862705	2.067e-10	Guanylyl cyclase	GO:0000287, GO:0000166, GO:0046872, GO:0045332, GO:0016020, GO:0016021, GO:0015914, GO:0035556, GO:0009190, GO:0016849, GO:0004012, GO:0005524, GO:0005622	XP_002259390.1, CAQ40163.1		small molecule metabolic process;signal transduction;cellular nitrogen compound metabolic process;biosynthetic process		lyase activity
465	EG_transcript_23482	232	993673	3.83259e-17	H/ACA ribonucleoprotein complex subunit 2	GO:0030529, GO:0019013, GO:0042254	EPY32253.1			intracellular
466	EG_transcript_1241	985	773081	0.0	H+-transporting ATPase	GO:0000166, GO:0046872, GO:0016020, GO:0016021, GO:0016787, GO:0016887, GO:0015992, GO:1902600, GO:0008553, GO:0006810, GO:0006811, GO:0005524, GO:0006754	EKU20734.1, XP_005855628.1	EC:3.6.1, EC:3.6.1.3, EC:3.6.1.15	small molecule metabolic process;cellular nitrogen compound metabolic process;biosynthetic process;transport	cell	ATPase activity;ion binding
467	EG_transcript_4968	540	318161	9.00952e-94	HAM group protein	GO:0008152, GO:0016747, GO:0006355, GO:0016573, GO:0005634, GO:0004402	XP_004362187.1		cellular nitrogen compound metabolic process;biosynthetic process		transferase activity, transferring acyl groups
468	EG_transcript_25591	259	160	1e-41	HET-E	GO:0003674	ADA68804.1				molecular_function
469	EG_transcript_1060	965	590112	0.0	heat shock protein	GO:0006950, GO:0051082, GO:0005524, GO:0006457	XP_820924.1		protein folding;response to stress	mitochondrion	ion binding;unfolded protein binding
470	EG_transcript_3386	628	233417	2.87688e-58	heat shock protein homolog SSE1	GO:0000166, GO:0005524	BAO38435.1
471	EG_transcript_8368	507	608474	0.0257318	High mobility group protein B1	GO:0003677, GO:0006954, GO:0005125	ELW70065.1
472	EG_transcript_64233	102	196052	1.29983e-56	gi|546297478|ref|XP_005710238.1|Histone H3 [Chondrus crispus]	GO:0003677, GO:0046982, GO:0005694, GO:0000786, GO:0005634	XP_005710238.1, CDF39944.1			nucleus;chromosome;protein complex	DNA binding
473	EG_transcript_44081	128	153.68	1.5099e-40	Histone H2A	GO:0003677, GO:0046982, GO:0005694, GO:0000786, GO:0005634	P40279.1		chromosome organization;cellular nitrogen compound metabolic process;biosynthetic process	nuclear chromosome;protein complex	DNA binding
474	EG_transcript_34406	136	121709	6.11974e-27	histone H2A	GO:0003677, GO:0046982, GO:0005694, GO:0000786, GO:0005634	XP_002158325.1		chromosome organization;cellular nitrogen compound metabolic process;biosynthetic process;response to stress	nuclear chromosome;protein complex	DNA binding
475	EG_transcript_58696	104	124.79	8.90507e-29	histone H2A	GO:0003677, GO:0046982, GO:0005694, GO:0000786, GO:0005634	ACO67839.1, XP_002506581.1		chromosome organization;cellular nitrogen compound metabolic process;biosynthetic process;response to stress	nuclear chromosome;protein complex	DNA binding
476	EG_transcript_25084	101	997525	4.28259e-19	Hsp70, partial	GO:0072562, GO:0009409, GO:0051861, GO:0070062, GO:0009408, GO:0016020, GO:0005829, GO:0019899, GO:0036128, GO:0043209, GO:0007140, GO:0007286, GO:0032781, GO:0007141, GO:0009986, GO:1901896, GO:0014070, GO:0051082, GO:0043204, GO:0005524, GO:0005623, GO:0000795, GO:0005515, GO:0000166, GO:0070194, GO:0005739, GO:0001934, GO:0031662, GO:0010243, GO:0032570, GO:0033142, GO:0043235, GO:0042026, GO:…	AAO44921.1, AAO44920.1, AAO44919.1		response to stress;reproduction	nucleus;cytosol;protein complex	ion binding
477	EG_transcript_28574	201	654698	0.000382195	Hsp90 co-chaperone Cdc37	GO:0019901	EGI66339.1				molecular_function
478	EG_transcript_1877	960	610527	0.0	kinesin	GO:0003677	ESS55639.1		biological_process	cytoskeleton;protein complex	DNA binding;ion binding;cytoskeletal protein binding
479	EG_transcript_16405	350	62003	0.0363577	hypothetical protein TCSYLVIO_001017	GO:0016020, GO:0016021	EKG07848.1				molecular_function
480	EG_transcript_28998	165	58.5	1e-07	Kv channel interacting 3, calsenilin	GO:0008150, GO:0005622, GO:0003674	EAX10723.1		biological_process	intracellular	molecular_function
481	EG_transcript_19734	333	196438	1.14085e-47	coiled coil flagellar protein	GO:0031514	KOO32674.1
482	EG_transcript_41801	154	107071	2.02258e-18	coiled-coil flagellar protein	GO:0031514	XP_013761857.1, KNC53536.1
483	EG_transcript_3741	795	646994	0.0383883	MCAK-like kinesin	GO:0008152, GO:0000166, GO:0003777, GO:0008270, GO:0046872, GO:0008017, GO:0005871, GO:0005874, GO:0005524, GO:0007018	XP_003873224.1, CBZ24711.1		cellular protein modification process		ion binding
484	EG_transcript_5602	638	283878	1.7839e-80	MYST-like histone acetyltransferase 1	GO:0008152, GO:0016747, GO:0006355, GO:0016573, GO:0004402, GO:0005634	XP_003562650.1		cellular nitrogen compound metabolic process;biosynthetic process	organelle;intracellular	transferase activity, transferring acyl groups
485	EG_transcript_21706	265	164466	3.57322e-38	mitochondrial-processing peptidase subunit beta	GO:0005739, GO:0046872, GO:0003824, GO:0006508, GO:0004222, GO:0005743	XP_006137599.1			mitochondrion	ion binding;peptidase activity
486	EG_transcript_271	1530	409453	8.2223e-114	NB-ARC domain protein	GO:0043531	EKF01929.1				molecular_function
487	EG_transcript_605	1202	932041	1.27861e-10	Phosphatidylinositol-4-phosphate 5-Kinase family protein	GO:0016307, GO:0046488, GO:0005509, GO:0046854, GO:0016310, GO:0016301	EJY71314.1		lipid metabolic process		kinase activity
488	EG_transcript_10384	511	839593	1.88871e-08	Receptor-type guanylate cyclase gcy-12	GO:0005525, GO:0000166, GO:0046872, GO:0016020, GO:0016021, GO:0005929, GO:0031513, GO:0035556, GO:0009190, GO:0006182, GO:0008074, GO:0007165, GO:0016849, GO:0004383, GO:0016829, GO:0004672, GO:0042995, GO:0005524, GO:0006468, GO:0005886, GO:0004016	NP_494995.2, CCD68976.2, Q19187.3		small molecule metabolic process;signal transduction;cellular nitrogen compound metabolic process;biosynthetic process	cell;cilium	lyase activity
489	EG_transcript_33857	193	720182	4.56149e-07	S-adenosyl-L-methionine-dependent methyltransferase	GO:0034729, GO:0031151, GO:0018024, GO:0051726, GO:0008168, GO:0016740, GO:0032259	AIO01478.1, XP_010702278.1	EC:2.1.1.43, EC:2.1.1	chromosome organization;cellular protein modification process;cell cycle		methyltransferase activity
490	EG_transcript_55621	119	190.66	8.27168e-54	SUMO-conjugating enzyme UBC9	GO:0008152, GO:0000166, GO:0016874, GO:0005524	XP_012770225.1, CDR98039.1		catabolic process;cellular protein modification process;anatomical structure development;chromosome segregation;biosynthetic process;cell division;signal transduction;mitotic nuclear division;DNA metabolic process;symbiosis, encompassing mutualism through parasitism;response to stress;immune system process	nucleoplasm;cytosol;nuclear chromosome;protein complex;nuclear envelope	ion binding;RNA binding;ligase activity;transcription factor binding;enzyme binding
491	EG_transcript_6562	622	154066	5.64908e-32	Serine/threonine protein kinase 2	GO:0000166, GO:0016310, GO:0004672, GO:0016740, GO:0016301, GO:0004674, GO:0005524, GO:0006468	EOY04423.1, XP_007033497.1
492	EG_transcript_8038	572	704774	0.000410496	Stress response protein nst1	GO:0005737	EKG19914.1
493	EG_transcript_26390	251	82.8	1e-14	TNF receptor-associated factor 4-like isoform X2	GO:0043167, GO:0006464	XP_015778036.1		cellular protein modification process		ion binding
494	EG_transcript_6661	502	248	2e-71	TPR-repeat-containing chaperone protein DNAJ	GO:0003674	XP_845986.1				molecular_function
495	EG_transcript_1968	919	172.17	1.6548e-36	Transient receptor potential cation channel subfamily V member 6	GO:0055085, GO:0016020, GO:0034220, GO:0016021, GO:0006810, GO:0006811, GO:0005216	KHN72089.1				molecular_function
496	EG_transcript_3491	818	177948	2.4216e-38	Transient receptor potential cation channel subfamily V member 6	GO:0055085, GO:0016020, GO:0034220, GO:0016021, GO:0006810, GO:0006811, GO:0005216	EKC24504.1				molecular_function
497	EG_transcript_18636	252	73559	6.24922e-07	UMP-CMP kinase	GO:0000166, GO:0005737, GO:0006207, GO:0016310, GO:0016740, GO:0016301, GO:0019205, GO:0046939, GO:0009041, GO:0006221, GO:0006139, GO:0005524, GO:0004127, GO:0004017, GO:0005634	XP_008090264.1, EFQ26244.1		cellular nitrogen compound metabolic process		kinase activity
498	EG_transcript_24827	136	110153	1.8355e-22	unc-50 family protein	GO:0016020, GO:0016021	XP_003054963.1		transport	Golgi apparatus
499	EG_transcript_7612	535	160229	3.62486e-34	UPF0187 protein, chloroplastic	GO:0016020, GO:0016021	KFM28033.1, XP_011401045.1
500	EG_transcript_9197	473	178333	6.72681e-41	UPF0187 protein, chloroplastic	GO:0016020, GO:0016021	KFM28033.1, XP_011401045.1				protein binding;zinc ion binding
501	EG_transcript_10823	428	159844	1.12851e-34	UPF0187 protein, chloroplastic	GO:0016020, GO:0016021	KFM28033.1, XP_011401045.1
502	EG_transcript_21295	310	125946	2.2768e-24	ABC1 protein	GO:0016020, GO:0016021	KOO52893.1			cellular_component
503	EG_transcript_293	1564	650846	0.0841655	Voltage-dependent T-type calcium channel subunit alpha-1G, partial	GO:0016020, GO:0016021, GO:0034765, GO:0070588, GO:0070509, GO:0055085, GO:0008332, GO:0005891, GO:0005245, GO:0005244, GO:0006810, GO:0006811, GO:0005216	ETE71106.1			cellular_component	transmembrane transporter activity
504	EG_transcript_1976	965	161	2e-38	WD domain-containing protein, G-beta repeat-containing protein	GO:0008150, GO:0003674	CUT05262.1		biological_process		molecular_function
505	EG_transcript_2154	979	198749	1.78703e-43	WD-repeat protein	GO:0005525, GO:0000166, GO:0007264, GO:0007165, GO:0005622	ABW27178.1		biological_process		molecular_function
506	EG_transcript_16947	376	258	7e-79	WD repeat-containing protein 5-like	GO:0018024, GO:0016740, GO:0008168, GO:0034968, GO:0032259	XP_002162258.2	EC:2.1.1.43, EC:2.3.1.48, EC:2.1.1, EC:2.3.1	embryo development;chromosome organization;cellular protein modification process;biosynthetic process	protein complex;nucleoplasm	transferase activity, transferring acyl groups;histone binding;methyltransferase activity
507	EG_transcript_13766	433	265003	6.1874e-73	WD-40 repeat-containing protein	GO:0016020, GO:0016021	WP_011955655.1				molecular_function
508	EG_transcript_12439	452	161.77	8.57895e-34	WD-40 repeat protein	GO:0055085, GO:0016020, GO:0034220, GO:0016021, GO:0006810, GO:0006811, GO:0005216	EGD81722.1, XP_004996926.1			cellular_component	transmembrane transporter activity
509	EG_transcript_6880	443	101679	1.97274e-14	WD-40 repeat protein	GO:0055085, GO:0016020, GO:0034220, GO:0016021, GO:0006810, GO:0006811, GO:0005216	XP_004992021.1, EGD75564.1			cellular_component	transmembrane transporter activity
510	EG_transcript_11516	337	781814	2.37577e-07	WD-40 repeat protein	GO:0055085, GO:0016020, GO:0034220, GO:0016021, GO:0006810, GO:0006811, GO:0005216	EGD81722.1, XP_004996926.1			cellular_component	transmembrane transporter activity
511	EG_transcript_322	1563	368622	3.48029e-96	WD-40 repeat-containing protein	GO:0006508, GO:0004197	WP_008181439.1
512	EG_transcript_5604	607	193741	2.02184e-44	WD-40 repeat-containing protein	GO:0016020, GO:0016021	WP_011955655.1				molecular_function
513	EG_transcript_309	1507	384	2e-108	WD40 repeat-containing protein	GO:0005975, GO:0016757, GO:0006464, GO:0009058	AFY31801.1	EC:2.4.2.31	carbohydrate metabolic process;cellular protein modification process;biosynthetic process		transferase activity, transferring glycosyl groups
514	EG_transcript_13568	438	85.9	1e-14	[Fructose-bisphosphate aldolase]-lysine N-methyltransferase, chloroplastic isoform X1	GO:0008150, GO:0003674	XP_009384903.1		biological_process		molecular_function
515	EG_transcript_2045	960	124.02	3.03929e-21	mucolipin-like protein	GO:0016020, GO:0016021	XP_002900700.1, EEY60015.1
516	EG_transcript_1508	964	916633	1.25104e-10	Mucolipin-3	GO:0016020, GO:0016021	EFN74349.1
517	EG_transcript_1415	999	962857	3.59751e-12	mucolipin-like protein	GO:0016020, GO:0016021	XP_002900700.1, EEY60015.1
518	EG_transcript_20821	301	176022	4.28129e-43	activator of 90 kDa heat shock protein ATPase homolog 1	GO:0032781, GO:0051087, GO:0006950, GO:0001671	XP_011179534.1		response to stress		enzyme regulator activity
519	EG_transcript_1452	767	202	1e-51	adenylate cyclase	GO:0044281, GO:0007165, GO:0016829, GO:0034641, GO:0009058	WP_058466096.1		small molecule metabolic process;signal transduction;cellular nitrogen compound metabolic process;biosynthetic process		lyase activity
520	EG_transcript_9839	526	831889	1.69041e-08	adenylate cyclase	GO:0006182, GO:0016849, GO:0016020, GO:0004383, GO:0016829, GO:0016021, GO:0035556, GO:0009190, GO:0005622	WP_014711907.1		small molecule metabolic process;signal transduction;cellular nitrogen compound metabolic process;biosynthetic process		lyase activity
521	EG_transcript_20576	273	673958	0.000354449	adenylate cyclase	GO:0007165, GO:0016849, GO:0016020, GO:0016021, GO:0004871, GO:0035556, GO:0009190, GO:0005622	WP_008130587.1		small molecule metabolic process;signal transduction;cellular nitrogen compound metabolic process;biosynthetic process		lyase activity
522	EG_transcript_612	977	689366	0.00197893	adenylate cyclase	GO:0007165, GO:0016849, GO:0016020, GO:0016021, GO:0004871, GO:0035556, GO:0005622, GO:0009190	WP_045011697.1		small molecule metabolic process;signal transduction;cellular nitrogen compound metabolic process;biosynthetic process		lyase activity
523	EG_transcript_4249	761	182185	6.17882e-40	adenylate/guanylate cyclase	GO:0016849, GO:0016020, GO:0016021, GO:0035556, GO:0009190, GO:0005622	WP_011523851.1		small molecule metabolic process;signal transduction;cellular nitrogen compound metabolic process;biosynthetic process		lyase activity
524	EG_transcript_4859	715	156377	1.57903e-31	adenylate cyclase	GO:0006171, GO:0016849, GO:0016020, GO:0016829, GO:0016021, GO:0035556, GO:0004016, GO:0009190, GO:0005622	WP_008758792.1		small molecule metabolic process;signal transduction;cellular nitrogen compound metabolic process;biosynthetic process		lyase activity
525	EG_transcript_1227	826	198749	2.45957e-45	adenylate cyclase	GO:0016849, GO:0016020, GO:0016021, GO:0035556, GO:0005622, GO:0009190	WP_035888805.1		small molecule metabolic process;signal transduction;cellular nitrogen compound metabolic process;biosynthetic process		lyase activity
526	EG_transcript_37027	170	843445	2.14762e-10	Adenylate cyclase type 1	GO:0006171, GO:0000166, GO:0016849, GO:0016020, GO:0016021, GO:0016829, GO:0035556, GO:0005622, GO:0005886, GO:0004016, GO:0009190	KFO33046.1		small molecule metabolic process;signal transduction;cellular nitrogen compound metabolic process;biosynthetic process	cell	lyase activity
527	EG_transcript_13993	316	708626	1.35538e-05	Adenylate cyclase type 1	GO:0000166, GO:0016849, GO:0016020, GO:0016829, GO:0016021, GO:0035556, GO:0005622, GO:0009190	ELK13049.1		small molecule metabolic process;signal transduction;cellular nitrogen compound metabolic process;biosynthetic process	cell	lyase activity
528	EG_transcript_61789	111	76.6	1e-13	adenylate cyclase type 3-like	GO:0044281, GO:0007165, GO:0016829, GO:0034641, GO:0009058, GO:0005622, GO:0005886	XP_013082179.1	EC:4.6.1.1	small molecule metabolic process;signal transduction;cellular nitrogen compound metabolic process;biosynthetic process	intracellular;plasma membrane	lyase activity
529	EG_transcript_20221	223	797221	2.33311e-08	adenylate cyclase type 3	GO:0000166, GO:0016849, GO:0016020, GO:0016829, GO:0016021, GO:0035556, GO:0005622, GO:0009190	XP_008210097.1		small molecule metabolic process;signal transduction;cellular nitrogen compound metabolic process;biosynthetic process	cellular_component	lyase activity
530	EG_transcript_38932	166	59.7	3e-07	adenylate cyclase type 3-like	GO:0044281, GO:0007165, GO:0016829, GO:0034641, GO:0009058	XP_010880642.1		small molecule metabolic process;signal transduction;cellular nitrogen compound metabolic process;biosynthetic process		lyase activity
531	EG_transcript_11222	270	901225	3.428e-15	Adenylate cyclase type 8	GO:0016849, GO:0016829, GO:0035556, GO:0009190, GO:0005622	EGV91484.1		small molecule metabolic process;signal transduction;cellular nitrogen compound metabolic process;biosynthetic process	cellular_component	lyase activity
532	EG_transcript_688	1133	855001	8.44049e-10	Adenylate cyclase type 8	GO:0016849, GO:0016829, GO:0035556, GO:0009190, GO:0005622	EGV91484.1		generation of precursor metabolites and energy;transmembrane transport;signal transduction;cell-cell signaling;cellular protein modification process;biosynthetic process;response to stress;immune system process;small molecule metabolic process;homeostatic process;cellular nitrogen compound metabolic process;neurological system process	plasma membrane	lyase activity
533	EG_transcript_491	1170	870409	7.82039e-09	Adenylate cyclase type 8	GO:0006171, GO:0000166, GO:0016849, GO:0016020, GO:0016021, GO:0016829, GO:0035556, GO:0009190, GO:0004016, GO:0005622, GO:0005886	ELK11643.1		small molecule metabolic process;signal transduction;cellular nitrogen compound metabolic process;biosynthetic process	cellular_component	lyase activity
534	EG_transcript_279	1246	762554	1.26761e-06	Adenylate cyclase type 8	GO:0016849, GO:0016829, GO:0035556, GO:0009190, GO:0005622	EGV91484.1	EC:4.6.1.1	generation of precursor metabolites and energy;transmembrane transport;signal transduction;cell-cell signaling;cellular protein modification process;biosynthetic process;response to stress;immune system process;small molecule metabolic process;homeostatic process;cellular nitrogen compound metabolic process;neurological system process	plasma membrane	lyase activity
535	EG_transcript_1506	1066	912781	4.87929e-10	adenylate/guanylate cyclase	GO:0000166, GO:0016849, GO:0016020, GO:0016021, GO:0016829, GO:0035556, GO:0009190, GO:0005622	XP_002676156.1		small molecule metabolic process;signal transduction;cellular nitrogen compound metabolic process;biosynthetic process		lyase activity
536	EG_transcript_225	1179	777962	1.90717e-06	adenylate/guanylate cyclase	GO:0006182, GO:0016849, GO:0004383, GO:0016829, GO:0035556, GO:0009190, GO:0005622	WP_015173600.1		small molecule metabolic process;signal transduction;cellular nitrogen compound metabolic process;biosynthetic process	cell	lyase activity
537	EG_transcript_701	1147	858853	5.43388e-09	adenylate/guanylate cyclase	GO:0006182, GO:0016849, GO:0016020, GO:0004383, GO:0016021, GO:0016829, GO:0035556, GO:0009190, GO:0005622	WP_014801871.1		small molecule metabolic process;signal transduction;cellular nitrogen compound metabolic process;biosynthetic process		lyase activity
538	EG_transcript_4903	607	901225	1.33286e-10	adenylate/guanylate cyclase with integral membrane sensor	GO:0006182, GO:0007165, GO:0016849, GO:0016020, GO:0004383, GO:0016829, GO:0016021, GO:0004871, GO:0035556, GO:0005622, GO:0009190	WP_015172751.1		small molecule metabolic process;signal transduction;cellular nitrogen compound metabolic process;biosynthetic process		lyase activity
539	EG_transcript_4883	612	121709	2.82558e-21	adenylate/guanylate cyclase	GO:0016849, GO:0016020, GO:0016829, GO:0016021, GO:0035556, GO:0009190, GO:0005622	WP_013029677.1		small molecule metabolic process;signal transduction;cellular nitrogen compound metabolic process;biosynthetic process;transport		lyase activity
540	EG_transcript_447	1227	905077	6.04894e-10	adenylate/guanylate cyclase	GO:0016849, GO:0016829, GO:0035556, GO:0005622, GO:0009190	WP_014802046.1		small molecule metabolic process;signal transduction;cellular nitrogen compound metabolic process;biosynthetic process	cell	lyase activity
541	EG_transcript_1022	618	131339	1.49707e-23	adenylate/guanylate cyclase	GO:0016849, GO:0016829, GO:0035556, GO:0005622, GO:0009190	WP_014802046.1		small molecule metabolic process;signal transduction;cellular nitrogen compound metabolic process;biosynthetic process		lyase activity
542	EG_transcript_2319	941	720182	0.000234734	adenylate/guanylate cyclase	GO:0016849, GO:0016829, GO:0035556, GO:0005622, GO:0009190	WP_014802046.1		small molecule metabolic process;signal transduction;cellular nitrogen compound metabolic process;biosynthetic process		lyase activity
543	EG_transcript_4129	505	185652	1.92865e-43	adenylate/guanylate cyclase	GO:0006182, GO:0016849, GO:0016020, GO:0004383, GO:0016829, GO:0016021, GO:0035556, GO:0009190, GO:0005622	WP_015135962.1		small molecule metabolic process;signal transduction;cellular nitrogen compound metabolic process;biosynthetic process		lyase activity
544	EG_transcript_12346	463	171785	2.12254e-39	adenylate/guanylate cyclase	GO:0006182, GO:0016849, GO:0016020, GO:0004383, GO:0016021, GO:0016829, GO:0035556, GO:0009190, GO:0005622	WP_015949178.1		small molecule metabolic process;signal transduction;cellular nitrogen compound metabolic process;biosynthetic process		lyase activity
545	EG_transcript_22143	225	222631	2.06147e-62	adenylate kinase	GO:0046939, GO:0016310, GO:0016740, GO:0006139, GO:0016301, GO:0019205, GO:0005524, GO:0004017, GO:0016776	CCO16147.1, XP_007513622.1	EC:2.7.4.3	small molecule metabolic process;biosynthetic process;cellular nitrogen compound metabolic process	plastid	ion binding;kinase activity
546	EG_transcript_240	1665	177	3e-41	adenylate kinase 9	GO:0044281, GO:0043167, GO:0034641, GO:0009058, GO:0016301	XP_012361542.1		small molecule metabolic process;signal transduction;cellular nitrogen compound metabolic process;biosynthetic process		lyase activity
547	EG_transcript_5009	617	172555	1.23916e-36	adenylyl cyclase	GO:0000166, GO:0016849, GO:0016020, GO:0016829, GO:0016021, GO:0035556, GO:0005622, GO:0009190	EFA79946.1		small molecule metabolic process;signal transduction;cellular nitrogen compound metabolic process;biosynthetic process	cellular_component	lyase activity
548	EG_transcript_4251	600	662402	0.00558828	adenylyl cyclase	GO:0006171, GO:0007165, GO:0016849, GO:0016020, GO:0016829, GO:0016021, GO:0004871, GO:0035556, GO:0005622, GO:0004016, GO:0009190	WP_038567461.1		small molecule metabolic process;signal transduction;cellular nitrogen compound metabolic process;biosynthetic process		lyase activity
549	EG_transcript_657	895	623882	0.180749	adenylyl cyclase	GO:0006171, GO:0007165, GO:0016849, GO:0016020, GO:0016829, GO:0016021, GO:0004871, GO:0035556, GO:0005622, GO:0004016, GO:0009190	WP_038567461.1		small molecule metabolic process;signal transduction;cellular nitrogen compound metabolic process;biosynthetic process		lyase activity
550	EG_transcript_652	992	720182	0.000198915	adenylate cyclase	GO:0007165, GO:0016849, GO:0016020, GO:0016021, GO:0004871, GO:0035556, GO:0005622, GO:0009190	EJZ14995.1		small molecule metabolic process;signal transduction;cellular nitrogen compound metabolic process;biosynthetic process		lyase activity
551	EG_transcript_8251	567	405986	1.27934e-120	Photoactivated adenylate cyclase subunit alpha	GO:0000166, GO:0050896, GO:0018298, GO:0005929, GO:0031514, GO:0035556, GO:0009190, GO:0006171, GO:0071949, GO:0016849, GO:0009882, GO:0009881, GO:0016829, GO:0009785, GO:0042995, GO:0005524, GO:0005622, GO:0004016	Q8S9F2.1	EC:4.6.1.1	small molecule metabolic process;cellular nitrogen compound metabolic process;biosynthetic process	cell;cilium	lyase activity;ion binding;signal transducer activity
552	EG_transcript_18732	344	414461	1.42213e-133	aspartate aminotransferase, cytoplasmic	GO:0080130, GO:0030170, GO:0009058, GO:0003824, GO:0008483, GO:0006520, GO:0016740, GO:0004069	XP_004136291.1	EC:2.6.1.1	sulfur compound metabolic process;catabolic process;cellular amino acid metabolic process;cellular nitrogen compound metabolic process;biosynthetic process		ion binding
553	EG_transcript_9516	525	78.2	1e-12	ankyrin repeat family protein	GO:0003674	ALN93074.1				molecular_function
554	EG_transcript_4823	650	233802	1.40824e-57	protein associated with the ribbon compartment of flagellar microtubule	GO:0016020, GO:0016021, GO:0031514	EPY25681.1				ion binding
555	EG_transcript_7171	403	627734	0.0256601	adenylate/guanylate cyclase	GO:0006182, GO:0016849, GO:0004383, GO:0016829, GO:0035556, GO:0009190, GO:0005622	WP_015173600.1		small molecule metabolic process;signal transduction;cellular nitrogen compound metabolic process;biosynthetic process	cell	lyase activity
556	EG_transcript_407	1523	504597	3.16975e-147	beta-phosphoglucomutase [Chlorobium phaeobacteroides]	GO:0008152, GO:0003824, GO:0030246, GO:0005975, GO:0016787	WP_012474455.1		carbohydrate metabolic process		molecular_function
557	EG_transcript_14010	429	871692	0.0	AF182558_1beta-tubulin [Euglena gracilis]	GO:0005856, GO:0008152, GO:0000166, GO:0005525, GO:0005737, GO:0003924, GO:0005200, GO:0005874, GO:0007017	AAK37834.1			cytoskeleton;cytoplasm	GTPase activity;structural molecule activity;ion binding
558	EG_transcript_1803	988	265774	6.75087e-67	bile salt export pump isoform X3	GO:0000166, GO:0070062, GO:0046581, GO:0016020, GO:0045177, GO:0016021, GO:0016887, GO:0015722, GO:0015721, GO:0008152, GO:0015126, GO:0042626, GO:0055085, GO:0006810, GO:0005524	XP_014588008.1		small molecule metabolic process;lipid metabolic process	organelle;extracellular region;plasma membrane	ATPase activity;transmembrane transporter activity;ion binding
559	EG_transcript_7167	613	365925	1.23516e-108	cAMP phosphodiesterase A	GO:0008152, GO:0007165, GO:0046872, GO:0004114, GO:0008081, GO:0016787	XP_001464924.1		small molecule metabolic process;signal transduction;cellular nitrogen compound metabolic process		molecular_function
560	EG_transcript_23044	250	517694	0.0	calcium ion binding protein [Euglena gracilis]	GO:0005509	ACH72987.1				ion binding
561	EG_transcript_906	1259	585362	0.072278	calcium-binding protein 2 isoform X1	GO:0005509, GO:0005794, GO:0005886	XP_009183771.1				ion binding
562	EG_transcript_23997	225	62003	0.00214464	calcium-binding protein 2 isoform X2	GO:0005509, GO:0005575	XP_009291662.1				ion binding
563	EG_transcript_10019	480	704774	3.03429e-05	calcium-binding protein CML	GO:0005509	EPY35195.1		carbohydrate metabolic process;cellular protein modification process;biosynthetic process		transferase activity, transferring glycosyl groups;ion binding
564	EG_transcript_8443	389	307375	1.62e-90	calcium-binding mitochondrial carrier protein SCaMC-2	GO:0055085, GO:0003735, GO:0005739, GO:0046872, GO:0016020, GO:0005509, GO:0016021, GO:0006810, GO:0006412, GO:0005743	NP_001011052.1, Q5XH95.1, AAH84177.1		transmembrane transport		ion binding
565	EG_transcript_7829	497	286189	2.51e-82	calcium-binding mitochondrial carrier protein SCaMC-1	GO:0003735, GO:0046872, GO:0005739, GO:0016020, GO:0005509, GO:0071277, GO:0006839, GO:0016021, GO:0010941, GO:0034599, GO:0015867, GO:0055085, GO:0006810, GO:0006412, GO:0005743, GO:0005347	AAH78435.1, NP_001004606.1, Q66L49.1		transmembrane transport	cellular_component	ion binding
566	EG_transcript_23846	278	108612	1.43204e-19	calcyphosine	GO:0005509	NP_001086262.2				ion binding
567	EG_transcript_26790	155	196823	1.13624e-55	calmodulin	GO:0005509	ESL10083.1				ion binding
568	EG_transcript_41717	126	249.21	7.65e-77	calmodulin	GO:0046872, GO:0005509	CBZ24250.1, XP_003872774.1, AIN96008.1, XP_003872775.1, XP_003872776.1, XP_010704329.1, CBZ24249.1, CBZ24248.1, AIN96007.1, XP_010704330.1			cilium;cytosol;cytoplasmic, membrane-bounded vesicle;vacuole	ion binding
569	EG_transcript_27338	139	167548	1.55e-44	calmodulin	GO:0000331, GO:0046872, GO:0005829, GO:0005509, GO:0005929	EAN80250.1, XP_011780597.1, XP_829362.1, XP_829361.1, XP_829360.1, EAN80248.1, EAN80247.1, EAN80249.1, XP_829359.1, CBH18330.1, CBH18332.1, CBH18331.1, XP_011780594.1, XP_011780595.1, CBH18333.1, XP_011780596.1			cilium;cytosol;cytoplasmic, membrane-bounded vesicle;vacuole	ion binding;enzyme binding
570	EG_transcript_36823	152	146362	4.87e-36	calmodulin	GO:0000331, GO:0046872, GO:0005829, GO:0005509, GO:0005929	EAN80250.1, XP_011780597.1, XP_829362.1, XP_829361.1, XP_829360.1, EAN80248.1, EAN80247.1, EAN80249.1, XP_829359.1, CBH18330.1, CBH18332.1, CBH18331.1, XP_011780594.1, XP_011780595.1, CBH18333.1, XP_011780596.1			cilium;cytosol;cytoplasmic, membrane-bounded vesicle;vacuole	ion binding
571	EG_transcript_26834	162	284648	6.09852e-90	calmodulin 5 [Euglena gracilis]	GO:0005509	ACN62168.1		catabolic process;locomotion;cellular protein modification process;biosynthetic process;circulatory system process;small molecule metabolic process;cell division;vesicle-mediated transport;cellular nitrogen compound metabolic process;membrane organization;generation of precursor metabolites and energy;transmembrane transport;signal transduction;cell morphogenesis;cell-cell signaling;cell cycle;re…	extracellular region;nucleoplasm;cytosol;protein complex;plasma membrane;microtubule organizing center	ion binding;cytoskeletal protein binding;enzyme regulator activity;enzyme binding
572	EG_transcript_29179	100	135961	7.5e-34	calmodulin	GO:0005509	ESL10742.1				ion binding
573	EG_transcript_27168	198	712478	6.54e-07	PREDICTED: EF-hand calcium-binding domain-containing protein 11	GO:0005509	XP_014428747.1				ion binding
574	EG_transcript_32555	200	608474	0.00015602	calmodulin-like protein 8	GO:0016491, GO:0032440, GO:0005509, GO:0055114	XP_003536119.1		ion binding
575	EG_transcript_66509	105	878113	4.03278e-14	calmodulin isoform X1	GO:0046872, GO:0005509	XP_001177619.1		biological_process	cytoskeleton;protein complex	ion binding;cytoskeletal protein binding;enzyme binding
576	EG_transcript_24513	152	124405	1.47e-27	calmodulin, putative, (fragment), partial	GO:0005509	CBH18329.1, XP_011780593.1				ion binding
577	EG_transcript_14394	405	156762	4.78e-37	calmodulin, partial	GO:0005509	XP_011288132.1				ion binding
578	EG_transcript_59484	114	134035	2.27e-31	calmodulin III [Euglena gracilis]	GO:0005509	ACN43239.1		catabolic process;locomotion;cellular protein modification process;circulatory system process;small molecule metabolic process;cell division;vesicle-mediated transport;cellular nitrogen compound metabolic process;membrane organization;generation of precursor metabolites and energy;transmembrane transport;signal transduction;cell morphogenesis;cell-cell signaling;response to stress;immune system p…	extracellular region;nucleoplasm;cytosol;protein complex;plasma membrane;microtubule organizing center	ion binding;cytoskeletal protein binding;enzyme regulator activity;enzyme binding
579	EG_transcript_39258	126	183726	1.8e-50	calmodulin III [Euglena gracilis]	GO:0005509	ACN43239.1				ion binding
580	EG_transcript_20895	148	292352	1.78e-93	calmodulin 2 [Euglena gracilis]	GO:0005509	ACH72985.1			nucleus;cytosol;plasma membrane	ion binding;signal transducer activity
581	EG_transcript_1977	935	388652	1.43149e-109	calpain-like cysteine peptidase	GO:0006508, GO:0004198, GO:0005622	XP_812111.1			intracellular	peptidase activity
582	EG_transcript_31683	175	186808	2.54e-51	centrin	GO:0005509	XP_008626376.1, KEG00685.1, XP_678730.1		cell cycle	microtubule organizing center;cytoplasm	ion binding
583	EG_transcript_21599	199	260381	1.16425e-79	caltractin	GO:0005509	XP_002900655.1, ETN08500.1, EEY59970.1, XP_008906248.1				ion binding
584	EG_transcript_16929	256	573806	0.0833153	caltractin	GO:0005509	XP_002501022.1, ACO62280.1				ion binding
585	EG_transcript_41051	158	142895	2.46312e-34	caltractin	GO:0005509	XP_003388306.1				ion binding
586	EG_transcript_2357	822	234187	4.09e-61	carbonic anhydrase	GO:0008152, GO:0008270, GO:0016829, GO:0004089, GO:0015976	ACE81818.1	EC:4.2.1.1	small molecule metabolic process		lyase activity;ion binding
587	EG_transcript_16719	354	616178	0.0617	carboxy terminal motor kinesin	GO:0008152, GO:0003777, GO:0000166, GO:0008017, GO:0005871, GO:0005874, GO:0005524, GO:0007018	EGD73566.1, XP_004993848.1	EC:3.6.1, EC:3.6.1.15	biological_process	cytoskeleton	molecular_function
588	EG_transcript_18626	340	279256	6.98706e-80	caseinolytic peptidase B protein homolog	GO:0000166, GO:0005524	XP_006561252.1				ion binding
589	EG_transcript_22605	209	189889	3.73e-50	Caseinolytic peptidase B protein, partial	GO:0000166, GO:0005524	KFW85529.1		response to stress		ion binding
590	EG_transcript_26	3226	188348	1.00101e-38	Cation channel family protein	GO:0055085, GO:0048016, GO:0016020, GO:0006816, GO:0016021, GO:0005262, GO:0005220, GO:0070588, GO:0005783, GO:0006810, GO:0006811, GO:0005216	EJY65296.1			cellular_component	transmembrane transporter activity
591	EG_transcript_303	1526	217238	3.80784e-48	Cation channel family protein	GO:0055085, GO:0048016, GO:0006816, GO:0016020, GO:0005262, GO:0016021, GO:0005220, GO:0005783, GO:0070588, GO:0006810, GO:0006811, GO:0005216	EJY79219.1			cellular_component	transmembrane transporter activity
592	EG_transcript_38	2820	213386	2.18659e-46	Cation channel family protein	GO:0055085, GO:0048016, GO:0016020, GO:0006816, GO:0016021, GO:0005262, GO:0005220, GO:0070588, GO:0005783, GO:0006810, GO:0006811, GO:0005216	EJY65296.1			endoplasmic reticulum	transmembrane transporter activity;signal transducer activity
593	EG_transcript_64	2367	211.46	5.89115e-46	Cation channel family protein	GO:0055085, GO:0048016, GO:0006816, GO:0016020, GO:0005262, GO:0016021, GO:0005220, GO:0070588, GO:0005783, GO:0006810, GO:0006811, GO:0005216	EJY68355.1			cellular_component	transmembrane transporter activity
594	EG_transcript_313	1863	772	0	cation-transporting ATPase 13A3	GO:0016887	KUF87240.1	EC:3.6.1, EC:3.6.1.3, EC:3.6.1.15	transport	cellular_component	ATPase activity;ion binding
595	EG_transcript_6788	595	514998	5.75e-167	flagellar WD repeat protein PF20	GO:0031514	XP_002500041.1, ACO61299.1				molecular_function
596	EG_transcript_30159	149	224172	1.1e-66	centrin	GO:0005509	AGS09408.1.1		cell cycle	microtubule organizing center;cilium	ion binding
597	EG_transcript_27131	173	348206	1.24322e-114	centrin [Euglena gracilis]	GO:0005509	AGS09408.1			nuclear envelope;microtubule organizing center	ion binding
598	EG_transcript_27249	155	908929	1.64e-14	centrin	GO:0005509	CCO15531.1, XP_007514094.1				ion binding
599	EG_transcript_12653	384	201445	1.06e-50	chaperone protein DNAj	GO:0031072, GO:0009408, GO:0051082, GO:0005524, GO:0006457	XP_011776649.1, CBH14383.1		protein folding;response to stress		ion binding;unfolded protein binding
600	EG_transcript_7169	613	369777	7.62e-110	molecular chaperone DnaK	GO:0000166, GO:0051082, GO:0005524, GO:0006457	WP_021828117.1
601	EG_transcript_11321	304	889669	1.01e-11	DnaJ-like protein	GO:0046872	KNH06939.			cellular_component	molecular_function
602	EG_transcript_940	472	489189	6.13585e-155	chaperone protein ClpB1	GO:0000166, GO:0019538, GO:0005524	XP_012470367.1			cytoskeleton;protein complex	cytoskeletal protein binding
603	EG_transcript_16181	263	839593	3.55e-10	molecular chaperone DnaJ	GO:0031072, GO:0006260, GO:0005737, GO:0009408, GO:0008270, GO:0046872, GO:0051082, GO:0005524, GO:0006457	WP_036082319.1		biosynthetic process;DNA metabolic process;protein folding;response to stress	cytoplasm	ion binding;unfolded protein binding
604	EG_transcript_20038	225	781814	2.09e-08	dnaJ homolog subfamily B member 12-like	GO:0016020, GO:0016021	XP_014789306.1		protein folding;response to stress	cellular_component	ion binding;unfolded protein binding
605	EG_transcript_7444	557	648662	0.0	heat shock protein 60 [Euglena gracilis]	GO:0000166, GO:0005737, GO:0005739, GO:0042026, GO:0005524	CAA65238.1		protein targeting;transmembrane transport;protein folding;mitochondrion organization	mitochondrion	ion binding;unfolded protein binding
606	EG_transcript_7178	569	1030.78	0.0	heat shock protein 60 [Euglena gracilis]	GO:0000166, GO:0005737, GO:0005739, GO:0042026, GO:0005524	CAA65238.1		protein targeting;transmembrane transport;protein folding;mitochondrion organization	mitochondrion	ion binding;unfolded protein binding
607	EG_transcript_4301	703	238424	6.07e-59	Chloride channel protein 2, partial	GO:0055085, GO:0016020, GO:0034220, GO:0016021, GO:0005247, GO:0006821, GO:1903959, GO:0005216	KFO74937.1			cellular_component	transmembrane transporter activity
608	EG_transcript_11032	426	239195	9.95e-63	histone deacetylase 5 isoform X2	GO:0008152, GO:0016787	XP_002280859.2
609	EG_transcript_2072	884	451055	3.62e-135	flagella associated protein	GO:0031514	KOO52804.1
610	EG_transcript_5618	633	105916	2.63e-15	coiled-coil domain-containing protein	GO:2000060, GO:0097602	XP_002402814.1, EEC09626.1		biological_process
611	EG_transcript_14784	348	281182	9.21e-78	coiled coil flagellar protein	GO:0031514	KOO32674.1
612	EG_transcript_21021	314	110153	8.15e-18	coiled-coil flagellar protein, move backward only 2	GO:0031514	EPY29831.1		cell motility
613	EG_transcript_39641	113	132109	6.30661e-29	copper target 1 protein	GO:0015995, GO:0046872, GO:0016491, GO:0055114, GO:0015979, GO:0048529	XP_002948307.1			plastid	oxidoreductase activity
614	EG_transcript_3858	776	471085	2.31e-145	Cullin-1	GO:0031625, GO:0031461, GO:0006511	KDR11477.1		catabolic process	protein complex;intracellular	enzyme binding
615	EG_transcript_20740	318	289271	3.09e-82	cullin-1-like isoform 1	GO:0031625, GO:0006511	KOO52989.1		catabolic process		enzyme binding
616	EG_transcript_2382	769	534258	3.74e-170	cullin-1-like isoform 1	GO:0031625, GO:0006511	KOO52989		catabolic process	protein complex;intracellular	enzyme binding
617	EG_transcript_19940	291	292352	8.46748e-84	cullin-1-like isoform 1	GO:0031625, GO:0006511	KOO52989.1		embryo development;catabolic process;cellular protein modification process;reproduction	protein complex;intracellular	enzyme binding
618	EG_transcript_4414	709	311997	5.9593e-87	cullin-3	GO:0070062, GO:0043161, GO:0001701, GO:0005827, GO:0016020, GO:0032467, GO:0016567, GO:0061630, GO:0040016, GO:0008054, GO:0045842, GO:0000139, GO:0006513, GO:0043149, GO:0007229, GO:0006511, GO:0006357, GO:0007369, GO:0000278, GO:0000122, GO:0031625, GO:0005737, GO:0001831, GO:0031208, GO:0046982, GO:0072576, GO:0016055, GO:0017145, GO:0031463, GO:0030332, GO:0007080, GO:0016477, GO:0035024, GO:…	XP_005610704.1		embryo development;catabolic process;cellular protein modification process	organelle;intracellular	enzyme binding
619	EG_transcript_9038	298	215698	3.33667e-55	cullin-3A-like isoform X1	GO:0031625, GO:0006511	XP_012483656.1		catabolic process		enzyme binding
620	EG_transcript_4463	455	400593	8.27e-123	cullin	GO:0031625, GO:0031461, GO:0006511	XP_002680175.1		catabolic process	protein complex;intracellular	enzyme binding
621	EG_transcript_17511	360	762554	8.9e-07	cAMP-dependent protein kinase regulatory subunit, putative	GO:0045859, GO:0001932, GO:0016310, GO:0016301, GO:0008603, GO:0005952	XP_002787094.1, EER18890.1
622	EG_transcript_22980	181	165622	7.63634e-43	cyclophilin a	GO:0003755, GO:0000413, GO:0016853, GO:0006457	AIN98955.1, XP_010699662.1	EC:5.2.1.8	cellular protein modification process;protein folding		isomerase activity
623	EG_transcript_6684	605	141739	1.08e-30	deoxyuridine triphosphatase	GO:0004170, GO:0046080, GO:0016787	XP_004364204.1	EC:3.6.1,EC:3.6.1.23,EC:3.6.1.19	small molecule metabolic process;nucleobase-containing compound catabolic process;biosynthetic process;DNA metabolic process	cytoplasm	ion binding
624	EG_transcript_19466	224	211075	3.62e-59	derlin-1	GO:0005575	XP_001764435.1			cellular_component
625	EG_transcript_23422	197	142124	7.9e-33	derlin-2	GO:0008284, GO:0030968, GO:0005769, GO:1904153, GO:0030307, GO:0016020, GO:0016021, GO:0030176, GO:0005770, GO:0030970, GO:0005783, GO:0030433	XP_003226631.1		biological_process	cytoplasm;organelle
626	EG_transcript_26451	234	63929	0.000654	derlin-2 protein	GO:0016020, GO:0016021	XP_001017189.2, EAR96944.2
627	EG_transcript_42342	153	202601	1.87163e-55	developmentally regulated GTP binding protein 2	GO:0005525	CDS25790.1				ion binding
628	EG_transcript_28666	168	105916	1.02e-18	dnaJ homolog subfamily A member 1-like	GO:0031072, GO:0009408, GO:0046872, GO:0005829, GO:0051082, GO:0005524, GO:0006457	XP_002131998.1				unfolded protein binding
629	EG_transcript_2894	794	352829	7.2e-104	dnaJ homolog 1, mitochondrial-like	GO:0031072, GO:0009408, GO:0046872, GO:0051082, GO:0005524, GO:0006457	XP_008662881.1		protein folding;response to stress		ion binding;unfolded protein binding
630	EG_transcript_537	1216	102834	1.40761e-14	dnaJ homolog subfamily A member 1	GO:0031072, GO:0009408, GO:0046872, GO:0051082, GO:0005524, GO:0006457	XP_007237630.1		protein folding		unfolded protein binding
631	EG_transcript_8986	414	343584	1.30015e-105	dnaJ homolog subfamily A member 2	GO:0031072, GO:0009408, GO:0046872, GO:0005829, GO:0051082, GO:0005524, GO:0006457	AAI65792.1, AAH68384.1, AAH48042.2, NP_998658.1		protein folding;response to stress	cytosol	ion binding;unfolded protein binding
632	EG_transcript_25955	171	146362	3.07e-34	DnaJ family protein [Euglena gracilis]	GO:0051082, GO:0006457	AGS09412.1		protein folding		unfolded protein binding
633	EG_transcript_19723	274	570466	0.0	DnaJ family protein [Euglena gracilis]	GO:0051082, GO:0006457	AGS09412.1		protein folding		unfolded protein binding
634	EG_transcript_16560	327	103605	2.75e-17	DnaJ like protein subfamily B member 4	GO:0051082, GO:0006457	EPY28109.		protein folding		ion binding;unfolded protein binding
635	EG_transcript_14533	267	831889	4.46e-12	dnaJ homolog subfamily B member 13-like	GO:0051082, GO:0006457	XP_003569052.1			cellular_component
636	EG_transcript_16197	362	179874	2.07206e-44	dnaJ homolog subfamily B member 1-like	GO:0051082, GO:0006457	XP_006344289.1		protein folding		unfolded protein binding
637	EG_transcript_12095	343	100908	7.75552e-16	naJ homolog subfamily B member 6 isoform X2	GO:0007519, GO:0030239, GO:0007626, GO:0005575, GO:0016203	XP_009301641.1, XP_009301640.1		cytoskeleton organization;cellular component assembly;cell differentiation;anatomical structure formation involved in morphogenesis;protein folding		unfolded protein binding
638	EG_transcript_10440	444	712478	1.34e-05	dnaJ homolog subfamily B member 8	GO:0044183, GO:0005829, GO:0061077, GO:0051087, GO:0090084, GO:0051082, GO:0005634	XP_006091370.1		cellular component assembly;protein folding	nucleus;cytosol	ion binding;unfolded protein binding
639	EG_transcript_18890	206	727886	2.83e-08	DnaJ-like protein subfamily C member 17	GO:0000166	KFM72872.1
640	EG_transcript_22282	288	226868	6.32e-61	dolichyl pyrophosphate Glc1Man9GlcNAc2 alpha-1,3-glucosyltransferase	GO:0008152, GO:0005789, GO:0016758, GO:0016020, GO:0016021, GO:0016740	KIV95444.1			cytoplasm;endoplasmic reticulum	transferase activity, transferring glycosyl groups
641	EG_transcript_150	1894	1543.1	0.0	dynein heavy chain	GO:0003777, GO:0030286, GO:0007018	EAN79295.1, XP_828407.1	EC:3.6.1, EC:3.6.1.15	biological_process	cytoskeleton	molecular_function
642	EG_transcript_14410	420	194897	5.38168e-45	dynein heavy chain	GO:0008152, GO:0003777, GO:0005524, GO:0016887, GO:0007018	ESS64145.1	EC:3.6.1, EC:3.6.1.3, EC:3.6.1.15	cell motility	cytoskeleton;cytoplasm;cilium;protein complex	ATPase activity
643	EG_transcript_42645	118	106301	1.78e-21	dynein light chain Tctex-type 1	GO:0042802, GO:0019060, GO:0005622, GO:0043657	XP_003468489.1
644	EG_transcript_2783	815	107457	2.41e-18	flagellar inner arm dynein light chain	GO:0031514	XP_002955342.1				ion binding
645	EG_transcript_29924	115	108997	1.27e-22	dynein light chain Tctex-type 1	GO:0042802, GO:0019060, GO:0005622, GO:0043657	XP_419699.1, XP_003204188.1
646	EG_transcript_7156	613	646994	0.0092	e3 ubiquitin-protein ligase-like protein	GO:0008152, GO:0016874	KOO30737.1				molecular_function
647	EG_transcript_10713	502	646994	0.00574	e3 ubiquitin-protein ligase-like protein	GO:0008152, GO:0016874	KOO30737.1				molecular_function
648	EG_transcript_22460	206	109383	5.38e-21	ef-hand calcium-binding domain-containing protein 2-like protein	GO:0005509	KOO35471.1				ion binding
649	EG_transcript_21207	290	166777	3.35927e-38	endomembrane protein 70	GO:0016020, GO:0016021	XP_002324334.1			cellular_component
650	EG_transcript_23012	281	443351	8.26242e-147	eukaryotic initiation factor 4a-iii-like protein	GO:0003743, GO:0004386, GO:0016787, GO:0005524, GO:0006413, GO:0003676	KMQ90891.1			nucleus;ribosome	ATPase activity;ion binding;translation factor activity, RNA binding;helicase activity
651	EG_transcript_19420	248	150599	1.36331e-33	eukaryotic initiation factor 4a	GO:0003743, GO:0000166, GO:0004386, GO:0005524, GO:0016787, GO:0006413, GO:0003676	XP_820123.1				molecular_function
652	EG_transcript_30318	211	131339	3.51181e-27	eukaryotic initiation factor 4a	GO:0003743, GO:0000166, GO:0005829, GO:0008026, GO:0004386, GO:0006139, GO:0005524, GO:0016787, GO:0006412, GO:0003676, GO:0006413	EAN76544.1, Q38F76.1, XP_803774.1, XP_011776445.1, CBH14174.1	EC:3.6.1, EC:3.6.1.15	translation		ion binding;helicase activity
653	EG_transcript_40957	133	43	3.3e-11	extended synaptotagmin-3-like	GO:0003674	EER08584.1, XP_002776768.1				molecular_function
654	EG_transcript_1472	720	908929	6.00164e-12	extracellular SCP domain-containing protein Pry1	GO:0005576	KHN98715.1
655	EG_transcript_25134	264	932041	2.64388e-14	extracellular SCP domain-containing protein Pry1	GO:0005576	KID89389.1
656	EG_transcript_1454	1024	184882	3.06982e-40	family 3 adenylate cyclase	GO:0007165, GO:0016849, GO:0016020, GO:0016021, GO:0004871, GO:0035556, GO:0009190, GO:0005622	WP_015149811.1
657	EG_transcript_8350	570	183341	6.29e-43	family 3 adenylate cyclase	GO:0016849, GO:0000160, GO:0035556, GO:0005622, GO:0009190	BAP54839.1		small molecule metabolic process;signal transduction;cellular nitrogen compound metabolic process;biosynthetic process;transport		lyase activity
658	EG_transcript_1677	1040	797221	2.76e-07	family 3 adenylate cyclase	GO:0016849, GO:0000160, GO:0035556, GO:0009190, GO:0005622	WP_015148447.1	EC:4.6.1.2	small molecule metabolic process;signal transduction;cellular nitrogen compound metabolic process;biosynthetic process	cell;cilium	lyase activity
659	EG_transcript_28251	234	569954	0.525	family 3 adenylate cyclase	GO:0007165, GO:0016849, GO:0016020, GO:0016021, GO:0004871, GO:0035556, GO:0009190, GO:0005622	WP_015149811.1		small molecule metabolic process;signal transduction;cellular nitrogen compound metabolic process;biosynthetic process		lyase activity
660	EG_transcript_3539	732	214927	1.14e-50	DnaK family superfamily protein	GO:0000166, GO:0005524	ELR14102.1, XP_004336115.1				molecular_function
661	EG_transcript_8019	450	654698	0.00632	flagellar associated protein	GO:0031514	KOO25646.1
662	EG_transcript_5455	622	848195	0.0	flagellar associated protein	GO:0031514	EPY19695.1			cell;cilium	molecular_function
663	EG_transcript_6313	477	174481	1.39e-39	flagella associated protein	GO:0005929, GO:0042995, GO:0031514	XP_001701792.1, EDP06767.1			cell
664	EG_transcript_7733	518	258.84	9.24e-71	glutamate-rich WD repeat-containing protein 1-like isoform X2	GO:0005634	XP_006346562.1				molecular_function
665	EG_transcript_24268	180	171785	2.12e-41	glutamine catalytic domain protein	GO:0003824, GO:0006807, GO:0004356	KOO30748.1	EC:6.3.1.2,EC:6.3.1	cell wall organization or biogenesis;biosynthetic process		ligase activity
666	EG_transcript_11901	423	422935	1.39e-135	growth arrest-specific protein 8	GO:0048870, GO:0031514	KOO31558.1		cell motility	cytoskeleton;cilium
667	EG_transcript_11575	430	357066	8.3e-110	Growth arrest-specific protein 8 homolog	GO:0005856, GO:0048870, GO:0005737, GO:0005929, GO:0042995, GO:0005874, GO:0031514	Q7XJ96.		cell motility	cilium;intracellular
668	EG_transcript_13812	383	131724	5.17e-26	guanylate cyclase	GO:0006182, GO:0016849, GO:0004383, GO:0016829, GO:0000160, GO:0035556, GO:0005622, GO:0009190	WP_006631824.1		small molecule metabolic process;signal transduction;cellular nitrogen compound metabolic process;biosynthetic process	cell	lyase activity
669	EG_transcript_8127	522	881965	1.36e-11	guanylate cyclase	GO:0006182, GO:0016849, GO:0004383, GO:0000160, GO:0016829, GO:0035556, GO:0009190, GO:0005622	WP_008051927.1		small molecule metabolic process;signal transduction;cellular nitrogen compound metabolic process;biosynthetic process		lyase activity
670	EG_transcript_7735	453	781814	8.79e-07	Guanylate cyclase 2G	GO:0000166, GO:0016020, GO:0016021, GO:0035556, GO:0009190, GO:0006182, GO:0016849, GO:0004383, GO:0016829, GO:0004672, GO:0005524, GO:0005622, GO:0006468	KKF33632.1		small molecule metabolic process;signal transduction;cellular nitrogen compound metabolic process;biosynthetic process		lyase activity
671	EG_transcript_885	1094	781814	3.1408e-07	Adenylate/guanylate cyclase	GO:0016849, GO:0016829, GO:0035556, GO:0005622, GO:0009190	WP_014802046.1		small molecule metabolic process;signal transduction;cellular nitrogen compound metabolic process;biosynthetic process		lyase activity
672	EG_transcript_3957	660	785666	1.25e-06	guanylate cyclase	GO:0016849, GO:0016829, GO:0035556, GO:0005622, GO:0009190	WP_014802046.1		small molecule metabolic process;signal transduction;cellular nitrogen compound metabolic process;biosynthetic process		lyase activity
673	EG_transcript_1131	1008	627734	0.179	guanylate cyclase	GO:0016849, GO:0016020, GO:0016021, GO:0035556, GO:0005622, GO:0009190	WP_008971398.1		small molecule metabolic process;signal transduction;cellular nitrogen compound metabolic process;biosynthetic process		lyase activity
674	EG_transcript_2439	929	646994	0.00525	Guanylate cyclase 2G	GO:0000166, GO:0016020, GO:0016021, GO:0035556, GO:0009190, GO:0006182, GO:0016849, GO:0004383, GO:0016829, GO:0004672, GO:0005524, GO:0005622, GO:0006468	KKF33632.1			cellular_component	transmembrane transporter activity
675	EG_transcript_1684	1048	804925	7.77e-07	Guanylate cyclase 2G	GO:0000166, GO:0016020, GO:0016021, GO:0035556, GO:0009190, GO:0006182, GO:0016849, GO:0004383, GO:0016829, GO:0004672, GO:0005524, GO:0005622, GO:0006468	KKF33632.1		small molecule metabolic process;signal transduction;cellular nitrogen compound metabolic process;biosynthetic process		lyase activity
676	EG_transcript_1132	1164	851149	3.67e-08	Guanylate cyclase 2G	GO:0000166, GO:0016020, GO:0016021, GO:0035556, GO:0009190, GO:0006182, GO:0016849, GO:0004383, GO:0016829, GO:0004672, GO:0005524, GO:0006468, GO:0005622	CBN81675.1		small molecule metabolic process;signal transduction;cellular nitrogen compound metabolic process;biosynthetic process		lyase activity
677	EG_transcript_5398	369	893521	1.08e-10	guanylyl cyclase	GO:0000287, GO:0000166, GO:0045332, GO:0046872, GO:0016020, GO:0016021, GO:0015914, GO:0035556, GO:0016787, GO:0009190, GO:0006182, GO:0016849, GO:0004383, GO:0016829, GO:0004012, GO:0005524, GO:0005622	EPT31724.1		small molecule metabolic process;signal transduction;cellular nitrogen compound metabolic process;biosynthetic process		lyase activity
678	EG_transcript_25414	254	187578	1.4405e-49	heat shock protein-like protein	GO:0051082, GO:0006457	XP_817632.1		protein folding		unfolded protein binding
679	EG_transcript_2066	814	431024	8.78269e-129	heat shock protein	GO:0000166, GO:0005524	XP_814070.1
680	EG_transcript_7383	526	780.4	0.0	heat shock protein HSP70	GO:0000166, GO:0005524	AAA30205.1				ion binding
681	EG_transcript_2385	786	560451	0.0	heat shock protein 70	GO:0000166, GO:0005524	AED86994.1				molecular_function
682	EG_transcript_2778	773	326.25	1.13e-91	HSP70	GO:0000166, GO:0005524	AAX07834.1			intracellular
683	EG_transcript_4104	776	354369	1.66119e-104	heat shock protein 70 [Euglena gracilis]	GO:0000166, GO:0005524	AAQ24863.1	EC:3.6.1, EC:3.6.1.3, EC:3.6.1.15	protein folding;response to stress	protein complex;nucleus;extracellular space;microtubule organizing center;cytosol	ATPase activity;unfolded protein binding;enzyme binding
684	EG_transcript_16106	390	313153	2.44693e-91	heat shock protein 70	GO:0000166, GO:0005524	EJW86287.1	EC:3.6.1, EC:3.6.1.3, EC:3.6.1.15	vacuolar transport;biosynthetic process;vesicle-mediated transport;autophagy;transmembrane transport;signal transduction;mRNA processing;protein folding;response to stress;cell cycle	endosome;cytosol;protein complex;lysosome;nucleus;extracellular space;cytoskeleton;cytoplasmic, membrane-bounded vesicle	ATPase activity;ion binding;lipid binding;RNA binding;unfolded protein binding;enzyme binding
685	EG_transcript_34543	188	141739	1.34525e-30	heat shock protein 70	GO:0000166, GO:0005524	KIY44930.1
686	EG_transcript_4260	682	750.74	0.0	heat shock protein 70 with TPR repeat	GO:0000166, GO:0005524	XP_002504727.1, ACO65985.1				ligase activity
687	EG_transcript_3371	744	837.41	0.0	heat shock protein 70B	GO:0000166, GO:0051082, GO:0005524, GO:0006457	XP_005848047.1		protein folding		ion binding;unfolded protein binding
688	EG_transcript_15532	343	249.98	1.6e-70	heat shock protein DNAJ	GO:0031072, GO:0009408, GO:0046872, GO:0051082, GO:0005524, GO:0006457	XP_010700329.1, AIN99622.1		protein folding		unfolded protein binding
689	EG_transcript_23666	151	993673	7.47e-18	spore coat protein	GO:0019028	WP_046716255.1
690	EG_transcript_33619	110	162155	3.49e-43	histone	GO:0003677, GO:0046982, GO:0005694, GO:0000786, GO:0005634	KJP86950.1, XP_012336389.1, XP_012334520.1, KJP88968.1		cell proliferation;chromosome organization	nucleus;chromosome;protein complex;plastid	DNA binding
691	EG_transcript_30647	138	200.29	1.22e-57	histone H3	GO:0003677, GO:0046982, GO:0005694, GO:0000786, GO:0005634	AAA32655.1		cell proliferation	chromosome;protein complex;nucleolus;plastid	DNA binding
692	EG_transcript_29591	135	158303	3.84064e-41	histone	GO:0003677, GO:0046982, GO:0005694, GO:0000786, GO:0005634	KJP86950.1, XP_012336389.1, XP_012334520.1, KJP88968.1		chromosome organization	nucleus;chromosome;protein complex	DNA binding
693	EG_transcript_27533	138	203371	6.95e-59	histone H3	GO:0003677, GO:0046982, GO:0005694, GO:0000786, GO:0005634	KMZ60580.1		cell proliferation	chromosome;protein complex;nucleolus;plastid	DNA binding
694	EG_transcript_26868	149	134806	7.17091e-32	histone H2A type 1-like	GO:0003677, GO:0046982, GO:0000790, GO:0005694, GO:0006342, GO:0000786, GO:0005634	XP_002941404.1		chromosome organization;cellular nitrogen compound metabolic process;biosynthetic process	nuclear chromosome;protein complex	DNA binding
695	EG_transcript_25106	154	186808	6.96688e-52	histone H2A variant	GO:0003677, GO:0046982, GO:0000790, GO:0005694, GO:0006342, GO:0000786, GO:0005634	XP_001693700.1		chromosome organization;cellular nitrogen compound metabolic process;biosynthetic process	nuclear chromosome;protein complex	DNA binding
696	EG_transcript_48180	128	147132	3.26e-38	histone H2B	GO:0003677, GO:0046982, GO:0005694, GO:0000786, GO:0005634	XP_005537305.1		chromosome organization;protein complex assembly	nuclear chromosome;protein complex	DNA binding
697	EG_transcript_67478	105	129413	1.54e-30	histone h2b	GO:0003677, GO:0046982, GO:0005694, GO:0000786, GO:0005634	KOO24329.1		anatomical structure development;DNA metabolic process;response to stress;reproduction;immune system process;cell motility;chromosome organization;cell differentiation;protein maturation	nuclear chromosome;protein complex;plasma membrane	DNA binding
698	EG_transcript_63430	109	122094	1.6e-27	Histone H3	GO:0003677, GO:0060465, GO:0046982, GO:0002119, GO:0010171, GO:0040011, GO:0009792, GO:0005694, GO:0008356, GO:0000786, GO:0005634, GO:0000003	NP_501407.1, NP_001263958.1, CCD72373.1, NP_507033.1, CCD70027.1, NP_496899.1, NP_496894.1, NP_496895.1, CAA97411.1, NP_496890.1, CCD68531.1, NP_501204.1, CCD72545.2, CAB04057.1, CAA92733.1, CCD68868.1, CCD69390.1, NP_505297.1, CAB05209.1, NP_505276.1, CAA33644.1, NP_505292.1, AAG50235.1, CAB07653.1, NP_502138.1, CCD72363.1, NP_502134.1, NP_502153.1, NP_505199.1, CAB05834.1, CAB05833.1, CAB05831.1		cell division;embryo development;locomotion;reproduction	nucleus;chromosome;protein complex	DNA binding
699	EG_transcript_53416	103	149058	1.82e-38	histone H4	GO:0003677, GO:0046982, GO:0005694, GO:0006334, GO:0000786, GO:0005634	EDQ52360.1, XP_001782846.1		chromosome organization;protein complex assembly	nucleus;chromosome;protein complex	DNA binding
700	EG_transcript_37574	103	149058	1.82e-38	histone H4	GO:0003677, GO:0046982, GO:0005694, GO:0006334, GO:0000786, GO:0005634	EDQ52360.1, XP_001782846.1		chromosome organization;protein complex assembly	nucleus;chromosome;protein complex	DNA binding
701	EG_transcript_31462	197	939745	7.25592e-14	histone acetyltransferase KAT5-like	GO:0008152, GO:0016747, GO:0006355, GO:0016573, GO:0005634, GO:0004402	XP_014783960.1		cell differentiation;cellular nitrogen compound metabolic process;biosynthetic process		transferase activity, transferring acyl groups
702	EG_transcript_12600	444	278.87	1.56e-79	histone acetyltransferase KAT8	GO:0008152, GO:0016747, GO:0006355, GO:0016573, GO:0016740, GO:0004402, GO:0005634	XP_011151730.1		cellular nitrogen compound metabolic process;biosynthetic process		transferase activity, transferring acyl groups
703	EG_transcript_10109	444	288886	1.38642e-83	histone acetyltransferase type B subunit 2	GO:0008152, GO:0016740	KGB76464.1		anatomical structure development		molecular_function
704	EG_transcript_10228	469	185267	2.22597e-45	histone deacetylase	GO:0008152, GO:0016787	WP_016516938.1
705	EG_transcript_18658	338	262307	1.5e-73	histone deacetylase 15	GO:0009294, GO:0004407, GO:0016575, GO:0005634	NP_566612.1, AEE76110.1, Q8GXJ1.2
706	EG_transcript_8135	491	155606	1.38e-31	histone deacetylase 4-like isoform X3	GO:0004407, GO:0000118, GO:0016575, GO:0016568	XP_011604560.1
707	EG_transcript_21219	136	251136	1.2e-77	histone H3	GO:0003677, GO:0046982, GO:0005694, GO:0000786, GO:0005634	EDQ76175.1, EDQ61617.1, EDQ49299.1, XP_001767746.1, XP_001754164.1, XP_001784559.1, EDQ62314.1, EDQ81672.1, XP_001773579.1, XP_001785890.1, EDQ50624.1, EDQ81065.1, EDQ80016.1, EDQ67497.1, XP_001759106.1			chromosome;protein complex;nucleolus	DNA binding
708	EG_transcript_20343	249	858853	1.38e-11	histone methylation protein DOT1	GO:0034729, GO:0031151, GO:0018024, GO:0051726	703586|gb|ETO94469.1	EC:2.1.1.43, EC:2.1.1	chromosome organization;cellular protein modification process;cell cycle		methyltransferase activity
709	EG_transcript_10249	405	419083	4.79e-135	histone-binding protein RBBP4-B	GO:0006260, GO:0008094, GO:0006351, GO:0035098, GO:0033186, GO:0006355, GO:0007049, GO:0031497, GO:0006338, GO:0005634, GO:0016568	Q6INH0.3, AAH72311.1, NP_001085185.1	EC:3.6.1, EC:3.6.1.3, EC:3.6.1.15	macromolecular complex assembly;chromosome organization;anatomical structure development;response to stress;growth	protein complex;nucleoplasm	ATPase activity
710	EG_transcript_28420	232	162.54	3.61e-37	histone-lysine N-methyltransferase EZH1	GO:0035098, GO:0018024, GO:0005654, GO:0034968	XP_005059720.1	EC:2.1.1.43, EC:2.1.1	chromosome organization;catabolic process;cellular protein modification process;cellular amino acid metabolic process	nucleus	methyltransferase activity
711	EG_transcript_5625	666	133.65	1.36e-25	Histone-lysine N-methyltransferase EZH2	GO:0008168, GO:0016740, GO:0032259	KHN87573.1				molecular_function
712	EG_transcript_4364	709	147517	6.2965e-29	histone-lysine N-methyltransferase, H3 lysine-36 and H4 lysine-20 specific isoform X9	GO:0003712, GO:0045893, GO:0046872, GO:0050681, GO:0018024, GO:0016740, GO:0033135, GO:0034968, GO:0032259, GO:0008270, GO:0000979, GO:1903025, GO:0008168, GO:0000414, GO:0005730, GO:0005634	XP_008103159.1, XP_008103160.1, XP_008103164.1, XP_008103161.1, XP_008103162.1	EC:2.1.1.43, EC:2.1.1	chromosome organization;catabolic process;anatomical structure development;cellular protein modification process;cellular amino acid metabolic process;cellular nitrogen compound metabolic process;biosynthetic process	nucleus	methyltransferase activity
713	EG_transcript_3319	767	158688	1.56e-31	histone-lysine N-methyltransferase, H3 lysine-4 specific	GO:0000166, GO:0048188, GO:0005694, GO:0018024, GO:0008168, GO:0016740, GO:0034968, GO:0032259, GO:0005634, GO:0016568	KHC85798.1	EC:2.1.1.43, EC:2.1.1	chromosome organization;cellular protein modification process;symbiosis, encompassing mutualism through parasitism;growth;response to stress	organelle;intracellular	methyltransferase activity
714	EG_transcript_25909	250	197208	1.27424e-49	heat shock protein 70	GO:0000166, GO:0005524	KDN53160.1, XP_013245999.1
715	EG_transcript_9755	503	115546	4.77721e-19	Hsp90 organizing protein 3	GO:0010286, GO:0006457, GO:0034976	XP_013621322.1		response to stress		molecular_function
716	EG_transcript_5379	680	195282	2.71436e-45	hybrid sensor histidine kinase/response regulator	GO:0000155, GO:0023014, GO:0007165, GO:0000160, GO:0016772, GO:0016310, GO:0016301, GO:0005622	WP_053491477.1	EC:2.7.3, EC:2.7.13.3		protein complex	kinase activity;signal transducer activity
717	EG_transcript_26319	245	245743	3.23492e-71	hydroxyacyl-coenzyme a mitochondrial precursor	GO:0003857, GO:0016491, GO:0070403, GO:0055114, GO:0006631	KOO31611.1	EC:1.1.1.35	catabolic process;lipid metabolic process;cellular amino acid metabolic process;cellular nitrogen compound metabolic process;biosynthetic process		oxidoreductase activity;ion binding
718	EG_transcript_25233	263	261536	1.34499e-77	hypersensitive-induced response protein 2	GO:0016020	XP_012438590.1		cell death;transport	vacuole
719	EG_transcript_14845	285	573806	0.859457	hypothetical protein EMIHUDRAFT_453629	GO:0016020, GO:0016021, GO:0005509	XP_005758238.1				ion binding
720	EG_transcript_25325	191	79337	5.87516e-10	hypothetical protein F441_04876	GO:0055085, GO:0016020, GO:0016021, GO:0034220, GO:0006810, GO:0006811, GO:0005216	ETP21649.1			cellular_component	transmembrane transporter activity
721	EG_transcript_2238	818	280026	4.64e-74	Hypoxia up-regulated protein 1	GO:0000166, GO:0005783, GO:0005788, GO:0005524	Q566I3.2			cellular_component
722	EG_transcript_6180	628	243817	9.42474e-62	hypoxia up-regulated 1	GO:0000166, GO:0005524	EPY26343.1		biological_process
723	EG_transcript_1991	983	413.69	3.07e-119	importin-4	GO:0008536, GO:0005622, GO:0006886	XP_001690543.1		nucleocytoplasmic transport;protein targeting	intracellular	enzyme binding
724	EG_transcript_25175	263	593066	0.141	importin subunit beta-5	GO:0008536, GO:0006886, GO:0005622	KNG51458				molecular_function
725	EG_transcript_3840	790	136346	2.26e-25	importin-9, partial	GO:0005635, GO:0006606, GO:0005737, GO:0042393, GO:0005829, GO:0016020, GO:0042991, GO:0008565, GO:0008536, GO:0006886	XP_008108141.1				molecular_function
726	EG_transcript_27	3153	233802	1.62e-52	Inositol 1,4,5-trisphosphate receptor type 1	GO:0055085, GO:0048016, GO:0016020, GO:0006816, GO:0005262, GO:0016021, GO:0005220, GO:0070588, GO:0005783, GO:0006810, GO:0006811, GO:0005216				cellular_component	transmembrane transporter activity
727	EG_transcript_43	2739	272322	2.98395e-64	inositol 1,4,5-trisphosphate receptor	GO:0055085, GO:0016020, GO:0006816, GO:0016021, GO:0005262, GO:0070588, GO:0006810, GO:0006811, GO:0005216	BAM68694.1			cellular_component	transmembrane transporter activity
728	EG_transcript_44	2726	176022	4.95e-35	inositol 1,4,5-trisphosphate receptor	GO:0055085, GO:0016020, GO:0006816, GO:0016021, GO:0005262, GO:0070588, GO:0006810, GO:0006811, GO:0005216	XP_004333542.1			cellular_component	transmembrane transporter activity
729	EG_transcript_52138	126	127487	1.36566e-25	inositol 1,4,5-triphosphate receptor	GO:0055085, GO:0048016, GO:0016020, GO:0006816, GO:0016021, GO:0005262, GO:0005220, GO:0070588, GO:0005783, GO:0006810, GO:0006811, GO:0005216	XP_004347577.1			cellular_component	transmembrane transporter activity
730	EG_transcript_528	1376	889669	4.55e-09	Inositol 1,4,5trisphosphate receptor type 2	GO:0055085, GO:0048016, GO:0016020, GO:0006816, GO:0005262, GO:0016021, GO:0005220, GO:0070588, GO:0005783, GO:0006810, GO:0006811, GO:0005216	ELR11529.1, XP_004333542.1			cytoplasm	transmembrane transporter activity
731	EG_transcript_655	1365	708626	0.00146	Inositol 1,4,5-trisphosphate receptor	GO:0055085, GO:0048016, GO:0006816, GO:0016020, GO:0005262, GO:0016021, GO:0005220, GO:0005783, GO:0070588, GO:0006810, GO:0006811, GO:0005216	gi|307189494|gb|EFN73871.1			cellular_component	transmembrane transporter activity
732	EG_transcript_76	2331	129798	3.17452e-21	Inositol 1,4,5-trisphosphate receptor	GO:0055085, GO:0048016, GO:0006816, GO:0016020, GO:0005262, GO:0016021, GO:0005220, GO:0005783, GO:0070588, GO:0006810, GO:0006811, GO:0005216	EFN73871.1|			endoplasmic reticulum	transmembrane transporter activity;signal transducer activity
733	EG_transcript_26346	251	62003	0.0183	inositol 1,4,5-trisphosphate receptor type 3	GO:0055085, GO:0048016, GO:0006816, GO:0016020, GO:0005262, GO:0016021, GO:0005220, GO:0005783, GO:0070588, GO:0006810, GO:0006811, GO:0005216	XP_004992404.1, EGD74759.1		transport
734	EG_transcript_2496	928	962857	1.22e-11	Inositol 1,4,5-trisphosphate receptor type 3	GO:0055085, GO:0048016, GO:0006816, GO:0016020, GO:0005262, GO:0016021, GO:0005220, GO:0070588, GO:0005783, GO:0006810, GO:0006811, GO:0005216	XP_004992404.1			cellular_component	transmembrane transporter activity
735	EG_transcript_8824	447	943597	2.55874e-12	interferon-induced, double-stranded RNA-activated protein kinase-like	GO:0000166, GO:0004672, GO:0004674, GO:0005524, GO:0006468	XP_013124528.1, XP_005473989.1		cellular protein modification process		ion binding;kinase activity
736	EG_transcript_7265	586	265003	1.31e-71	intraflagellar transport protein	GO:0042073, GO:0042384, GO:0048487, GO:0030992, GO:0031514	XP_003392506.1		cytoskeleton-dependent intracellular transport;cell morphogenesis;cellular component assembly;anatomical structure formation involved in morphogenesis	cytoskeleton;protein complex	cytoskeletal protein binding
737	EG_transcript_519	1197	1301.19	0.0	intraflagellar transport protein 122 homolog isoform X2	GO:0005856, GO:0005737, GO:0072372, GO:0007275, GO:0030030, GO:0042384, GO:0030991, GO:0005929, GO:0045879, GO:0061512, GO:0042995, GO:0035721	XP_012815983.1		cytoskeleton-dependent intracellular transport;signal transduction;cell morphogenesis;cellular component assembly;anatomical structure formation involved in morphogenesis	cilium;protein complex;intracellular	molecular_function
738	EG_transcript_441	1403	943725	0.0	intraflagellar transport protein 140 homolog	GO:0036064, GO:0042384, GO:0030991, GO:0035721, GO:0005930	AAI55382.1, NP_001116497.1		anatomical structure development	cilium;intracellular	molecular_function
739	EG_transcript_47802	137	858853	4.96e-13	intraflagellar transport protein 22 homolog	GO:0005525, GO:0007264, GO:0005622	XP_011485424.1		signal transduction		ion binding
740	EG_transcript_35213	141	111309	1.01e-22	intraflagellar transport protein 25 homolog isoform X2	GO:0007507, GO:0070062, GO:0001501, GO:0005813, GO:0007224, GO:0005929, GO:0070986, GO:0030324	XP_014434249.1, XP_006133523.1, XP_006133524.1		biological_process	protein complex;organelle;intracellular	molecular_function
741	EG_transcript_17062	159	142.51	2.2e-31	ion channel	GO:0008270, GO:0046872	XP_007513599.1, CCO16124.1				ion binding
742	EG_transcript_13039	332	60077	0.085	kelch-like protein 12	GO:0048208, GO:0016055, GO:0031463, GO:0030134, GO:0000139, GO:0006513, GO:0006888	XP_007655882.1		vesicle-mediated transport;cellular protein modification process	cytoplasm;organelle	molecular_function
743	EG_transcript_9290	348	125561	3.65922e-23	kelch-like protein 8 isoform X1	GO:0031463, GO:0016567	XP_010186986.1				molecular_function
744	EG_transcript_8075	442	935893	5.63e-12	diablo, isoform B	GO:0003779, GO:0050807, GO:0048812, GO:0005575, GO:0016049	NP_001261892.1, AGB94585.1		biological_process		molecular_function
745	EG_transcript_7393	506	153.68	1.31e-32	protein kinase	GO:0000166, GO:0016310, GO:0004672, GO:0016301, GO:0005524, GO:0006468	XP_805706.1		cellular protein modification process		ion binding;kinase activity
746	EG_transcript_9986	425	164851	4.4e-37	protein kinase	GO:0000166, GO:0016310, GO:0004672, GO:0016301, GO:0005524, GO:0006468	ESL06236.1		cellular protein modification process		ion binding;kinase activity
747	EG_transcript_7230	400	150214	1.71e-32	protein kinase	GO:0016310, GO:0004672, GO:0016301, GO:0005524, GO:0006468	XP_807389.1		cellular protein modification process		ion binding;kinase activity
748	EG_transcript_7609	476	198364	3.11041e-49	protein kinase	GO:0000166, GO:0016310, GO:0016740, GO:0004672, GO:0016301, GO:0004674, GO:0005524, GO:0006468	EPY30039.1		cellular protein modification process		ion binding;kinase activity
749	EG_transcript_13729	426	127872	4.85e-24	protein kinase domain protein	GO:0000166, GO:0016310, GO:0004683, GO:0016740, GO:0004672, GO:0016301, GO:0004674, GO:0005524, GO:0006468	XP_004036969.1		cellular protein modification process	cell	ion binding;kinase activity
750	EG_transcript_16164	308	105145	7.36e-17	kinase domain protein	GO:0016310, GO:0016301	XP_012652330.1, EWS75135.1
751	EG_transcript_3405	286	58151	0.494027	kinase domain protein	GO:0016310, GO:0004672, GO:0016301, GO:0004674, GO:0005524, GO:0006468	EAR87121.2, XP_001007366.2
752	EG_transcript_3745	659	311612	3.69e-88	kinesin K39	GO:0008152, GO:0003777, GO:0000166, GO:0008017, GO:0005871, GO:0005874, GO:0005524, GO:0007018	EPY29352.1		biological_process	cytoskeleton;protein complex	ion binding;cytoskeletal protein binding
753	EG_transcript_5714	625	646994	0.0371013	kinesin K39	GO:0008152, GO:0000166, GO:0003777, GO:0008017, GO:0005871, GO:0005874, GO:0005524, GO:0007018	XP_003873485.1, CBZ24975.1				molecular_function
754	EG_transcript_1634	919	134806	1.22435e-23	kinesin heavy chain isoform 5A	GO:0008152, GO:0003777, GO:0000166, GO:0008017, GO:0005871, GO:0005874, GO:0005524, GO:0007018	XP_007907523.1	EC:3.6.1, EC:3.6.1.15	chromosome organization	cytoskeleton;protein complex	ion binding;cytoskeletal protein binding
755	EG_transcript_2052	921	146362	8.02e-28	leucine-rich repeat-containing protein 45	GO:0005813	XP_005332741.1
756	EG_transcript_10463	410	117087	1.25e-20	DnaJ like subfamily A member 2	GO:0016020, GO:0016021	KCV72762.1, XP_009492463.1
757	EG_transcript_3712	690	209.92	3.1053e-53	DnaJ like protein subfamily A member 5 [Angomonas deanei]	GO:0046872	EPY39970.1				ion binding
758	EG_transcript_405	1223	135576	1.68e-23	lipase domain protein	GO:0016020, GO:0006629, GO:0016021, GO:0016787	EKF33046.1l		lipid metabolic process
759	EG_transcript_10891	460	125561	5.4e-23	meiosis-specific nuclear structural protein 1	GO:0051321, GO:0005634	NP_001096482.1, AAI36247.1, A4IJ21.1		biological_process	organelle;intracellular
760	EG_transcript_11696	384	947449	1.56086e-13	membrane protein	GO:0016020, GO:0016021	gi|488707634|ref|WP_002631567.1|
761	EG_transcript_819	1005	608474	0.686	adenylate cyclase	GO:0007165, GO:0016849, GO:0016020, GO:0016021, GO:0004871, GO:0035556, GO:0005622, GO:0009190	CDP88008.1		small molecule metabolic process;signal transduction;cellular nitrogen compound metabolic process;biosynthetic process		lyase activity
762	EG_transcript_40230	154	870409	7.77e-12	methionyl aminopeptidase	GO:0005737, GO:0070084, GO:0046872, GO:0008233, GO:0006508, GO:0070006, GO:0008235, GO:0004177, GO:0016787	EPY31039.1	EC:3.4.11			peptidase activity
763	EG_transcript_8430	568	893649	0.0	heat shock protein HSP70	GO:0000166, GO:0005524	AAA30205.1		protein folding		ion binding
764	EG_transcript_760	1177	299286	1.22e-75	kinesin	GO:0008152, GO:0003777, GO:0000166, GO:0008017, GO:0005871, GO:0005874, GO:0005524, GO:0007018	XP_814165.1	EC:3.6.1, EC:3.6.1.15	biological_process	cytoskeleton;protein complex	ion binding;cytoskeletal protein binding
765	EG_transcript_25719	236	178718	4.80842e-44	mitochondrial processing peptidase	GO:0046872, GO:0003824, GO:0006508, GO:0004222	EQC38673.1, XP_008608265.1	EC:3.4.24; EC:1.10.2; EC:1.10.2.2	generation of precursor metabolites and energy;small molecule metabolic process;protein maturation;cellular nitrogen compound metabolic process	protein complex;mitochondrion	transmembrane transporter activity;ion binding;peptidase activity;oxidoreductase activity
766	EG_transcript_3089	774	616178	0.339	Mitotic spindle assembly checkpoint protein MAD1	GO:0007094	KDR12665.1		cell division;chromosome organization;catabolic process;cellular protein modification process;chromosome segregation;mitotic nuclear division
767	EG_transcript_20519	321	989821	4.71e-15	molecular chaperone DnaJ	GO:0031072, GO:0006260, GO:0005737, GO:0009408, GO:0008270, GO:0046872, GO:0016829, GO:0051082, GO:0005524, GO:0006457	WP_003783230.1		biosynthetic process;DNA metabolic process;protein folding;response to stress	cytoplasm	ion binding;lyase activity;unfolded protein binding
768	EG_transcript_7391	472	924337	3.38e-12	molecular chaperone DnaJ	GO:0051082, GO:0006457	WP_049830497.1		biosynthetic process;DNA metabolic process;protein folding;response to stress	cytoplasm	ion binding;unfolded protein binding
769	EG_transcript_19005	338	870409	1.11e-10	molecular chaperone DnaJ	GO:0031072, GO:0006260, GO:0005737, GO:0009408, GO:0008270, GO:0046872, GO:0051082, GO:0005524, GO:0006457	WP_034901484.1		biosynthetic process;DNA metabolic process;protein folding;response to stress	cytoplasm	ion binding;unfolded protein binding
770	EG_transcript_19427	323	816481	3.62e-09	molecular chaperone DnaJ	GO:0051082, GO:0006457	WP_008690635.1		signal transduction;cellular protein modification process;protein folding;transport;response to stress;reproduction;cell motility;cell death	endoplasmic reticulum;protein complex;extracellular region;nucleus;mitochondrion;cytosol	ion binding;unfolded protein binding;enzyme binding
771	EG_transcript_10969	481	870409	1.29e-10	Chaperone protein dnaJ	GO:0051082, GO:0006457	EKD30458.1		biosynthetic process;DNA metabolic process;protein folding;response to stress	cytoplasm	ion binding;unfolded protein binding
772	EG_transcript_3776	790	881965	3.32018e-10	molecular chaperone protein	GO:0051082, GO:0006457	XP_009689477.1, BAM39176.1		biological_process		ion binding
773	EG_transcript_14382	312	685514	1.86e-05	molecular chaperone DnaJ	GO:0016020, GO:0016021	WP_044015916.1		biosynthetic process;DNA metabolic process;protein folding;response to stress	cytoplasm	ion binding;unfolded protein binding
774	EG_transcript_16142	342	816481	5.48e-09	molecular chaperone DnaJ	GO:0031072, GO:0006260, GO:0005737, GO:0008270, GO:0009408, GO:0046872, GO:0051082, GO:0005524, GO:0006457	WP_013013024.1		signal transduction;cellular protein modification process;protein folding;transport;response to stress;cell death	endoplasmic reticulum;protein complex;extracellular region;cytosol	ion binding;enzyme binding
775	EG_transcript_14824	379	747146	2.56874e-06	molecular chaperone DnaJ	GO:0031072, GO:0006260, GO:0005737, GO:0009408, GO:0008270, GO:0046872, GO:0051082, GO:0005524, GO:0006457	WP_022935119.1				ion binding
776	EG_transcript_24410	271	843445	2.89e-10	molecular chaperone DnaJ	GO:0031072, GO:0006260, GO:0005737, GO:0009408, GO:0008270, GO:0046872, GO:0051082, GO:0005524, GO:0006457	WP_009745596.1		biological_process		ion binding
777	EG_transcript_1823	1014	889669	1.17e-09	molecular chaperone DnaK	GO:0000166, GO:0051082, GO:0005524, GO:0006457	WP_013323950.1				molecular_function
778	EG_transcript_7085	552	298516	1.07e-83	molecular chaperone DnaK	GO:0000166, GO:0051082, GO:0005524, GO:0006457	WP_040096151.1
779	EG_transcript_3259	770	673958	0.00568898	multiple C2 and transmembrane domain-containing protein 1 isoform X2	GO:0016020, GO:0016021	XP_006569491.1				molecular_function
780	EG_transcript_6619	589	220.32	5.26377e-54	myb domain-containing protein	GO:0003677, GO:0005634	XP_004357469.1		biosynthetic process;DNA metabolic process	nucleus;cytoplasm	DNA binding
781	EG_transcript_445	1478	560066	4.89e-167	myosin heavy chain	GO:0016459, GO:0008152, GO:0003774, GO:0005524	XP_810075.1	EC:3.6.1, EC:3.6.1.15		cytoskeleton;protein complex	ion binding
782	EG_transcript_321	1600	527709	7.46e-154	myosin heavy chain	GO:0016459, GO:0008152, GO:0000166, GO:0016020, GO:0016021, GO:0005524, GO:0003774	EKF98578.1	EC:3.6.1, EC:3.6.1.15		cytoskeleton;protein complex	ion binding
783	EG_transcript_584	1400	255758	1.52604e-61	myosin heavy chain MYA2	GO:0016459, GO:0008152, GO:0000166, GO:0005524, GO:0003774	ESS62399.1	EC:3.6.1, EC:3.6.1.15		cytoskeleton;protein complex	ion binding
784	EG_transcript_6237	520	228024	3.42e-61	myosin light chain kinase	GO:0000166, GO:0016020, GO:0016021, GO:0016310, GO:0004672, GO:0016740, GO:0016301, GO:0004674, GO:0005524, GO:0006468	XP_003293130.1, EGC30333.1		cellular protein modification process		ion binding;kinase activity
785	EG_transcript_29410	99	194897	6.39038e-56	calmodulin 2 [Euglena gracilis]	GO:0005509	ACH72985.1				ion binding
786	EG_transcript_85	2160	310071	3.77e-76	nfx1-type zinc finger-containing protein 1	GO:0008152, GO:0046872, GO:0003950	KOO31912.1	EC:2.4.2.30			transferase activity, transferring glycosyl groups
787	EG_transcript_2797	862	150214	2.55296e-28	non-ribosomal peptide synthetase	GO:0008152, GO:0003824, GO:0031177	WP_024076055.1		biological_process		ion binding
788	EG_transcript_20094	306	271552	1.77057e-75	oligosaccharyl transferase	GO:0016020, GO:0016021, GO:0006486, GO:0016740, GO:0004576	KOO25898.1	EC:2.4.1.119, EC:2.4.1	carbohydrate metabolic process;cellular protein modification process;biosynthetic process	endoplasmic reticulum;protein complex;ribosome	transferase activity, transferring glycosyl groups
789	EG_transcript_2741	803	748814	0.0	oliosaccharyl transferase	GO:0008250, GO:0004579, GO:0016020, GO:0016021, GO:0043687, GO:0018279, GO:0006486, GO:0016740, GO:0004576	XP_002288223.1	EC:2.4.1	carbohydrate metabolic process;cellular protein modification process;biosynthetic process	cytoplasm;endoplasmic reticulum;protein complex	transferase activity, transferring glycosyl groups
790	EG_transcript_18356	288	104.76	3.09355e-17	outward rectifying potassium channel protein	GO:0071805, GO:0009705, GO:0016020, GO:0016021, GO:0005267, GO:0006810, GO:0006811	XP_003626060.1, AES82278.1			protein complex;plasma membrane	transmembrane transporter activity;ion binding
791	EG_transcript_13710	427	758702	3.06187e-07	peptidyl-prolyl cis-trans isomerase B	GO:0003755, GO:0000413, GO:0016853, GO:0006457	KIX93302.1	EC:5.2.1.8	cellular protein modification process;protein folding		isomerase activity
792	EG_transcript_10851	399	208764	9.3397e-58	peptidyl-prolyl cis-trans isomerase, cyclophilin-type	GO:0003755, GO:0000413, GO:0016853, GO:0006457	EPB76193.1	EC:5.2.1.8	cellular protein modification process;protein folding	mitochondrion	isomerase activity
793	EG_transcript_11714	477	481871	4.7e-156	transmembrane 9 superfamily protein member 1 precursor	GO:0016020, GO:0016021	ACG42357			cellular_component
794	EG_transcript_12888	436	144436	5.11e-29	phosphatidylinositol-4-phosphate 5-kinase	GO:0016307, GO:0016308, GO:0046488, GO:0005509, GO:0046854, GO:0016310, GO:0016740, GO:0016301	XP_001610265.1	EC:2.7.1	lipid metabolic process		ion binding;kinase activity
795	EG_transcript_7280	565	118627	2.52e-19	phosphatidylinositol-4-phosphate 5-kinase	GO:0016307, GO:0016308, GO:0046488, GO:0005509, GO:0046854, GO:0016310, GO:0016740, GO:0016301	XP_679234.1	EC:2.7.1	lipid metabolic process		ion binding;kinase activity
796	EG_transcript_378	1530	421779	4.16e-119	phosphoinositide 3-kinase regulatory subunit 4 isoform X3	GO:0071561, GO:0030242, GO:0016236, GO:0034272, GO:0034271, GO:0005770, GO:0045324, GO:0004672, GO:0005643, GO:0006623, GO:0004674, GO:0005524, GO:0006468	XP_005158357.1		cellular protein modification process		ion binding;kinase activity
797	EG_transcript_9158	535	265388	1.62212e-70	phospholipase c-like protein	GO:0007165, GO:0016042, GO:0006629, GO:0005509, GO:0004871, GO:0035556, GO:0008081, GO:0016787, GO:0004435, GO:0005622	XP_001467143.2	EC:3.1, EC:3.1.4.11, EC:3.1.1	signal transduction;catabolic process;lipid metabolic process		ion binding
798	EG_transcript_11974	429	369777	1.45943e-115	platelet-activating factor acetylhydrolase IB subunit alpha	GO:0005856, GO:0000132, GO:0005737, GO:0051301, GO:0005815, GO:0030154, GO:0007275, GO:0007067, GO:0007049, GO:0045502, GO:0007399, GO:0005874, GO:0006810, GO:0007017, GO:0005875	XP_005987549.1, XP_005987548.1, XP_005987547.1, XP_005987546.1		cytoskeleton organization;anatomical structure development;reproduction;cell cycle;cytoskeleton-dependent intracellular transport;cell differentiation	protein complex;microtubule organizing center;cytoplasm	molecular_function
799	EG_transcript_10089	519	670106	0.00157	polcalcin bra r	GO:0005509	KOO30886.1				ion binding
800	EG_transcript_2478	875	182185	4.38642e-39	polycystin 2	GO:0016020, GO:0005509, GO:0016021	XP_013762742.1, KNC48686.1
801	EG_transcript_2451	926	855001	1.80163e-08	polycystic kidney disease 2-like 1 protein	GO:0006812, GO:0016020, GO:0016021, GO:0005509, GO:0050915, GO:0070588, GO:0031513, GO:0034704, GO:0034703, GO:0070207, GO:0015269, GO:0071805, GO:0005261, GO:0005262, GO:0009986, GO:0007224, GO:0001581, GO:0005783, GO:0005227, GO:0005886, GO:0043231, GO:0035725, GO:0071468, GO:0008092, GO:0042802, GO:0033040, GO:0005272, GO:0051371, GO:0051393, GO:0008324, GO:0043235	XP_002194669.1				transmembrane transporter activity
802	EG_transcript_2123	903	920485	1.76081e-10	Polycystic kidney disease 2-like protein	GO:0016020, GO:0005509, GO:0016021	EPY82554.1		signal transduction	cellular_component	molecular_function
803	EG_transcript_22099	299	666254	8.1e-05	polycystic kidney disease 2-like 1 protein isoform X1	GO:0006812, GO:0016020, GO:0005509, GO:0016021, GO:0050915, GO:0070588, GO:0031513, GO:0034704, GO:0034703, GO:0070207, GO:0015269, GO:0071805, GO:0005261, GO:0005262, GO:0009986, GO:0007224, GO:0001581, GO:0005783, GO:0005227, GO:0005886, GO:0043231, GO:0035725, GO:0071468, GO:0008092, GO:0042802, GO:0033040, GO:0005272, GO:0051371, GO:0051393, GO:0008324, GO:0043235	XP_014322580.1, XP_014322577.1, XP_014322578.1, XP_014322579.1			cell;organelle	transmembrane transporter activity
804	EG_transcript_420	1511	140198	5.48e-25	polycystin-2	GO:0048793, GO:0050982, GO:0001822, GO:0072114, GO:0016020, GO:0001946, GO:0005509, GO:0016021, GO:0001947, GO:0072019, GO:0005929, GO:0061371, GO:0032965, GO:0016323, GO:0010882, GO:0016328, GO:0005262, GO:0009953, GO:0007368, GO:0003143, GO:0005783, GO:0003146	XP_009292468.1, NP_001002310.1, AAT39122.1		anatomical structure development	cell	molecular_function
805	EG_transcript_3621	802	176792	2.08e-37	polycystin-2-like	GO:0050982, GO:0016020, GO:0005509, GO:0005262, GO:0016021, GO:0070588	XP_002119742.1		anatomical structure development	cytoplasm;organelle	transmembrane transporter activity;ion binding
806	EG_transcript_12337	413	468003	1.25e-153	pre-mRNA splicing factor prp46	GO:0000398, GO:0005681, GO:0000974	EAU38908.1, XP_001210348.1		mRNA processing	nuclear chromosome;protein complex	molecular_function
807	EG_transcript_7476	507	69707	5.26e-05	membrane protein	GO:0016020, GO:0016021	WP_015753061.1
808	EG_transcript_18470	334	130183	8.61566e-26	probable E3 ubiquitin-protein ligase LOG2	GO:0008270, GO:0046872	XP_003542514.1				ion binding
809	EG_transcript_17534	306	224557	7.2475e-62	probable histone-binding protein Caf1	GO:0005634	XP_624580.1				molecular_function
810	EG_transcript_24888	255	247284	3.25187e-72	prohibitin complex subunit Phb1	GO:0016020	EED21507.1, XP_002478470.1		mitochondrion organization	mitochondrion
811	EG_transcript_2121	934	924337	1.22e-11	pry1p	GO:0005576	EJS43152.1		transport	nuclear envelope;endoplasmic reticulum;extracellular region;vacuole	lipid binding
812	EG_transcript_1151	1180	852818	0.0	Pyrophosphate-dependent phosphofructokinase	GO:0047334, GO:0006096, GO:0061615, GO:0016310, GO:0006002, GO:0016301, GO:0003872, GO:0005524, GO:0046835	EJY79466.1		small molecule metabolic process;carbohydrate metabolic process;generation of precursor metabolites and energy;catabolic process;cofactor metabolic process;cellular nitrogen compound metabolic process;biosynthetic process	cytosol;protein complex	ion binding;kinase activity
813	EG_transcript_734	1007	970561	6.27e-12	phosphatidylinositol-4-phosphate 5-kinase-like protein	GO:0000166, GO:0003777, GO:0008017, GO:0016310, GO:0016301, GO:0005524, GO:0007018	XP_003877788.1, CBZ29330.1		signal transduction		molecular_function
814	EG_transcript_2076	885	260381	4.57496e-64	receptor-type adenylate cyclase GRESAG 4	GO:0016021, GO:0035556, GO:0004016	AAZ11644.1, XP_845203.1		small molecule metabolic process;signal transduction;cellular nitrogen compound metabolic process;biosynthetic process		lyase activity
815	EG_transcript_695	1344	889669	1.58e-09	cell wall anchor domain-containing protein	GO:0016020, GO:0016021	WP_012013578.1
816	EG_transcript_468	1422	445662	2.22e-124	Regulatory-associated protein of mTOR	GO:0031929, GO:0031931	EKC19393.1		signal transduction	protein complex;intracellular	molecular_function
817	EG_transcript_346	1264	560451	2.16699e-167	regulatory-associated protein of mTOR isoform X2	GO:0031929, GO:0031931	XP_009300579.1		signal transduction	protein complex;intracellular	molecular_function
818	EG_transcript_11719	252	139043	8.1e-31	ribonuclease P protein subunit p25-like protein	GO:0003676	XP_012073732.1				molecular_function
819	EG_transcript_19970	257	531176	0.0	calcineurin B-like protein [Euglena gracilis]	GO:0005509	AGS09409.1		homeostatic process;response to stress	cytoplasm	ion binding
820	EG_transcript_14700	335	225713	1.63e-57	putative protein serine/threonine kinase	GO:0005096, GO:0004674, GO:0005524, GO:0043547, GO:0006468	EFA84766.1	EC:2.7.11	cellular protein modification process;cellular amino acid metabolic process		ion binding;kinase activity
821	EG_transcript_1615	867	405216	1.77403e-116	serine/threonine protein phosphatase	GO:0005737, GO:0006470, GO:0005509, GO:0005634, GO:0016787, GO:0004721	XP_008888283.1, KEP61074.1				ion binding
822	EG_transcript_1945	899	250751	3.19e-61	serine/threonine protein phosphatase	GO:0005737, GO:0006470, GO:0005509, GO:0016787, GO:0005634, GO:0004721	EPT25249.1	EC:3.1.3.16, EC:3.1, EC:3.1.3.41	cellular protein modification process	nucleus;cytoplasm	phosphatase activity;ion binding
823	EG_transcript_2212	813	410609	4.45356e-119	serine/threonine protein phosphatase	GO:0005737, GO:0006470, GO:0005509, GO:0005634, GO:0016787, GO:0004721	XP_008888283.1, KEP61074.1	EC:3.1.3.16, EC:3.1, EC:3.1.3.41			ion binding
824	EG_transcript_1851	886	383645	3.60127e-108	serine/threonine protein phosphatase	GO:0005737, GO:0006470, GO:0005509, GO:0005634, GO:0016787, GO:0004721	EPR63297.1	EC:3.1.3.16, EC:3.1, EC:3.1.3.41	protein dephosphorylation	nucleus;cytoplasm	phosphoprotein phosphatase activity;calcium ion binding
825	EG_transcript_1974	753	246514	1.05e-60	serine/threonin protein phosphatase	GO:0005737, GO:0006470, GO:0005509, GO:0016787, GO:0004721, GO:0005634	XP_001610451.1	EC:3.1.3.16, EC:3.1, EC:3.1.3.41	cellular protein modification process	nucleus;cytoplasm	phosphatase activity;ion binding
826	EG_transcript_9245	410	307.76	1.06e-91	serine/threonine-protein kinase	GO:0000166, GO:0000281, GO:0016310, GO:0004672, GO:0016740, GO:0016301, GO:0004674, GO:0005524, GO:0006468	XP_843838.1, CBH09905.1, XP_011772198.1, AAZ10279.1		cell division;cellular protein modification process;cell cycle		ion binding;kinase activity
827	EG_transcript_2693	759	303908	3.71039e-85	serine/threonine protein kinase	GO:0000166, GO:0016310, GO:0004672, GO:0016301, GO:0004674, GO:0005524, GO:0006468	ESL07536.1		cellular protein modification process		ion binding;kinase activity
828	EG_transcript_4230	610	135961	1.5497e-26	serine/threonine-protein kinase Nek3 isoform X4	GO:0000166, GO:0005737, GO:0005813, GO:0030010, GO:0007059, GO:0048812, GO:0090043, GO:0004672, GO:0004674, GO:0005634, GO:0005524, GO:0007017, GO:0006468	XP_005668438.1		cellular protein modification process	intracellular	ion binding;kinase activity
829	EG_transcript_22573	269	260381	2.40058e-74	serine/threonine protein kinase	GO:0000166, GO:0016310, GO:0016740, GO:0004672, GO:0016301, GO:0004674, GO:0005524, GO:0006468	XP_822060.1		cellular protein modification process		ion binding;kinase activity
830	EG_transcript_26096	254	251906	1.29e-71	seryl-tRNA synthetase	GO:0006418, GO:0000166, GO:0005737, GO:0004812, GO:0004828, GO:0006434, GO:0005524	XP_811974.1	EC:6.1.1.11, EC:6.1.1	tRNA metabolic process;cellular amino acid metabolic process;translation	cytoplasm	ion binding;ligase activity
831	EG_transcript_843	1189	585362	0.602	signal peptide-containing protein	GO:0016020, GO:0016021, GO:0005576	XP_004828752.1
832	EG_transcript_999	1042	728398	0.0	sodium/potassium-transporting ATPase subunit alpha-2	GO:0006814, GO:0006813, GO:0046872, GO:0001504, GO:0051087, GO:0046034, GO:0006937, GO:0016020, GO:0005829, GO:0016021, GO:0030007, GO:0016787, GO:0016887, GO:0043209, GO:0040011, GO:0051481, GO:1903416, GO:0006810, GO:0006811, GO:0005524, GO:0045822, GO:0008217, GO:0005887, GO:0045988, GO:0030955, GO:0000166, GO:0005737, GO:0071383, GO:0042383, GO:1990239, GO:0043231, GO:0010248, GO:0010107, GO:…	XP_001379430.2		transmembrane transport;homeostatic process	plasma membrane;intracellular	ion binding
833	EG_transcript_22680	179	847297	5.04e-13	spore coat protein	GO:0019028	WP_043401995.1
834	EG_transcript_712	1256	481871	2.75746e-139	structural maintenance of chromosomes protein 1	GO:0051276, GO:0005694, GO:0005634, GO:0005524	XP_004974283.1		chromosome organization	chromosome	ion binding
835	EG_transcript_781	1211	745347	0.0	structural maintenance of chromosomes protein 3	GO:0006281, GO:0051276, GO:0007064, GO:0005694, GO:0003682, GO:0008280, GO:0005634, GO:0005524	XP_012443163.1		chromosome organization;chromosome segregation;mitotic nuclear division;DNA metabolic process;response to stress;reproduction	nucleus;protein complex;chromosome	ion binding
836	EG_transcript_318	1274	750355	0.0	structural maintenance of chromosomes protein 4	GO:0010032, GO:0005737, GO:0051276, GO:0046982, GO:0045132, GO:0007076, GO:0005694, GO:0051383, GO:0005524	XP_001488501.1		chromosome organization;chromosome segregation;cell cycle;reproduction	chromosome	ion binding
837	EG_transcript_33323	183	951301	1.45e-15	succinate dehydrogenase	GO:0005739, GO:0051536	EAN76651.1, XP_826981.1, XP_011776506.1, CBH14236.1				molecular_function
838	EG_transcript_41847	131	102834	1.12e-19	flagellar outer arm dynein light chain	GO:0031514	XP_002953415.1
839	EG_transcript_2692	903	654055	0.0	tetratricopeptide repeat protein 21B	GO:0000790, GO:0021591, GO:0030991, GO:0035735, GO:0005929, GO:0060271, GO:0035721, GO:0042802, GO:0007224, GO:0021798, GO:0008589, GO:0061512, GO:0006357	XP_007669518.1		anatomical structure development		molecular_function
840	EG_transcript_6370	556	736487	0.0	tetratricopeptide repeat protein 26	GO:0072372, GO:0005813, GO:0007286, GO:0036064, GO:0007224, GO:0005929, GO:0030992	XP_003420264.2				protein binding
841	EG_transcript_4374	525	928189	2.18e-11	transient receptor potential cation channel subfamily V member 5	GO:0055085, GO:0006816, GO:0016020, GO:0005262, GO:0034220, GO:0016021, GO:0051262, GO:0070588, GO:0006810, GO:0016324, GO:0006811, GO:0005216	XP_011278908.1		transport
842	EG_transcript_1499	1088	154066	2.81e-30	transient receptor potential cation channel subfamily V member 6	GO:0016020, GO:0016021	XP_002131560.1				molecular_function
843	EG_transcript_48468	117	781814	6.26e-10	elongation factor 1 alpha, partial	GO:0005525, GO:0003746, GO:0006414	|ACO50109.1			ribosome	ion binding;translation factor activity, RNA binding
844	EG_transcript_4382	666	338576	6.19e-95	translation initiation factor IF-2	GO:0003743, GO:0000166, GO:0005525, GO:0005737, GO:0003924, GO:0006412, GO:0005622, GO:0006413	WP_007394566.1	EC:3.6.1, EC:3.6.1.15		intracellular	GTPase activity;ion binding
845	EG_transcript_33313	167	114005	3.36e-23	cytoplasm protein	GO:0005856, GO:0005737, GO:0005829, GO:0005874, GO:0006412, GO:0005634	P0CR83.1, P0CR82.1, EAL17566.1, AAW46936.1, XP_772213.1, XP_568453.1			intracellular
846	EG_transcript_36563	162	191045	4.97e-49	transmembrane 9 superfamily member 1	GO:0016020, GO:0016021	XP_003577775.1			cytoplasmic, membrane-bounded vesicle
847	EG_transcript_5676	625	67781	0.00258	transmembrane 9 superfamily member 7-like	GO:0016020, GO:0016021	XP_010667161.1			cellular_component
848	EG_transcript_8592	313	397897	2.70775e-125	transmembrane 9 superfamily member 4	GO:0016020, GO:0016021	XP_004235601.1			cytoplasmic, membrane-bounded vesicle
849	EG_transcript_22387	249	320857	1.56e-96	transmembrane 9 superfamily member 7	GO:0016020, GO:0016021	XP_003529871.1			cellular_component
850	EG_transcript_11308	481	392889	9.81e-121	transmembrane 9 superfamily member 7	GO:0016020, GO:0016021	XP_006656173.1			cellular_component
851	EG_transcript_1142	1116	201445	3.30143e-45	transport/regulator protein	GO:0015116, GO:0008272, GO:0055085, GO:0008271, GO:0016020, GO:0016021, GO:1902358, GO:0006810	WP_044240897.1			cellular_component	transmembrane transporter activity;ion binding
852	EG_transcript_6014	535	762554	1.49858e-07	troponin family protein	GO:0005509	EMD48291.1				ion binding
853	EG_transcript_18811	238	211.46	1.0278e-59	ubiquinone biosynthesis protein COQ4 homolog, mitochondrial	GO:0005739, GO:0016020, GO:0006744, GO:0005743	XP_006103193.1		small molecule metabolic process;cofactor metabolic process;biosynthetic process	mitochondrion
854	EG_transcript_1211	1112	365925	1.07824e-100	ubiquitin carboxyl-terminal hydrolase 4 isoform X2	GO:0005515, GO:0000244, GO:0004843, GO:0005737, GO:0031647, GO:0046872, GO:0006508, GO:0031685, GO:0031397, GO:0016787, GO:0036459, GO:0016579, GO:0034394, GO:0042802, GO:0008233, GO:0008234, GO:0005634, GO:0006511, GO:0005886	XP_006511760.1	EC:3.4, EC:3.4.19.12	catabolic process;cellular protein modification process		ion binding;peptidase activity
855	EG_transcript_3989	724	853588	0.0	ubiquitin-protein ligase, cullin 4	GO:0031625, GO:0031461, GO:0016874, GO:0006511	EFJ14633.1, XP_002984123.1		embryo development;signal transduction;catabolic process;cellular protein modification process;developmental maturation;response to stress;cell cycle;reproduction;cellular nitrogen compound metabolic process	protein complex;intracellular	enzyme binding
856	EG_transcript_1163	1130	884019	0.0	ubiquitin-activating enzyme e1	GO:0008641, GO:0006464	KOO22127.1		cellular protein modification process		ligase activity
857	EG_transcript_21017	284	180644	1.7e-44	ubiquitin-conjugating enzyme E2	GO:0016020, GO:0016021	XP_004342591.2		cellular protein modification process	cytoplasm	enzyme binding
858	EG_transcript_39064	129	201445	1.59697e-57	ubiquitin-conjugating enzyme E2 4	GO:0008152, GO:0000166, GO:0016874, GO:0005524	XP_004143895.1		catabolic process;cellular protein modification process	cytoplasm	ion binding;ligase activity;enzyme binding
859	EG_transcript_28733	165	268855	1.07e-83	ubiquitin conjugating enzyme E2	GO:0008152, GO:0000166, GO:0016874, GO:0005524	EFJ45260.1, XP_002953636.1		cellular protein modification process	cytoplasm	ion binding;ligase activity;enzyme binding
860	EG_transcript_908	1089	674.47	0.0	vacuolar-type Ca2+-ATPase	GO:0008152, GO:0000166, GO:0046872, GO:0006816, GO:0016020, GO:0016021, GO:0005388, GO:0070588, GO:0006810, GO:0006811, GO:0005524, GO:0016787	XP_817343.1		homeostatic process;transport;growth	plasma membrane	ion binding
861	EG_transcript_193	1661	912781	1.09e-09	voltage-gated sodium channel Nav2.2	GO:0006814, GO:0016020, GO:0016021, GO:0001518, GO:0035725, GO:0034765, GO:0055085, GO:0005272, GO:0034220, GO:0005244, GO:0006810, GO:0006811, GO:0005216, GO:0005248	AEX00071.1			cellular_component	transmembrane transporter activity
862	EG_transcript_3917	791	109.383	3.21533e-21	1-phosphatidylinositol-4-phosphate 5-kinase	GO:0016307, GO:0016308, GO:0046488, GO:0005509, GO:0046854, GO:0016310, GO:0016740, GO:0016301	XP_001610265.1	EC:2.7.1	lipid metabolic process		ion binding;kinase activity
863	EG_transcript_3033	720	120.168	1.35437e-24	13-deoxy-manno-octulosonate cytidylyltransferase	GO:0007165	XP_008873648.1, ETV98087.1		signal transduction
864	EG_transcript_12974	380	426.017	1.92501e-141	beta ketoacyl-coa synthase	GO:0008152, GO:0016746, GO:0016747, GO:0003824, GO:0016020, GO:0016740, GO:0006633	XP_002179378.1, EEC49201.1		small molecule metabolic process;lipid metabolic process;biosynthetic process	cellular_component	transferase activity, transferring acyl groups
865	EG_transcript_2213	899	180.644	5.41654e-45	3-phosphoinositide-dependent protein kinase-1	GO:0005515, GO:0016310, GO:0004672, GO:0016301, GO:0004674, GO:0018105, GO:0035556, GO:0005524, GO:0005622, GO:0006468	AAW38936.1, NP_001234519.1		signal transduction;cellular protein modification process	protein complex;intracellular	ion binding;kinase activity;enzyme regulator activity
866	EG_transcript_5346	315	225.328	1.03057e-63	AGC protein kinase	GO:0000166, GO:0016310, GO:0016740, GO:0004672, GO:0016301, GO:0004674, GO:0005524, GO:0006468	ETV71033.1, XP_009839696.1		cellular protein modification process		ion binding;kinase activity
867	EG_transcript_2427	739	233.032	3.99844e-65	AGC protein kinase	GO:0000166, GO:0016310, GO:0016740, GO:0004672, GO:0016301, GO:0004674, GO:0005524, GO:0006468	XP_008871407.1, ETV99989.1		cellular protein modification process		ion binding;kinase activity
868	EG_transcript_18536	343	223.016	3.17175e-65	ATP synthase mitochondrial F1 complex assembly factor 2	GO:0043461	EPY22831.1		protein complex assembly
869	EG_transcript_894	1194	466.463	1.11227e-137	ATP-binding cassette transporter, subfamily G, member 15, group PDR protein PpABCG15	GO:0008152, GO:0000166, GO:0042626, GO:0055085, GO:0016020, GO:0016021, GO:0006810, GO:0005524, GO:0005886, GO:0016887	XP_001754045.1, EDQ80946.1			cellular_component	ATPase activity;ion binding
870	EG_transcript_20453	253	63.1586	4.64036e-08	Adenylate cyclase	GO:0006171, GO:0016849, GO:0016020, GO:0016829, GO:0016021, GO:0035556, GO:0009190, GO:0004016, GO:0005622	KFB71145.1		small molecule metabolic process;signal transduction;cellular nitrogen compound metabolic process;biosynthetic process	cellular_component	lyase activity
871	EG_transcript_3466	333	76.2554	1.07698e-11	Adenylate cyclase type 1	GO:0000166, GO:0016849, GO:0016020, GO:0016021, GO:0016829, GO:0035556, GO:0005622, GO:0009190	XP_007979582.1		small molecule metabolic process;signal transduction;cellular nitrogen compound metabolic process;biosynthetic process	cellular_component	lyase activity
872	EG_transcript_37379	133	63.1586	1.05326e-09	Adenylate cyclase type 8	GO:0016849, GO:0016829, GO:0035556, GO:0009190, GO:0005622	EGV91484.1	EC:4.6.1.1	small molecule metabolic process;signal transduction;cellular nitrogen compound metabolic process;biosynthetic process;neurological system process;transport	cell	lyase activity
873	EG_transcript_12642	260	87.4261	2.92618e-17	Adenylate cyclase type 8	GO:0016849, GO:0016829, GO:0035556, GO:0009190, GO:0005622	EGV91484.1		small molecule metabolic process;signal transduction;cellular nitrogen compound metabolic process;biosynthetic process	cell	lyase activity
874	EG_transcript_673	767	197.208	3.19982e-51	Ammonium transporter	GO:0008519, GO:0015696, GO:0072488, GO:0016020, GO:0016021, GO:0006810	CBJ33604.1		small molecule metabolic process;signal transduction;cellular nitrogen compound metabolic process;biosynthetic process	cellular_component	transmembrane transporter activity;lyase activity
875	EG_transcript_56504	119	62.7734	1.53426e-09	Atrial natriuretic peptide receptor 1, partial	GO:0006182, GO:0000166, GO:0016849, GO:0004383, GO:0016829, GO:0035556, GO:0009190, GO:0005622	KFQ84772.1		small molecule metabolic process;signal transduction;cellular nitrogen compound metabolic process;biosynthetic process		lyase activity
876	EG_transcript_31096	142	67.781	2.35738e-10	BTB/POZ domain-containing protein KCTD16	GO:0051260	XP_003446989.3		protein complex assembly
877	EG_transcript_29324	156	72.7886	5.10105e-12	BTB/POZ domain-containing protein KCTD18	GO:0051260	XP_008112000.1		protein complex assembly
878	EG_transcript_15520	226	66.6254	2.16526e-09	BTB/POZ domain-containing protein KCTD18	GO:0051260	XP_421925.4, XP_015144985.1, XP_015144987.1, XP_015144986.1		protein complex assembly	cell
879	EG_transcript_11666	317	69.707	2.4407e-10	BTB/POZ domain-containing protein KCTD21	GO:0051260	XP_005990042.1, XP_005990043.1		protein complex assembly
880	EG_transcript_50024	113	73.559	5.7696e-13	BTB/POZ domain-containing protein KCTD7	GO:0005737, GO:0005829, GO:0016020, GO:0051260, GO:0005886	NP_001038798.2		protein complex assembly	cell
881	EG_transcript_18847	341	84.3445	1.10104e-15	BTB POZ domain-containing KCTD7-like	GO:0006461	XP_005990043.1		protein complex assembly	cellular_component	molecular_function
882	EG_transcript_9901	359	387.882	1.01014e-128	CMGC/MAPK protein kinase	GO:0000166, GO:0000165, GO:0004707, GO:0016310, GO:0004672, GO:0016740, GO:0016301, GO:0004674, GO:0005524, GO:0006468, GO:0005622	XP_008606125.1, EQC40426.1	EC:2.7.11	cellular protein modification process;cellular amino acid metabolic process		ion binding;kinase activity
883	EG_transcript_9878	380	262.692	1.04025e-79	CMGC/MAPK protein kinase	GO:0000166, GO:0000165, GO:0004707, GO:0016310, GO:0016740, GO:0004672, GO:0016301, GO:0004674, GO:0005524, GO:0005622, GO:0006468	XP_009823393.1		cellular protein modification process		ion binding;kinase activity
884	EG_transcript_8566	549	228.794	2.6805e-64	CMGC/MAPK protein kinase	GO:0000166, GO:0000165, GO:0004707, GO:0016310, GO:0004672, GO:0016740, GO:0016301, GO:0004674, GO:0005524, GO:0005622, GO:0006468	XP_008896012.1		cellular protein modification process		ion binding;kinase activity
885	EG_transcript_17891	354	180.644	1.30293e-48	calcium/ calmodulin-dependent protein kinase 1	GO:0000166, GO:0016310, GO:0004672, GO:0016740, GO:0016301, GO:0004674, GO:0005524, GO:0006468	ABC25083.1		cellular protein modification process		ion binding;kinase activity
886	EG_transcript_7121	615	129.798	7.77941e-28	Cdc15p	GO:0000166, GO:0004672, GO:0005524, GO:0006468	AJO96876.1		cellular protein modification process		ion binding;kinase activity
887	EG_transcript_27235	185	89.3521	1.36272e-19	cold-shock protein	GO:0003677, GO:0005737, GO:0006355, GO:0003676	WP_008687192.1		cellular nitrogen compound metabolic process;biosynthetic process	cytoplasm	DNA binding
888	EG_transcript_13724	366	340.502	4.38621e-111	Cycloartenol-C-24-methyltransferase	GO:0008152, GO:0006694, GO:0016740, GO:0008168, GO:0032259	KHM99193.1		lipid metabolic process;biosynthetic process		methyltransferase activity
889	EG_transcript_18515	273	232.261	1.6566e-69	DNAj-like protein	GO:0031072, GO:0046872, GO:0051082, GO:0006457	KPI83708.1		protein folding		unfolded protein binding
890	EG_transcript_25793	252	222.246	2.23622e-66	dynein heavy chain	GO:0008152, GO:0003777, GO:0030286, GO:0007018	EPY32720.1		cell motility	cytoskeleton;cytoplasm;cilium;protein complex	ATPase activity
891	EG_transcript_5239	635	286.574	1.20737e-78	EF-Hand 1, calcium-binding site	GO:0005509	EWM21919.1				ion binding
892	EG_transcript_1107	508	108.227	1.55958e-21	ELAV protein 2	GO:0000166, GO:0003723, GO:0003676	CDS26875.1				molecular_function
893	EG_transcript_1888	1012	872.078	0	elongation factor EF-3	GO:0000166, GO:0003746, GO:0006414, GO:0005524, GO:0005634, GO:0016887	XP_001692287.1				ATPase activity;ion binding
894	EG_transcript_15494	282	210.305	4.63172e-62	Esterase, SGNH hydrolase-type, subgroup	GO:0008152, GO:0016787	XP_007820003.1, EFZ01218.1
895	EG_transcript_4119	775	176.022	7.15534e-42	G-protein beta WD-40 repeats containing protein	GO:0003824, GO:0009116	EED22744.1, XP_002340131.1		biological_process		molecular_function
896	EG_transcript_923	1188	90.8929	1.05213e-14	guanylyl cyclase	GO:0000166, GO:0000287, GO:0046872, GO:0045332, GO:0016020, GO:0016021, GO:0015914, GO:0035556, GO:0016787, GO:0009190, GO:0006182, GO:0016849, GO:0004383, GO:0016829, GO:0004012, GO:0005524, GO:0005622	EPR59074.1|		small molecule metabolic process;signal transduction;cellular nitrogen compound metabolic process;biosynthetic process		lyase activity
897	EG_transcript_23482	232	98.5969	1.13319e-21	H/ACA ribonucleoprotein complex subunit 2	GO:0003723, GO:0030529, GO:0019013, GO:0042254, GO:0005730	EPB86461.1			intracellular
898	EG_transcript_14181	166	84.7297	3.23224e-16	heterogeneous nuclear ribonucleoprotein H	GO:0000166, GO:0030529, GO:0019013, GO:0003676	XP_003136024.1				molecular_function
899	EG_transcript_30624	195	45.8246	0.00741117	Histone H1	GO:0003677, GO:0005694, GO:0006334, GO:0000786, GO:0005634	EMT00621.1		chromosome organization;protein complex assembly	nucleus;chromosome;protein complex	DNA binding
900	EG_transcript_28574	201	66.2402	1.65226e-09	|HSP90 cochaperone CDC37-like proteinue	GO:0019901	EHJ78215.1				molecular_function
901	EG_transcript_60	2380	157.532	1.36141e-34	Inositol 1,4,5trisphosphate receptor type 2	GO:0055085, GO:0048016, GO:0016020, GO:0006816, GO:0005262, GO:0016021, GO:0005220, GO:0070588, GO:0005783, GO:0006810, GO:0006811, GO:0005216	ELR11529.1, XP_004333542.1			cellular_component	transmembrane transporter activity
902	EG_transcript_16439	325	79.7221	4.41032e-13	K+ channel tetramerisation subfamily protein	GO:0008270, GO:0051260	XP_004336893.1, ELR14880.1		protein complex assembly		molecular_function
903	EG_transcript_24719	224	115.546	1.00507e-26	K+ channel tetramerisation subfamily protein	GO:0051260	ELR15743.1, XP_004337756.1		protein complex assembly		molecular_function
904	EG_transcript_1842	871	217.238	1.17052e-55	Kinase, NEK	GO:0000166, GO:0016310, GO:0004672, GO:0016301, GO:0004674, GO:0005524, GO:0006468	EDO76902.1, XP_001704576.1		cellular protein modification process		ion binding;kinase activity
905	EG_transcript_13339	372	200.675	3.93524e-56	MFS transporter	GO:0055085, GO:0016020, GO:0016021, GO:0005215	WP_013559768.1		transmembrane transport	cellular_component	molecular_function
906	EG_transcript_6309	507	203.756	2.40068e-56	phosphatidylinositol-4-phosphate 5-kinase	GO:0016310, GO:0016301	EPY30182.1				molecular_function
907	EG_transcript_21706	265	162.155	1.38179e-42	Mitochondrial-processing peptidase subunit beta, partial	GO:0046872, GO:0003824, GO:0006508, GO:0004222		EC:3.4.24		mitochondrion	ion binding;peptidase activity
908	EG_transcript_4656	399	242.662	2.66271e-72	mitogen-activated protein kinase 1	GO:0000166, GO:0000165, GO:0004707, GO:0016310, GO:0016740, GO:0004672, GO:0016301, GO:0004674, GO:0005524, GO:0005622, GO:0006468	XP_011060193.1		cellular protein modification process		ion binding;kinase activity
909	EG_transcript_15016	387	236.498	5.10668e-70	mitogen-activated protein kinase kinase 5	GO:0000166, GO:0016310, GO:0004672, GO:0016301, GO:0005524, GO:0006468	ESS70044.1		cell division;signal transduction;cellular protein modification process;anatomical structure formation involved in morphogenesis;cell cycle;reproduction	cytoplasm	ion binding;kinase activity
910	EG_transcript_5055	667	201.83	1.40455e-51	Mss4p	GO:0016307, GO:0046488, GO:0046854	AJV10550.1		lipid metabolic process		kinase activity
911	EG_transcript_13614	390	291.582	1.50475e-91	NAD kinase 2, chloroplastic	GO:0008152, GO:0019674, GO:0006741, GO:0016310, GO:0016301, GO:0003951	KFM26923.1, XP_011399871.1	EC:2.7.1.23	small molecule metabolic process;cofactor metabolic process;cellular nitrogen compound metabolic process;biosynthetic process		kinase activity
912	EG_transcript_9424	421	107.071	7.75057e-22	NEK protein kinase	GO:0000166, GO:0016310, GO:0004672, GO:0016301, GO:0005524, GO:0006468	EGD82718.1, XP_004995954.1		cellular protein modification process		ion binding;kinase activity
913	EG_transcript_6576	526	158.688	2.24767e-37	NEK kinase	GO:0016310, GO:0016740, GO:0004672, GO:0016301, GO:0005524, GO:0004687, GO:0006468	KFG37911.1		cellular protein modification process		ion binding;kinase activity
914	EG_transcript_5268	663	353.599	6.90915e-107	NIMA-related kinase	GO:0000166, GO:0016310, GO:0004672, GO:0016301, GO:0005524, GO:0006468	EKF30860.1	EC:2.7.11	signal transduction;cell morphogenesis;cellular component assembly;cellular protein modification process;anatomical structure formation involved in morphogenesis;cellular amino acid metabolic process;cell cycle;response to stress;cell death	nucleus;microtubule organizing center;cytoplasm	ion binding;kinase activity
915	EG_transcript_2033	926	285.419	2.89739e-79	NIMA-related kinase	GO:0000166, GO:0016310, GO:0004672, GO:0016301, GO:0005524, GO:0006468	EKF30860.1		cellular protein modification process		ion binding;kinase activity
916	EG_transcript_7754	543	294.664	3.8476e-86	NIMA-related kinase protein	GO:0000166, GO:0016310, GO:0004672, GO:0016301, GO:0005524, GO:0006468	AAY90075.1	EC:2.7.11	signal transduction;cell morphogenesis;cellular component assembly;cellular protein modification process;anatomical structure formation involved in morphogenesis;cellular amino acid metabolic process;cell cycle;response to stress;cell death	nucleus;microtubule organizing center;cytoplasm	ion binding;kinase activity
917	EG_transcript_8668	553	300.827	1.46289e-90	Na+/glucose cotransporter	GO:0055085, GO:0016020, GO:0016021, GO:0006810, GO:0005886, GO:0005215	WP_039137452.1		transmembrane transport	cellular_component	molecular_function
918	EG_transcript_1337	1120	523.472	2.62077e-162	OSM3-like kinesin	GO:0008152, GO:0000166, GO:0003777, GO:0008017, GO:0005871, GO:0005874, GO:0005524, GO:0007018	CBZ29454.1, XP_003877910.1	EC:3.6.1, EC:3.6.1.15	biological_process	cytoskeleton;protein complex	ion binding;cytoskeletal protein binding
919	EG_transcript_985	1225	46.2098	0.273425	Os01g0128800, partial	GO:0005783	BAF03828.1				molecular_function
920	EG_transcript_1179	891	92.0485	7.69053e-16	PAS domain-containing sensor histidine kinase	GO:0000166, GO:0000155, GO:0023014, GO:0007165, GO:0000160, GO:0006355, GO:0016772, GO:0016310, GO:0016740, GO:0016301, GO:0005524, GO:0005622	WP_045585923.1		cellular nitrogen compound metabolic process;biosynthetic process
921	EG_transcript_2453	810	70.0922	5.77335e-09	PAS domain-containing sensor histidine kinase	GO:0000166, GO:0000155, GO:0023014, GO:0000160, GO:0016772, GO:0016310, GO:0016740, GO:0016301, GO:0018106, GO:0007165, GO:0006355, GO:0004673, GO:0005524, GO:0005622	WP_014242096.1		cellular nitrogen compound metabolic process;biosynthetic process		molecular_function
922	EG_transcript_1426	815	104.76	1.107e-19	PAS domain-containing sensor histidine kinase	GO:0000155, GO:0000166, GO:0023014, GO:0007165, GO:0000160, GO:0006355, GO:0016310, GO:0016772, GO:0016740, GO:0016301, GO:0005524, GO:0005622	WP_006990846.1		cellular nitrogen compound metabolic process;biosynthetic process
923	EG_transcript_2310	827	102.834	1.88907e-19	PAS domain-containing sensor histidine kinase	GO:0000166, GO:0000155, GO:0023014, GO:0007165, GO:0000160, GO:0006355, GO:0016772, GO:0016310, GO:0016740, GO:0016301, GO:0005524, GO:0005622	WP_045585923.1		cellular nitrogen compound metabolic process;biosynthetic process		molecular_function
924	EG_transcript_3880	628	100.908	5.04208e-19	PAS domain-containing sensor histidine kinase	GO:0000166, GO:0000155, GO:0023014, GO:0007165, GO:0000160, GO:0006355, GO:0016772, GO:0016310, GO:0016740, GO:0016301, GO:0005524, GO:0005622	WP_045585923.1
925	EG_transcript_3887	785	103.99	1.70911e-19	PAS domain-containing sensor histidine kinase	GO:0000166, GO:0000155, GO:0023014, GO:0007165, GO:0000160, GO:0006355, GO:0016772, GO:0016310, GO:0016740, GO:0016301, GO:0005524, GO:0005622	WP_007621178.1		cellular nitrogen compound metabolic process;biosynthetic process
926	EG_transcript_1832	844	83.1889	5.0291e-13	PAS domain-containing sensor histidine kinase	GO:0000166, GO:0000155, GO:0023014, GO:0000160, GO:0016772, GO:0016310, GO:0016740, GO:0016301, GO:0018106, GO:0007165, GO:0006355, GO:0004673, GO:0005524, GO:0005622	WP_014242096.1		cellular nitrogen compound metabolic process;biosynthetic process		molecular_function
927	EG_transcript_1745	810	111.309	3.09718e-22	PAS domain-containing sensor histidine kinase	GO:0000166, GO:0000155, GO:0023014, GO:0007165, GO:0000160, GO:0006355, GO:0016772, GO:0016310, GO:0016740, GO:0016301, GO:0005524, GO:0005622	WP_045585923.1		cellular nitrogen compound metabolic process;biosynthetic process		molecular_function
928	EG_transcript_1028	790	124.79	4.01139e-26	PAS domain-containing sensor histidine kinase	GO:0000166, GO:0000155, GO:0023014, GO:0007165, GO:0000160, GO:0006355, GO:0016772, GO:0016310, GO:0016740, GO:0016301, GO:0005524, GO:0005622	WP_007621178.1		cellular nitrogen compound metabolic process;biosynthetic process		molecular_function
929	EG_transcript_4508	750	100.138	1.3995e-18	PAS/PAC sensor signal transduction histidine kinase	GO:0000155, GO:0000166, GO:0023014, GO:0007165, GO:0000160, GO:0006355, GO:0016772, GO:0016310, GO:0016740, GO:0016301, GO:0005524, GO:0005622	EGY01729.1		cellular nitrogen compound metabolic process;biosynthetic process
930	EG_transcript_2805	823	88.1965	1.1729e-14	PAS domain-containing sensor histidine kinase	GO:0000155, GO:0000166, GO:0023014, GO:0007165, GO:0000160, GO:0006355, GO:0016772, GO:0016310, GO:0016740, GO:0016301, GO:0005524, GO:0005622	WP_049864185.1		signal transduction;cellular nitrogen compound metabolic process;biosynthetic process		kinase activity
931	EG_transcript_21614	305	82.8037	2.97355e-14	PAS domain-containing sensor histidine kinase	GO:0000166, GO:0000155, GO:0023014, GO:0007165, GO:0000160, GO:0006355, GO:0016310, GO:0016772, GO:0016740, GO:0016301, GO:0005524, GO:0005622	WP_061991353.1		cellular nitrogen compound metabolic process;biosynthetic process		molecular_function
932	EG_transcript_4138	743	84.3445	1.31553e-13	Phosphatidylinositol-4-phosphate 5-kinase 1	GO:0016307, GO:0016308, GO:0046488, GO:0046854, GO:0016310, GO:0016740, GO:0016301	KHN47056.1	EC:2.7.1	lipid metabolic process		kinase activity
933	EG_transcript_9790	517	263.462	2.55256e-74	Phospholipase D beta 1	GO:0046470, GO:0003824, GO:0016020, GO:0016042, GO:0005509, GO:0004630, GO:0016787, GO:0070290	EMT00669.1				molecular_function
934	EG_transcript_9179	430	45.0542	0.0482614	RING-H2 finger protein ATL45-like	GO:0008270, GO:0046872, GO:0016020, GO:0016021, GO:0016023	XP_015642348.1				ion binding
935	EG_transcript_49821	104	55.4546	4.33247e-07	Ras-related protein RABD1	GO:0005525, GO:0007264, GO:0015031, GO:0005622	EMS50201.1		vesicle-mediated transport;signal transduction	Golgi apparatus;endoplasmic reticulum	ion binding
936	EG_transcript_1773	996	214.157	2.71561e-57	SGK-1, partial	GO:0000166, GO:0016310, GO:0004672, GO:0016740, GO:0016301, GO:0004674, GO:0005524, GO:0035091, GO:0006468	AET63203.1	EC:2.7.11	cellular protein modification process;cellular amino acid metabolic process	intracellular	ion binding;kinase activity
937	EG_transcript_9312	429	129.413	1.08054e-28	serine/threonine protein kinase	GO:0000166, GO:0016310, GO:0004683, GO:0016740, GO:0004672, GO:0016301, GO:0004674, GO:0005524, GO:0006468	AFZ14509.1		protein complex assembly		molecular_function
938	EG_transcript_15853	365	229.95	2.83033e-66	serine/threonine-protein kinase Chk2	GO:0000166, GO:0016310, GO:0005575, GO:0016740, GO:0004672, GO:0016301, GO:0004674, GO:0005524, GO:0006974, GO:0006468	AAH44519.1, NP_956339.1		cellular protein modification process;response to stress		ion binding;kinase activity
939	EG_transcript_4061	780	127.487	7.86614e-28	Rab-GTPase-TBC domain protein	GO:0060151, GO:0030048, GO:0051645, GO:0051646	XP_003618023.1, AET00982.1				ion binding
940	EG_transcript_4452	656	228.794	9.13357e-60	TKL/DICTY4 protein kinase	GO:0016849, GO:0016020, GO:0016021, GO:0016310, GO:0004672, GO:0016301, GO:0035556, GO:0005524, GO:0006468, GO:0005622, GO:0009190	EGD79594.1, XP_004988822.1		small molecule metabolic process;signal transduction;cellular protein modification process;cellular nitrogen compound metabolic process;biosynthetic process		ion binding;lyase activity;kinase activity
941	EG_transcript_10874	497	263.848	1.0412e-74	TTK protein kinase	GO:0004712, GO:0007093, GO:0016310, GO:0004672, GO:0016301, GO:0005524, GO:0051304, GO:0006468	KNC99197.1	EC:2.7.12.1	chromosome organization;cellular protein modification process;chromosome segregation;biosynthetic process;cell cycle		ion binding;kinase activity
942	EG_transcript_14324	420	561.222	0	UDP-glucose dehydrogenase	GO:0016616, GO:0051287, GO:0016491, GO:0003979, GO:0055114	XP_004365811.1	EC:1.1.1.22	small molecule metabolic process;carbohydrate metabolic process;cellular nitrogen compound metabolic process	organelle	oxidoreductase activity
943	EG_transcript_18636	252	73.559	6.35123e-12	UMP-CMP kinase	GO:0000166, GO:0005737, GO:0006207, GO:0016310, GO:0016740, GO:0016301, GO:0019205, GO:0046939, GO:0009041, GO:0006221, GO:0006139, GO:0005524, GO:0004127, GO:0004017, GO:0005634	XP_008090264.1, EFQ26244.1		cellular nitrogen compound metabolic process		kinase activity
944	EG_transcript_24827	136	110.153	1.86546e-26	unc-50 family protein	GO:0016020, GO:0016021	XP_003054963.1		transport	Golgi apparatus
945	EG_transcript_13866	265	178.718	7.67573e-52	ubiquitin-conjugating enzyme E2 G1-like	GO:0008152, GO:0000166, GO:0016874, GO:0005524	XP_011430038.1		catabolic process;cellular protein modification process	cytoplasm	enzyme binding
946	EG_transcript_15952	376	207.994	1.1797e-58	WAT1-related protein At3g02690, chloroplastic	GO:0016020, GO:0016021	XP_006350457.1			cellular_component
947	EG_transcript_1975	701	387.497	1.89696e-119	abc transporter G family protein	GO:0008152, GO:0000166, GO:0016020, GO:0016021, GO:0005524, GO:0016887	XP_002670148.1	EC:3.6.1; EC:3.6.1.3, EC:3.6.1.15		cellular_component	ATPase activity;ion binding
948	EG_transcript_17527	366	468.774	3.02167e-160	acetyl-CoA acetyltransferase	GO:0008152, GO:0016747, GO:0003824, GO:0016740	KJS29444.1				transferase activity, transferring acyl groups
949	EG_transcript_20821	301	176.022	4.35117e-48	activator of 90 kDa heat shock protein ATPase homolog 1	GO:0032781, GO:0051087, GO:0006950, GO:0001671	XP_011179534.1		response to stress		enzyme regulator activity
950	EG_transcript_72	2180	185.267	2.24231e-45	adenylate/guanylate cyclase	GO:0006182, GO:0016849, GO:0004383, GO:0016020, GO:0016829, GO:0016021, GO:0035556, GO:0005622, GO:0009190	AFY64969.1		small molecule metabolic process;signal transduction;cellular nitrogen compound metabolic process;biosynthetic process		lyase activity
951	EG_transcript_4781	641	50.8322	0.0042682	adenylate cyclase	GO:0007165, GO:0016849, GO:0016020, GO:0016021, GO:0004871, GO:0035556, GO:0009190, GO:0005622	WP_005942658.1		small molecule metabolic process;signal transduction;cellular nitrogen compound metabolic process;biosynthetic process		lyase activity
952	EG_transcript_1406	1080	58.151	5.8941e-05	adenylate cyclase	GO:0006182, GO:0006171, GO:0016849, GO:0016020, GO:0004383, GO:0016829, GO:0016021, GO:0035556, GO:0005622, GO:0004016, GO:0009190	WP_006612919.1		small molecule metabolic process;cellular nitrogen compound metabolic process;biosynthetic process	cellular_component	lyase activity;signal transducer activity
953	EG_transcript_10494	507	70.8626	1.70764e-09	adenylate cyclase	GO:0007165, GO:0016849, GO:0016020, GO:0016021, GO:0004871, GO:0035556, GO:0009190, GO:0005622	WP_008130587.1		small molecule metabolic process;signal transduction;cellular nitrogen compound metabolic process;biosynthetic process		lyase activity
954	EG_transcript_6480	452	61.6178	1.10157e-06	adenylate cyclase	GO:0046872, GO:0016849, GO:0016020, GO:0009055, GO:0016021, GO:0035556, GO:0005622, GO:0009190, GO:0051536	WP_025397728.1		small molecule metabolic process;signal transduction;cellular nitrogen compound metabolic process;biosynthetic process		lyase activity
955	EG_transcript_7897	362	70.0922	1.06309e-09	adenylate cyclase	GO:0046872, GO:0016849, GO:0016020, GO:0009055, GO:0016021, GO:0035556, GO:0009190, GO:0051536, GO:0005622	WP_007536562.1		small molecule metabolic process;signal transduction;cellular nitrogen compound metabolic process;biosynthetic process		lyase activity
956	EG_transcript_2011	999	61.6178	2.55018e-06	adenylate cyclase 1	GO:0016849, GO:0016020, GO:0016021, GO:0035556, GO:0005622, GO:0009190	AEI64543.1		small molecule metabolic process;signal transduction;cellular nitrogen compound metabolic process;biosynthetic process		lyase activity
957	EG_transcript_575	988	56.9954	0.000129707	adenylate cyclase	GO:0016849, GO:0035556, GO:0009190, GO:0005622	WP_023076800.1		small molecule metabolic process;signal transduction;cellular nitrogen compound metabolic process;biosynthetic process		lyase activity
958	EG_transcript_2553	916	65.855	1.88489e-07	adenylate cyclase	GO:0006171, GO:0007165, GO:0016849, GO:0016020, GO:0016021, GO:0016829, GO:0004871, GO:0035556, GO:0009190, GO:0005622, GO:0004016	WP_012040891.1		small molecule metabolic process;signal transduction;cellular nitrogen compound metabolic process;biosynthetic process		lyase activity
959	EG_transcript_3306	536	58.9214	1.08037e-05	adenylate cyclase	GO:0046872, GO:0016849, GO:0016020, GO:0009055, GO:0016021, GO:0035556, GO:0005622, GO:0009190, GO:0051536	WP_025397728.1		small molecule metabolic process;signal transduction;cellular nitrogen compound metabolic process;biosynthetic process		lyase activity
960	EG_transcript_1202	790	197.978	4.40724e-50	adenylate cyclase	GO:0016849, GO:0016020, GO:0016021, GO:0035556, GO:0009190, GO:0005622	WP_045096915.1		small molecule metabolic process;signal transduction;cellular nitrogen compound metabolic process;biosynthetic process		lyase activity
961	EG_transcript_1776	872	181.415	2.38188e-44	Adenylate cyclase	GO:0016849, GO:0016020, GO:0016021, GO:0035556, GO:0005622, GO:0009190	AKV00073.1		small molecule metabolic process;signal transduction;cellular nitrogen compound metabolic process;biosynthetic process		lyase activity
962	EG_transcript_7372	604	164.081	1.13425e-38	adenylate/guanylate cyclase	GO:0016849, GO:0035556, GO:0005622, GO:0009190	XP_013759241.1, KNC47763.1		small molecule metabolic process;signal transduction;cellular nitrogen compound metabolic process;biosynthetic process	cellular_component	transmembrane transporter activity;lyase activity;ion binding
963	EG_transcript_525	1178	76.6406	1.70841e-10	adenylate cyclase	GO:0006171, GO:0000166, GO:0016849, GO:0016020, GO:0016829, GO:0016021, GO:0035556, GO:0005622, GO:0004016, GO:0009190	AAW30401.2, NP_001191535.1		small molecule metabolic process;signal transduction;cellular nitrogen compound metabolic process;biosynthetic process	cell	lyase activity
964	EG_transcript_11244	328	90.1225	5.72303e-18	Adenylate cyclase type 8	GO:0016849, GO:0016829, GO:0035556, GO:0009190, GO:0005622	EGV91484.1	EC:4.6.1.1	generation of precursor metabolites and energy;transmembrane transport;signal transduction;cell-cell signaling;cellular protein modification process;biosynthetic process;response to stress;immune system process;small molecule metabolic process;homeostatic process;cellular nitrogen compound metabolic process;neurological system process	plasma membrane	lyase activity
965	EG_transcript_9284	535	170.244	2.12721e-43	adenylate/guanylate cyclase	GO:0016849, GO:0016020, GO:0016829, GO:0016021, GO:0035556, GO:0009190, GO:0005622	WP_013029677.1		small molecule metabolic process;signal transduction;cellular nitrogen compound metabolic process;biosynthetic process		lyase activity
966	EG_transcript_918	928	46.595	0.161056	adenylate/guanylate cyclase	GO:0006979, GO:0004601, GO:0046872, GO:0016849, GO:0009055, GO:0020037, GO:0055114, GO:0098869, GO:0035556, GO:0009190, GO:0051536, GO:0005622	WP_002774691.1		small molecule metabolic process;signal transduction;cellular nitrogen compound metabolic process;biosynthetic process		lyase activity
967	EG_transcript_14852	357	65.0846	5.8067e-08	adenylate/guanylate cyclase catalytic domain protein	GO:0007165, GO:0016849, GO:0016020, GO:0016021, GO:0004871, GO:0035556, GO:0005622, GO:0009190	WP_010679642.1		small molecule metabolic process;signal transduction;cellular nitrogen compound metabolic process;biosynthetic process		lyase activity
968	EG_transcript_7360	368	64.3142	1.20132e-07	adenylate/guanylate cyclase catalytic domain protein	GO:0007165, GO:0016849, GO:0016020, GO:0016021, GO:0004871, GO:0035556, GO:0005622, GO:0009190	WP_010679642.1		small molecule metabolic process;signal transduction;cellular nitrogen compound metabolic process;biosynthetic process		lyase activity
969	EG_transcript_957	992	50.447	0.0114618	adenylate/guanylate cyclase catalytic domain protein	GO:0007165, GO:0016849, GO:0016020, GO:0016021, GO:0004871, GO:0035556, GO:0005622, GO:0009190	WP_004766536.1		small molecule metabolic process;signal transduction;cellular nitrogen compound metabolic process;biosynthetic process		lyase activity
970	EG_transcript_14322	272	341.658	1.08723e-114	adenylate kinase	GO:0046939, GO:0000166, GO:0005737, GO:0016310, GO:0016740, GO:0006139, GO:0016301, GO:0019205, GO:0005524, GO:0004017	WP_031388390.1	EC:2.7.4.3	small molecule metabolic process;cellular nitrogen compound metabolic process;biosynthetic process	cytoplasm	ion binding;kinase activity
971	EG_transcript_22143	225	221.09	4.82968e-68	adenylate kinase	GO:0046939, GO:0016310, GO:0006139, GO:0016301, GO:0019205, GO:0005524, GO:0004017, GO:0016776	ABV22233.1	EC:2.7.4.3	small molecule metabolic process;biosynthetic process;cellular nitrogen compound metabolic process	plastid	ion binding;kinase activity
972	EG_transcript_1617	963	68.5514	2.14249e-08	Adenylyl cyclase	GO:0006171, GO:0007165, GO:0016849, GO:0016020, GO:0016829, GO:0016021, GO:0004871, GO:0035556, GO:0005622, GO:0004016, GO:0009190	WP_038567461.1		small molecule metabolic process;signal transduction;cellular nitrogen compound metabolic process;biosynthetic process		lyase activity
973	EG_transcript_564	682	52.373	0.00154354	adenylyl cyclase	GO:0007165, GO:0016849, GO:0016020, GO:0016021, GO:0004871, GO:0035556, GO:0009190, GO:0005622	WP_039326987.1		small molecule metabolic process;signal transduction;cellular nitrogen compound metabolic process;biosynthetic process		lyase activity
974	EG_transcript_1950	833	605.134	0	Photoactivated adenylate cyclase subunit alpha	GO:0000166, GO:0050896, GO:0018298, GO:0005929, GO:0031514, GO:0035556, GO:0009190, GO:0006171, GO:0071949, GO:0016849, GO:0009882, GO:0009881, GO:0016829, GO:0009785, GO:0042995, GO:0005524, GO:0005622, GO:0004016	Q8S9F2.1	EC:4.6.1.1	small molecule metabolic process;cellular nitrogen compound metabolic process;biosynthetic process	cilium	lyase activity;ion binding;signal transducer activity
975	EG_transcript_3059	844	623.624	0	Photoactivated adenylate cyclase subunit alpha	GO:0050896, GO:0000166, GO:0018298, GO:0005929, GO:0035556, GO:0031514, GO:0009190, GO:0006171, GO:0071949, GO:0016849, GO:0009882, GO:0009881, GO:0016829, GO:0009785, GO:0042995, GO:0005524, GO:0005622, GO:0004016	Q76L34.1	EC:4.6.1.1	small molecule metabolic process;cellular nitrogen compound metabolic process;biosynthetic process	cilium	lyase activity;ion binding;signal transducer activity
976	EG_transcript_3619	809	570.081	0	Photoactivated adenylate cyclase subunit alpha	GO:0050896, GO:0000166, GO:0018298, GO:0005929, GO:0035556, GO:0031514, GO:0009190, GO:0006171, GO:0071949, GO:0016849, GO:0009882, GO:0009881, GO:0016829, GO:0009785, GO:0042995, GO:0005524, GO:0005622, GO:0004016	Q76L34.1	EC:4.6.1.1	small molecule metabolic process;cellular nitrogen compound metabolic process;biosynthetic process	cilium	lyase activity;ion binding;signal transducer activity
977	EG_transcript_807	871	588.571	0	alpha subunit of photoactivated adenylyl cyclase [Euglena stellata]	GO:0006171, GO:0071949, GO:0009882, GO:0016849, GO:0016829, GO:0009785, GO:0035556, GO:0009190, GO:0004016, GO:0005622	BAD20733.1	EC:4.6.1.1	small molecule metabolic process;cellular nitrogen compound metabolic process;biosynthetic process	cilium	lyase activity;ion binding;signal transducer activity
978	EG_transcript_18189	356	322.398	6.68213e-103	ammonia channel protein	GO:0008519, GO:0015696, GO:0072488, GO:0016020, GO:0016021, GO:0006810	WP_039746122.1			cellular_component	transmembrane transporter activity
979	EG_transcript_7747	533	346.665	9.27363e-110	ammonia channel protein	GO:0008519, GO:0015696, GO:0072488, GO:0016020, GO:0016021, GO:0006810	WP_039746122.1			cellular_component	transmembrane transporter activity
980	EG_transcript_578	1398	392.119	3.01251e-119	ammonia channel protein	GO:0008519, GO:0015696, GO:0072488, GO:0016020, GO:0016021, GO:0006810	WP_039746122.1		small molecule metabolic process;signal transduction;cellular nitrogen compound metabolic process;biosynthetic process	cellular_component	transmembrane transporter activity;lyase activity
981	EG_transcript_3217	834	275.018	2.64769e-79	ammonia channel protein	GO:0008519, GO:0015696, GO:0072488, GO:0016020, GO:0016021, GO:0006810	WP_039746122.1		small molecule metabolic process;signal transduction;cellular nitrogen compound metabolic process;biosynthetic process	cellular_component	transmembrane transporter activity;lyase activity
982	EG_transcript_3255	522	354.369	1.11387e-112	ammonia channel protein	GO:0008519, GO:0015696, GO:0072488, GO:0016020, GO:0016021, GO:0006810	AII51241.1			cellular_component	transmembrane transporter activity
983	EG_transcript_29112	226	138.658	1.52634e-34	ammonium transporter	GO:0008519, GO:0015696, GO:0072488, GO:0016020, GO:0016021, GO:0006810	CCO19599.1, XP_007509142.1			cellular_component	transmembrane transporter activity
984	EG_transcript_949	745	211.075	1.95061e-56	ammonium transporter	GO:0008519, GO:0015696, GO:0072488, GO:0016020, GO:0016021, GO:0006810	BAS31034.1		small molecule metabolic process;signal transduction;cellular nitrogen compound metabolic process;biosynthetic process	cellular_component	transmembrane transporter activity;lyase activity
985	EG_transcript_1187	716	172.94	2.72704e-43	ammonium transporter	GO:0008519, GO:0015696, GO:0072488, GO:0016020, GO:0016021, GO:0006810	EKX44052.1, XP_005831032.1		small molecule metabolic process;signal transduction;cellular nitrogen compound metabolic process;biosynthetic process	cellular_component	transmembrane transporter activity;lyase activity
986	EG_transcript_1810	758	204.527	4.56046e-54	ammonium transporter	GO:0008519, GO:0015696, GO:0072488, GO:0016020, GO:0016021, GO:0006810	BAS31034.1		small molecule metabolic process;signal transduction;cellular nitrogen compound metabolic process;biosynthetic process	cellular_component	transmembrane transporter activity;lyase activity
987	EG_transcript_3134	571	242.662	3.58442e-69	ammonium transporter	GO:0008519, GO:0015696, GO:0072488, GO:0016020, GO:0016021, GO:0006810	EKX44052.1, XP_005831032.1		anatomical structure development	plasma membrane	transmembrane transporter activity
988	EG_transcript_3267	595	126.331	1.22942e-27	ammonium transporter	GO:0008519, GO:0015696, GO:0072488, GO:0016020, GO:0016021, GO:0006810	WP_014369308.1			cellular_component	transmembrane transporter activity
989	EG_transcript_4643	741	216.083	3.12536e-58	ammonium transporter	GO:0008519, GO:0015696, GO:0072488, GO:0016020, GO:0016021, GO:0006810	BAS31034.1		small molecule metabolic process;signal transduction;cellular nitrogen compound metabolic process;biosynthetic process	cellular_component	transmembrane transporter activity;lyase activity
990	EG_transcript_5181	513	310.457	3.78863e-95	ammonium transporter	GO:0008519, GO:0015696, GO:0072488, GO:0016020, GO:0016021, GO:0006810	XP_005824484.1		anatomical structure development	plasma membrane	transmembrane transporter activity
991	EG_transcript_10548	483	203.371	2.6253e-55	ammonium transporter	GO:0008519, GO:0015696, GO:0072488, GO:0016020, GO:0016021, GO:0006810	EKX44052.1, XP_005831032.1		small molecule metabolic process;signal transduction;cellular nitrogen compound metabolic process;biosynthetic process	cellular_component	transmembrane transporter activity;lyase activity
992	EG_transcript_11103	127	45.4394	0.0062536	anion transporter	GO:0006814, GO:0055085, GO:0016020, GO:0016021, GO:0005215	WP_020878550.1		small molecule metabolic process;signal transduction;cellular nitrogen compound metabolic process;biosynthetic process		lyase activity
993	EG_transcript_9539	518	77.411	2.32412e-11	ankyrin repeat-containing protein	GO:0016307, GO:0046872, GO:0046488, GO:0005509, GO:0046854, GO:0035556, GO:0005622	EFA78513.1	EC:2.7.1	lipid metabolic process	cell	kinase activity
994	EG_transcript_17088	315	315.849	4.20812e-102	Protein arginine N-methyltransferase PRMT10	GO:0016740, GO:0008168, GO:0032259, GO:0006479	KFM26000.1, XP_011398896.1	EC:2.1.1	chromosome organization;cellular protein modification process		methyltransferase activity
995	EG_transcript_3249	796	317.775	9.93314e-96	amidinotransferase	GO:0008152, GO:0016740	KDD74619.1
996	EG_transcript_18732	344	414.461	1.44534e-138	aspartate aminotransferase, cytoplasmic	GO:0080130, GO:0030170, GO:0009058, GO:0003824, GO:0008483, GO:0006520, GO:0016740, GO:0004069	XP_004136291.1	EC:2.6.1.1	sulfur compound metabolic process;catabolic process;cellular amino acid metabolic process;cellular nitrogen compound metabolic process;biosynthetic process		ion binding
997	EG_transcript_2507	927	68.1662	4.07279e-09	Atrial natriuretic peptide receptor 1, partial	GO:0006182, GO:0000166, GO:0016849, GO:0004383, GO:0016829, GO:0035556, GO:0009190, GO:0005622	KFQ84772.1		small molecule metabolic process;signal transduction;cellular nitrogen compound metabolic process;biosynthetic process	cell	lyase activity
998	EG_transcript_7171	403	64.3142	1.02098e-07	Atrial natriuretic peptide receptor 1, partial	GO:0000166, GO:0016020, GO:0016021, GO:0035556, GO:0009190, GO:0006182, GO:0016849, GO:0004383, GO:0016829, GO:0004672, GO:0005524, GO:0005622, GO:0006468	KFO88726.1		small molecule metabolic process;signal transduction;cellular nitrogen compound metabolic process;biosynthetic process	cell	lyase activity
999	EG_transcript_2073	979	66.2402	1.68804e-07	atrial natriuretic peptide receptor 1	GO:0000166, GO:0016020, GO:0016021, GO:0035556, GO:0009190, GO:0006182, GO:0016849, GO:0004383, GO:0016829, GO:0004672, GO:0005524, GO:0006468, GO:0005622	CDS23693.1		small molecule metabolic process;signal transduction;cellular nitrogen compound metabolic process;biosynthetic process		lyase activity
1000	EG_transcript_2020	859	1742.63	0	Photoactivated adenylate cyclase subunit beta	GO:0000166, GO:0050896, GO:0018298, GO:0005929, GO:0031514, GO:0035556, GO:0009190, GO:0006171, GO:0071949, GO:0009882, GO:0016849, GO:0009881, GO:0016829, GO:0009785, GO:0042995, GO:0005524, GO:0004016, GO:0005622	Q8S9F1.1	EC:4.6.1.1	small molecule metabolic process;cellular protein modification process;cellular nitrogen compound metabolic process;biosynthetic process	cilium;intracellular	lyase activity;ion binding;signal transducer activity
1001	EG_transcript_1020	1013	472.626	3.50916e-146	cAMP-specific phosphodiesterase	GO:0008283, GO:0005737, GO:0004114	XP_803808.1, EAN76574.1	EC:3.1.4, EC:3.1, EC:3.1.4.17	cell proliferation;small molecule metabolic process;signal transduction;cellular nitrogen compound metabolic process		molecular_function
1002	EG_transcript_1276	672	239.195	6.82023e-64	cAMP-specific phosphodiesterase	GO:0008283, GO:0005737, GO:0004114	EAN76578.1, XP_803815.1	EC:3.1.4, EC:3.1, EC:3.1.4.17	small molecule metabolic process;signal transduction;cellular nitrogen compound metabolic process	cytoplasm	molecular_function
1003	EG_transcript_14618	403	298.13	1.07819e-87	cAMP-specific phosphodiesterase	GO:0008152, GO:0046872, GO:0007165, GO:0016020, GO:0016021, GO:0004114, GO:0008081, GO:0016787	EPY20407.1	EC:3.1.4, EC:3.1, EC:3.1.4.17	small molecule metabolic process;signal transduction;cellular nitrogen compound metabolic process		molecular_function
1004	EG_transcript_9618	533	345.895	3.03418e-104	cAMP specific phosphodiesterase	GO:0008152, GO:0046872, GO:0007165, GO:0004114, GO:0008081, GO:0016787	XP_820270.1	EC:3.1.4, EC:3.1, EC:3.1.4.17	small molecule metabolic process;signal transduction;cellular nitrogen compound metabolic process		molecular_function
1005	EG_transcript_10497	507	202.986	1.08876e-55	Tpk1p	GO:0000166, GO:0016310, GO:0004672, GO:0016740, GO:0016301, GO:0004674, GO:0005524, GO:0006468	AJR69058.1		cellular protein modification process		ion binding;kinase activity
1006	EG_transcript_142	1728	206.068	1.0037e-54	calcium/calmodulin dependent protein kinase kinase 2	GO:0000166, GO:0016310, GO:0004672, GO:0016740, GO:0016301, GO:0004674, GO:0005524, GO:0006468	EDP04673.1, XP_001691565.1		signal transduction;cellular protein modification process		ion binding;kinase activity
1007	EG_transcript_1589	514	155.992	1.56041e-38	protein kinase	GO:0000166, GO:0016310, GO:0004672, GO:0016740, GO:0016301, GO:0004674, GO:0005524, GO:0006468	EPY24195.1		cellular protein modification process		ion binding;kinase activity
1008	EG_transcript_18560	315	214.542	1.88672e-62	CAMK/CAMK1 protein kinase	GO:0000166, GO:0016310, GO:0004672, GO:0016740, GO:0016301, GO:0004674, GO:0005524, GO:0006468	XP_012196379.1, KDO32715.1		cell division;cellular protein modification process;cell cycle;growth		ion binding;kinase activity
1009	EG_transcript_11672	417	294.664	4.29303e-91	calcium/proton exchanger	GO:0015369, GO:0006812, GO:0055085, GO:0098655, GO:0016020, GO:0006816, GO:0016021, GO:0008324, GO:0070588	KJP88900.1, XP_012334452.1		homeostatic process	mitochondrion	transmembrane transporter activity
1010	EG_transcript_23997	225	62.003	2.17965e-08	calcium-binding protein 2 isoform X2	GO:0005509, GO:0005575	XP_009291662.1				ion binding
1011	EG_transcript_26493	104	43.1282	0.0146345	calretinin	GO:0055074, GO:0005829, GO:0005509, GO:0045202, GO:0043005, GO:0051480, GO:0005634	XP_003970036.1				ion binding
1012	EG_transcript_1929	796	516.538	1.30945e-167	carnitine O-palmitoyltransferase 1, liver isoform isoform X2	GO:0030855, GO:0016746, GO:0001676, GO:1990698, GO:0004095, GO:0005739, GO:0016020, GO:0016021, GO:0016740, GO:0009437, GO:0005743	XP_003214836.1				transferase activity, transferring acyl groups
1013	EG_transcript_18626	340	279.256	7.10111e-85	caseinolytic peptidase B protein homolog	GO:0000166, GO:0005524	XP_006561252.1				ion binding
1014	EG_transcript_22605	209	194.512	1.86195e-54	caseinolytic peptidase B protein homolog	GO:0005524	XP_003390365.1		response to stress		ion binding
1015	EG_transcript_1933	1012	214.157	4.65168e-53	Cation channel family protein	GO:0055085, GO:0048016, GO:0006816, GO:0016020, GO:0005262, GO:0016021, GO:0005220, GO:0005783, GO:0070588, GO:0006810, GO:0006811, GO:0005216	EJY79219.1			cellular_component	transmembrane transporter activity
1016	EG_transcript_9910	396	51.6026	0.000163906	centromere-specific H3 variant protein	GO:0003677, GO:0046982, GO:0005694, GO:0000786, GO:0005634	ACZ04981.1				DNA binding
1017	EG_transcript_11871	385	426.402	1.01549e-142	mitogen activated protein kinase 7	GO:0000166, GO:0016310, GO:0004672, GO:0016301, GO:0005524, GO:0006468	XP_002908697.1, EEY57511.1		cellular protein modification process		ion binding;kinase activity
1018	EG_transcript_36198	171	69.3218	2.59638e-11	cold shock protein-1	GO:0003677, GO:0008270, GO:0046872, GO:0006355, GO:0003676	BAB78536.2		cellular nitrogen compound metabolic process;biosynthetic process		DNA binding;ion binding
1019	EG_transcript_14271	284	68.5514	3.96242e-10	cold shock domain-containing protein 3	GO:0003677, GO:0008270, GO:0046872, GO:0006355, GO:0003676	EEF28589.1, XP_002533802.1		cellular nitrogen compound metabolic process;biosynthetic process		DNA binding
1020	EG_transcript_35136	146	46.595	0.000258371	cold-shock protein	GO:0003677, GO:0005737, GO:0006351, GO:0006355, GO:0003676	WP_013272932.1		cellular nitrogen compound metabolic process;biosynthetic process		DNA binding
1021	EG_transcript_24621	197	65.0846	1.23224e-10	cold-shock protein	GO:0003677, GO:0005737, GO:0006355, GO:0003676	WP_035314151.1		cellular nitrogen compound metabolic process;biosynthetic process		DNA binding;ion binding
1022	EG_transcript_1111	826	63.1586	2.53161e-08	cold-shock protein	GO:0003677, GO:0005737, GO:0006351, GO:0006355, GO:0003676	WP_007670849.1		cellular nitrogen compound metabolic process;biosynthetic process		DNA binding
1023	EG_transcript_3354	742	60.8474	1.04142e-06	cold-shock protein	GO:0003677, GO:0005737, GO:0006355, GO:0003676	WP_053555156.1		cellular nitrogen compound metabolic process;biosynthetic process		DNA binding
1024	EG_transcript_3599	387	53.1434	2.06115e-05	cold-shock protein	GO:0003677, GO:0005737, GO:0006355, GO:0003676	WP_011420292.1		cellular nitrogen compound metabolic process;biosynthetic process		DNA binding
1025	EG_transcript_23814	218	65.4698	1.03089e-10	cold-shock protein	GO:0003677, GO:0005737, GO:0006351, GO:0006355, GO:0003676	WP_048878886.1		cellular nitrogen compound metabolic process;biosynthetic process		DNA binding;ion binding
1026	EG_transcript_28663	162	58.9214	1.28105e-08	cold-shock protein	GO:0003677, GO:0005737, GO:0006351, GO:0006355, GO:0003676	WP_039804958.1		cellular nitrogen compound metabolic process;biosynthetic process		DNA binding
1027	EG_transcript_18428	227	95.5153	5.62158e-21	cold-shock DNA-binding domain-containing protein	GO:0003677, GO:0006355, GO:0003676	XP_002139976.1, EEA05627.1		cellular nitrogen compound metabolic process;biosynthetic process		DNA binding;ion binding
1028	EG_transcript_13553	417	464.922	4.25015e-158	copper target 1 protein	GO:0015995, GO:0046872, GO:0016491, GO:0055114, GO:0015979, GO:0048529	XP_002948307.1		membrane organization;generation of precursor metabolites and energy;sulfur compound metabolic process;protein complex assembly;ribosome biogenesis;cellular amino acid metabolic process;biosynthetic process;lipid metabolic process;cofactor metabolic process;photosynthesis;cellular nitrogen compound metabolic process	plastid;thylakoid	ion binding;DNA binding;oxidoreductase activity
1029	EG_transcript_7094	529	442.965	1.66391e-146	cryptochrome DASH	GO:0006281, GO:0003913, GO:0018298	WP_023064420.1	EC:4.1.99	DNA metabolic process;response to stress		lyase activity
1030	EG_transcript_5148	609	339.732	2.25249e-105	cryptochrome DASH	GO:0006281, GO:0003913, GO:0018298	WP_046279435.1	EC:4.1.99	DNA metabolic process;response to stress		lyase activity;ion binding
1031	EG_transcript_6288	559	160.999	3.17984e-39	cryptochrome DASH	GO:0006281, GO:0003913, GO:0018298	NP_001084438.1, BAD08601.1, Q75WS4.1	EC:4.1.99, EC:4.1.99.3	biosynthetic process;DNA metabolic process;response to stress		DNA binding;lyase activity;ion binding
1032	EG_transcript_7649	443	429.098	2.37298e-141	cryptochrome	GO:0006281, GO:0003913	XP_005646725.1, EIE22181.1	EC:4.1.99	DNA metabolic process;response to stress	cytoplasm;organelle	lyase activity
1033	EG_transcript_20740	318	265.388	2.35027e-78	cullin-1-like isoform X1	GO:0031625, GO:0031461, GO:0006511	XP_012490437.1		catabolic process		enzyme binding
1034	EG_transcript_19940	291	292.352	8.60568e-89	cullin-1-like isoform 1	GO:0031625, GO:0006511	KOO52989.1		embryo development;catabolic process;cellular protein modification process;reproduction	protein complex;intracellular	enzyme binding
1035	EG_transcript_19095	342	168.318	6.21363e-43	cyclic nucleotide-binding protein	GO:0055085, GO:0071805, GO:0006813, GO:0016020, GO:0016021, GO:0034220, GO:0006810, GO:0006811, GO:0005249, GO:0005216	KNC50997.1, XP_013756466.1			cellular_component	transmembrane transporter activity
1036	EG_transcript_3597	572	221.09	3.38563e-61	cyclic nucleotide-binding protein	GO:0055085, GO:0071805, GO:0006813, GO:0016020, GO:0016021, GO:0034220, GO:0006810, GO:0006811, GO:0005249, GO:0005216	WP_046281922.1			protein complex;plasma membrane	transmembrane transporter activity
1037	EG_transcript_4184	585	251.521	1.40474e-72	cyclic nucleotide-binding protein	GO:0055085, GO:0071805, GO:0006813, GO:0016020, GO:0016021, GO:0034220, GO:0006810, GO:0006811, GO:0005249, GO:0005216	WP_046281922.1			cellular_component	transmembrane transporter activity
1038	EG_transcript_3508	784	131.724	3.09046e-29	Cyclin-dependent kinase 20	GO:0000166, GO:0016020, GO:0016021, GO:0016310, GO:0004672, GO:0016301, GO:0005524, GO:0006468	KHN79296.1		cellular protein modification process		ion binding;kinase activity
1039	EG_transcript_9000	484	268.47	2.14813e-79	Cyclin-dependent kinase C-2	GO:0000166, GO:0004693, GO:0051726, GO:0016310, GO:0004672, GO:0016740, GO:0016301, GO:0005524, GO:0006468	KHN26013.1		cellular protein modification process		ion binding;kinase activity
1040	EG_transcript_11265	407	302.753	6.28306e-91	cyclin-dependent kinase G-2	GO:0004672, GO:0005524, GO:0006468	XP_010682849.1		cellular protein modification process;anatomical structure development;reproduction;response to stress	nucleus;cytosol	ion binding;kinase activity
1041	EG_transcript_9542	463	392.504	5.04376e-125	cyclin-dependent kinase G-2 isoform X1	GO:0004672, GO:0005524, GO:0006468	XP_003580016.1		cellular protein modification process		ion binding;kinase activity
1042	EG_transcript_22980	181	165.622	7.76098e-48	cyclophilin a	GO:0003755, GO:0000413, GO:0016853, GO:0006457	AIN98955.1, XP_010699662.1		cellular protein modification process;protein folding		isomerase activity
1043	EG_transcript_26729	184	50.0618	0.000484619	Cytosolic phospholipase A2 epsilon, partial	GO:0009395, GO:0008152, GO:0004623, GO:0005737, GO:0046872, GO:0006629, GO:0016042, GO:0004620, GO:0016787	KFP97574.1	EC:2.4.2.30	carbohydrate metabolic process;cellular protein modification process;biosynthetic process		transferase activity, transferring glycosyl groups
1044	EG_transcript_7806	589	155.992	6.91938e-38	death-associated protein kinase 3	GO:0043065, GO:0006915, GO:0016740, GO:0016301, GO:0035556, GO:0016605, GO:0007346, GO:0043522, GO:0004672, GO:0004674, GO:0005524, GO:0000166, GO:0051893, GO:0016310, GO:0071346, GO:0017048, GO:0017148, GO:0030335, GO:0008360, GO:0042802, GO:0043519, GO:0042803, GO:0097190, GO:0090263, GO:0005634, GO:0006468	XP_003421940.1, XP_010599560.1		carbohydrate metabolic process;cellular protein modification process;biosynthetic process		transferase activity, transferring glycosyl groups
1045	EG_transcript_16075	391	385.185	3.67562e-125	deoxyribodipyrimidine photo-lyase	GO:0006281, GO:0016829, GO:0003904	ETN58118.1	EC:4.1.99, EC:4.1.99.3	cell death;cytoskeleton organization;signal transduction;cellular protein modification process;cell cycle;translation	organelle;intracellular	ion binding;kinase activity
1046	EG_transcript_24634	172	268.085	1.33476e-82	deoxyribodipyrimidine photo-lyase	GO:0006281, GO:0003904, GO:0016829	XP_004347271.1	EC:4.1.99, EC:4.1.99.3	DNA metabolic process;response to stress		lyase activity
1047	EG_transcript_11783	375	404.06	2.40954e-133	Deoxyribodipyrimidine photo-lyase	GO:0006281, GO:0003904, GO:0016829	EKC26192.1	EC:4.1.99, EC:4.1.99.3	cellular protein modification process;DNA metabolic process;response to stress		DNA binding;lyase activity
1048	EG_transcript_19466	224	206.453	3.33349e-62	derlin-2.2	GO:0016020, GO:0016021	XP_009402130.1			cellular_component
1049	EG_transcript_1852	964	94.7449	2.99746e-17	sensor histidine kinase	GO:0000155, GO:0023014, GO:0000160, GO:0016310, GO:0016301, GO:0005622	WP_008602941.1		small molecule metabolic process;signal transduction;cellular nitrogen compound metabolic process;biosynthetic process		lyase activity
1050	EG_transcript_12624	452	216.468	1.88901e-60	protein disulfide-isomerase 5-4-like	GO:0008152, GO:0003756, GO:0045454, GO:0016020, GO:0016021, GO:0016853, GO:0005623, GO:0006457	XP_014620380.1		homeostatic process
1051	EG_transcript_22282	288	242.662	4.16502e-72	dolichyl-P-Glc:Glc1Man(9)GlcNAc(2)-PP-dolichol alpha-1,3-glucosyltransferase	GO:0008152, GO:0005789, GO:0016758, GO:0016020, GO:0016021, GO:0016740	EXX77256.1			cytoplasm;endoplasmic reticulum	transferase activity, transferring glycosyl groups
1052	EG_transcript_26061	254	225.328	6.87203e-68	dynein heavy chain	GO:0008152, GO:0003777, GO:0030286, GO:0007018	EPY40531.1	EC:3.6.1.15, EC:3.6.1	biological_process	cytoskeleton;protein complex	molecular_function
1053	EG_transcript_17264	235	266.929	9.17153e-85	epidermal retinol dehydrogenase 2	GO:0008152, GO:0016491	AAH54138.1, NP_999936.1			cellular_component	oxidoreductase activity
1054	EG_transcript_23012	281	443.351	8.39728e-152	eukaryotic initiation factor 4a-iii-like protein	GO:0003743, GO:0004386, GO:0016787, GO:0005524, GO:0006413, GO:0003676	KMQ90891.1	EC:3.6.1.15, EC:2.7.7, EC:3.6.1.3, EC:3.6.1		nucleus;ribosome	ATPase activity;ion binding;translation factor activity, RNA binding;helicase activity
1055	EG_transcript_19420	248	150.599	8.66049e-39	eukaryotic initiation factor 4a	GO:0003743, GO:0000166, GO:0003723, GO:0004386, GO:0006412, GO:0005524, GO:0016787, GO:0006413, GO:0003676	XP_820378.1				molecular_function
1056	EG_transcript_3834	798	68.1662	3.94466e-08	Extended synaptotagmin-1	GO:0008289	KKF14364.1				molecular_function
1057	EG_transcript_4954	712	62.003	1.72933e-06	plant synaptotagmin	GO:0016020, GO:0005509, GO:0016021	KOO21622.1				molecular_function
1058	EG_transcript_26586	248	264.618	2.24047e-82	extracellular signal-regulated protein kinase	GO:0000166, GO:0000165, GO:0004707, GO:0016310, GO:0016740, GO:0004672, GO:0016301, GO:0004674, GO:0005524, GO:0005622, GO:0006468	XP_003285440.1, EGC38039.1	EC:2.7.11.24, EC:2.7.11	cellular protein modification process;anatomical structure formation involved in morphogenesis;cellular amino acid metabolic process	nucleus	ion binding;signal transducer activity;kinase activity
1059	EG_transcript_4598	744	83.5741	4.31313e-13	family 3 adenylate cyclase	GO:0007165, GO:0016849, GO:0016020, GO:0016021, GO:0004871, GO:0035556, GO:0009190, GO:0005622	WP_015149811.1		small molecule metabolic process;cellular nitrogen compound metabolic process;biosynthetic process;reproduction	cell	lyase activity;signal transducer activity
1060	EG_transcript_13142	446	550.051	0	glutamine synthetase III	GO:0003824, GO:0006807, GO:0004356	ADM73509.1	EC:6.3.1.2, EC:6.3.1	cell wall organization or biogenesis;biosynthetic process		ligase activity
1061	EG_transcript_17079	320	95.9005	9.16703e-20	glutathione S-transferase P	GO:0097057, GO:0070373, GO:0006749, GO:0070062, GO:0005615, GO:0051771, GO:0005739, GO:2001237, GO:0031982, GO:0032720, GO:0016740, GO:0071638, GO:0035731, GO:0008152, GO:0043407, GO:0009890, GO:0043508, GO:0035730, GO:0032691, GO:0004364, GO:0006469, GO:0005886, GO:0005622	XP_005660679.2		biological_process	cell	molecular_function
1062	EG_transcript_34018	191	69.3218	1.98041e-10	guanylate cyclase	GO:0016849, GO:0016020, GO:0016829, GO:0016021, GO:0035556, GO:0005622, GO:0009190	WP_006622605.1		small molecule metabolic process;signal transduction;cellular nitrogen compound metabolic process;biosynthetic process		lyase activity
1063	EG_transcript_5671	347	59.6918	1.4961e-06	guanylate cyclase	GO:0016849, GO:0000160, GO:0035556, GO:0009190, GO:0005622	WP_046311609.1		small molecule metabolic process;signal transduction;cellular nitrogen compound metabolic process;biosynthetic process		lyase activity
1064	EG_transcript_937	1101	77.0258	1.03266e-10	Guanylate cyclase 2G	GO:0000166, GO:0016020, GO:0016021, GO:0035556, GO:0009190, GO:0006182, GO:0016849, GO:0004383, GO:0016829, GO:0004672, GO:0005524, GO:0005622, GO:0006468	gb|KKF33632.1		small molecule metabolic process;signal transduction;cellular nitrogen compound metabolic process;biosynthetic process		lyase activity
1065	EG_transcript_1684	1048	80.4925	7.90086e-12	Guanylate cyclase 2G	GO:0000166, GO:0016020, GO:0016021, GO:0035556, GO:0009190, GO:0006182, GO:0016849, GO:0004383, GO:0016829, GO:0004672, GO:0005524, GO:0005622, GO:0006468	KKF33632.1		small molecule metabolic process;signal transduction;cellular nitrogen compound metabolic process;biosynthetic process		lyase activity
1066	EG_transcript_5398	369	89.3521	1.1007e-15	guanylyl cyclase	GO:0000287, GO:0000166, GO:0045332, GO:0046872, GO:0016020, GO:0016021, GO:0015914, GO:0035556, GO:0016787, GO:0009190, GO:0006182, GO:0016849, GO:0004383, GO:0016829, GO:0004012, GO:0005524, GO:0005622	EPT31724.1		small molecule metabolic process;signal transduction;cellular nitrogen compound metabolic process;biosynthetic process		lyase activity
1067	EG_transcript_21720	230	123.25	3.20775e-30	co-chaperone GrpE	GO:0005759, GO:0042803, GO:0005739, GO:0051087, GO:0050790, GO:0000774, GO:0006457	EIE84821.1		protein folding	cytoplasm	enzyme regulator activity
1068	EG_transcript_25414	254	187.578	1.46402e-53	heat shock protein-like protein	GO:0051082, GO:0006457	XP_817632.1		protein folding		unfolded protein binding
1069	EG_transcript_22680	179	84.7297	5.12694e-17	spore coat protein	GO:0019028	WP_043401995.1
1070	EG_transcript_25566	253	133.265	4.956e-33	hemolysin-iii channel protein izh2	GO:0016020, GO:0016021	ESK88553.1, XP_007852146.1			cellular_component
1071	EG_transcript_3088	854	105.531	1.60523e-19	histidine kinase	GO:0000155, GO:0023014, GO:0016020, GO:0000160, GO:0016021, GO:0016310, GO:0016772, GO:0016740, GO:0018106, GO:0016301, GO:0007165, GO:0004871, GO:0004673, GO:0005622	WP_012324590.1		cellular nitrogen compound metabolic process;biosynthetic process
1072	EG_transcript_6436	630	72.7886	1.01827e-09	histidine kinase	GO:0000155, GO:0023014, GO:0016020, GO:0016021, GO:0000160, GO:0016772, GO:0016310, GO:0016740, GO:0016301, GO:0018106, GO:0007165, GO:0004673, GO:0005622	WP_012324591.1		cellular nitrogen compound metabolic process;biosynthetic process		molecular_function
1073	EG_transcript_1956	944	70.4774	5.01804e-09	signal transduction histidine kinase	GO:0000155, GO:0023014, GO:0000160, GO:0004673, GO:0018106, GO:0005622	WP_012252593.1		small molecule metabolic process;signal transduction;cellular nitrogen compound metabolic process;biosynthetic process		lyase activity
1074	EG_transcript_25106	154	186.808	7.0806e-57	histone H2A variant	GO:0003677, GO:0046982, GO:0000790, GO:0005694, GO:0006342, GO:0000786, GO:0005634	XP_001693700.1		chromosome organization;cellular nitrogen compound metabolic process;biosynthetic process	nuclear chromosome;protein complex	DNA binding
1075	EG_transcript_29714	197	45.0542	0.0274217	histone acetyltransferase KAT2B	GO:0006355, GO:0016573, GO:0004402, GO:0005634, GO:0008080	NP_001038499.1	EC:2.3.1, EC:2.3.1.48	cellular nitrogen compound metabolic process;biosynthetic process	protein complex;nucleoplasm	transferase activity, transferring acyl groups
1076	EG_transcript_13399	398	591.267	0	Histone deacetylase	GO:0032041, GO:0006351, GO:0004407, GO:0006355, GO:0016575, GO:0005634, GO:0070932, GO:0016787, GO:0016568	EUB61434.1	EC:3.5.1.98	cell proliferation;signal transduction;cellular protein modification process;biosynthetic process;symbiosis, encompassing mutualism through parasitism;chromosome organization;cellular nitrogen compound metabolic process	nuclear chromosome;protein complex;nucleoplasm;cytosol	hydrolase activity, acting on carbon-nitrogen (but not peptide) bonds;transcription factor activity, protein binding;transcription factor binding;DNA binding;enzyme binding
1077	EG_transcript_18658	338	262.307	1.52874e-78	histone deacetylase 15	GO:0009294, GO:0004407, GO:0016575, GO:0005634	NP_566612.1, AEE76110.1, Q8GXJ1.2		biological_process	organelle;intracellular	molecular_function
1078	EG_transcript_13579	323	53.9138	2.11847e-05	Histone H2A-like protein	GO:0003677, GO:0046982	CCV02394.1, YP_009046636.1				DNA binding
1079	EG_transcript_2590	827	126.716	1.87652e-26	hybrid sensor histidine kinase/response regulator	GO:0000155, GO:0023014, GO:0007165, GO:0000160, GO:0006355, GO:0016772, GO:0004673, GO:0016310, GO:0016740, GO:0018106, GO:0005622	WP_013109949.1		cellular nitrogen compound metabolic process;biosynthetic process		molecular_function
1080	EG_transcript_5326	697	144.436	2.86875e-32	hybrid sensor histidine kinase/response regulator	GO:0000155, GO:0023014, GO:0007165, GO:0000160, GO:0006355, GO:0016772, GO:0004673, GO:0016310, GO:0016740, GO:0018106, GO:0005622	WP_013109949.1		cellular nitrogen compound metabolic process;biosynthetic process		molecular_function
1081	EG_transcript_945	866	107.842	5.90587e-21	PAS domain-containing sensor histidine kinase	GO:0000155, GO:0000166, GO:0023014, GO:0007165, GO:0000160, GO:0006355, GO:0016772, GO:0016310, GO:0016740, GO:0016301, GO:0005524, GO:0005622	WP_049864185.1		cellular nitrogen compound metabolic process;biosynthetic process		molecular_function
1082	EG_transcript_1400	822	150.214	1.13416e-33	hybrid sensor histidine kinase/response regulator	GO:0000155, GO:0023014, GO:0007165, GO:0016020, GO:0016021, GO:0000160, GO:0004871, GO:0016310, GO:0016772, GO:0016301, GO:0005622	WP_048708179.1	EC:2.7.13.3, EC:2.7.3		protein complex	kinase activity;signal transducer activity
1083	EG_transcript_1110	672	118.627	3.22791e-24	hybrid sensor histidine kinase/response regulator	GO:0000166, GO:0000155, GO:0023014, GO:0016020, GO:0000160, GO:0016021, GO:0016772, GO:0016310, GO:0016740, GO:0018106, GO:0016301, GO:0007165, GO:0004673, GO:0004871, GO:0005524, GO:0005622	WP_037009419.1	EC:2.7.13.3, EC:2.7.3		protein complex	kinase activity;signal transducer activity
1084	EG_transcript_1496	791	145.591	3.02448e-32	hybrid sensor histidine kinase/response regulator	GO:0000155, GO:0023014, GO:0007165, GO:0016020, GO:0016021, GO:0000160, GO:0016310, GO:0004871, GO:0016772, GO:0005622	WP_012977818.1	EC:2.7.13.3, EC:2.7.3		protein complex	kinase activity;signal transducer activity
1085	EG_transcript_26319	245	245.743	3.28772e-76	hydroxyacyl-coenzyme a mitochondrial precursor	GO:0003857, GO:0016491, GO:0070403, GO:0055114, GO:0006631	KOO31611.1	EC:1.1.1.35	catabolic process;lipid metabolic process;cellular amino acid metabolic process;cellular nitrogen compound metabolic process;biosynthetic process		oxidoreductase activity;ion binding
1086	EG_transcript_5258	610	508.449	9.44258e-171	hydroxymethylglutaryl-CoA synthase	GO:0008152, GO:0003824, GO:0008299, GO:0004421	EPY33854.1	EC:2.3.3.10	sulfur compound metabolic process;catabolic process;lipid metabolic process;cofactor metabolic process;cellular amino acid metabolic process;biosynthetic process		transferase activity, transferring acyl groups
1087	EG_transcript_25233	263	259.61	1.04523e-81	Hypersensitive-induced response protein 1	GO:0030968, GO:0005739, GO:0016020, GO:0015706, GO:0030003, GO:0010167, GO:0010363, GO:0070838, GO:0043069, GO:0005773, GO:0009506, GO:0006612, GO:0005774	EMS67556.1		cell death;transport	vacuole
1088	EG_transcript_12323	356	195.667	7.69247e-51	inositol 1,4,5-trisphosphate receptor	GO:0055085, GO:0016020, GO:0006816, GO:0016021, GO:0005262, GO:0070588, GO:0006810, GO:0006811, GO:0005216	BAM68694.1			cellular_component	transmembrane transporter activity
1089	EG_transcript_217	1761	205.297	2.90264e-49	inositol 1,4,5-trisphosphate receptor	GO:0055085, GO:0016020, GO:0006816, GO:0016021, GO:0005262, GO:0070588, GO:0006810, GO:0006811, GO:0005216	BAM68694.1			cellular_component	transmembrane transporter activity
1090	EG_transcript_1378	1118	104.76	4.28833e-19	inositol 1,4,5-trisphosphate receptor type 1, partial	GO:0006816	XP_013837369.1			cellular_component	transmembrane transporter activity
1091	EG_transcript_1665	1055	102.449	2.25442e-18	inositol 1,4,5-triphosphate receptor	GO:0055085, GO:0048016, GO:0016020, GO:0006816, GO:0016021, GO:0005262, GO:0005220, GO:0070588, GO:0005783, GO:0006810, GO:0006811, GO:0005216	XP_013837369.1			cellular_component	transmembrane transporter activity
1092	EG_transcript_11731	467	937.947	0	G-protein-coupled-receptor [Euglena gracilis]	GO:0016020, GO:0007186, GO:0016021, GO:0019236	AGQ04197.1		signal transduction	cellular_component
1093	EG_transcript_3967	728	360.147	1.3097e-109	intraflagellar transport protein 81 homolog	GO:0048793, GO:0015631, GO:0042073, GO:0005813, GO:0042384, GO:0005929, GO:0030992, GO:0032006	XP_004910569.1		cytoskeleton-dependent intracellular transport;cell morphogenesis;cellular component assembly;anatomical structure formation involved in morphogenesis	cytoskeleton;protein complex	cytoskeletal protein binding
1094	EG_transcript_9564	423	82.0333	3.30526e-13	Kelch repeat-containing protein	GO:0051260	EFA75701.1		protein complex assembly		molecular_function
1095	EG_transcript_5366	477	310.071	1.05496e-97	protein kinase	GO:0016310, GO:0004672, GO:0016301, GO:0005524, GO:0006468	EPY25924.1		cellular protein modification process		ion binding;kinase activity
1096	EG_transcript_8837	389	345.125	3.82168e-109	protein kinase	GO:0004674, GO:0005524, GO:0006468	XP_845981.1, AAZ12422.1	EC:2.7.11	cellular protein modification process;cellular amino acid metabolic process		ion binding;kinase activity
1097	EG_transcript_9288	421	276.944	5.59361e-85	protein kinase	GO:0000166, GO:0046872, GO:0016310, GO:0004672, GO:0016301, GO:0005524, GO:0006468	XP_814815.1	EC:2.7.11	transmembrane transport;signal transduction;cellular protein modification process;cellular amino acid metabolic process;immune system process;response to stress;cell motility;plasma membrane organization;cell death;homeostatic process	plasma membrane;nucleus;cytoplasm	ion binding;kinase activity;enzyme regulator activity;enzyme binding
1098	EG_transcript_18328	329	281.952	5.6502e-87	protein kinase	GO:0004674, GO:0005524, GO:0006468	EAN80192.1, XP_829304.1	EC:2.7.11	cell proliferation;cellular protein modification process;cellular amino acid metabolic process;cell cycle		ion binding;kinase activity
1099	EG_transcript_12835	381	296.204	9.65631e-91	protein kinase	GO:0000166, GO:0016310, GO:0004672, GO:0016301, GO:0005524, GO:0006468	XP_003859517.1	EC:2.7.11	cellular protein modification process;cellular amino acid metabolic process		ion binding;kinase activity
1100	EG_transcript_7293	555	224.942	1.85929e-61	protein kinase	GO:0004674, GO:0005524, GO:0006468	XP_845981.1, AAZ12422.1	EC:2.7.11	signal transduction;cellular protein modification process;cellular amino acid metabolic process	intracellular	ion binding;kinase activity
1101	EG_transcript_10465	407	526.939	1.53472e-179	long flagella protein LF4	GO:0004672, GO:0031514, GO:0005524, GO:0006468	AAO86687.1		cellular protein modification process	cilium	ion binding;kinase activity
1102	EG_transcript_13312	363	135.576	1.88601e-33	protein kinase	GO:0016310, GO:0004672, GO:0016301, GO:0005524, GO:0006468	ESL09123.1		cellular protein modification process		ion binding;kinase activity
1103	EG_transcript_12428	334	508.064	1.67892e-177	protein kinase A catalytic subunit	GO:0000166, GO:0016310, GO:0016740, GO:0004672, GO:0016301, GO:0004674, GO:0005524, GO:0006468	XP_809454.1	EC:2.7.11	cellular protein modification process;cellular amino acid metabolic process	cellular_component	ion binding;kinase activity
1104	EG_transcript_11236	401	258.455	1.16101e-78	cAMP-dependent protein kinase regulatory subunit	GO:0045859, GO:0001932, GO:0016310, GO:0016301, GO:0008603, GO:0005952	XP_003292892.1, EGC30584.1		cellular protein modification process	protein complex;intracellular	enzyme regulator activity
1105	EG_transcript_6987	619	382.489	3.76972e-117	protein kinase Yak1	GO:0000166, GO:0016310, GO:0004672, GO:0016301, GO:0005524, GO:0006468	KMK58086.1		cellular protein modification process	cytoplasm;organelle	ion binding;kinase activity
1106	EG_transcript_7064	617	197.208	2.80368e-53	protein kinase domain protein	GO:0000166, GO:0016310, GO:0004672, GO:0016740, GO:0016301, GO:0005524, GO:0006468	XP_004030360.1	EC:2.7.11	signal transduction;cellular protein modification process;cellular amino acid metabolic process	intracellular	ion binding;kinase activity
1107	EG_transcript_3211	827	155.606	2.07187e-35	protein kinase	GO:0016021, GO:0004674, GO:0005524, GO:0006468	XP_844155.1, AAZ10596.1		cellular protein modification process		ion binding;kinase activity
1108	EG_transcript_281	1603	174.481	2.90853e-40	protein kinase (ISS)	GO:0016020, GO:0016021, GO:0016310, GO:0016301	EME27246.1, XP_005703766.1				molecular_function
1109	EG_transcript_3001	581	259.61	1.07968e-75	kinesin	GO:0008152, GO:0003777, GO:0000166, GO:0008017, GO:0005871, GO:0005874, GO:0005524, GO:0007018	EPY25064.1	EC:3.6.1.15, EC:3.6.1	biological_process	cytoskeleton;protein complex	ion binding;cytoskeletal protein binding
1110	EG_transcript_4523	619	370.163	9.45856e-116	kinesin	GO:0008152, GO:0000166, GO:0003777, GO:0008017, GO:0005871, GO:0005874, GO:0005524, GO:0007018	XP_003872319.1, CBZ23789.1			cytoskeleton;protein complex	molecular_function
1111	EG_transcript_5390	601	375.17	7.91723e-118	kinesin	GO:0008152, GO:0000166, GO:0003777, GO:0008017, GO:0005871, GO:0005874, GO:0005524, GO:0007018	EPY25937.1	EC:3.6.1.15, EC:3.6.1	biological_process	cytoskeleton;protein complex	ion binding;cytoskeletal protein binding
1112	EG_transcript_5456	616	348.206	2.25921e-107	kinesin	GO:0008152, GO:0000166, GO:0003777, GO:0008017, GO:0005871, GO:0005874, GO:0005524, GO:0007018	XP_003872319.1, CBZ23789.1	EC:3.6.1.15, EC:3.6.1	biological_process	cytoskeleton;protein complex	ion binding;cytoskeletal protein binding
1113	EG_transcript_5531	690	338.191	1.16073e-103	kinesin	GO:0008152, GO:0000166, GO:0003777, GO:0008017, GO:0005871, GO:0005874, GO:0005524, GO:0007018	EPY37474.1	EC:3.6.1.15, EC:3.6.1	biological_process	cytoskeleton;protein complex	ion binding;cytoskeletal protein binding
1114	EG_transcript_6461	611	377.867	8.77388e-119	kinesin	GO:0008152, GO:0000166, GO:0003777, GO:0008017, GO:0005871, GO:0005874, GO:0005524, GO:0007018	EPY25937.1	EC:3.6.1.15, EC:3.6.1	biological_process	cytoskeleton;protein complex	ion binding;cytoskeletal protein binding
1115	EG_transcript_1141	1074	295.434	4.89053e-84	KIF13B protein, partial	GO:0008152, GO:0000166, GO:0003777, GO:0008017, GO:0005871, GO:0005874, GO:0005524, GO:0007018	AAH05977.1	EC:3.6.1.15, EC:3.6.1	biological_process	cytoskeleton;protein complex	ion binding;cytoskeletal protein binding
1116	EG_transcript_994	1200	299.671	6.65608e-85	Kinesin-like protein KIF13A	GO:0008152, GO:0003777, GO:0000166, GO:0008017, GO:0005871, GO:0005874, GO:0005524, GO:0007018	EMP40398.1	EC:3.6.1.15, EC:3.6.1	biological_process	cytoskeleton;protein complex	ion binding;cytoskeletal protein binding
1117	EG_transcript_2589	781	274.633	7.23025e-74	kinesin-like protein KIF14	GO:0021693, GO:0043161, GO:0045184, GO:0051301, GO:0030705, GO:0016020, GO:0043066, GO:0032147, GO:0032467, GO:0034446, GO:0030165, GO:0032487, GO:0016887, GO:0008574, GO:0008017, GO:0021695, GO:0021772, GO:0043524, GO:0043523, GO:0005524, GO:0005886, GO:0003777, GO:0000166, GO:0001558, GO:0051233, GO:0031146, GO:0030155, GO:0030496, GO:0031641, GO:2000045, GO:0007080, GO:0030334, GO:0033624, GO:…	XP_422190.3	EC:3.6.1.15, EC:3.6.1	cell morphogenesis;cell differentiation;immune system process;growth	cytoskeleton;protein complex	ion binding;cytoskeletal protein binding
1118	EG_transcript_8479	565	160.614	9.27256e-39	kinesin-like protein KIFC1	GO:0008152, GO:0003777, GO:0000166, GO:0016020, GO:0008017, GO:0005871, GO:0007080, GO:0005874, GO:0005524, GO:0090307, GO:0016887, GO:0007018	NP_001095406.1, DAA16684.1, AAI51444.1	EC:3.6.1.15, EC:3.6.1	biological_process	cytoskeleton;protein complex	ion binding;cytoskeletal protein binding
1119	EG_transcript_5887	663	310.457	6.32254e-91	kinesin	GO:0008152, GO:0000166, GO:0003777, GO:0008017, GO:0005871, GO:0005874, GO:0005524, GO:0007018	XP_002668262.1	EC:3.6.1.15, EC:3.6.1	transport	cytoskeleton;protein complex	ion binding;cytoskeletal protein binding
1120	EG_transcript_1737	1042	229.95	1.12205e-60	kinesin	GO:0003774, GO:0005524, GO:0005875	XP_845298.1, AAZ11739.1	EC:3.6.1.15, EC:3.6.1	biological_process	cytoskeleton;protein complex	ion binding;cytoskeletal protein binding
1121	EG_transcript_2098	844	278.87	2.49672e-76	kinesin-1	GO:0008152, GO:0000166, GO:0003777, GO:0008017, GO:0005871, GO:0005874, GO:0005524, GO:0007018	XP_002677830.1	EC:3.6.1.15, EC:3.6.1	transport	cytoskeleton;protein complex	ion binding;cytoskeletal protein binding
1122	EG_transcript_9704	490	59.6918	5.84933e-06	lebercilin isoform b	GO:0005856, GO:0045494, GO:0005737, GO:0042073, GO:0036064, GO:0015031, GO:0005929, GO:0006810, GO:0042995, GO:0032403, GO:0005930	XP_011241134.1, XP_006511597.1, XP_006511598.1, XP_006511599.1, EDL26462.1, NP_081724.1, XP_006511601.1, XP_011241135.1, XP_006511600.1
1123	EG_transcript_3471	752	650.973	0	lysine--tRNA ligase isoform X2	GO:0006418, GO:0000166, GO:0004824, GO:0005737, GO:0004812, GO:0006430, GO:0005524, GO:0003676	XP_001607568.1	EC:6.1.1, EC:6.1.1.6	tRNA metabolic process;cellular amino acid metabolic process;translation	cytoplasm	RNA binding;ion binding;ligase activity
1124	EG_transcript_23138	115	105.916	1.65176e-23	putative membrane-bound adenylyl cyclase [Euglena gracilis]	GO:0006171, GO:0016849, GO:0016020, GO:0016829, GO:0016021, GO:0035556, GO:0005622, GO:0004016, GO:0009190	BAD20741.1				lyase activity
1125	EG_transcript_25719	236	178.718	4.8869e-49	mitochondrial processing peptidase	GO:0046872, GO:0003824, GO:0006508, GO:0004222	EQC38673.1, XP_008608265.1	EC:1.10.2.2, EC:1.10.2, EC:3.4.24	generation of precursor metabolites and energy;small molecule metabolic process;protein maturation;cellular nitrogen compound metabolic process	protein complex;mitochondrion	transmembrane transporter activity;ion binding;peptidase activity;oxidoreductase activity
1126	EG_transcript_12445	461	216.083	1.61874e-61	mitogen-activated protein kinase	GO:0000166, GO:0000165, GO:0004707, GO:0016310, GO:0016740, GO:0004672, GO:0016301, GO:0004674, GO:0005524, GO:0006468, GO:0005622	EKE37553.1, XP_008860112.1		cellular protein modification process		ion binding;kinase activity
1127	EG_transcript_14807	377	213.772	1.38875e-61	mitogen-activated protein kinase	GO:0016310, GO:0004672, GO:0016301, GO:0005524, GO:0006468	AIN98861.1, XP_010699568.1		cellular protein modification process		ion binding;kinase activity
1128	EG_transcript_7330	457	226.868	1.39962e-65	mitogen-activated protein kinase 14B-like isoform X1	GO:0000166, GO:0000165, GO:0004707, GO:0016310, GO:0016740, GO:0004672, GO:0016301, GO:0004674, GO:0005524, GO:0006468, GO:0005622	XP_011300985.1	EC:2.7.11, EC:2.7.11.24	cellular protein modification process;cellular amino acid metabolic process		ion binding;signal transducer activity;kinase activity
1129	EG_transcript_6065	647	200.675	7.713e-54	mitogen-activated protein kinase 7	GO:0000166, GO:0016310, GO:0004672, GO:0016301, GO:0005524, GO:0006468	AKA43798.1		cellular protein modification process		ion binding;kinase activity
1130	EG_transcript_10932	412	203.756	2.52468e-57	mitogen-activated protein kinase kinase	GO:0000166, GO:0016310, GO:0004672, GO:0016301, GO:0005524, GO:0006468	AHA57240.1		cellular protein modification process		ion binding;kinase activity
1131	EG_transcript_12583	367	261.151	4.84776e-78	putative mitogen-activated protein kinase kinase 5	GO:0043406, GO:0005737, GO:0046777, GO:0004708, GO:0004672, GO:0004674, GO:0005524, GO:0051019, GO:0006468	XP_001686658.1, CAJ09039.1		cellular protein modification process		ion binding;kinase activity
1132	EG_transcript_7196	460	143.665	9.77526e-35	mitogen-activated protein kinase kinase 6	GO:0000166, GO:0004672, GO:0005524, GO:0006468	XP_009132194.1		cellular protein modification process		ion binding;kinase activity
1133	EG_transcript_11362	485	154.066	4.49092e-36	mitogen-activated protein kinase kinase kinase 3	GO:0000166, GO:0016310, GO:0004672, GO:0016301, GO:0005524, GO:0006468	XP_004363904.2		cellular protein modification process		ion binding;kinase activity
1134	EG_transcript_23033	274	152.525	2.43091e-38	mitogen-activated protein kinase kinase kinase NPK1-like	GO:0000166, GO:0023014, GO:0005737, GO:0031098, GO:0032147, GO:0042981, GO:0007346, GO:0004672, GO:0004674, GO:0005524, GO:0006468	XP_003553724.1		cellular protein modification process		ion binding;kinase activity
1135	EG_transcript_2655	621	132.494	1.03028e-28	mss4p	GO:0016307, GO:0046488, GO:0046854	EJS42364.1		lipid metabolic process		kinase activity
1136	EG_transcript_2291	855	84.7297	2.13744e-13	multiple C2 and transmembrane domain-containing protein 1	GO:0016020, GO:0016021	ERE84787.1				molecular_function
1137	EG_transcript_12814	453	100.523	5.86866e-19	myb transcription factor	GO:0003677	XP_002683084.1				DNA binding
1138	EG_transcript_9656	410	213.001	1.33393e-61	myosin light chain kinase	GO:0000166, GO:0016310, GO:0004672, GO:0016740, GO:0016301, GO:0004674, GO:0005524, GO:0006468	XP_004361333.1	EC:2.7.11	cellular protein modification process;cellular amino acid metabolic process		ion binding;kinase activity
1139	EG_transcript_1638	949	55.0694	0.000525778	myosin-12-like	GO:0008152, GO:0016459, GO:0000166, GO:0003779, GO:0003774, GO:0005524	XP_006585385.1				molecular_function
1140	EG_transcript_13570	438	344.739	2.24414e-110	NEDD8-activating enzyme E1 catalytic subunit	GO:0000166, GO:0005737, GO:0019781, GO:0018991, GO:0005829, GO:0006915, GO:0016881, GO:0016874, GO:0040025, GO:0007275, GO:0040011, GO:0009792, GO:0045116, GO:0008641, GO:0005524, GO:0005634	CCD63395.1, Q19360.2, NP_498534.2		cellular protein modification process;anatomical structure development	nucleus;cytosol	ligase activity
1141	EG_transcript_17368	200	51.2174	7.02516e-05	calmodulin protein	GO:0005509	AFW64705.1				ion binding
1142	EG_transcript_20094	306	271.552	1.79947e-80	oligosaccharyl transferase	GO:0016020, GO:0016021, GO:0006486, GO:0016740, GO:0004576	KOO25898.1	EC:2.4.1, EC:2.4.1.119	carbohydrate metabolic process;cellular protein modification process;biosynthetic process	endoplasmic reticulum;protein complex;ribosome	transferase activity, transferring glycosyl groups
1143	EG_transcript_5538	689	49.6766	0.00113559	parvalbumin, thymic CPV3	GO:0046872, GO:0005509	XP_009284638.1				ion binding
1144	EG_transcript_3174	745	50.447	0.00583098	peptidase S41	GO:0008233, GO:0006508, GO:0008236, GO:0016787	WP_012974896.1				molecular_function
1145	EG_transcript_8738	375	133.65	7.60177e-32	phosphatidylinositol-4-phosphate 5-kinase-like protein	GO:0016307, GO:0046488, GO:0046854, GO:0016310, GO:0016301	KNH04210.1	EC:2.7.1	lipid metabolic process	intracellular	kinase activity
1146	EG_transcript_13841	296	117.087	1.73808e-26	phosphatidylinositol-4-phosphate 5-kinase-like protein	GO:0016307, GO:0046488, GO:0046854, GO:0016310, GO:0016301	KNH04210.1	EC:2.7.1	lipid metabolic process		kinase activity
1147	EG_transcript_1358	932	92.8189	1.20156e-15	phosphatidylinositol-4-phosphate 5 kinase-like protein	GO:0016307, GO:0046488, GO:0016020, GO:0007186, GO:0016021, GO:0046854, GO:0016310, GO:0016301, GO:0004930	XP_009529577.1	EC:2.7.1	lipid metabolic process		kinase activity
1148	EG_transcript_7464	496	104.375	1.40345e-20	phosphatidylinositol-4-phosphate 5-kinase	GO:0016307, GO:0046488, GO:0046854, GO:0016310, GO:0016301		EC:2.7.1	lipid metabolic process		kinase activity
1149	EG_transcript_10359	405	106.686	2.88625e-21	phosphatidylinositol-4-phosphate-5-kinase (Pi-PIPKD5)	GO:0016307, GO:0046488, GO:0016020, GO:0016021, GO:0046854, GO:0016310, GO:0016301	EEY57873.1, XP_002909059.1	EC:2.7.1	lipid metabolic process		kinase activity
1150	EG_transcript_3496	805	486.493	2.64253e-155	phospholipase D alpha 1-like	GO:0046470, GO:0003824, GO:0016042, GO:0016020, GO:0005509, GO:0004630, GO:0016787, GO:0070290	XP_002515518.1, EEF46967.1				molecular_function
1151	EG_transcript_27792	186	167.548	1.91512e-44	phospholipase+D	GO:0008152, GO:0003824	AER41632.1		biological_process		molecular_function
1152	EG_transcript_64540	108	113.235	3.1076e-26	phospholipase+D	GO:0008152, GO:0003824	AER41602.1	EC:3.1, EC:3.1.4.4, EC:3.1.1	small molecule metabolic process;catabolic process;lipid metabolic process;cellular nitrogen compound metabolic process	cellular_component	ion binding
1153	EG_transcript_27438	240	97.4413	5.63008e-21	photolyase/blue-light receptor 2, partial	GO:0008152, GO:0016829	AFX88121.1		homeostatic process		oxidoreductase activity;lyase activity
1154	EG_transcript_1984	878	305.834	3.1897e-86	piwi-like protein 1	GO:0005845, GO:0005844, GO:0005737, GO:0097433, GO:0003727, GO:0003729, GO:0034587, GO:0019901, GO:0007283, GO:0033391, GO:0007286, GO:0034584, GO:0005634, GO:0003676	XP_003421296.1		reproduction	cytoplasm	RNA binding
1155	EG_transcript_26016	230	115.546	2.13994e-25	piwi-like protein 1 isoform X1	GO:0003677, GO:0005845, GO:0005844, GO:0097433, GO:0005737, GO:0003727, GO:0003729, GO:0034587, GO:0019901, GO:0007283, GO:0033391, GO:0007286, GO:0034584, GO:0005634, GO:0003676	XP_005018129.1, XP_012953556.1			intracellular	molecular_function
1156	EG_transcript_2373	865	330.487	3.66003e-95	piwi-like protein 1 isoform X1	GO:0003677, GO:0005845, GO:0005844, GO:0097433, GO:0005737, GO:0003727, GO:0003729, GO:0034587, GO:0019901, GO:0007283, GO:0033391, GO:0007286, GO:0034584, GO:0005634, GO:0003676	XP_005018129.1, XP_012953556.1		biological_process	intracellular	molecular_function
1157	EG_transcript_9331	540	107.071	2.56791e-22	preprotein translocase subunit TatD	GO:0008152, GO:0016888, GO:0016788, GO:0006259	WP_007184190.1		cellular nitrogen compound metabolic process;biosynthetic process		DNA binding
1158	EG_transcript_2815	654	67.781	1.61872e-08	probable ADP-ribosylation factor GTPase-activating protein AGD11 isoform X1	GO:0005096, GO:0043547	XP_010645646.1				molecular_function
1159	EG_transcript_2790	852	501.901	5.17496e-158	probable ATP-dependent RNA helicase DDX46	GO:0005524, GO:0003676	XP_006262231.1	EC:3.6.1, EC:3.6.1.15	anatomical structure development;cellular nitrogen compound metabolic process		ion binding;helicase activity
1160	EG_transcript_18470	334	130.183	8.75629e-31	probable E3 ubiquitin-protein ligase LOG2	GO:0008270, GO:0046872	XP_003542514.1				ion binding
1161	EG_transcript_5806	543	65.855	8.97369e-08	probable E3 ubiquitin-protein ligase MID2 isoform X1	GO:0045087, GO:0070062, GO:0046872, GO:0046982, GO:0046597, GO:0051219, GO:0032897, GO:1902187, GO:0042803, GO:0008270, GO:0035372, GO:0008017, GO:0043123, GO:0051092, GO:0005874, GO:0051091, GO:0005622	XP_007507002.1			intracellular	ion binding
1162	EG_transcript_6846	614	51.2174	0.000474582	probable calcium-binding protein CML27	GO:0005509	XP_012440324.1				ion binding
1163	EG_transcript_556	1315	595.89	0	probable multidrug resistance-associated protein lethal(2)03659	GO:0008152, GO:0042626, GO:0000166, GO:0055085, GO:0016020, GO:0016021, GO:0006810, GO:0005524, GO:0016887	XP_011351754.1	EC:3.6.1, EC:3.6.1.3, EC:3.6.1.15		cellular_component	ATPase activity;transmembrane transporter activity;ion binding
1164	EG_transcript_3729	744	230.72	2.10194e-65	serine/threonine protein kinase 15	GO:0000166, GO:0016310, GO:0004672, GO:0016740, GO:0016301, GO:0004674, GO:0005524, GO:0006468	XP_002946988.1		cellular protein modification process		ion binding;kinase activity
1165	EG_transcript_8790	527	289.271	4.13189e-86	probable serine/threonine-protein kinase WNK10 isoform X1	GO:0004672, GO:0005524, GO:0006468	XP_010676874.1		cellular protein modification process		ion binding;kinase activity
1166	EG_transcript_16108	301	111.309	7.98159e-25	progestin and adipoQ receptor family member 4-like	GO:0016020, GO:0016021	XP_010743874.1			cellular_component
1167	EG_transcript_24888	255	258.07	1.71563e-81	prohibitin	GO:0016020	KNH03607.1		mitochondrion organization	mitochondrion
1168	EG_transcript_14096	410	471.47	4.14583e-160	rab-GDP dissociation inhibitor	GO:0005093, GO:0016491, GO:0050790, GO:0015031, GO:0055114	CBZ23812.1, XP_003872341.1		transport		oxidoreductase activity;enzyme regulator activity
1169	EG_transcript_433	1179	247.284	1.74447e-63	receptor-type adenylate cyclase GRESAG 4	GO:0016021, GO:0035556, GO:0004016	AAZ11644.1, XP_845203.1		small molecule metabolic process;signal transduction;cellular nitrogen compound metabolic process;biosynthetic process		lyase activity
1170	EG_transcript_421	1184	263.848	6.56496e-69	receptor-type adenylate cyclase GRESAG 4	GO:0016021, GO:0035556, GO:0004016	AAZ11643.1, XP_845202.1		small molecule metabolic process;signal transduction;cellular nitrogen compound metabolic process;biosynthetic process		lyase activity
1171	EG_transcript_635	1080	225.713	1.63129e-57	receptor-type adenylate cyclase GRESAG 4,putative, (fragment), partial	GO:0006171, GO:0016849, GO:0016020, GO:0016021, GO:0016829, GO:0035556, GO:0004016, GO:0005622, GO:0009190	XP_011773855.1, CBH11570.1		small molecule metabolic process;signal transduction;cellular nitrogen compound metabolic process;biosynthetic process		lyase activity
1172	EG_transcript_527	1189	209.534	2.46349e-52	putative membrane-bound adenylyl cyclase [Euglena gracilis]	GO:0006171, GO:0016849, GO:0016020, GO:0016829, GO:0016021, GO:0035556, GO:0005622, GO:0004016, GO:0009190	BAD20741.1		small molecule metabolic process;signal transduction;cellular nitrogen compound metabolic process;biosynthetic process		lyase activity
1173	EG_transcript_1259	768	176.792	3.25385e-42	receptor-type adenylate cyclase b	GO:0000166, GO:0016849, GO:0016020, GO:0016829, GO:0016021, GO:0035556, GO:0009190, GO:0005622	XP_003873875.1, CBZ25369.1		small molecule metabolic process;signal transduction;cellular nitrogen compound metabolic process;biosynthetic process		lyase activity
1174	EG_transcript_257	1230	207.994	6.81277e-51	receptor-type adenylate cyclase	GO:0000166, GO:0016849, GO:0016020, GO:0016829, GO:0016021, GO:0035556, GO:0005622, GO:0009190	XP_804773.1		small molecule metabolic process;signal transduction;cellular nitrogen compound metabolic process;biosynthetic process		lyase activity
1175	EG_transcript_452	1203	202.216	1.0894e-51	receptor-type adenylate cyclase	GO:0016849, GO:0016020, GO:0016021, GO:0035556, GO:0009190, GO:0005622	XP_804153.1		small molecule metabolic process;signal transduction;cellular nitrogen compound metabolic process;biosynthetic process		lyase activity
1176	EG_transcript_600	1186	197.208	3.17163e-50	Receptor-type adenylate cyclase	GO:0000166, GO:0046872, GO:0016020, GO:0016021, GO:0035556, GO:0009190, GO:0006171, GO:0016849, GO:0016829, GO:0005524, GO:0005886, GO:0004016, GO:0005622	P26338.1		small molecule metabolic process;signal transduction;cellular nitrogen compound metabolic process;biosynthetic process	cellular_component	lyase activity
1177	EG_transcript_490	1271	221.09	5.70524e-55	receptor-type adenylate cyclase	GO:0000166, GO:0016849, GO:0016020, GO:0016829, GO:0016021, GO:0035556, GO:0005622, GO:0009190	XP_804773.1		small molecule metabolic process;signal transduction;cellular nitrogen compound metabolic process;biosynthetic process		lyase activity
1178	EG_transcript_1467	1087	98.5969	1.44538e-19	Cysteine-rich secretory protein family	GO:0005576	WP_015402673.1
1179	EG_transcript_5514	604	398.667	1.12247e-128	ribosome biogenesis GTPase Der	GO:0000166, GO:0005525, GO:0042254	WP_038089772.1				ion binding
1180	EG_transcript_7227	551	289.656	9.67114e-86	Ser/Thr protein kinase	GO:0000166, GO:0016310, GO:0004672, GO:0016301, GO:0005524, GO:0006468	XP_004332856.1, ELR10843.1		signal transduction;cellular protein modification process	cytoplasm;organelle	ion binding;kinase activity
1181	EG_transcript_16053	370	93.2041	3.64871e-17	serine/threonine protein kinase	GO:0016310, GO:0004672, GO:0016301, GO:0004674, GO:0005524, GO:0006468	AFZ14671.1		protein complex assembly		molecular_function
1182	EG_transcript_14193	418	397.897	2.01546e-133	serine/threonine protein kinase	GO:0000166, GO:0016310, GO:0004672, GO:0016301, GO:0004674, GO:0005524, GO:0006468	XP_816278.1	EC:2.7.11	cellular protein modification process;cellular amino acid metabolic process		ion binding;kinase activity
1183	EG_transcript_6743	546	108.612	1.14369e-22	protein kinase	GO:0000166, GO:0016310, GO:0004672, GO:0016301, GO:0005524, GO:0006468	EPY25404.1		cellular protein modification process		ion binding;kinase activity
1184	EG_transcript_8104	469	167.162	4.08137e-42	serine/threonine protein kinase	GO:0000166, GO:0016310, GO:0004672, GO:0016301, GO:0004674, GO:0005524, GO:0006468			cellular protein modification process		ion binding;kinase activity
1185	EG_transcript_2053	806	211.46	2.85922e-56	protein-serine kinase 1	GO:0005515, GO:0005737, GO:0009409, GO:0016301, GO:0035556, GO:0045727, GO:0009651, GO:0008285, GO:0004672, GO:0006970, GO:0004674, GO:0005634, GO:0006468	AAA21142.1, BAA07656.1, P42818.1, AAB33197.1, AAL38706.1, AAG51351.1, AAM20205.1, AEE74671.1, NP_187485.1	EC:2.7.11	cell proliferation;signal transduction;cellular protein modification process;cellular amino acid metabolic process;response to stress	nucleus;cytoplasm	ion binding;kinase activity
1186	EG_transcript_19847	332	220.32	3.62036e-63	protein kinase	GO:0000166, GO:0016310, GO:0016740, GO:0004672, GO:0016301, GO:0004674, GO:0005524, GO:0006468	ESS64133.1		cellular protein modification process		ion binding;kinase activity
1187	EG_transcript_3223	561	178.333	5.992e-46	serine/threonine-protein kinase GRIK1	GO:0000166, GO:0016310, GO:0016740, GO:0004672, GO:0016301, GO:0004674, GO:0005524, GO:0006468	XP_015633347.1		cellular protein modification process		ion binding;kinase activity
1188	EG_transcript_7796	566	200.29	2.88137e-54	Serine/threonine-protein kinase GRIK1	GO:0000166, GO:0016310, GO:0016740, GO:0004672, GO:0016301, GO:0004674, GO:0005524, GO:0006468	KMZ63290.1		cellular protein modification process		ion binding;kinase activity
1189	EG_transcript_27768	238	225.713	3.27611e-65	protein kinase FA2, flagellar associated	GO:0016310, GO:0004672, GO:0016301, GO:0031514, GO:0005524, GO:0006468	ACO63017.1, XP_002501759.1
1190	EG_transcript_1569	830	201.06	9.51524e-53	serine/threonine-protein kinase 11	GO:0000166, GO:0016310, GO:0004672, GO:0016740, GO:0016301, GO:0004674, GO:0005524, GO:0006468	KDR16301.1		cellular protein modification process		ion binding;kinase activity
1191	EG_transcript_7706	500	295.434	1.13064e-90	NEK protein kinase	GO:0016310, GO:0004672, GO:0016301, GO:0005524, GO:0006468	XP_013758211.1, KNC49192.1	EC:2.7.11	cytoskeleton organization;cellular protein modification process;cellular amino acid metabolic process;cell cycle	organelle;intracellular	ion binding;kinase activity
1192	EG_transcript_13679	295	513.842	0	serine/threonine-protein phosphatase PP-X isozyme 2	GO:0008152, GO:0006470, GO:0016787, GO:0004721	XP_008903586.1	EC:3.1, EC:3.1.3.16, EC:3.1.3.41	cellular protein modification process		phosphatase activity
1193	EG_transcript_26096	254	241.121	2.86979e-72	serine--tRNA ligase, cytoplasmic	GO:0006418, GO:0000166, GO:0005737, GO:0004812, GO:0004828, GO:0006434, GO:0005524	XP_011333280.1	EC:6.1.1, EC:6.1.1.11	tRNA metabolic process;cellular amino acid metabolic process;translation	cytoplasm	ion binding;ligase activity
1194	EG_transcript_17766	350	145.976	1.10038e-36	short-chain dehydrogenase	GO:0008152, GO:0016491, GO:0055114	WP_044542979.1				oxidoreductase activity
1195	EG_transcript_13500	386	62.7734	3.50629e-07	tandem pore domain K+ channel	GO:0071805, GO:0016020, GO:0016021, GO:0005267, GO:0006810, GO:0006811	XP_001889372.1			cellular_component	transmembrane transporter activity
1196	EG_transcript_5267	603	541.962	0	transmembrane 9 superfamily member 7	GO:0016020, GO:0016021	EEF34973.1, XP_002527407.1		homeostatic process	nucleus;endosome;Golgi apparatus;vacuole
1197	EG_transcript_4562	648	546.199	0	transmembrane 9 superfamily member 7	GO:0016020, GO:0016021	EEF34973.1, XP_002527407.1			cellular_component
1198	EG_transcript_4153	643	550.051	0	transmembrane 9 superfamily member 7	GO:0016020, GO:0016021	XP_006656173.1			cellular_component
1199	EG_transcript_14303	319	129.413	1.8979e-30	two-pore potassium channel 3	GO:0071805, GO:0016020, GO:0016021, GO:0005267, GO:0006810, GO:0006811	XP_006840342.1			cellular_component	transmembrane transporter activity
1200	EG_transcript_3149	736	89.7373	1.20241e-15	ubiquitin receptor RAD23b-like isoform X1	GO:0043161, GO:0006289, GO:0003684, GO:0005634	XP_009418030.1		catabolic process;DNA metabolic process;response to stress	nucleus	DNA binding
1201	EG_transcript_7691	484	58.5362	1.62476e-05	ubiquitin-protein ligase 1	GO:0008152, GO:0016874, GO:0016567, GO:0004842	KNC48043.1, XP_013759058.1		cellular protein modification process;cellular nitrogen compound metabolic process;biosynthetic process		DNA binding
1202	EG_transcript_21017	284	180.644	1.72763e-49	ubiquitin-conjugating enzyme E2	GO:0016020, GO:0016021	XP_004342591.2		cellular protein modification process	cytoplasm	enzyme binding
1203	EG_transcript_1792	1004	1060.44	0	ubiquitin activating enzyme	GO:0000166, GO:0006464, GO:0008641, GO:0016874, GO:0005524	XP_002681609.1		catabolic process;cellular protein modification process	nucleus;mitochondrion;cytosol	ligase activity
1204	EG_transcript_4692	552	278.485	1.12056e-82	calcium-binding endonuclease/exonuclease/phosphatase family protein	GO:0009409, GO:0003824, GO:0005509, GO:0005634	AAL36066.1, AEE27408.1, NP_563646.1, O81916.2, AAK96608.1		response to stress	nucleus	ion binding
1205	EG_transcript_13332	416	45.4394	0.0460507	uracil-DNA glycosylase	GO:0016757, GO:0003956, GO:0006471, GO:0016740	KOO53397.1	EC:2.4.2.31	carbohydrate metabolic process;cellular protein modification process;biosynthetic process		transferase activity, transferring glycosyl groups
1206	EG_transcript_13777	421	197.593	2.56336e-54	vacuolar amino acid efflux transporter Avt8	GO:0016020, GO:0016021, GO:0090518, GO:0071627, GO:0090516, GO:0090517, GO:0032975, GO:1901481, GO:0005290, GO:0090514, GO:0090515, GO:1901482, GO:0090513, GO:0015189, GO:0000329, GO:0090452, GO:0015194, GO:0005302, GO:0005313, GO:0015181, GO:0006995, GO:0061459	EPY50510.1, XP_013024993.1		vacuolar transport	cellular_component	transmembrane transporter activity
1207	EG_transcript_7101	577	96.2857	9.3282e-19	Zinc finger protein 598	GO:0046872	EGW04444.1				molecular_function
1208	EG_transcript_18174	293	89.3521	1.96782e-16	zinc transporter 6	GO:0055085, GO:0006812, GO:0016020, GO:0098655, GO:0016021, GO:0008324	CDS30444.1			cellular_component	transmembrane transporter activity
1209	EG_transcript_3031	858	131.724	2.04717e-29	calcyphosin, putative	GO:0005509	XP_002908043.1, EEY61126.1				ion binding
1210	EG_transcript_15452	402	322	2e-96	alpha subunit of photoactivated adenylyl cyclase				small molecule metabolic process;cellular nitrogen compound metabolic process;biosynthetic process		lyase activity;ion binding;signal transducer activity
1211	EG_transcript_15028	410	293	9e-85	alpha subunit of photoactivated adenylyl cyclase				small molecule metabolic process;cellular nitrogen compound metabolic process;biosynthetic process		lyase activity;ion binding;signal transducer activity
1212	EG_transcript_1073	1019	5485	0	Photoactivated adenylate cyclase subunit alpha	GO:0006171, GO:0071949, GO:0009882, GO:0016849, GO:0016829, GO:0009785, GO:0035556, GO:0009190, GO:0005622, GO:0004016	EDN70265.1		cyclic nucleotide biosynthetic process;intracellular signal transduction		blue light photoreceptor activity;phosphorus-oxygen lyase activity;FAD binding
1213	EG_transcript_1564_	855	669	0	alpha subunit of photoactivated adenylyl cyclase [Euglena stellata]				cyclic nucleotide biosynthetic process;intracellular signal transduction		blue light photoreceptor activity;phosphorus-oxygen lyase activity;FAD binding
1214	EG_transcript_2945	831	627	0	alpha subunit of photoactivated adenylyl cyclase [Euglena stellata				cyclic nucleotide biosynthetic process;intracellular signal transduction		blue light photoreceptor activity;phosphorus-oxygen lyase activity;FAD binding
1215	EG_transcript_1491	812	521	2e-166	alpha subunit of photoactivated adenylyl cyclase [Euglena stellata]				cyclic nucleotide biosynthetic process;intracellular signal transduction		blue light photoreceptor activity;phosphorus-oxygen lyase activity;FAD binding
1216	EG_transcript_4658	631	523	6e-166	alpha subunit of photoactivated adenylyl cyclase [Euglena stellata				small molecule metabolic process;cellular nitrogen compound metabolic process;biosynthetic process		lyase activity;ion binding;signal transducer activity
1217	EG_transcript_6771	629	514	2e-166	Photoactivated adenylyl cyclase subunit alpha				small molecule metabolic process;cellular nitrogen compound metabolic process;biosynthetic process		lyase activity;ion binding;signal transducer activity
1218	EG_transcript_6326	648	487	1e-155	Photoactivated adenylate cyclase subunit alpha				small molecule metabolic process;cellular nitrogen compound metabolic process;biosynthetic process		lyase activity;ion binding;signal transducer activity
1219	EG_transcript_8238	568	390	1e-119	putative alpha subunit of photoactivated adenylyl cyclase				small molecule metabolic process;cellular nitrogen compound metabolic process;biosynthetic process		lyase activity;ion binding;signal transducer activity
1220	EG_transcript_10293	441	309	3e-92	Photoactivated adenylate cyclase subunit beta				small molecule metabolic process;cellular nitrogen compound metabolic process;biosynthetic process		lyase activity;ion binding;signal transducer activity
1221	EG_transcript_10274	446	92	2e-16	beta subunit of photoactivated adenylyl cyclase						ion binding;signal transducer activity
1222	EG_transcript_9123	424	141	1e-13	alpha subunit of photoactivated adenylyl cyclase						ion binding;signal transducer activity
1223	EG_transcript_8106	560	177	8e-10	blue light sensor protein						ion binding;signal transducer activity
1224	EG_transcript_3357	710	220	3e-17	putative beta subunit of photoactivated adenylyl cyclase						ion binding;signal transducer activity
1225	EG_transcript_24857	266	64	2e-09	Sensors of blue-light using FAD						ion binding;signal transducer activity
1226	EG_transcript_16054	378	71	6e-10	Photoactivated adenylate cyclase subunit beta						ion binding;signal transducer activity
1227	EG_transcript_11900	460	65	4e-90	Sensors of blue-light using FAD						ion binding;signal transducer activity
1228	EG_transcript_835	772	712478	1.57625e-05	blue-light sensor BLUF	GO:0071949, GO:0009882, GO:0009785	WP_014147159.1		single-organism cellular process
1229	EG_transcript_256	1692	733406	0.0	photoperiod-independent early flowering 1 protein [	GO:0005515, GO:0003677, GO:0048441, GO:0048451, GO:0005618, GO:0046686, GO:0009908, GO:0030154, GO:0016568, GO:0016514, GO:0004386, GO:0042742, GO:0005524, GO:0005634, GO:0009910	AEE75248.1, AAP40633.1, Q7X9V2.1, NP_187887.3	organelle organization;negative regulation of flower development;cell differentiation;defense response to bacterium;macromolecular complex subunit organization;response to cadmium ion;petal formation	cell wall;nucleus	protein binding;organic cyclic compound binding;heterocyclic compound binding
1230	EG_transcript_18237	304	375941	7.46349e-119	deoxyribodipyrimidine photo-lyase	GO:0008152, GO:0016829	NP_924695.1, BAC89690.1
1231	EG_transcript_19131	327	129798	2.21014e-26	6-4 photolyase	GO:0008152, GO:0016829	AGX93015.1
1232	EG_transcript_3702	701	208764	1.70468e-47	Transient receptor potential cation channel subfamily V member 6	GO:0055085, GO:0016020, GO:0034220, GO:0016021, GO:0006810, GO:0006811, GO:0005216	EKC24504.1			cellular_component	transmembrane transporter activity
1233	EG_transcript_10971	348	901225	3.88001e-11	Transient receptor potential cation channel subfamily M member 6	GO:0006812, GO:0098655, GO:0016020, GO:0016021, GO:0055085, GO:0005261, GO:0034220, GO:0051262, GO:0006810, GO:0004674, GO:0006811, GO:0005216, GO:0005524, GO:0006468	EPQ09047.1	EC:2.7.11	cellular protein modification process;cellular amino acid metabolic process;transport		ion binding;kinase activity
1234	EG_transcript_38372	117	554546	0.288735	transient receptor potential cation channel subfamily V member 5	GO:0055085, GO:0016020, GO:0006816, GO:0034220, GO:0016021, GO:0005262, GO:0070588, GO:0006810, GO:0006811, GO:0005216	XP_004078007.1
1235	EG_transcript_4019	774	200.29	1.94027e-44	Transient receptor potential cation channel subfamily V member 6 -OSM9	GO:0055085, GO:0016020, GO:0034220, GO:0016021, GO:0006810, GO:0006811, GO:0005216	EKC24504.1		transport	cell	molecular_function
1236	EG_transcript_6335	647	56225	13.3682	transient receptor potential channel	GO:0016020, GO:0016021	BAK18929.1			cellular_component	transmembrane transporter activity
1237	EG_transcript_7340	606	128257	3.46914e-22	Transient receptor potential cation channel subfamily V member 6	GO:0055085, GO:0016020, GO:0034220, GO:0016021, GO:0006810, GO:0006811, GO:0005216	EKC24504.1
1238	EG_transcript_20933	247	955153	2.16471e-13	transient receptor potential channel pyrexia	GO:0055085, GO:0016020, GO:0034220, GO:0016021, GO:0006810, GO:0006811, GO:0005216	NP_001296484.1				molecular_function
1239	EG_transcript_30902	181	889669	1.59528e-12	short transient receptor potential channel 2-like	GO:0000012, GO:0003684, GO:0005634	XP_005038829.1
1240	EG_transcript_27030	209	519878	12.5847	outer membrane-stress sensor serine endopeptidase DegS	GO:0006508, GO:0004252	WP_039086334.1
1241	EG_transcript_15700	254	104375	8.09111e-19	low CO2 and stress-induced one-helix protein	GO:0010155, GO:0009507, GO:0009535, GO:0009744, GO:0009534, GO:0009644, GO:0010218, GO:0009637, GO:0010114	XP_001696654.1, EDP08631.1		biological_process	plastid;thylakoid
1242	EG_transcript_2544	867	66.2402	1.31382e-08	stress response protein, TerZ- and CABP1 chemical-damaging agent resistance C	GO:0006950	WP_006510420.1		response to stress
1243	EG_transcript_1651	470	62.003	1.12659e-07	stress protein chemical-damaging agent resistance C	GO:0006950	WP_023069038.1		response to stress
1244	EG_transcript_1819	872	59.6918	1.42691e-05	stress-induced bacterial acidophilic repeat motif family protein	GO:0016020, GO:0016021, GO:0043531	WP_002737333.1				protein binding
1245	EG_transcript_15147	312	554546	0.598251	universal stress protein A-like protein	GO:0006950	XP_003568332.1		response to stress
1246	EG_transcript_22130	253	527582	12.2997	outer membrane-stress sensor serine endopeptidase DegS	GO:0006508, GO:0004252	WP_008104403.1				molecular_function
1247	EG_transcript_7669	455	531434	39.9145	outer membrane-stress sensor serine endopeptidase DegS	GO:0006508, GO:0004252, GO:0016787	WP_005760679.1				molecular_function
1248	EG_transcript_11608	308	635438	0.00616315	outer membrane-stress sensor serine endopeptidase DegS	GO:0008233, GO:0016020, GO:0006508, GO:0016021, GO:0004252	WP_016400757.1				molecular_function
1249	EG_transcript_3378	837	527324	1.50214e-153	flagellar outer dynein arm heavy chain beta	GO:0008152, GO:0003777, GO:0030286, GO:0031514, GO:0005524, GO:0007018, GO:0016887	EEH52829.1, XP_003062890.1		biological_process	cytoskeleton	molecular_function
1250	EG_transcript_60887	112	492914	38.9495	flagellar outer dynein arm heavy chain alpha	GO:0008152, GO:0003777, GO:0000166, GO:0003824, GO:0030286, GO:0031514, GO:0005524, GO:0007018, GO:0016887	XP_001695733.1
1251	EG_transcript_35304	121	970561	4.23885e-18	dynein light chain LC6, flagellar outer arm	GO:0008152, GO:0005856, GO:0005737, GO:0030286, GO:0005929, GO:0005874, GO:0042995, GO:0031514, GO:0007017, GO:0003774, GO:0005875	XP_795719.1	EC:3.6.1.15, EC:3.6.1	biological_process	cytoskeleton;cilium;protein complex	molecular_function
1252	EG_transcript_4481	681	343584	1.21998e-98	flagellar inner dynein arm I1 intermediate chain IC140	GO:0031514	EPY25860.1				molecular_function
1253	EG_transcript_10995	436	250751	1.00152e-67	flagellar outer dynein arm intermediate chain 2	GO:0031514	EEH55218.1, XP_003060449.1				ion binding
1254	EG_transcript_11382	484	750998	1.18949e-05	Dynein heavy chain 5, axonemal	GO:0008152, GO:0003777, GO:0000166, GO:0030286, GO:0005524, GO:0007018, GO:0016887	EHB18317.1	EC:3.6.1.15, EC:3.6.1		biological_process	cytoskeleton	molecular_function
1255	EG_transcript_1689	809	804.283	0	intraflagellar transport protein IFT88, putative	GO:0031514	CBH17071.1, XP_011779335.1		regulation of cell size;establishment of cell polarity;intraciliary transport involved in cilium morphogenesis;cilium assembly	membrane;motile cilium	protein binding
1256	EG_transcript_38010	104	58151	0.0365081	paraflagellar rod component	GO:0031514	KPI88433.1				molecular_function
1257	EG_transcript_40935	118	125946	4.65601e-29	mitochondrial paraflagellar rod component, putative (PFC16)	GO:0031514	XP_015657120.1
1258	EG_transcript_36883	118	750998	2.21E-14	mitochondrial paraflagellar rod component, putative (PFC16)	GO:0031514	XP_015655182.1
1259	EG_transcript_3135	707	316.62	3.14632e-89	73 kDa paraflagellar rod protein	GO:0005516, GO:0031514	XP_011772420.1, CBH10130.1			cilium	molecular_function
1260	EG_transcript_37606	165	151754	3.33892e-37	flagellar associated protein	GO:0031514	XP_001692151.1, EDP04101.1		transport
1261	EG_transcript_24356	263	125176	2.26415e-23	flagellar associated protein	GO:0008233, GO:0006508, GO:0004198, GO:0008234, GO:0031514, GO:0016787, GO:0005622	EDP00530.1, XP_001697275.1
1262	EG_transcript_26276	225	106686	1.26235e-18	flagellar associated protein	GO:0031514	XP_001696622.1, EDP08599.1, AAZ31186.1
1263	EG_transcript_26046	124	155221	3.05519e-40	flagellar associated protein	GO:0031514	EDO99723.1, XP_001697840.1
1264	EG_transcript_25429	167	137887	6.82315e-33	flagellar associated protein	GO:0031514	EDO99723.1, XP_001697840.1
1265	EG_transcript_19678	333	171.4	1.82658e-42	flagellar associated protein	GO:0031514	EGD74534.1, XP_004992791.1		ion transport
1266	EG_transcript_14150	413	482256	1.09732e-156	flagellar associated protein	GO:0031514	EPY19476.1				molecular_function
1267	EG_transcript_9014	439	916633	6.62006e-13	flagellar associated protein	GO:0031514	EPY41185.1
1268	EG_transcript_7276	480	920485	2.16541e-11	flagella associated protein	GO:0005929, GO:0042995, GO:0031514	XP_001701792.1, EDP06767.1			cell
1269	EG_transcript_5611	667	409068	3.38289e-124	flagella-associated protein fap196-like protein	GO:0031514	KOO23928.1				molecular_function
1270	EG_transcript_6956	568	238.81	4.18884e-62	flagellar associated protein	GO:0005856, GO:0005737, GO:0060285, GO:0005929, GO:0042995, GO:0031514	XP_001693032.1, EDP03601.1		cell motility	cell	molecular_function
1271	EG_transcript_1872	965	87.0409	1.53396e-15	flagellar associated protein	GO:0031514	EPY42576.1				protein binding
1272	EG_transcript_1032	999	134.035	3.53227e-29	flagellar associated protein	GO:0008150, GO:0031514	XP_001701689.1, EDP06664.1
1273	EG_transcript_10913	374	134.42	9.85802e-27	flagellar protofilament ribbon protein	GO:0031514	XP_011775780.1, CBH13503.1
1274	EG_transcript_13474	352	577658	0.753212	flagellar/basal body protein	GO:0031514	XP_002508560.1, ACO69818.1
1275	EG_transcript_16669	234	150984	4.79692e-36	sperm flagellar protein 1, putative	GO:0031514	XP_004024122.1			cell;cilium	molecular_function
1276	EG_transcript_26861	179	153.68	3.95521e-38	Flagellar calcium-binding protein	GO:0005509, GO:0031514	ACO15142.1				ion binding
1277	EG_transcript_37994	171	174096	3.23535e-46	Flagellar calcium-binding protein	GO:0005509, GO:0031514	ACO15142.1				ion binding
1278	EG_transcript_6220	516	148288	7.68141e-29	G-protein-coupled receptor family 3 protein 5	GO:0004965, GO:0007165, GO:0016020, GO:0006629, GO:0016021, GO:0007186, GO:0004871, GO:0016787, GO:0004930	EFA83094.1		lipid metabolic process
1279	EG_transcript_11662	335	104375	5.11672e-17	G-protein coupled receptor 1-like	GO:0004888, GO:0007166, GO:0016020, GO:0016021	NP_001280760.1			cellular_component	signal transducer activity
1280	EG_transcript_13875	343	531434	36.2897	G-protein-coupled receptor family 3 protein 5	GO:0004965, GO:0007165, GO:0016020, GO:0006629, GO:0016021, GO:0007186, GO:0004871, GO:0016787, GO:0004930	EFA83094.1		lipid metabolic process
1281	EG_transcript_15971	339	60077	0.106929	G-protein-COUPLED RECEPTOR 1	GO:0004888, GO:0007166, GO:0016020, GO:0016021	XP_002311851.1
1282	EG_transcript_11335	475	171.4	1.19194e-36	G-protein beta WD-40 repeats containing protein	GO:0003824, GO:0009116	EED22744.1, XP_002340131.1		biological_process		molecular_function
1283	EG_transcript_8547	555	273092	1.65796e-70	G-protein beta WD-40 repeats containing protein	GO:0003824, GO:0009116	EED22744.1, XP_002340131.1				molecular_function
1284	EG_transcript_14403	361	209534	8.45294e-51	G-protein beta WD-40 repeats containing protein	GO:0003824, GO:0009116	EED22744.1, XP_002340131.1				molecular_function
1285	EG_transcript_14474	419	704774	0.000229763	G-protein beta WD-40 repeats containing protein	GO:0003824, GO:0009116	EED22744.1, XP_002340131.1		biological_process		molecular_function
1286	EG_transcript_21073	275	831889	3.47351e-09	G-protein beta WD-40 repeats containing protein	GO:0003824, GO:0009116	EED22744.1, XP_002340131.1				molecular_function
1287	EG_transcript_4991	390	124405	7.94407e-22	G-protein beta WD-40 repeats containing protein	GO:0003824, GO:0009116	EED22744.1, XP_002340131.1				molecular_function
1288	EG_transcript_2976	782	98.9821	3.77431e-18	PAS domain-containing sensor histidine kinase	GO:0000166, GO:0000155, GO:0023014, GO:0007165, GO:0000160, GO:0006355, GO:0016772, GO:0016310, GO:0016740, GO:0016301, GO:0005524, GO:0005622	WP_045585923.1		regulation of transcription, DNA-templated		transferase activity
1289	EG_transcript_4640	742	124.79	1.17592e-21	PAS domain-containing sensor histidine kinase	GO:0000155, GO:0000166, GO:0023014, GO:0007165, GO:0000160, GO:0006355, GO:0016772, GO:0016310, GO:0016740, GO:0016301, GO:0005524, GO:0005622	WP_010385778.1		cellular nitrogen compound metabolic process;biosynthetic process		molecular_function
1290	EG_transcript_41923	155	71633	1.38741e-07	PAS sensor domain-containing protein	GO:0006355	WP_013948901.1		cellular nitrogen compound metabolic process;biosynthetic process		molecular_function
1291	EG_transcript_5962	655	154451	2.02595e-30	PAS domain S-box	GO:0000155, GO:0023014, GO:0007165, GO:0016849, GO:0016020, GO:0016021, GO:0000160, GO:0004871, GO:0035556, GO:0005622, GO:0009190	WP_009557167.1		small molecule metabolic process;signal transduction;cellular nitrogen compound metabolic process;biosynthetic process		lyase activity
1292	EG_transcript_6621	508	114005	3.31856e-18	phototropin	GO:0000155, GO:0000166, GO:0005737, GO:0023014, GO:0000160, GO:0016310, GO:0016740, GO:0016301, GO:0035556, GO:0004672, GO:0004674, GO:0005524, GO:0006468	XP_001693387.1		signal transduction	intracellular	kinase activity
1293	EG_transcript_12559	439	577658	1.53096	MscS family transporter: small-conductance mechanosensitive ion channel	GO:0055085, GO:0016020, GO:0016021	ABO95413.1, XP_001417120.1
1294	EG_transcript_6406	571	191815	5.70237e-44	Type II inositol-1,4,5-trisphosphate 5-phosphatase	GO:0007165, GO:0016787, GO:0046856	EPQ09222.1		lipid metabolic process
1295	EG_transcript_46872	138	835741	2.261e-12	inositol 1,4,5-trisphosphate receptor	GO:0055085, GO:0048016, GO:0016020, GO:0006816, GO:0016021, GO:0005262, GO:0005220, GO:0005783, GO:0070588, GO:0006810, GO:0006811, GO:0005216	NP_001308600.1		transport
1296	EG_transcript_3286	780	159844	6.13637e-32	Phosphatidylinositol-4-phosphate 5-kinase. phosphatidylinositol-4-phosphate 5-kinase	GO:0016307, GO:0046488, GO:0016020, GO:0016021, GO:0005509, GO:0046854, GO:0016310, GO:0016301	XP_013233187.1, CDJ42437.1	EC:2.7.1	lipid metabolic process		ion binding;kinase activity
1297	EG_transcript_1264	940	210.305	1.20373e-54	1-phosphatidylinositol 4,5-bisphosphate phosphodiesterase eta-2-like, partial	GO:0006629, GO:0016042, GO:0004629, GO:0005509, GO:0035556, GO:0008081, GO:0004435, GO:0016787, GO:0005622	XP_011618651.1	EC:3.1.1, EC:3.1.4.11. EC:3.1	intracellular signal transduction;phospholipid catabolic process;intracellular signal transduction;diacylglycerol metabolic process		phosphatidylinositol phospholipase C activity;calcium ion binding;protein binding
1298	EG_transcript_1338	874	219.55	3.9324e-56	1-phosphatidylinositol 4,5-bisphosphate phosphodiesterase beta-2 isoform X7	GO:0005737, GO:0007165, GO:0016042, GO:0006629, GO:0004629, GO:0005509, GO:0004871, GO:0050913, GO:0035556, GO:0008081, GO:0004435, GO:0016787	XP_009208184.1	EC:3.1.4.11, EC:3.1, EC:3.1.1	intracellular signal transduction;phospholipid catabolic process;intracellular signal transduction;diacylglycerol metabolic process		phosphatidylinositol phospholipase C activity;protein binding
1299	EG_transcript_1220	994	207.223	3.16843e-54	phosphatidylinositol-4-phosphate 5-kinase alpha	GO:0016307, GO:0046488, GO:0046854, GO:0016310, GO:0016301	XP_817303.1	EC:2.7.1	phosphatidylinositol metabolic process		phosphatidylinositol phosphate kinase activity
1300	EG_transcript_2374	839	149.443	2.14192e-33	phosphatidylinositol 3,4,5-trisphosphate 5-phosphatase 2-like	GO:0016787, GO:0046856	XP_006113739.1		phosphatidylinositol dephosphorylation
1301	EG_transcript_1971	1001	221.861	1.85926e-55	phosphotransferases/inositol or phosphatidylinositol kinases	GO:0005829, GO:0005634	AEE86613.1, NP_001190933.1				binding
1302	EG_transcript_1754	958	174.866	3.62124e-41	phosphatidylinositol kinase (PIK-D)	GO:0052742, GO:0046872, GO:0016020, GO:0048015, GO:0046854, GO:0016310, GO:0016773, GO:0016740, GO:0016301, GO:0005622	EEY61947.1, XP_002899587.1		ubiquitin-dependent protein catabolic process;phosphatidylinositol phosphorylation;phosphatidylinositol-mediated signaling		kinase activity;phosphotransferase activity, alcohol group as acceptor;metal ion binding
1303	EG_transcript_2562	826	502.286	4.37628e-161	phosphatidylinositol 3-kinase, root isoform	GO:0048015, GO:0046854, GO:0016310, GO:0016740, GO:0016773, GO:0016301, GO:0005622	XP_012830868.1		phosphatidylinositol phosphorylation;phosphatidylinositol-mediated signaling		protein binding;phosphotransferase activity, alcohol group as acceptor
1304	EG_transcript_11220	489	566102	0.64318	1-phosphatidylinositol 3-phosphate 5-kinase	GO:0016307, GO:0046872, GO:0046488, GO:0046854, GO:0016310, GO:0016301, GO:0035556, GO:0005524, GO:0005622	XP_004535830.1				ion binding
1305	EG_transcript_14082	420	176407	2.64231e-40	phosphatidylinositol 4-kinase gamma 4	GO:0008152, GO:0016773	XP_006852644.1				kinase activity
1306	EG_transcript_32257	180	117472	1.42724e-21	phosphatidylinositol-4-phosphate 5-kinase-like protein	GO:0003777, GO:0000166, GO:0008017, GO:0016310, GO:0016301, GO:0005524, GO:0007018	XP_003863365.1				molecular_function
1307	EG_transcript_1148	994	119.783	2.08242e-25	inositol-pentakisphosphate 2-kinase	GO:0008440, GO:0016310, GO:0016301	EPB76902.1	EC:2.7.1.127, EC:2.7.1.158			ATP binding;inositol-1,4,5-trisphosphate 3-kinase activity;inositol pentakisphosphate 2-kinase activity
1308	EG_transcript_1309	857	178.333	1.9684e-44	inositol-trisphosphate 3-kinase A isoform X2	GO:0048167, GO:0008440, GO:0006020, GO:0016310	XP_007480141.1	EC:2.7.1.127. EC:2.7.1.158			ATP binding;inositol-1,4,5-trisphosphate 3-kinase activity;inositol pentakisphosphate 2-kinase activity
1309	EG_transcript_5919	463	107457	5.86122e-17	inositol hexakisphosphate kinase 2-like	GO:0008440, GO:0016310	XP_006010214.1, XP_006010213.1	EC:2.7.1.127			kinase activity
1310	EG_transcript_680	1248	497278	7.5938e-148	Inositol hexakisphosphate and diphosphoinositol-pentakisphosphate kinase	GO:0016310, GO:0016311, GO:0000832, GO:0016740, GO:0016301, GO:0003993, GO:0052723, GO:0052724	KHN13660.1		phosphate-containing compound metabolic process		inositol hexakisphosphate kinase activity;ion binding
1311	EG_transcript_6416	580	243432	4.22859e-62	calcineurin-like phosphoesterase	GO:0008152, GO:0006470, GO:0005509, GO:0004721, GO:0016787	EEY60577.1, XP_002899950.1				ion binding
1312	EG_transcript_1408	729	70.4774	4.55335e-09	calmodulin mutant syncam9	GO:0016020, GO:0005509, GO:0016021, GO:0006952	KNC47738.1, XP_013759216.1			calcium ion binding
1313	EG_transcript_2762	675	58.9214	1.58698e-05	calmodulin mutant syncam9	GO:0016020, GO:0005509, GO:0016021, GO:0006952	KNC47738.1, XP_013759216.1				calcium ion binding
1314	EG_transcript_2135	670	56.225	0.000104143	calmodulin mutant syncam9	GO:0016020, GO:0005509, GO:0016021, GO:0006952	KNC47738.1, XP_013759216.1				calcium ion binding
1315	EG_transcript_29577	156	101679	7.67036e-19	calmodulin	GO:0005509	EIE80772.1				ion binding
1316	EG_transcript_10915	366	508322	12.4948	calmodulin	GO:0005509	XP_007721861.1, EXJ94367.1		cellular protein modification process;cellular amino acid metabolic process	cell	ion binding;kinase activity
1317	EG_transcript_25970	152	500618	3.72681	calmodulin-like protein 5	GO:0070062, GO:0005509	XP_002820536.1				ion binding
1318	EG_transcript_47698	131	114.39	7.10648e-24	calmodulin	GO:0005509	EAN76664.1, XP_826994.1, CBH14247.1, XP_011776517.1				ion binding
1319	EG_transcript_4677	567	874261	3.79914e-11	Calmodulin-like protein 3	GO:0005509	CEF60302.1	EC:3.4			ion binding
1320	EG_transcript_1045	1118	84.3445	5.97644e-13	kinesin-like calmodulin binding protein	GO:0005856, GO:0000166, GO:0003777, GO:0016491, GO:0003824, GO:0008017, GO:0055114, GO:0005871, GO:0005524, GO:0007018	AAP41107.1	EC:3.6.1.15, EC:3.6.1	microtubule-based movement	microtubule;tubulin complex	microtubule motor activity;ATP binding;microtubule binding
1321	EG_transcript_5971	408	139428	1.17299e-28	calcium/calmodulin-dependent protein kinase type 1D-like	GO:0000166, GO:0016310, GO:0016740, GO:0004672, GO:0016301, GO:0004674, GO:0005524, GO:0006468	XP_003384128.1		cellular protein modification process		ion binding;kinase activity
1322	EG_transcript_13107	367	210.69	1.59473e-55	Calcium/calmodulin-dependent protein kinase type II	GO:0046872, GO:0016740, GO:0016301, GO:0018105, GO:0018107, GO:0007067, GO:0040011, GO:0043005, GO:0004672, GO:0043204, GO:0004674, GO:0005524, GO:0006952, GO:0040018, GO:0072375, GO:0005515, GO:0000166, GO:0005737, GO:0000165, GO:0005516, GO:0016310, GO:0051932, GO:0009931, GO:0044325, GO:0004683, GO:0006468	NP_001023301.1, CAC42322.1, AAF71543.1	EC:2.7.11
1323	EG_transcript_1456	925	85.5001	1.2024e-13	calcium-dependent protein kinase 8, partial	GO:0000166, GO:0005509, GO:0016310, GO:0004672, GO:0016301, GO:0005524, GO:0006468	EPS73534.1		protein phosphorylation		protein kinase activity;ATP binding
1324	EG_transcript_1980	913	63.929	8.62926e-07	calcium-binding EF-hand domain-containing protein	GO:0006355	XP_004362318.1		regulation of transcription, DNA-templated
1325	EG_transcript_61	2515	1221.84	0.0	EF-Hand 1, calcium-binding site	GO:0005509	EWM21919.1			intracellular part	binding
1326	EG_transcript_67	2436	1463.36	0.0	EF-Hand 1, calcium-binding site	GO:0005509	EWM21919.1			intracellular part
1327	EG_transcript_1165	1175	672.544	0	EF-Hand 1, calcium-binding site	GO:0005509	EWM21919.1			cell	binding
1328	EG_transcript_104	1952	985969	4.79776e-12	extracellular calcium-sensing receptor-like	GO:0007165, GO:0016020, GO:0016021, GO:0007186, GO:0004871, GO:0004930, GO:0005886	XP_004075661.1		single-organism cellular process	membrane	transmembrane signaling receptor activity
1329	EG_transcript_4183	716	835741	2.7563e-09	EF hand family protein	GO:0005509	EJY82753.1		biological_process		ion binding
1330	EG_transcript_1610	858	70.8626	4.49081e-09	calcium homeostasis endoplasmic reticulum protein	GO:0003723, GO:0006396	XP_010677505.1		RNA processing		RNA binding
1331	EG_transcript_1623	966	162.155	3.30437e-37	calcium-activated potassium channel protein	GO:0015269, GO:0071805, GO:0006813, GO:0016020, GO:0016021	XP_001008875.2, EAR88630.2		potassium ion transport	membrane	large conductance calcium-activated potassium channel activity
1332	EG_transcript_950	1006	738413	0.0	calcium-translocating P-type ATPase, PMCA-type	GO:0008152, GO:0000166, GO:0046872, GO:0006816, GO:0016020, GO:0016021, GO:0005388, GO:0070588, GO:0006810, GO:0006811, GO:0005524, GO:0016787	KNC83376.1, XP_014157278.1		ion transport		binding
1333	EG_transcript_2037	980	578.17	0	vacuolar-type Ca2+-ATPase	GO:0008152, GO:0000166, GO:0046872, GO:0006816, GO:0016020, GO:0016021, GO:0005388, GO:0070588, GO:0006810, GO:0006811, GO:0005524, GO:0016787	XP_817343.1		transport	integral component of membrane	nucleotide binding;metal ion binding
1334	EG_transcript_2393	914	879.011	0	calcium-transporting ATPase type 2C member 1 isoform X2	GO:0005802, GO:0046872, GO:0006816, GO:0016020, GO:0016021, GO:0005509, GO:0031532, GO:0030145, GO:0070588, GO:0030026, GO:0032468, GO:0016787, GO:0008152, GO:0007165, GO:0043123, GO:0004871, GO:0005388, GO:0006810, GO:0006811, GO:0006874, GO:0005524, GO:0000166, GO:0071421, GO:0006828, GO:0016339, GO:0015410, GO:0032472, GO:0008544, GO:0005794	XP_012661433.1	EC:3.6.3.8, EC:3.6.1, EC:3.6.3.35, EC:3.6.1.3, EC:3.6.1.15	potassium ion transport	membrane	large conductance calcium-activated potassium channel activity
1335	EG_transcript_2968	717	117.087	9.2942e-24	cation/calcium exchanger 4-like	GO:0055085, GO:0016020, GO:0016021	XP_006353031.1		transmembrane transport	integral component of membrane
1336	EG_transcript_3034	807	112.849	4.70749e-22	multiple C2 and transmembrane domain-containing 2-like	GO:0005739, GO:0016021	AEE80185.1, AAO64107.1, CAB71060.1, AAO41906.1, NP_191689.1				protein binding
1337	EG_transcript_19532	233	196823	3.22194e-54	small rab-related GTPase	GO:0005525, GO:0007264, GO:0005622	XP_001696574.1		small GTPase mediated signal transduction	intracellular membrane-bounded organelle;cytoplasmic part	GTP binding
1338	EG_transcript_15726	397	119398	3.37502e-20	retrotransposon nucleocapsid protein	GO:0008270, GO:0016020, GO:0019013, GO:0016021, GO:0015074, GO:0003676	AAW46454.1, XP_567971.1		DNA metabolic process		molecular_function
1339	EG_transcript_14460	367	858853	5.86564e-11	protein FLUORESCENT IN BLUE LIGHT, chloroplastic isoform X2	GO:0016020, GO:0016021	XP_010238019.1				molecular_function
1340	EG_transcript_720	1216	162925	7.35504e-32	DNA repair protein UVH3 isoform X1	GO:0003677, GO:0009408, GO:0003824, GO:0004518, GO:0004519, GO:0010213, GO:0010224, GO:0016788, GO:0006281, GO:0090305, GO:0006289, GO:0006486, GO:0003697, GO:0005634	XP_004985284.1		macromolecule metabolic process;cellular metabolic process;primary metabolic process;response to stimulus
1341	EG_transcript_1605	987	69.3218	2.45735e-08	Histone-lysine N-methyltransferase trr	GO:0008270, GO:0018024, GO:0016740, GO:0008168, GO:0032259, GO:0051568, GO:0005634	KNC29515.1	EC:2.1.1	single-organism cellular process;positive regulation of cellular process;protein methylation	intracellular organelle	binding;histone methyltransferase activity
1342	EG_transcript_2304	804	164.466	3.5471e-39	Subunit of the NuA3 histone acetyltransferase complex that acetylates histone H3	GO:0005737, GO:1990467, GO:0008270, GO:0046872, GO:1990468, GO:0033100, GO:0035064, GO:0016573, GO:0016740, GO:0004402	XP_002494358.1, CAY72179.1			intracellular part	protein binding;zinc ion binding
1343	EG_transcript_2078	766	56.9954	4.79704e-05	two pore potassium channel protein sup 9	GO:0071805, GO:0016020, GO:0016021, GO:0005267, GO:0006810, GO:0006811	CDW54935.1		potassium ion transmembrane transport	membrane	potassium channel activity
1344	EG_transcript_2502	927	231.491	5.85181e-60	cAMP specific phosphodiesterase, putative	GO:0008152, GO:0046872, GO:0007165, GO:0004114, GO:0008081, GO:0016787	XP_003859677.1				protein binding
1345	EG_transcript_2578	917	224.942	5.25991e-60	cAMP-specific phosphodiesterase	GO:0008152, GO:0007165, GO:0004114	EPY26570.1	EC:3.1, EC:3.1.4.17, EC:3.1.4	purine nucleobase metabolic process		3',5'-cyclic-nucleotide phosphodiesterase activity;protein binding
1346	EG_transcript_932	894	538.11	1.1699e-168	cAMP-specific phosphodiesterase	GO:0008283, GO:0005737, GO:0004114	EAN76578.1, XP_803815.1	EC:3.1, EC:3.1.4.17, EC:3.1.4, EC:3.1.4.17, EC:3.1.4, EC:3.1.4	cell proliferation		3',5'-cyclic-nucleotide phosphodiesterase activity
1347	EG_transcript_2234	958	174.866	3.07321e-42	DNA repair and recombination protein pif1	GO:0000002, GO:0003677, GO:0003678, GO:0032508, GO:0000166, GO:0005739, GO:0043141, GO:0016787, GO:0006281, GO:0000723, GO:0004386, GO:0006310, GO:0005524, GO:0005634, GO:0006974	EFI28655.1, XP_002912149.1	EC:3.6.1.15, EC:3.6.1	telomere maintenance;DNA repair	replication fork	DNA helicase activity;ATP binding;zinc ion binding
1348	EG_transcript_681	786	212616	6.28288e-50	adenylate/guanylate cyclase with integral membrane sensor	GO:0007165, GO:0016849, GO:0016020, GO:0016021, GO:0004871, GO:0035556, GO:0005622, GO:0009190	WP_014804335.1		single-organism cellular process
1349	EG_transcript_570	1252	688337	0.0	cullin-associated NEDD8-dissociated protein 1	GO:0005515, GO:0070062, GO:0005737, GO:0045893, GO:0000151, GO:0043086, GO:0016020, GO:0030154, GO:0017025, GO:0016567, GO:0010265, GO:0031461, GO:0005794, GO:0005654, GO:0045899, GO:0005634	Q6ZQ38.2, NP_082270.1, EDL24388.1		SCF complex assembly;protein ubiquitination;cell differentiation;negative regulation of catalytic activity;positive regulation of RNA polymerase II transcriptional preinitiation complex assembly	nucleoplasm;Golgi apparatus;membrane;cullin-RING ubiquitin ligase complex;extracellular exosome	protein binding
1350	EG_transcript_1983	979	55.4546	0.000400677	adenylate cyclase	GO:0006171, GO:0007165, GO:0016849, GO:0016020, GO:0016021, GO:0016829, GO:0004871, GO:0035556, GO:0009190, GO:0005622, GO:0004016	WP_012040891.1		cyclic nucleotide biosynthetic process;intracellular signal transduction		phosphorus-oxygen lyase activity
1351	EG_transcript_1513	1015	58.151	5.11883e-05	adenylate cyclase	GO:0006171, GO:0007165, GO:0016849, GO:0016020, GO:0016021, GO:0016829, GO:0004871, GO:0035556, GO:0009190, GO:0005622, GO:0004016	WP_012388812.1		cyclic nucleotide biosynthetic process;intracellular signal transduction		phosphorus-oxygen lyase activity
1352	EG_transcript_1138	1010	60.077	2.00878e-06	Adenylate cyclase, family 3	GO:0016849, GO:0035556, GO:0009190, GO:0005622	AEF42874.1		cyclic nucleotide biosynthetic process;intracellular signal transduction		phosphorus-oxygen lyase activity
1353	EG_transcript_1192	951	58.151	4.25164e-05	adenylate cyclase, family 3 (some proteins containing HAMP domain)	GO:0016849, GO:0016020, GO:0016021, GO:0035556, GO:0009190, GO:0005622	WP_023399270.1		cyclic nucleotide biosynthetic process;intracellular signal transduction		phosphorus-oxygen lyase activity
1354	EG_transcript_2511	916	56.6102	0.000149772	adenylate cyclase	GO:0016849, GO:0016020, GO:0016021, GO:0035556, GO:0005622, GO:0009190	ENO00739.1		cyclic nucleotide biosynthetic process;intracellular signal transduction		phosphorus-oxygen lyase activity
1355	EG_transcript_1154	850	54.6842	0.000431758	adenylate cyclase	GO:0007165, GO:0016849, GO:0016020, GO:0016021, GO:0004871, GO:0035556, GO:0005622, GO:0009190	EJZ14995.1		cyclic nucleotide biosynthetic process;intracellular signal transduction		phosphorus-oxygen lyase activity
1356	EG_transcript_1113	982	62.7734	1.36453e-06	adenylyl cyclase	GO:0007165, GO:0016849, GO:0016020, GO:0016021, GO:0004871, GO:0035556, GO:0009190, GO:0005622	WP_005138716.1		cyclic nucleotide biosynthetic process;intracellular signal transduction	integral component of membrane	signal transducer activity;phosphorus-oxygen lyase activity
1357	EG_transcript_2318	946	58.151	4.51358e-05	adenylate cyclase	GO:0007165, GO:0016849, GO:0016020, GO:0016021, GO:0004871, GO:0035556, GO:0009190, GO:0005622	WP_006896144.1		cyclic nucleotide biosynthetic process;intracellular signal transduction	integral component of membrane	signal transducer activity;phosphorus-oxygen lyase activity
1358	EG_transcript_1335	1060	90.5077	3.95813e-15	adenylate/guanylate cyclase	GO:0006182, GO:0000155, GO:0023014, GO:0016849, GO:0004383, GO:0000160, GO:0016829, GO:0035556, GO:0009190, GO:0005622	WP_015171665.1		cyclic nucleotide biosynthetic process;intracellular signal transduction	integral component of membrane	signal transducer activity;phosphorus-oxygen lyase activity
1359	EG_transcript_1625	758	151.369	4.13619e-34	adenylate/guanylate cyclase	GO:0016849, GO:0035556, GO:0009190, GO:0005622	KNC47159.1, XP_013759933.1		cyclic nucleotide biosynthetic process;intracellular signal transduction	integral component of membrane	signal transducer activity;phosphorus-oxygen lyase activity
1360	EG_transcript_1422	988	67.0106	7.25014e-08	adenylate cyclase	GO:0007165, GO:0016849, GO:0016020, GO:0016021, GO:0004871, GO:0035556, GO:0009190, GO:0005622	WP_005942658.1		cyclic nucleotide biosynthetic process;intracellular signal transduction	integral component of membrane	signal transducer activity;phosphorus-oxygen lyase activity
1361	EG_transcript_1808	1004	66.2402	1.80576e-07	adenylate cyclase	GO:0007165, GO:0016849, GO:0016020, GO:0016021, GO:0004871, GO:0035556, GO:0009190, GO:0005622	WP_008130587.1		cyclic nucleotide biosynthetic process;intracellular signal transduction		phosphorus-oxygen lyase activity
1362	EG_transcript_2962	801	65.4698	2.47984e-07	adenylate cyclase protein	GO:0006171, GO:0000287, GO:0003824, GO:0007165, GO:0016849, GO:0035556, GO:0009190, GO:0004016, GO:0005622	KEQ61195.1		cyclic nucleotide biosynthetic process;intracellular signal transduction		phosphorus-oxygen lyase activity
1363	EG_transcript_1414	999	64.6994	4.61208e-07	adenylate cyclase	GO:0046872, GO:0016849, GO:0016020, GO:0009055, GO:0016021, GO:0035556, GO:0009190, GO:0051536, GO:0005622	WP_007536562.1		cyclic nucleotide biosynthetic process;intracellular signal transduction		phosphorus-oxygen lyase activity
1364	EG_transcript_2242	900	62.003	2.31085e-06	adenylate cyclase	GO:0007165, GO:0016849, GO:0016020, GO:0016021, GO:0004871, GO:0035556, GO:0009190, GO:0005622	WP_006896144.1		cyclic nucleotide biosynthetic process;intracellular signal transduction		phosphorus-oxygen lyase activity
1365	EG_transcript_1659	811	200.29	6.19517e-51	adenylate cyclase	GO:0006171, GO:0016849, GO:0016020, GO:0016021, GO:0016829, GO:0035556, GO:0009190, GO:0004016, GO:0005622	WP_012979266.1		cyclic nucleotide biosynthetic process;intracellular signal transduction	membrane	phosphorus-oxygen lyase activity
1366	EG_transcript_1525	842	208.379	2.22685e-53	adenylate cyclase	GO:0016849, GO:0016020, GO:0016021, GO:0035556, GO:0005622, GO:0009190	WP_035888805.1		cyclic nucleotide biosynthetic process;intracellular signal transduction		phosphorus-oxygen lyase activity
1367	EG_transcript_2311	798	206.068	1.09438e-52	adenylate/guanylate cyclase with integral membrane sensor	GO:0007165, GO:0016849, GO:0016020, GO:0016021, GO:0004871, GO:0035556, GO:0005622, GO:0009190	WP_014804335.1		cyclic nucleotide biosynthetic process;intracellular signal transduction		phosphorus-oxygen lyase activity
1368	EG_transcript_1647	810	196.438	1.65521e-49	adenylate cyclase	GO:0006171, GO:0016849, GO:0016020, GO:0016021, GO:0016829, GO:0035556, GO:0009190, GO:0005622, GO:0004016	KKP38148.1		cyclic nucleotide biosynthetic process;intracellular signal transduction		phosphorus-oxygen lyase activity
1369	EG_transcript_1256	1144	71.2478	3.34625e-09	adenylate cyclase	GO:0016849, GO:0035556, GO:0005622, GO:0009190	EHY59026.1, XP_009159487.1		cyclic nucleotide biosynthetic process;intracellular signal transduction		phosphorus-oxygen lyase activity
1370	EG_transcript_1643	978	60.4622	7.57058e-06	adenylyl cyclase	GO:0007165, GO:0016849, GO:0016020, GO:0016021, GO:0004871, GO:0035556, GO:0005622, GO:0009190	WP_049743427.1		cyclic nucleotide biosynthetic process;intracellular signal transduction		phosphorus-oxygen lyase activity
1371	EG_transcript_1261	968	55.4546	0.000326108	adenylate cyclase	GO:0007165, GO:0016849, GO:0016020, GO:0016021, GO:0004871, GO:0035556, GO:0005622, GO:0009190	CDP88008.1		cyclic nucleotide biosynthetic process;intracellular signal transduction		phosphorus-oxygen lyase activity
1372	EG_transcript_1559	958	66.6254	1.04334e-07	adenylate cyclase	GO:0046872, GO:0016849, GO:0016020, GO:0009055, GO:0016021, GO:0035556, GO:0009190, GO:0051536, GO:0005622	WP_007536562.1		cyclic nucleotide biosynthetic process;intracellular signal transduction		phosphorus-oxygen lyase activity
1373	EG_transcript_1814	1018	68.1662	3.81993e-08	adenylate cyclase	GO:0046872, GO:0016849, GO:0016020, GO:0009055, GO:0016021, GO:0035556, GO:0005622, GO:0009190, GO:0051536	WP_025397728.1		cyclic nucleotide biosynthetic process;intracellular signal transduction		phosphorus-oxygen lyase activity
1374	EG_transcript_1353	972	67.0106	1.24912e-08	Adenylate cyclase, family 3	GO:0016849, GO:0035556, GO:0009190, GO:0005622	AEF42874.1		cyclic nucleotide biosynthetic process;intracellular signal transduction		phosphorus-oxygen lyase activity
1375	EG_transcript_1816	990	62.7734	1.72375e-06	adenylate cyclase	GO:0016849, GO:0016020, GO:0016021, GO:0035556, GO:0005622, GO:0009190	ENO00739.1		cyclic nucleotide biosynthetic process;intracellular signal transduction		phosphorus-oxygen lyase activity
1376	EG_transcript_1407	965	59.3066	3.49669e-06	Adenylate cyclase, family 3	GO:0016849, GO:0035556, GO:0009190, GO:0005622	AEF42874.1		cyclic nucleotide biosynthetic process;intracellular signal transduction		phosphorus-oxygen lyase activity
1377	EG_transcript_1336	824	189.504	2.70342e-47	adenylate cyclase	GO:0016849, GO:0016020, GO:0016021, GO:0035556, GO:0005622, GO:0009190	WP_035888805.1		cyclic nucleotide biosynthetic process;intracellular signal transduction		phosphorus-oxygen lyase activity
1378	EG_transcript_2520	835	201.83	2.22902e-51	adenylate cyclase	GO:0006171, GO:0016849, GO:0016020, GO:0016021, GO:0016829, GO:0035556, GO:0004016, GO:0009190, GO:0005622	WP_003637127.1		cyclic nucleotide biosynthetic process;intracellular signal transduction		phosphorus-oxygen lyase activity
1379	EG_transcript_2189	973	179.104	3.84454e-42	adenylate cyclase	GO:0016849, GO:0016020, GO:0016021, GO:0035556, GO:0009190, GO:0005622	CCO16848.1, XP_007513290.1		cellular process
1380	EG_transcript_1876	785	149.828	3.40368e-34	adenylate cyclase, family 3	GO:0016849, GO:0016020, GO:0016021, GO:0035556, GO:0009190, GO:0005622	GAD23316.1		cyclic nucleotide biosynthetic process;intracellular signal transduction		phosphorus-oxygen lyase activity
1381	EG_transcript_1998	745	75.8702	9.78134e-11	adenylate cyclase	GO:0016849, GO:0016020, GO:0016021, GO:0035556, GO:0009190, GO:0005622	WP_014854935.1		cyclic nucleotide biosynthetic process;intracellular signal transduction		phosphorus-oxygen lyase activity
1382	EG_transcript_1527	981	71.633	3.00219e-09	adenylate cyclase	GO:0046872, GO:0016849, GO:0016020, GO:0009055, GO:0016021, GO:0035556, GO:0005622, GO:0009190, GO:0051536	WP_054184063.1		cyclic nucleotide biosynthetic process;intracellular signal transduction		phosphorus-oxygen lyase activity
1383	EG_transcript_2240	965	204.527	2.28979e-50	receptor-type adenylate cyclase GRESAG 4	GO:0016021, GO:0035556, GO:0004016	XP_845149.1, AAZ11590.1		cyclic nucleotide biosynthetic process;intracellular signal transduction		phosphorus-oxygen lyase activity
1384	EG_transcript_1468	1019	194.126	5.65036e-47	receptor-type adenylate cyclase GRESAG 4	GO:0016021, GO:0035556, GO:0004016	AAZ11591.1, XP_845150.1		cyclic nucleotide biosynthetic process;intracellular signal transduction		phosphorus-oxygen lyase activity
1385	EG_transcript_1642	865	200.29	1.96508e-49	receptor-type adenylate cyclase GRESAG 4,putative	GO:0006171, GO:0000166, GO:0016849, GO:0016020, GO:0016829, GO:0016021, GO:0035556, GO:0005622, GO:0004016, GO:0009190	XP_011773042.1, CBH10754.1		cyclic nucleotide biosynthetic process;intracellular signal transduction		phosphorus-oxygen lyase activity
1386	EG_transcript_1706	769	194.126	9.95862e-48	receptor-type adenylate cyclase GRESAG 4	GO:0016021, GO:0035556, GO:0004016	AAZ11597.1, XP_845156.1		cyclic nucleotide biosynthetic process;intracellular signal transduction		phosphorus-oxygen lyase activity
1387	EG_transcript_1750	848	189.119	6.78395e-46	receptor-type adenylate cyclase GRESAG 4	GO:0016021, GO:0035556, GO:0004016	XP_846228.1, AAZ12669.1		cyclic nucleotide biosynthetic process;intracellular signal transduction		phosphorus-oxygen lyase activity
1388	EG_transcript_1748	849	201.06	9.90813e-50	receptor-type adenylate cyclase b	GO:0006171, GO:0000166, GO:0016849, GO:0016020, GO:0016021, GO:0016829, GO:0035556, GO:0009190, GO:0005622, GO:0004016	XP_003873877.1, CBZ25371.1		cyclic nucleotide biosynthetic process;intracellular signal transduction		phosphorus-oxygen lyase activity
1389	EG_transcript_1836	855	195.667	5.07265e-48	receptor-type adenylate cyclase GRESAG 4	GO:0016021, GO:0035556, GO:0004016	AAZ11597.1, XP_845156.1		cyclic nucleotide biosynthetic process;intracellular signal transduction		phosphorus-oxygen lyase activity
1390	EG_transcript_2645	862	197.593	1.31877e-48	receptor-type adenylate cyclase GRESAG 4	GO:0016021, GO:0035556, GO:0004016	XP_846373.1, AAZ12814.1		cyclic nucleotide biosynthetic process;intracellular signal transduction		phosphorus-oxygen lyase activity
1391	EG_transcript_2964	621	194.512	1.77832e-48	receptor-type adenylate cyclase GRESAG 4	GO:0006171, GO:0000166, GO:0016849, GO:0016020, GO:0016021, GO:0016829, GO:0035556, GO:0005524, GO:0004016, GO:0005622, GO:0009190	XP_844591.1		cyclic nucleotide biosynthetic process;intracellular signal transduction		phosphorus-oxygen lyase activity
1392	EG_transcript_3005	851	171.014	4.18785e-40	receptor-type adenylate cyclase GRESAG 4	GO:0016021, GO:0035556, GO:0004016	XP_846373.1, AAZ12814.1		cyclic nucleotide biosynthetic process;intracellular signal transduction		phosphorus-oxygen lyase activity
1393	EG_transcript_3082	678	179.104	2.46703e-43	receptor-type adenylate cyclase GRESAG 4	GO:0016021, GO:0035556, GO:0004016	AAZ12808.1, XP_846367.1	EC:4.6.1.1	cyclic nucleotide biosynthetic process;intracellular signal transduction		phosphorus-oxygen lyase activity
1394	EG_transcript_1922	1003	166.007	3.5887e-38	receptor-type adenylate cyclase GRESAG 4,putative	GO:0006171, GO:0000166, GO:0016849, GO:0016020, GO:0016829, GO:0016021, GO:0035556, GO:0005622, GO:0004016, GO:0009190	XP_011773041.1, CBH10753.1		cyclic nucleotide biosynthetic process;intracellular signal transduction		phosphorus-oxygen lyase activity
1395	EG_transcript_2145	547	172.94	6.75848e-42	receptor-type adenylate cyclase GRESAG 4	GO:0016021, GO:0035556, GO:0004016	XP_846228.1, AAZ12669.1		cyclic nucleotide biosynthetic process;intracellular signal transduction		phosphorus-oxygen lyase activity
1396	EG_transcript_2105	970	236.884	8.93064e-61	receptor-type adenylate cyclase GRESAG 4,putative	GO:0006171, GO:0000166, GO:0016849, GO:0016020, GO:0016021, GO:0016829, GO:0035556, GO:0009190, GO:0005622, GO:0004016	CBH10756.1, XP_011773044.1		cyclic nucleotide biosynthetic process;intracellular signal transduction		phosphorus-oxygen lyase activity
1397	EG_transcript_1768	853	207.994	2.16019e-52	receptor-type adenylate cyclase GRESAG 4.	GO:0006171, GO:0016849, GO:0016020, GO:0016021, GO:0016829, GO:0035556, GO:0004016, GO:0005622, GO:0009190	XP_011773855.1, CBH11570.1		cyclic nucleotide biosynthetic process;intracellular signal transduction		phosphorus-oxygen lyase activity
1398	EG_transcript_1284	1121	172.94	8.27549e-42	receptor-type adenylate cyclase	GO:0016849, GO:0016020, GO:0016021, GO:0035556, GO:0009190, GO:0005622	ESL05321.1		cyclic nucleotide biosynthetic process;intracellular signal transduction		phosphorus-oxygen lyase activity
1399	EG_transcript_1997	822	182.185	8.98151e-44	Receptor-type adenylate cyclase GRESAG 4.3.	GO:0006171, GO:0000166, GO:0046872, GO:0016849, GO:0016020, GO:0016829, GO:0016021, GO:0035556, GO:0005524, GO:0009190, GO:0005622, GO:0004016	Q99280.1		cyclic nucleotide biosynthetic process;intracellular signal transduction		phosphorus-oxygen lyase activity
1400	EG_transcript_1363	814	182.956	3.38216e-44	receptor-type adenylate cyclase GRESAG 4.	GO:0006171, GO:0016849, GO:0016020, GO:0016021, GO:0016829, GO:0035556, GO:0004016, GO:0005622, GO:0009190	XP_011773855.1, CBH11570.1		cyclic nucleotide biosynthetic process;intracellular signal transduction		phosphorus-oxygen lyase activity
1401	EG_transcript_1919	359	176.407	1.07575e-44	receptor-type adenylate cyclase GRESAG 4.	GO:0006171, GO:0000166, GO:0016849, GO:0016020, GO:0016829, GO:0016021, GO:0035556, GO:0004016, GO:0005622, GO:0009190	CBH13926.1, XP_011776202.1		cyclic nucleotide biosynthetic process;intracellular signal transduction		phosphorus-oxygen lyase activity
1402	EG_transcript_1641	993	190.66	7.11543e-46	receptor-type adenylate cyclase a (RAC-A)	GO:0000166, GO:0016849, GO:0016020, GO:0016021, GO:0016829, GO:0035556, GO:0009190, GO:0005622	XP_015653314.1		cyclic nucleotide biosynthetic process;intracellular signal transduction		phosphorus-oxygen lyase activity
1403	EG_transcript_1833	1021	205.297	1.90865e-50	receptor-type adenylate cyclase a-like protein	GO:0006171, GO:0000166, GO:0016849, GO:0016829, GO:0035556, GO:0004016, GO:0009190, GO:0005622	XP_001469725.1		cyclic nucleotide biosynthetic process;intracellular signal transduction		phosphorus-oxygen lyase activity
1404	EG_transcript_1001	896	194.897	1.76469e-47	receptor-type adenylate cyclase a-like protein	GO:0000166, GO:0016849, GO:0016020, GO:0016829, GO:0016021, GO:0035556, GO:0005622, GO:0009190	XP_003865448.1		cyclic nucleotide biosynthetic process;intracellular signal transduction		phosphorus-oxygen lyase activity
1405	EG_transcript_1570	1074	203.756	1.07085e-52	Receptor-type adenylate cyclase	GO:0000166, GO:0046872, GO:0016020, GO:0016021, GO:0035556, GO:0009190, GO:0006171, GO:0016849, GO:0016829, GO:0005524, GO:0005886, GO:0004016, GO:0005622	P26338.1		cyclic nucleotide biosynthetic process;intracellular signal transduction		phosphorus-oxygen lyase activity
1406	EG_transcript_2882	884	207.994	9.19567e-52	receptor-type adenylate cyclase a-like protein	GO:0006171, GO:0000166, GO:0016849, GO:0016829, GO:0035556, GO:0004016, GO:0009190, GO:0005622	XP_001469725.		cyclic nucleotide biosynthetic process;intracellular signal transduction		phosphorus-oxygen lyase activity
1407	EG_transcript_3079	731	207.994	2.32067e-52	receptor-type adenylate cyclase a	GO:0006171, GO:0016849, GO:0016020, GO:0016021, GO:0016829, GO:0035556, GO:0004016, GO:0009190, GO:0005622	XP_001562171.1		cyclic nucleotide biosynthetic process;intracellular signal transduction		phosphorus-oxygen lyase activity
1408	EG_transcript_2302	944	167.933	8.68884e-39	receptor-type adenylate cyclase a-like protein	GO:0016849, GO:0035556, GO:0009190, GO:0005622	XP_003874670.1, CBZ26170.1		cyclic nucleotide biosynthetic process;intracellular signal transduction		phosphorus-oxygen lyase activity
1409	EG_transcript_2222	967	192.971	1.10063e-46	receptor-type adenylate cyclase a	GO:0006171, GO:0016849, GO:0016020, GO:0016829, GO:0016021, GO:0035556, GO:0004016, GO:0009190, GO:0005622	XP_001464675.1		cyclic nucleotide biosynthetic process;intracellular signal transduction		phosphorus-oxygen lyase activity
1410	EG_transcript_2321	669	132.88	1.86702e-28	receptor-type adenylate cyclase a-like protein	GO:0006171, GO:0000166, GO:0016849, GO:0016829, GO:0035556, GO:0004016, GO:0009190, GO:0005622	XP_001469725.1		cyclic nucleotide biosynthetic process;intracellular signal transduction		phosphorus-oxygen lyase activity
1411	EG_transcript_2980	671	141.739	2.96532e-31	receptor-type adenylate cyclase a-like protein	GO:0016849, GO:0035556, GO:0009190, GO:0005622	XP_003874670.1, CBZ26170.1		cyclic nucleotide biosynthetic process;intracellular signal transduction		phosphorus-oxygen lyase activity
1412	EG_transcript_3046	866	127.872	1.90142e-26	receptor-type adenylate cyclase a (RAC-A)	GO:0000166, GO:0016849, GO:0016020, GO:0016021, GO:0016829, GO:0035556, GO:0009190, GO:0005622	XP_015653314.1		cyclic nucleotide biosynthetic process;intracellular signal transduction		phosphorus-oxygen lyase activity
1413	EG_transcript_1941	771	202.986	1.72596e-50	receptor-type adenylate cyclase b	GO:0000166, GO:0016849, GO:0016020, GO:0016829, GO:0016021, GO:0035556, GO:0009190, GO:0005622	XP_003873875.1, CBZ25369.1		cyclic nucleotide biosynthetic process;intracellular signal transduction	membrane	phosphorus-oxygen lyase activity
1414	EG_transcript_1637	848	871.307	0	putative membrane-bound adenylyl cyclase	GO:0006171, GO:0016849, GO:0016020, GO:0016829, GO:0016021, GO:0035556, GO:0005622, GO:0004016, GO:0009190	BAD20741.1		cyclic nucleotide biosynthetic process;intracellular signal transduction	membrane;cell part	phosphorus-oxygen lyase activity
1415	EG_transcript_1798	812	125.946	4.81792e-26	receptor-type adenylate cyclase b, partial	GO:0006171, GO:0016849, GO:0016020, GO:0016829, GO:0016021, GO:0035556, GO:0005622, GO:0004016, GO:0009190	XP_001563780.1		cyclic nucleotide biosynthetic process;intracellular signal transduction		phosphorus-oxygen lyase activity
1416	EG_transcript_1912	844	973.385	0	putative membrane-bound adenylyl cyclase	GO:0006171, GO:0016849, GO:0016020, GO:0016829, GO:0016021, GO:0035556, GO:0005622, GO:0004016, GO:0009190	BAD20740.1		cyclic nucleotide biosynthetic process;intracellular signal transduction	membrane	phosphorus-oxygen lyase activity
1417	EG_transcript_1534	1082	180.259	2.30377e-44	receptor-type adenylate cyclase	GO:0016849, GO:0016020, GO:0016021, GO:0035556, GO:0009190, GO:0005622	XP_804153.		cyclic nucleotide biosynthetic process;intracellular signal transduction		phosphorus-oxygen lyase activity
1418	EG_transcript_1419	1099	199.904	1.44148e-48	receptor-type adenylate cyclase a-like protein	GO:0000166, GO:0016849, GO:0016020, GO:0016829, GO:0016021, GO:0035556, GO:0005622, GO:0009190	XP_003865448.1		cyclic nucleotide biosynthetic process;intracellular signal transduction		phosphorus-oxygen lyase activity
1419	EG_transcript_2119	976	212.616	5.6499e-53	receptor-type adenylate cyclase b	GO:0006171, GO:0000166, GO:0016849, GO:0016020, GO:0016021, GO:0016829, GO:0035556, GO:0009190, GO:0004016, GO:0005622	XP_001464676.1		cyclic nucleotide biosynthetic process;intracellular signal transduction		phosphorus-oxygen lyase activity
1420	EG_transcript_1212	1126	203.756	1.32987e-52	Receptor-type adenylate cyclase	GO:0000166, GO:0046872, GO:0016020, GO:0016021, GO:0035556, GO:0009190, GO:0006171, GO:0016849, GO:0016829, GO:0005524, GO:0005886, GO:0004016, GO:0005622	P26338.1		cyclic nucleotide biosynthetic process;intracellular signal transduction		phosphorus-oxygen lyase activity
1421	EG_transcript_1310	1130	191.045	1.06446e-48	receptor-type adenylate cyclase, putative, partial	GO:0016849, GO:0016020, GO:0016021, GO:0035556, GO:0009190, GO:0005622	EKF31955.1		cyclic nucleotide biosynthetic process;intracellular signal transduction		phosphorus-oxygen lyase activity
1422	EG_transcript_1112	1127	187.193	1.67915e-44	receptor-type adenylate cyclase a	GO:0000166, GO:0016849, GO:0016829, GO:0035556, GO:0005622, GO:0009190	XP_003873874.1, CBZ25368.1		cyclic nucleotide biosynthetic process;intracellular signal transduction	membrane	phosphorus-oxygen lyase activity
1423	EG_transcript_2421	901	187.193	1.38758e-49	receptor-type adenylate cyclase, putative, partial	GO:0016849, GO:0016020, GO:0016021, GO:0035556, GO:0009190, GO:0005622	EKG04857.1		cyclic nucleotide biosynthetic process;intracellular signal transduction		phosphorus-oxygen lyase activity
1424	EG_transcript_2231	965	206.068	6.17657e-51	receptor-type adenylate cyclase GRESAG 4	GO:0016021, GO:0035556, GO:0004016	AAZ13553.1, XP_847619.1		cyclic nucleotide biosynthetic process;intracellular signal transduction		phosphorus-oxygen lyase activity
1425	EG_transcript_1920	732	183.726	9.17001e-47	Receptor-type adenylate cyclase	GO:0000166, GO:0046872, GO:0016020, GO:0016021, GO:0035556, GO:0009190, GO:0006171, GO:0016849, GO:0016829, GO:0005524, GO:0005886, GO:0004016, GO:0005622	P26338.1		cyclic nucleotide biosynthetic process;intracellular signal transduction		phosphorus-oxygen lyase activity
1426	EG_transcript_2673	472	79.337	4.83205e-12	receptor-type adenylate cyclase b, partial	GO:0006171, GO:0016849, GO:0016020, GO:0016829, GO:0016021, GO:0035556, GO:0005622, GO:0004016, GO:0009190	XP_001563780.1		cyclic nucleotide biosynthetic process;intracellular signal transduction		phosphorus-oxygen lyase activity
1427	EG_transcript_9139	363	447973	3.37297e-141	puromycin-sensitive aminopeptidase-like protein	GO:0008270, GO:0006508, GO:0008237, GO:0004177	XP_004996460.1, EGD82277.1	EC:3.4.11	catabolic process;cellular nitrogen compound metabolic process	cytoplasm;plasma membrane	ion binding;peptidase activity
1428	EG_transcript_9140	394	808777	5.96662e-08	Multidrug resistance protein 2	GO:0055085, GO:0016020, GO:0016021, GO:0005215	CCO18685.1, XP_007510340.1	EC:1.3.1.54	small molecule metabolic process;transmembrane transport;cofactor metabolic process;cellular nitrogen compound metabolic process;biosynthetic process	cellular_component	oxidoreductase activity
1429	EG_transcript_1464	1096	684.485	0	multidrug resistance protein 1a	GO:0008152, GO:0042626, GO:0000166, GO:0055085, GO:0016020, GO:0016021, GO:0006810, GO:0005524, GO:0016887	XP_004365053.2	EC:3.6.1.15, EC:3.6.1.3, EC:3.6.1	transmembrane transport	integral component of membrane	ATP binding;ATPase activity, coupled to transmembrane movement of substances
1430	EG_transcript_1411	1098	380.178	3.60111e-108	multidrug resistance-associated protein 1	GO:0008152, GO:0000166, GO:0042626, GO:0055085, GO:0016020, GO:0016021, GO:0006810, GO:0005524, GO:0016887	XP_001849397.1, EDS30176.1	EC:3.6.1.15, EC:3.6.1.3, EC:3.6.1	transmembrane transport	integral component of membrane	ATP binding;ATPase activity, coupled to transmembrane movement of substances
1431	EG_transcript_336	1259	887486	0.0	multidrug resistance protein 1-like isoform X1	GO:0002489, GO:0000166, GO:0016020, GO:0016021, GO:0016887, GO:0008152, GO:0042626, GO:0055085, GO:0002481, GO:0002591, GO:0002485, GO:0006810, GO:0005524	XP_007505013.1	EC:3.6.1.15, EC:3.6.1.3, EC:3.6.1	transport;antigen processing and presentation of peptide antigen		ATPase activity;transmembrane transporter activity
1432	EG_transcript_495	1464	575859	2.13929e-170	multi drug resistance-associated protein MRP	GO:0008152, GO:0000166, GO:0042626, GO:0055085, GO:0016020, GO:0016021, GO:0006810, GO:0005524, GO:0016887	EIE85939.1	EC:3.6.1.15, EC:3.6.1.3, EC:3.6.1.3	single-organism transport	integral component of membrane;plasma membrane part	ATPase activity;transmembrane transporter activity
1433	EG_transcript_879	1049	617461	0.0	multidrug resistance protein, putative	GO:0000166, GO:0042626, GO:0055085, GO:0032440, GO:0016491, GO:0016020, GO:0016021, GO:0055114, GO:0006810, GO:0005524, GO:0016887, GO:0005215	EEB15150.1, XP_002427888.1	EC:3.6.1.15, EC:3.6.1.3, EC:3.6.1	ion transport;response to drug;transmembrane transport;organic substance transport	integral component of membrane;plasma membrane part	substrate-specific transporter activity;ATPase activity, coupled to transmembrane movement of substances
1434	EG_transcript_4745	667	382489	1.13032e-107	multidrug resistance-associated protein 4	GO:0008152, GO:0000166, GO:0042626, GO:0055085, GO:0016020, GO:0016021, GO:0006810, GO:0005524, GO:0016887	EWM26327.1	EC:3.6.1.15, EC:3.6.1.3, EC:3.6.1		cellular_component	ATPase activity;transmembrane transporter activity;ion binding
1435	EG_transcript_5730	679	457218	5.39535e-142	Multidrug resistance protein 3, partial	GO:0008152, GO:0000166, GO:0042626, GO:0055085, GO:0016020, GO:0016021, GO:0006810, GO:0005524, GO:0016887	KFQ02764.1	EC:3.6.1.15, EC:3.6.1.3, EC:3.6.1		cell	ATPase activity;transmembrane transporter activity;ion binding
1436	EG_transcript_10350	455	148288	3.42964e-29	ATP-binding cassette transporter, subfamily C, member 2, group MRP protein PpABCC2	GO:0008152, GO:0042626, GO:0000166, GO:0055085, GO:0016020, GO:0016021, GO:0006810, GO:0005524, GO:0016887	EDQ57540.1, XP_001777638.1	EC:3.6.1.3, EC:3.6.1, EC:3.6.1.15		cellular_component	ATPase activity;transmembrane transporter activity;ion binding
1437	EG_transcript_10683	478	63929	0.0204989	Multidrug resistance protein 2	GO:0055085, GO:0016020, GO:0016021, GO:0005215	CCO18685.1, XP_007510340.1		transmembrane transport	cellular_component	transferase activity, transferring alkyl or aryl (other than methyl) groups
1438	EG_transcript_12451	287	284648	5.26638e-86	multidrug resistance protein 1 isoform X3	GO:0072089, GO:0000166, GO:0070062, GO:0000086, GO:0016020, GO:0016021, GO:0016887, GO:0008152, GO:0042626, GO:0055085, GO:0009986, GO:0006810, GO:0005524	XP_011235230.1	EC:3.6.1.15, EC:3.6.1.3, EC:3.6.1			ATPase activity;ion binding
1439	EG_transcript_37941	171	119783	1.58303e-22	Multidrug resistance protein 1	GO:0008152, GO:0042626, GO:0000166, GO:0055085, GO:0016020, GO:0016021, GO:0006810, GO:0005524, GO:0016887	EKC28763.1	EC:3.6.1.15, EC:3.6.1.3, EC:3.6.1	transport	cellular_component	ATPase activity
1440	EG_transcript_2185	965	303.523	9.70452e-83	pleiotropic drug resistance protein ABC superfamily	GO:0008152, GO:0000166, GO:0042626, GO:0055085, GO:0016020, GO:0016021, GO:0006810, GO:0005524, GO:0016887	XP_009535404.1
1441	EG_transcript_274	1565	249595	1.84054e-62	protein kinase A regulatory subunit
1442	EG_transcript_1384	1086	230.72	5.39893e-57	protein kinase A regulatory subunit
1443	EG_transcript_5911	629	213772	1.08367e-52	protein kinase A regulatory subunit
1444	EG_transcript_14427	420	213386	1.95044e-54	protein kinase A regulatory subunit
1445	EG_transcript_6625	465	169474	6.42805e-38	protein kinase A regulatory subunit
1446	EG_transcript_9466	471	60	7.3e-12	mechanosensitive ion channel	P:GO:0055085; C:GO:0005575				membrane	transmembrane transport
1447	EG_transcript_9877	392	60	2.3e-27	mechanosensitive ion channel	P:GO:0055085; C:GO:0005575				membrane	transmembrane transport
1448	EG_transcript_5879	597	10	0.058	mechanosensitive ion channel	P:GO:0055085; C:GO:0005575				membrane	transmembrane transport
1449	EG_transcript_31756	196	158688	1.08853e-35	putative alpha subunit of photoactivated adenylyl cyclase	GO:0006171, GO:0071949, GO:0009882, GO:0016849, GO:0016829, GO:0009785, GO:0035556, GO:0005622, GO:0004016, GO:0009190	BAD20738.1	EC:4.6.1.1	small molecule metabolic process;cellular nitrogen compound metabolic process;biosynthetic process	cell;cilium	lyase activity;signal transducer activity
1450	EG_transcript_11614	397	808777	2.1365e-09	beta subunit of photoactivated adenylyl cyclase	GO:0071949, GO:0016849, GO:0009882, GO:0009785, GO:0035556, GO:0009190, GO:0005622	EDN70265.1
1451	EG_transcript_1602	892	535.028	1.57325e-170	putative alpha subunit of photoactivated adenylyl cyclase [Euglena stellata]	GO:0006171, GO:0071949, GO:0009882, GO:0016849, GO:0016829, GO:0009785, GO:0035556, GO:0009190, GO:0004016, GO:0005622	BAD20733.1	EC:4.6.1.1	purine nucleobase metabolic process;cAMP biosynthetic process;intracellular signal transduction	motile cilium	adenylate cyclase activity;blue light photoreceptor activity;FAD binding
1452	EG_transcript_1562	927	511.916	5.30231e-163	putative beta subunit of photoactivated adenylyl cyclase [Euglena stellata]	GO:0006171, GO:0071949, GO:0009882, GO:0016849, GO:0016829, GO:0009785, GO:0035556, GO:0009190, GO:0005622, GO:0004016	BAD20732.1	EC:4.6.1.1	purine nucleobase metabolic process;cAMP biosynthetic process;intracellular signal transduction	motile cilium	adenylate cyclase activity;blue light photoreceptor activity;FAD binding
1453	EG_transcript_2807	665	414.846	1.33939e-127	|putative alpha subunit of photoactivated adenylyl cyclase [Euglena stellata]	GO:0006171, GO:0071949, GO:0009882, GO:0016849, GO:0016829, GO:0009785, GO:0035556, GO:0009190, GO:0004016, GO:0005622	BAD20733.1	EC:4.6.1.1	purine nucleobase metabolic process;cAMP biosynthetic process;intracellular signal transduction	motile cilium	adenylate cyclase activity;blue light photoreceptor activity;FAD binding
1454	EG_transcript_1657	899	346.665	1.137e-99	putative alpha subunit of photoactivated adenylyl cyclase [Euglena stellata]	GO:0006171, GO:0071949, GO:0009882, GO:0016849, GO:0016829, GO:0009785, GO:0035556, GO:0009190, GO:0004016, GO:0005622	BAD20733.1		cyclic nucleotide biosynthetic process;intracellular signal transduction	cilium	blue light photoreceptor activity;phosphorus-oxygen lyase activity;FAD binding
1455	EG_transcript_2001	796	87.8113	2.80829e-14	putative beta subunit of photoactivated adenylyl cyclase [Euglena stellata]	GO:0006171, GO:0071949, GO:0009882, GO:0016849, GO:0016829, GO:0009785, GO:0035556, GO:0009190, GO:0005622, GO:0004016	BAD20732.1		signal transduction	cilium	blue light photoreceptor activity;phosphorus-oxygen lyase activity;FAD binding
1456	EG_transcript_1673	770	86.6557	5.97397e-14	putative alpha subunit of photoactivated adenylyl cyclase [Euglena stellata]	GO:0006171, GO:0071949, GO:0009882, GO:0016849, GO:0016829, GO:0009785, GO:0035556, GO:0009190, GO:0004016, GO:0005622	BAD20733.1		signal transduction	cilium	blue light photoreceptor activity;FAD binding
1457	EG_transcript_1219	787	568.54	0	putative alpha subunit of photoactivated adenylyl cyclase [Euglena stellata]	GO:0006171, GO:0071949, GO:0009882, GO:0016849, GO:0016829, GO:0009785, GO:0035556, GO:0009190, GO:0004016, GO:0005622	BAD20733.	EC:4.6.1.1	purine nucleobase metabolic process;cAMP biosynthetic process;intracellular signal transduction	motile cilium	adenylate cyclase activity;blue light photoreceptor activity;FAD binding
1458	EG_transcript_1219	787	568.54	0	putative alpha subunit of photoactivated adenylyl cyclase [Euglena stellata]	GO:0006171, GO:0071949, GO:0009882, GO:0016849, GO:0016829, GO:0009785, GO:0035556, GO:0009190, GO:0004016, GO:0005622	BAD20733.	EC:4.6.1.1	purine nucleobase metabolic process;cAMP biosynthetic process;intracellular signal transduction	motile cilium	adenylate cyclase activity;blue light photoreceptor activity;FAD binding
1459	EG_transcript_2089	828	556.214	1.7878e-179	putative alpha subunit of photoactivated adenylyl cyclase [Euglena stellata]	GO:0006171, GO:0071949, GO:0009882, GO:0016849, GO:0016829, GO:0009785, GO:0035556, GO:0009190, GO:0004016, GO:0005622	BAD20733.1	EC:4.6.1.1	purine nucleobase metabolic process;cAMP biosynthetic process;intracellular signal transduction	motile cilium	adenylate cyclase activity;blue light photoreceptor activity;FAD binding
1460	EG_transcript_4956	133	905077	6.11772e-13	putative alpha subunit of photoactivated adenylyl cyclase	GO:0006171, GO:0071949, GO:0009882, GO:0016849, GO:0016829, GO:0009785, GO:0035556, GO:0005622, GO:0004016, GO:0009190	BAD20738.1	EC:4.6.1.1	small molecule metabolic process;cellular nitrogen compound metabolic process;biosynthetic process	cilium	lyase activity;ion binding;signal transducer activity
1461	EG_transcript_10956	347	75485	2.42596e-06	putative beta subunit of photoactivated adenylyl cyclase [Euglena stellata]	GO:0006171, GO:0071949, GO:0009882, GO:0016849, GO:0016829, GO:0009785, GO:0035556, GO:0009190, GO:0005622, GO:0004016	BAD20732.1			cell	ion binding;signal transducer activity
1462	EG_transcript_3256	819	578556	0.0	putative alpha subunit of photoactivated adenylyl cyclase	GO:0006171, GO:0071949, GO:0009882, GO:0016849, GO:0016829, GO:0009785, GO:0035556, GO:0009190, GO:0004016, GO:0005622	BAD20733.1	EC:4.6.1.1	small molecule metabolic process;cellular nitrogen compound metabolic process;biosynthetic process	cilium	lyase activity;ion binding;signal transducer activity
1463	EG_transcript_5271	592	469159	2.82704e-144	Photoactivated adenylate cyclase subunit alpha; AltName: Full=Photoactivated adenylyl cyclase subunit alpha	GO:0050896, GO:0000166, GO:0018298, GO:0005929, GO:0035556, GO:0031514, GO:0009190, GO:0006171, GO:0071949, GO:0016849, GO:0009882, GO:0009881, GO:0016829, GO:0009785, GO:0042995, GO:0005524, GO:0005622, GO:0004016	Q76L34.1	EC:4.6.1.1	small molecule metabolic process;cellular nitrogen compound metabolic process;biosynthetic process	cilium	lyase activity;ion binding;signal transducer activity
1464	EG_transcript_7678	593	447588	4.44057e-136	PALST_EUGGRRecName: Full=Photoactivated adenylate cyclase subunit alpha-like protein ST	GO:0071949, GO:0009882, GO:0016849, GO:0005929, GO:0009785, GO:0042995, GO:0031514, GO:0035556, GO:0005622, GO:0009190	P84739.2	EC:4.6.1.1	small molecule metabolic process;cellular nitrogen compound metabolic process;biosynthetic process	cell;cilium	lyase activity;ion binding;signal transducer activity
[truncated: 30 more rows]

## Sheet: Distributions
Sinalling and stress related proteins
Transcripts analysis and categorization
	Protein kinase (14%)	206	13.7793
	Cyclase (13%)	194	12.9766
	Heat-shock protein (6%)	84	5.61873
[truncated: 24 more rows]

## Sheet: Bilobe
Category/complex	Gene/convention	psi-BLAST						rBLASTP					nrBLAST			JackHMMER	Ref. Seq. ID	Paralogous Seq. ID	Final classification
[truncated: 9 more rows]

[truncated: 33 more sheets: Surface, Dynamins, Transporters, Translational apparatus, Transcription regulatory comple, Kinetochores, mRNA metabolism, Exosomes, Spliceosomes, Editosomes, RNAi pathway, Galf, PPGs, Carbohydrate Active Enzymes, Meiosis, Rhodopsin, Tripartite - TAC, Sheet2, Flagellum, Enzymes discussed in metabolism …]
