# Supplementary material for: Transcriptome, proteome and draft genome of Euglena gracilis
Source: BMC Biol. 2019 Feb 7;17:11. doi: 10.1186/s12915-019-0626-8 (PMC6366073; doi:10.1186/s12915-019-0626-8)
Supplement: Supplementary file 7 — Table S5. Surface/endomembrane proteome predictions. Panel A: Predicted numbers of ORFs encoded in the E. gracilis predicted proteome that contain a signal sequence (SS) together with additional determinants for stable membrane attachment (i.e. a glycosylphosphatidylinositol anchor (GPI) or trans-membrane domain (TMD)). Panel B: Frequency distribution of predicted Euglena-specific surface gene families, shown as number of families according to size. 608 (87.5%). Euglena-specific surface genes are predicted to be single-copy, whereas five families are predicted to have more than seven members. Panel C: PHYRE 2.0 summary results for an element of each multi-copy family (n > 4) of E. gracilis, including family size, residues matching the model and correspondent coverage of the sequence, percentage identity, confidence of prediction, and description of top template model. (XLXS 44 kb) [file 12915_2019_626_MOESM7_ESM.xlsx]

## Sheet: Mitochondrion summary
Category	N
predicted function	693
unknown function	398
core metabolic pathways	108
OxPhos and electron transport chain	106
amino acid metabolism	66
lipid metabolism	64
ribosome, aminoacyl-tRNA biosynthesis and translation	61
protein transport, folding, processing and degradation	53
metabolite and ion transport	46
regulation and signal transduction	38
FeS cluster assembly and sulfur metabolism	29
metabolism of cofactors and vitamins	18
transcription and transcription regulation	18
reaction to oxidative and toxic stress	15
RNA processing and degradation	14
carbohydrate metabolism	10
DNA RRR	7
other	40

## Sheet: Mitochondrion annotation
Source of annotation	ID	KO	Function	Category
TargetP	EG_transcript_12805		4-aminobutyrate aminotransferase	amino acid metabolism
Mito BBH	EG_transcript_28001	K00294	1-pyrroline-5-carboxylate dehydrogenase	amino acid metabolism
Mito BBH	EG_transcript_5646	K00294	1-pyrroline-5-carboxylate dehydrogenase	amino acid metabolism
Mito BBH	EG_transcript_14715	K00830	2-aminoethylphosphonate-pyruvate aminotransferase	amino acid metabolism
Mito BBH	EG_transcript_36734	K09022	2-aminoethylphosphonate-pyruvate aminotransferase	amino acid metabolism
Mito BBH	EG_transcript_12896	K01626	3-deoxy-7-phosphoheptulonate synthase	amino acid metabolism
Mito BBH	EG_transcript_7580	K07514	3-hydroxyacyl- dehydrogenase	amino acid metabolism
Mito BBH	EG_transcript_14917	K08683	3-hydroxyacyl-CoA dehydrogenase / 3-hydroxy-2-methylbutyryl-CoA dehydrogenase / pteridine reductase 1	amino acid metabolism
Mito BBH	EG_transcript_13898	K00020	3-hydroxyisobutyrate dehydrogenase	amino acid metabolism
Mito BBH	EG_transcript_19566	K00020	3-hydroxyisobutyrate dehydrogenase	amino acid metabolism
Mito BBH	EG_transcript_14237	K00606	3-methyl-2-oxobutanoate hydroxymethyltransferase	amino acid metabolism
Mito BBH	EG_transcript_4213	K00626	3-oxo-5,6-didehydrosuberyl-CoA/3-oxoadipyl-CoA thiolase	amino acid metabolism
TargetP	EG_transcript_30862	K01724	4a-hydroxytetrahydrobiopterin dehydratase	amino acid metabolism
Mito BBH	EG_transcript_8704	K00818	4-aminobutyrate aminotransferase / (S)-3-amino-2-methylpropionate transaminase	amino acid metabolism
TargetP	EG_transcript_22507		4-aminobutyrate-pyruvate transaminase	amino acid metabolism
Manual search	EG_transcript_4424	K01904	4-coumarate-CoA ligase	amino acid metabolism
Mito BBH	EG_transcript_22722	K01826	5-carboxymethyl-2-hydroxymuconate isomerase	amino acid metabolism
Mito BBH	EG_transcript_7788	K01652	acetolactate synthase I/II/III large subunit	amino acid metabolism
Manual search	EG_transcript_19742	K01251	Adenosylhomocysteinase	amino acid metabolism
Mito BBH	EG_transcript_6865	K00830	Alanine-glyoxylate transaminase / serine-glyoxylate transaminase / serine-pyruvate transaminase	amino acid metabolism
TargetP	EG_transcript_24035		Amino acid adenylation protein	amino acid metabolism
Mito BBH	EG_transcript_9664	K00605	Aminomethyltransferase	amino acid metabolism
Mito BBH	EG_transcript_10767	K01940	Argininosuccinate synthase	amino acid metabolism
Mito BBH	EG_transcript_13959	K14455	Aspartate aminotransferase, mitochondrial	amino acid metabolism
Manual search	EG_transcript_9159	K00826	branched-chain amino acid aminotransferase	amino acid metabolism
Mito BBH	EG_transcript_5852	K00108	Choline dehydrogenase	amino acid metabolism
Mito BBH	EG_transcript_6291	K00108	Choline dehydrogenase	amino acid metabolism
Mito BBH	EG_transcript_12699	K12657	Delta-1-pyrroline-5-carboxylate synthase	amino acid metabolism
Mito BBH	EG_transcript_6624	K01687	Dihydroxy-acid dehydratase	amino acid metabolism
Mito BBH	EG_transcript_7272	K01687	Dihydroxy-acid dehydratase	amino acid metabolism
Mito BBH	EG_transcript_12376	K01689	Enolase	amino acid metabolism
Mito BBH	EG_transcript_6665	K01689	Enolase	amino acid metabolism
Mito BBH	EG_transcript_26541	K01557	Fumarylacetoacetate hydrolase	amino acid metabolism
Manual search	EG_transcript_5857	K01580	Glutamate decarboxylase	amino acid metabolism
Mito BBH	EG_transcript_10682	K00262	Glutamate dehydrogenase (NADP+)	amino acid metabolism
Mito BBH	EG_transcript_11196	K00262	Glutamate dehydrogenase (NADP+)	amino acid metabolism
TargetP	EG_transcript_7567	K05941	Glutathione gamma-glutamylcysteinyltransferase	amino acid metabolism
Mito BBH	EG_transcript_22434	K02437	Glycine cleavage system H protein	amino acid metabolism
Mito BBH	EG_transcript_22812	K02437	Glycine cleavage system H protein	amino acid metabolism
Mito BBH	EG_transcript_30675	K02437	Glycine cleavage system H protein	amino acid metabolism
Mito BBH	EG_transcript_46482	K02437	Glycine cleavage system H protein	amino acid metabolism
Mito BBH	EG_transcript_1548	K00281	Glycine dehydrogenase	amino acid metabolism
TargetP	EG_transcript_7331	K18201	Hydroxylysine kinase	amino acid metabolism
Mito BBH	EG_transcript_14837	K01640	Hydroxymethylglutaryl-CoA lyase	amino acid metabolism
Manual search	EG_transcript_8408	K11816	Indole-3-pyruvate monooxygenase	amino acid metabolism
Manual search	EG_transcript_17637	K18649	Inositol-phosphate phosphatase / L-galactose 1-phosphate phosphatase / histidinol-phosphatase	amino acid metabolism
Mito BBH	EG_transcript_12467	K11538	Isobutyryl-CoA dehydrogenase	amino acid metabolism
Manual search	EG_transcript_22736	K08281	Isochorismatase hydrolase, nicotinamidase	amino acid metabolism
Mito BBH	EG_transcript_10100	K00253	Isovaleryl-CoA dehydrogenase	amino acid metabolism
Mito BBH	EG_transcript_55631	K00253	Isovaleryl-CoA dehydrogenase	amino acid metabolism
Mito BBH	EG_transcript_27401	K00053	Ketol-acid reductoisomerase	amino acid metabolism
Mito BBH	EG_transcript_48658		Kynurenine 3-mono oxygenase	amino acid metabolism
Mito BBH	EG_transcript_2731	K00486	Kynurenine 3-monooxygenase	amino acid metabolism
Mito BBH	EG_transcript_9097	K00816	Kynurenine-oxoglutarate transaminase / cysteine-S-conjugate beta-lyase / glutamine-phenylpyruvate transaminase, glutamine aminotransferase (GlnAT)	amino acid metabolism
TargetP	EG_transcript_15105	K01800	Maleylacetoacetate isomerase	amino acid metabolism
Mito BBH	EG_transcript_22502	K01800	Maleylacetoacetate isomerase	amino acid metabolism
Mito BBH	EG_transcript_25320	K01800	Maleylacetoacetate isomerase	amino acid metabolism
Mito BBH	EG_transcript_9616	K00819	Ornithine-oxo-acid transaminase	amino acid metabolism
Mito BBH	EG_transcript_5731	K01626	Phospho-2-dehydro-3-deoxyheptonate aldolase	amino acid metabolism
Mito BBH	EG_transcript_2549	K00318	Proline dehydrogenase	amino acid metabolism
Mito BBH	EG_transcript_6024	K00318	Proline dehydrogenase	amino acid metabolism
Mito BBH	EG_transcript_18537	K12657	Pyrroline-5-carboxylase partial	amino acid metabolism
Manual search	EG_transcript_18673	K00286	Pyrroline-5-carboxylate reductase	amino acid metabolism
TargetP	EG_transcript_72058		Serine hydrolase	amino acid metabolism
Manual search	EG_transcript_26179	K01011	Thiosulfate/3-mercaptopyruvate sulfurtransferase	amino acid metabolism
TargetP	EG_transcript_9836	K00502	Tryptophan 5-monooxygenase	amino acid metabolism
TargetP	EG_transcript_20971	K01630	2-dehydro-3-deoxyglucarate aldolase	carbohydrate metabolism
TargetP	EG_transcript_5451	K00705	4-alpha-glucanotransferase	carbohydrate metabolism
TargetP	EG_transcript_20467	K03850	Alpha-1,2-glucosyltransferase	carbohydrate metabolism
TargetP	EG_transcript_1329	K01231	Alpha-mannosidase II	carbohydrate metabolism
TargetP	EG_transcript_28223		Cellulose-binding protein	carbohydrate metabolism
TargetP	EG_transcript_21579	K00901	Diacylglycerol kinase (ATP)	carbohydrate metabolism
TargetP	EG_transcript_3772	K01180	Endo-1,3(4)-beta-glucanase	carbohydrate metabolism
TargetP	EG_transcript_13823		Glucosidase II beta subunit	carbohydrate metabolism
TargetP	EG_transcript_10213	K01230	Mannosyl-oligosaccharide alpha-1,2-mannosidase	carbohydrate metabolism
TargetP	EG_transcript_17096		Nucleoside-diphosphate sugar epimerase	carbohydrate metabolism
TargetP	EG_transcript_13463	K00905	[3-methyl-2-oxobutanoate dehydrogenase (acetyl-transferring)] kinase	core metabolic pathways
Manual search	EG_transcript_7099	K00109	2-hydroxyglutarate dehydrogenase	core metabolic pathways
TargetP	EG_transcript_5376		2-Oxoglutarate decarboxylase, thiamin pyrophosphate-dependent (succinate-semialdehyde-forming)	core metabolic pathways
TargetP	EG_transcript_8975	K00166	2-oxoisovalerate dehydrogenase E1 component alpha subunit	core metabolic pathways
TargetP	EG_transcript_14495	K00167	2-oxoisovalerate dehydrogenase E1 component beta subunit	core metabolic pathways
Mito BBH	EG_transcript_11180	K09699	2-oxoisovalerate dehydrogenase E2 component (dihydrolipoyl transacylase)	core metabolic pathways
Mito BBH	EG_transcript_29597	K09699	2-oxoisovalerate dehydrogenase E2 component (dihydrolipoyl transacylase)	core metabolic pathways
Mito BBH	EG_transcript_34451	K09699	2-oxoisovalerate dehydrogenase E2 component (dihydrolipoyl transacylase)	core metabolic pathways
Mito BBH	EG_transcript_21457	K00022	3-hydroxyacyl-CoA dehydrogenase	core metabolic pathways
Mito BBH	EG_transcript_26319	K00022	3-hydroxyacyl-CoA dehydrogenase	core metabolic pathways
Mito BBH	EG_transcript_11577	K05605	3-hydroxyisobutyryl-CoA hydrolase	core metabolic pathways
Manual search	EG_transcript_4532	K01702	3-isopropylmalate dehydratase	core metabolic pathways
Mito BBH	EG_transcript_10979	K00052	3-isopropylmalate dehydrogenase	core metabolic pathways
Manual search	EG_transcript_15100	K00626	Acetyl-CoA C-acetyltransferase	core metabolic pathways
Mito BBH	EG_transcript_1951	K01681	Aconitate hydratase	core metabolic pathways
TargetP	EG_transcript_2009	K01682	Aconitate hydratase 2 / 2-methylisocitrate dehydratase	core metabolic pathways
Manual search	EG_transcript_52815	K01512	Acylphosphatase	core metabolic pathways
TargetP	EG_transcript_17406		Alcohol dehydrogenase	core metabolic pathways
TargetP	EG_transcript_8156	K00135	Aldehyde dehydrogenase	core metabolic pathways
TargetP	EG_transcript_7204	K00129	Aldehyde dehydrogenase (NAD(P)+)	core metabolic pathways
TargetP	EG_transcript_5575	K00128	Aldehyde dehydrogenase (NAD+)	core metabolic pathways
Mito BBH	EG_transcript_10302	K01647	Citrate synthase	core metabolic pathways
Mito BBH	EG_transcript_2898	K01647	Citrate synthase	core metabolic pathways
Manual search	EG_transcript_6849	K01647	Citrate synthase	core metabolic pathways
Mito BBH	EG_transcript_10161	K00102	D-lactate dehydrogenase (cytochrome)	core metabolic pathways
Mito BBH	EG_transcript_11827	K00102	D-lactate dehydrogenase (cytochrome)	core metabolic pathways
Mito BBH	EG_transcript_8383	K00102	D-lactate dehydrogenase (cytochrome)	core metabolic pathways
Manual search	EG_transcript_11866	K12663	Enoyl-CoA hydratase	core metabolic pathways
TargetP	EG_transcript_4764	K01676	Fumarate hydratase, class I	core metabolic pathways
Mito BBH	EG_transcript_7177		Fumarate reductase (FDR)	core metabolic pathways
TargetP	EG_transcript_26449	K00844	Hexokinase	core metabolic pathways
Mito BBH	EG_transcript_11950	K01705	Homoaconitate hydratase	core metabolic pathways
Mito BBH	EG_transcript_68878	K01705	Homoaconitate hydratase	core metabolic pathways
TargetP	EG_transcript_4221	K01655	Homocitrate synthase	core metabolic pathways
Mito BBH	EG_transcript_12418	K05824	Homoisocitrate dehydrogenase	core metabolic pathways
Mito BBH	EG_transcript_17688	K05824	Homoisocitrate dehydrogenase	core metabolic pathways
Mito BBH	EG_transcript_21234	K01069	Hydroxyacylglutathione hydrolase	core metabolic pathways
Mito BBH	EG_transcript_5258	K01641	Hydroxymethylglutaryl-CoA synthase	core metabolic pathways
TargetP	EG_transcript_10115	K00031	Isocitrate dehydrogenase	core metabolic pathways
Manual search	EG_transcript_10872	K00031	Isocitrate dehydrogenase	core metabolic pathways
Manual search	EG_transcript_4351	K00031	Isocitrate dehydrogenase	core metabolic pathways
Manual search	EG_transcript_6875	K00031	Isocitrate dehydrogenase	core metabolic pathways
Mito BBH	EG_transcript_9064	K00031	Isocitrate dehydrogenase	core metabolic pathways
Mito BBH	EG_transcript_14428	K00030	Isocitrate dehydrogenase (NAD+)	core metabolic pathways
Ono	EG_transcript_22612	K01637	Isocitrate lyase	core metabolic pathways
TargetP	EG_transcript_13481	K00053	Ketol-acid reductoisomerase	core metabolic pathways
Manual search	EG_transcript_10537	K00109	L-2-hydroxyglutarate dehydrogenase	core metabolic pathways
Mito BBH	EG_transcript_15919	K00026	Malate dehydrogenase	core metabolic pathways
Mito BBH	EG_transcript_24127	K00026	Malate dehydrogenase	core metabolic pathways
Mito BBH	EG_transcript_32477	K00026	Malate dehydrogenase	core metabolic pathways
Blast2GO	EG_transcript_52542	K00026	Malate dehydrogenase	core metabolic pathways
Mito BBH	EG_transcript_61841	K00026	Malate dehydrogenase	core metabolic pathways
Mito BBH	EG_transcript_6336	K00026	Malate dehydrogenase	core metabolic pathways
Mito BBH	EG_transcript_4839	K00027	Malate dehydrogenase (decarboxylating)	core metabolic pathways
Mito BBH	EG_transcript_16825	K00027	Malate dehydrogenase (oxaloacetate-decarboxylating)	core metabolic pathways
Mito BBH	EG_transcript_5257	K00027	Malate dehydrogenase (oxaloacetate-decarboxylating)	core metabolic pathways
TargetP	EG_transcript_715	K01638	Malate synthase	core metabolic pathways
Perez	EG_transcript_729	K01638	Malate synthase-isocitrate lyase	core metabolic pathways
Manual search	EG_transcript_14050	K00028	Malic enzyme	core metabolic pathways
TargetP	EG_transcript_15045	K00140	Malonate-semialdehyde dehydrogenase (acetylating) / methylmalonate-semialdehyde dehydrogenase	core metabolic pathways
Mito BBH	EG_transcript_29172	K00140	Methylmalonate-semialdehyde dehydrogenase	core metabolic pathways
Mito BBH	EG_transcript_4204	K01847	Methylmalonyl-CoA mutase	core metabolic pathways
Mito BBH	EG_transcript_24897	K01596	Phosphoenolpyruvate carboxykinase	core metabolic pathways
Mito BBH	EG_transcript_28183	K01596	Phosphoenolpyruvate carboxykinase	core metabolic pathways
TargetP	EG_transcript_41706		Phosphoenolpyruvate carboxykinase	core metabolic pathways
Mito BBH	EG_transcript_4483		Phosphoenolpyruvate carboxykinase (GTP)	core metabolic pathways
Perez	EG_transcript_53295	K01007	Phosphoenolpyruvate synthase	core metabolic pathways
Mito BBH	EG_transcript_724	K01965	Propionyl-CoA carboxylase alpha chain	core metabolic pathways
Mito BBH	EG_transcript_23656	K01966	Propionyl-CoA carboxylase beta chain	core metabolic pathways
Mito BBH	EG_transcript_29131	K01966	Propionyl-CoA carboxylase beta chain	core metabolic pathways
Mito BBH	EG_transcript_6510	K01966	Propionyl-CoA carboxylase beta chain	core metabolic pathways
Mito BBH	EG_transcript_6633	K01966	Propionyl-CoA carboxylase beta chain	core metabolic pathways
Mito BBH	EG_transcript_18715	K01958	Pyruvate carboxylase	core metabolic pathways
Mito BBH	EG_transcript_36271	K01958	Pyruvate carboxylase	core metabolic pathways
Mito BBH	EG_transcript_37230	K01958	Pyruvate carboxylase	core metabolic pathways
Mito BBH	EG_transcript_4485	K01958	Pyruvate carboxylase	core metabolic pathways
Mito BBH	EG_transcript_12535	K01958	Pyruvate carboxylase, 3-methylcrotonyl-CoA carboxylase alpha subunit	core metabolic pathways
Mito BBH	EG_transcript_23270	K01958	Pyruvate carboxylase, Hydroxymethylglutaryl-CoA lyase, mitochondrial	core metabolic pathways
Mito BBH	EG_transcript_31724	K01958	Pyruvate carboxylase, mitochondrial isoform X2	core metabolic pathways
Mito BBH	EG_transcript_34687	K01958	Pyruvate carboxylase-like, 3-methylcrotonyl-CoA carboxylase alpha subunit	core metabolic pathways
Blast2GO	EG_transcript_21571		Pyruvate dehydrogenase (NADP+), putative	core metabolic pathways
Blast2GO	EG_transcript_53084	K00627	Pyruvate dehydrogenase complex E3 binding protein	core metabolic pathways
Mito BBH	EG_transcript_34523	K00161	Pyruvate dehydrogenase E1 component alpha subunit	core metabolic pathways
TargetP	EG_transcript_9827	K00161	Pyruvate dehydrogenase E1 component alpha subunit	core metabolic pathways
Mito BBH	EG_transcript_14931	K00162	Pyruvate dehydrogenase E1 component beta subunit	core metabolic pathways
Blast2GO	EG_transcript_35367	K00627	Pyruvate dehydrogenase E2 component (dihydrolipoamide (dihydrolipoyl) acetyltransferase)	core metabolic pathways
Blast2GO	EG_transcript_43242	K00627	Pyruvate dehydrogenase E2 component (dihydrolipoamide (dihydrolipoyl) acetyltransferase)	core metabolic pathways
Blast2GO	EG_transcript_5584	K00627	Pyruvate dehydrogenase E2 component (dihydrolipoamide (dihydrolipoyl) acetyltransferase)	core metabolic pathways
TargetP	EG_transcript_56241	K00627	Pyruvate dehydrogenase E2 component (dihydrolipoamide (dihydrolipoyl) acetyltransferase)	core metabolic pathways
TargetP	EG_transcript_6933	K00382	Pyruvate dehydrogenase E3 component (dihydrolipoamide (dihydrolipoyl) dehydrogenase)	core metabolic pathways
Mito BBH	EG_transcript_8679	K00382	Pyruvate dehydrogenase E3 component (dihydrolipoamide (dihydrolipoyl) dehydrogenase)	core metabolic pathways
Mito BBH	EG_transcript_12086	K00898	Pyruvate dehydrogenase kinase	core metabolic pathways
Mito BBH	EG_transcript_18963	K00898	Pyruvate dehydrogenase kinase	core metabolic pathways
Mito BBH	EG_transcript_8117	K00898	Pyruvate dehydrogenase kinase	core metabolic pathways
TargetP	EG_transcript_9824	K00898	Pyruvate dehydrogenase kinase	core metabolic pathways
Mito BBH	EG_transcript_14020	K00873	Pyruvate kinase	core metabolic pathways
Mito BBH	EG_transcript_2957	K00873	Pyruvate kinase	core metabolic pathways
Mito BBH	EG_transcript_6124	K00873	Pyruvate kinase	core metabolic pathways
Mito BBH	EG_transcript_368	K03737	Pyruvate-ferredoxin: NADP+ oxidoreductase (PNO, PFO, POR, nifJ) alfa subunit	core metabolic pathways
Blast2GO	EG_transcript_790	K03737	Pyruvate-ferredoxin: NADP+ oxidoreductase (PNO, PFO, POR, nifJ) alfa subunit	core metabolic pathways
Manual search	EG_transcript_1047	K00170	Pyruvate-ferredoxin: NADP+ oxidoreductase (PNO, PFO, POR, nifJ) beta subunit	core metabolic pathways
Mito BBH	EG_transcript_36553	K00135	Succinate-semialdehyde dehydrogenase / glutarate-semialdehyde dehydrogenase (gabD)	core metabolic pathways
Mito BBH	EG_transcript_8152	K00135	Succinate-semialdehyde dehydrogenase / glutarate-semialdehyde dehydrogenase (gabD)	core metabolic pathways
Mito BBH	EG_transcript_9413	K00135	Succinate-semialdehyde dehydrogenase / glutarate-semialdehyde dehydrogenase (gabD)	core metabolic pathways
Mito BBH	EG_transcript_14424	K01899	Succinyl-CoA synthetase alpha subunit	core metabolic pathways
Mito BBH	EG_transcript_13259	K01900	Succinyl-CoA synthetase beta subunit	core metabolic pathways
Mito BBH	EG_transcript_9899	K01900	Succinyl-CoA synthetase beta subunit	core metabolic pathways
Mito BBH	EG_transcript_19565	K00626	Thiolase protein (acetyl-coenzyme A acetyltransferase)	core metabolic pathways
TargetP	EG_transcript_2965	K10848	DNA excision repair protein ERCC-4	DNA RRR
TargetP	EG_transcript_12069	K10570	DNA excision repair protein ERCC-8	DNA RRR
TargetP	EG_transcript_7857	K15255	DNA repair and recombination helicase protein PIF7	DNA RRR
TargetP	EG_transcript_21987	K15083	DNA repair protein RAD16	DNA RRR
TargetP	EG_transcript_16639	K18417	Exonuclease, nucleic acid binding	DNA RRR
Mito BBH	EG_transcript_13127	K02335	Mitochondrial DNA polymerase I protein D (POLID)	DNA RRR
Mito BBH	EG_transcript_5384	K02335	Mitochondrial DNA polymerase I protein D (POLID)	DNA RRR
Saidha	EG_transcript_68647	K00860	Adenylylsulfate kinase (APS kinase) (cysC)	FeS cluster assembly and sulfur metabolism
Saidha	EG_transcript_13057	K05907	Adenylyl-sulfate reductase (glutathione) (APS reductase)	FeS cluster assembly and sulfur metabolism
Manual search	EG_transcript_19208	K13628	A-type ISC assembly protein (Isa1)	FeS cluster assembly and sulfur metabolism
Manual search	EG_transcript_36862	K13628	A-type ISC assembly protein (Isa2)	FeS cluster assembly and sulfur metabolism
Mito BBH	EG_transcript_11568	K04487	Cysteine desulfurase (Nfs1)	FeS cluster assembly and sulfur metabolism
Mito BBH	EG_transcript_13795	K01738	Cysteine synthase A (cysK)	FeS cluster assembly and sulfur metabolism
Blast2GO	EG_transcript_55577		Cytokine-induced anti-apoptosis inhibitor-like protein, Fe-S biogenesis protein	FeS cluster assembly and sulfur metabolism
Mito BBH	EG_transcript_29409		Ferredoxin A (FdxA)	FeS cluster assembly and sulfur metabolism
Blast2GO	EG_transcript_18154	K18914	Ferredoxin A NADP+ reductase (FdxR)	FeS cluster assembly and sulfur metabolism
Mito BBH	EG_transcript_27692		Fe-S cluster scaffold protein (Nfu)	FeS cluster assembly and sulfur metabolism
Mito BBH	EG_transcript_70768		Fe-S cluster scaffold protein (Nfu)	FeS cluster assembly and sulfur metabolism
TargetP	EG_transcript_32001	K19054	Frataxin (Fxn)	FeS cluster assembly and sulfur metabolism
Mito BBH	EG_transcript_21501		Heat shock protein with a zinc-finger motif (Zim17, Hep1)	FeS cluster assembly and sulfur metabolism
Mito BBH	EG_transcript_21310	K04488	Iron-sulfur cluster assembly protein iscU (nifU)	FeS cluster assembly and sulfur metabolism
Mito BBH	EG_transcript_18250		Isa-interacting protein (Iba57)	FeS cluster assembly and sulfur metabolism
Mito BBH	EG_transcript_27059		ISC biogenesis desulfurase-interacting protein of 11 kDa (Isd11)	FeS cluster assembly and sulfur metabolism
Mito BBH	EG_transcript_3260	K05663	Mitochondrial ABC transporter ATM1 (ISC export system)	FeS cluster assembly and sulfur metabolism
TargetP	EG_transcript_5458	K04043	Mitochondrial Hsp70 chaperone (Ssc1)	FeS cluster assembly and sulfur metabolism
Mito BBH	EG_transcript_21720	K03687	Molecular chaperone GrpE (Mge1)	FeS cluster assembly and sulfur metabolism
Mito BBH	EG_transcript_40617	K07390	Monothiol glutaredoxin (Grx5)	FeS cluster assembly and sulfur metabolism
TargetP	EG_transcript_20393		Mosc domain protein	FeS cluster assembly and sulfur metabolism
Saidha	EG_transcript_11445	K00640	Serine O-acetyltransferase (cysE)	FeS cluster assembly and sulfur metabolism
Saidha	EG_transcript_21765	K00640	Serine O-acetyltransferase (cysE)	FeS cluster assembly and sulfur metabolism
Saidha	EG_transcript_12509	K00958	Sulfate adenylyltransferase (ATP sulfurylase) (sat)	FeS cluster assembly and sulfur metabolism
Saidha	EG_transcript_13843	K00958	Sulfate adenylyltransferase (ATP sulfurylase) (sat)	FeS cluster assembly and sulfur metabolism
TargetP	EG_transcript_1142	K03321	Sulfate permease, SulP family	FeS cluster assembly and sulfur metabolism
Mito BBH	EG_transcript_29479		Sulfhydryl oxidase; ISC export system (Erv1)	FeS cluster assembly and sulfur metabolism
Blast2GO	EG_transcript_2112	K00380	Sulfite reductase (NADPH) flavoprotein alpha-component (cys J)	FeS cluster assembly and sulfur metabolism
Manual search	EG_transcript_27102	K00381	Sulfite reductase (NADPH) hemoprotein beta-component (cys I)	FeS cluster assembly and sulfur metabolism
Mito BBH	EG_transcript_3632	K00219	2,4-dienoyl-CoA reductase (NADPH2)	lipid metabolism
Mito BBH	EG_transcript_4790	K00219	2,4-dienoyl-CoA reductase (NADPH2)	lipid metabolism
Mito BBH	EG_transcript_11700		2,4-dienoyl-CoA reductase (NADPH2)	lipid metabolism
Mito BBH	EG_transcript_14338	K13238	3,2-trans-enoyl-CoA isomerase	lipid metabolism
Mito BBH	EG_transcript_16257	K13238	3,2-trans-enoyl-CoA isomerase	lipid metabolism
Mito BBH	EG_transcript_29059	K00022	3-hydroxyacyl-coenzyme A dehydrogenase	lipid metabolism
TargetP	EG_transcript_4805	K01907	Acetoacetyl-CoA synthetase	lipid metabolism
Mito BBH	EG_transcript_17970	K00626	Acetyl- acetyltransferase	lipid metabolism
Mito BBH	EG_transcript_13053	K07509	Acetyl-CoA acyltransferase	lipid metabolism
Mito BBH	EG_transcript_19879	K07509	Acetyl-CoA acyltransferase	lipid metabolism
Mito BBH	EG_transcript_22928	K07509	Acetyl-CoA acyltransferase	lipid metabolism
Mito BBH	EG_transcript_54074	K07509	Acetyl-CoA acyltransferase	lipid metabolism
Mito BBH	EG_transcript_12052	K07513	Acetyl-CoA acyltransferase 1	lipid metabolism
Mito BBH	EG_transcript_10443	K00626	Acetyl-CoA acyltransferase 2	lipid metabolism
Mito BBH	EG_transcript_17527	K00626	Acetyl-CoA acyltransferase 2	lipid metabolism
Mito BBH	EG_transcript_11543	K01895	Acetyl-CoA synthetase	lipid metabolism
Mito BBH	EG_transcript_29946	K01895	Acetyl-CoA synthetase	lipid metabolism
Mito BBH	EG_transcript_41418	K01895	Acetyl-CoA synthetase	lipid metabolism
Mito BBH	EG_transcript_56049	K01895	Acetyl-CoA synthetase	lipid metabolism
Mito BBH	EG_transcript_6204	K00249	Acyl-CoA dehydrogenase	lipid metabolism
Mito BBH	EG_transcript_39154		Acyl-CoA synthetase short-chain family member 3, mitochondrial	lipid metabolism
TargetP	EG_transcript_10875	K17360	Acyl-coenzyme A thioesterase 7	lipid metabolism
Mito BBH	EG_transcript_13468	K00019	Beta-D-hydroxybutyrate dehydrogenase	lipid metabolism
Mito BBH	EG_transcript_12101	K00248	Butyryl-CoA dehydrogenase	lipid metabolism
Mito BBH	EG_transcript_1929	K08765	Carnitine O-palmitoyltransferase 1	lipid metabolism
Mito BBH	EG_transcript_2622	K08765	Carnitine O-palmitoyltransferase 1	lipid metabolism
Mito BBH	EG_transcript_3460	K08765	Carnitine O-palmitoyltransferase 1	lipid metabolism
Mito BBH	EG_transcript_4905	K08766	Carnitine O-palmitoyltransferase 2	lipid metabolism
Mito BBH	EG_transcript_18209	K01644	Citrate lyase subunit beta / citryl-CoA lyase	lipid metabolism
Mito BBH	EG_transcript_14156	K17360	Cytosolic acyl coenzyme a thioester hydrolase-like	lipid metabolism
Mito BBH	EG_transcript_16678	K17360	Cytosolic acyl coenzyme a thioester hydrolase-like	lipid metabolism
Mito BBH	EG_transcript_12970	K07511	Enoyl-CoA hydratase	lipid metabolism
Mito BBH	EG_transcript_21797	K07511	Enoyl-CoA hydratase	lipid metabolism
Mito BBH	EG_transcript_862	K07515	Enoyl-CoA hydratase / long-chain 3-hydroxyacyl-CoA dehydrogenase	lipid metabolism
Mito BBH	EG_transcript_17348	K18426	Ethylmalonyl-CoA/methylmalonyl-CoA decarboxylase	lipid metabolism
TargetP	EG_transcript_1428	K00668	Fatty acid synthase subunit beta, fungi type	lipid metabolism
TargetP	EG_transcript_19548	K00665	Fatty acid synthase, animal type	lipid metabolism
Mito BBH	EG_transcript_42866	K00057	Glycerol-3-phosphate dehydrogenase (NAD(P)+)	lipid metabolism
Mito BBH	EG_transcript_15330		Hydroxysteroid dehydrogenase-like protein 2 (Short chain dehydrogenase/reductase family 13C member 1)	lipid metabolism
TargetP	EG_transcript_14638	K07188	Lipase	lipid metabolism
TargetP	EG_transcript_9127		Lipid metabolic process	lipid metabolism
TargetP	EG_transcript_8825	K03644	Lipoyl synthase	lipid metabolism
Mito BBH	EG_transcript_12755	K01897	Long-chain acyl-CoA synthetase	lipid metabolism
Mito BBH	EG_transcript_19912	K01897	Long-chain acyl-CoA synthetase	lipid metabolism
Perez	EG_transcript_5608	K01897	Long-chain acyl-CoA synthetase	lipid metabolism
TargetP	EG_transcript_7616	K14395	Lysophosphatidic acid phosphatase type 6	lipid metabolism
TargetP	EG_transcript_27516		Lysophospholipase	lipid metabolism
TargetP	EG_transcript_19995	K05309	Microsomal prostaglandin-E synthase 2	lipid metabolism
Blast2GO	EG_transcript_27581	K16862	Mitochondrial cardiolipin hydrolase	lipid metabolism
Mito BBH	EG_transcript_15524	K00059	Multifunctional beta-oxidation protein	lipid metabolism
TargetP	EG_transcript_13630	K20003	Palmitoyltransferase ZDHHC4	lipid metabolism
TargetP	EG_transcript_25585	K01094	Phosphatidylglycerophosphatase GEP4	lipid metabolism
TargetP	EG_transcript_2948	K05857	Phosphatidylinositol phospholipase C, delta	lipid metabolism
Mito BBH	EG_transcript_17874	K01613	Phosphatidylserine decarboxylase	lipid metabolism
Mito BBH	EG_transcript_22835	K01908	Propionyl-CoA synthetase	lipid metabolism
Mito BBH	EG_transcript_3515	K01908	Propionyl-CoA synthetase	lipid metabolism
Mito BBH	EG_transcript_17460	K00002	Prostaglandin f synthase-like	lipid metabolism
TargetP	EG_transcript_9324		Putative secreted acid phosphatase	lipid metabolism
Mito BBH	EG_transcript_14370	K07124	Short-chain dehydrogenase, 3-keto-dihydrosphingosine reductase	lipid metabolism
Mito BBH	EG_transcript_6941	K01634	Sphinganine-1-phosphate aldolase	lipid metabolism
Mito BBH	EG_transcript_15039	K07748	Sterol-4alpha-carboxylate 3-dehydrogenase (decarboxylating)	lipid metabolism
Mito BBH	EG_transcript_11626	K07512	Trans-2-enoyl-CoA reductase	lipid metabolism
Mito BBH	EG_transcript_18307	K07512	Trans-2-enoyl-CoA reductase	lipid metabolism
Mito BBH	EG_transcript_8672	K07512	Trans-2-enoyl-CoA reductase	lipid metabolism
Manual search	EG_transcript_24449	K00077	2-dehydropantoate 2-reductase	metabolism of cofactors and vitamins
TargetP	EG_transcript_19736	K06127	2-methoxy-6-polyprenyl-1,4-benzoquinol methylase (COQ5)	metabolism of cofactors and vitamins
Manual search	EG_transcript_14038	K03185	2-octaprenyl-6-methoxyphenyl hydroxylase (UbiH)	metabolism of cofactors and vitamins
Mito BBH	EG_transcript_17654	K06125	4-hydroxybenzoate polyprenyltransferase (COQ2)	metabolism of cofactors and vitamins
TargetP	EG_transcript_11150	K00833	Adenosylmethionine--8-amino-7-oxononanoate aminotransferase	metabolism of cofactors and vitamins
TargetP	EG_transcript_19411	K00798	ATP:cob alamin adenosyltransferase	metabolism of cofactors and vitamins
Mito BBH	EG_transcript_14092	K01012	Biotin synthase, lipoic acid synthetase, mitochondrial precursor	metabolism of cofactors and vitamins
Mito BBH	EG_transcript_16043	K00798	Cob(I)alamin adenosyltransferase	metabolism of cofactors and vitamins
Mito BBH	EG_transcript_39815	K00859	dephospho-CoA kinase	metabolism of cofactors and vitamins
Mito BBH	EG_transcript_10083	K00021	Hydroxymethylglutaryl-CoA reductase (NADPH)	metabolism of cofactors and vitamins
TargetP	EG_transcript_9987	K15631	Molybdenum cofactor sulfurtransferase	metabolism of cofactors and vitamins
TargetP	EG_transcript_32553		Pantetheine-phosphate adenylyltransferase	metabolism of cofactors and vitamins
Mito BBH	EG_transcript_21906	K00591	Polyprenyldihydroxybenzoate methyltransferase / 3-demethylubiquinol 3-O-methyltransferase (COQ3)	metabolism of cofactors and vitamins
TargetP	EG_transcript_22485		Serine hydrolase	metabolism of cofactors and vitamins
Manual search	EG_transcript_49635	K00632	Thiolase protein (acetyl-coenzyme A acetyltransferase)	metabolism of cofactors and vitamins
TargetP	EG_transcript_15000	K09680	Type II pantothenate kinase	metabolism of cofactors and vitamins
Blast2GO	EG_transcript_18811	K18586	Ubiquinone biosynthesis protein COQ4	metabolism of cofactors and vitamins
Mito BBH	EG_transcript_30526	K18587	Ubiquinone biosynthesis protein COQ9	metabolism of cofactors and vitamins
Mito BBH	EG_transcript_20265	K17981	18 kda protein, translocator protein (TSPO)	metabolite and ion transport
TargetP	EG_transcript_22846	K08869	ABC1 family protein	metabolite and ion transport
TargetP	EG_transcript_6595	K08869	ABC1 protein, putative	metabolite and ion transport
Blast2GO	EG_transcript_52853	K05863	Adenine nucleotide translocase	metabolite and ion transport
Blast2GO	EG_transcript_38255	K05655	ATP-binding cassette transporter, subfamily B (MDR/TAP)	metabolite and ion transport
Blast2GO	EG_transcript_1660		Band 7 protein, mitochondrial	metabolite and ion transport
TargetP	EG_transcript_8997	K07300	Ca2+:H+ antiporter	metabolite and ion transport
TargetP	EG_transcript_63876		Calcium p-type ATPase nca-3 (Ca2+-transporting ATPase)	metabolite and ion transport
Mito BBH	EG_transcript_14130		CDGSH iron-sulfur domain-containing protein 1 (MitoNEET)	metabolite and ion transport
Mito BBH	EG_transcript_18134		CDGSH iron-sulfur domain-containing protein 1 (MitoNEET)	metabolite and ion transport
Mito BBH	EG_transcript_38082		Cdgsh iron-sulfur domain-containing protein 2 homolog	metabolite and ion transport
Mito BBH	EG_transcript_19495		Cobalt transporter, Polymerase delta-interacting protein 2 (38 kDa DNA polymerase delta interaction protein) (p38)	metabolite and ion transport
Mito BBH	EG_transcript_19796		Cobalt transporter, Polymerase delta-interacting protein 2 (38 kDa DNA polymerase delta interaction protein) (p38)	metabolite and ion transport
Mito BBH	EG_transcript_31678	K02133	Complex V (F-type H+-transporting ATPase) subunit beta	metabolite and ion transport
TargetP	EG_transcript_45916		Flavin-containing monooxygenase fmo gs-ox-like 4, N	metabolite and ion transport
TargetP	EG_transcript_6257	K17800	LETM1 and EF-hand domain-containing protein 1	metabolite and ion transport
Mito BBH	EG_transcript_5934	K16075	Magnesium transporter	metabolite and ion transport
Perez	EG_transcript_36506		MFS transporter	metabolite and ion transport
Blast2GO	EG_transcript_47390	K05663	Mitochondrial ABC transporter ATM	metabolite and ion transport
Mito BBH	EG_transcript_795	K05663	Mitochondrial ABC transporter ATM	metabolite and ion transport
Blast2GO	EG_transcript_16866	K05863	Mitochondrial ADP-ATP translocase	metabolite and ion transport
Blast2GO	EG_transcript_17529	K15103	Mitochondrial carrier protein	metabolite and ion transport
Blast2GO	EG_transcript_15350	K15104	Mitochondrial carrier protein (MCP12)	metabolite and ion transport
Mito BBH	EG_transcript_10283		Mitochondrial carrier protein (MCP13)	metabolite and ion transport
Blast2GO	EG_transcript_3042	K15085	Mitochondrial carrier protein (MCP4)	metabolite and ion transport
Mito BBH	EG_transcript_11360		Mitochondrial GTP/GDP transporter	metabolite and ion transport
Mito BBH	EG_transcript_24869		Mitochondrial GTP/GDP transporter	metabolite and ion transport
Blast2GO	EG_transcript_17968		Mitochondrial pyruvate carrier protein 2	metabolite and ion transport
TargetP	EG_transcript_28006	K01530	Phospholipid-translocating ATPase	metabolite and ion transport
TargetP	EG_transcript_20044	K02030	Polar amino acid transport system substrate-binding protein	metabolite and ion transport
Blast2GO	EG_transcript_20817		Porin-like protein	metabolite and ion transport
Mito BBH	EG_transcript_15845		Sideroflexin	metabolite and ion transport
Mito BBH	EG_transcript_10940		Sideroflexin 5, tricarboxylate carrier	metabolite and ion transport
Mito BBH	EG_transcript_16231		Sideroflexin-5	metabolite and ion transport
Blast2GO	EG_transcript_19007	K05863	Solute carrier family 25 (mitochondrial adenine nucleotide translocator)	metabolite and ion transport
Blast2GO	EG_transcript_59905	K05863	Solute carrier family 25 (mitochondrial adenine nucleotide translocator)	metabolite and ion transport
Blast2GO	EG_transcript_11597	K14684	Solute carrier family 25 (mitochondrial adenine nucleotide translocator)	metabolite and ion transport
Blast2GO	EG_transcript_17106	K15106	Solute carrier family 25 (mitochondrial carrier), member 14/30	metabolite and ion transport
Blast2GO	EG_transcript_15718	K15100	Solute carrier family 25 (mitochondrial citrate transporter)	metabolite and ion transport
Blast2GO	EG_transcript_12671	K15104	Solute carrier family 25 (mitochondrial oxoglutarate transporter), member 11	metabolite and ion transport
Mito BBH	EG_transcript_5838	K14696	Solute carrier family 30 (zinc transporter), member 9	metabolite and ion transport
TargetP	EG_transcript_14836	K15382	Solute carrier family 50 (sugar transporter)	metabolite and ion transport
Mito BBH	EG_transcript_18109	K17286	Stomatin-like protein	metabolite and ion transport
Mito BBH	EG_transcript_15742		Stomatin-like protein	metabolite and ion transport
TargetP	EG_transcript_3412	K04975	Transient receptor potential cation channel subfamily V member 6	metabolite and ion transport
TargetP	EG_transcript_11184		Type IV secretion protein dot	metabolite and ion transport
TargetP	EG_transcript_4496		5 -nucleotidase	other
TargetP	EG_transcript_25566	K07297	Adiponectin receptor	other
Mito BBH	EG_transcript_18565	K13987	ADP-ribose pyrophosphatase	other
Blast2GO	EG_transcript_31508	K16742	ADP-ribosylation factor-like protein 2-binding protein	other
TargetP	EG_transcript_7187	K03355	Anaphase-promoting complex subunit 8	other
TargetP	EG_transcript_27705		Ankyrin-like	other
TargetP	EG_transcript_13438	K12173	BRCA1-A complex subunit BRE	other
TargetP	EG_transcript_5628		Calponin/transgelin-like	other
TargetP	EG_transcript_6674		Cell cycle and apoptosis regulator protein 2 isoform x2, regulation of transcription	other
TargetP	EG_transcript_339	K05236	COPI-like protein, coatomer subunit alpha	other
Blast2GO	EG_transcript_10912	K00254	Dihydroorotate dehydrogenase	other
Mito BBH	EG_transcript_8554	K00254	Dihydroorotate dehydrogenase (quinone), mitochondrial	other
TargetP	EG_transcript_7126	K12483	Dynamin family protein	other
TargetP	EG_transcript_25318		Ef-hand calcium-binding site, calcium ion binding	other
TargetP	EG_transcript_6705	K14008	Endoplasmic reticulum lectin 1	other
TargetP	EG_transcript_36822		Exostosin-like protein	other
TargetP	EG_transcript_8615		Exostosin-like protein	other
TargetP	EG_transcript_20430	K10301	F-box protein 21	other
TargetP	EG_transcript_21325	K10301	F-box protein 21	other
TargetP	EG_transcript_35867		Ferredoxin B	other
TargetP	EG_transcript_5580		Gi|46852420|ref|YP_009213.1|100K [Porcine adenovirus 3]	other
TargetP	EG_transcript_47725	K10752	Histone-binding protein RBBP4	other
TargetP	EG_transcript_12536	K07588	LAO/AO transport system kinase	other
TargetP	EG_transcript_12156	K10083	Lectin, mannose-binding 2-like	other
Mito BBH	EG_transcript_26059		Mitochondrial fission 1 protein (FIS1 homolog) (hFis1)	other
Mito BBH	EG_transcript_22879	K17981	Mitochondrial fission process protein 1	other
Mito BBH	EG_transcript_64754	K17981	Mitochondrial fission process protein 1	other
Mito BBH	EG_transcript_18355		Mitophagy factor	other
TargetP	EG_transcript_27662		Multispecies: macrocin-o-methyltransferase, transferase activity	other
TargetP	EG_transcript_5140	K00858	NAD+ kinase	other
TargetP	EG_transcript_22015	K00459	Nitronate monooxygenase	other
TargetP	EG_transcript_28279	K07305	Peptide-methionine (R)-S-oxide reductase	other
TargetP	EG_transcript_18691	K00889	Phosphatidylinositol-4-phosphate 5-kinase related	other
TargetP	EG_transcript_22054	K20318	Protein SYS1	other
TargetP	EG_transcript_67616		Secretory pathway Sec39	other
TargetP	EG_transcript_4363	K13525	Transitional endoplasmic reticulum ATPase	other
Manual search	EG_transcript_21143	K00432	Trypanothione/tryparedoxin dependent peroxidase 2, glutathione peroxidase-like 2 (TDPX2)	other
Mito BBH	EG_transcript_7967		Trypanothione-disulfide reductase	other
TargetP	EG_transcript_13686	K16603	Tubulin polyglutamylase TTLL9	other
TargetP	EG_transcript_14958		Ubiquitin-protein transferase, putative	other
Mito BBH	EG_transcript_8715	K00383	54 kDa alternative NADH dehydrogenase (NDH2)	OxPhos and electron transport chain
TargetP	EG_transcript_47055		Alternative oxidase	OxPhos and electron transport chain
Manual search	EG_transcript_27068	K09008	Complex I (NADH dehydrogenase) 1 alpha subcomplex assembly factor 3 (NDUFAF3)	OxPhos and electron transport chain
Mito BBH	EG_transcript_16062	K18162	Complex I (NADH dehydrogenase) 1 alpha subcomplex assembly factor 5 (NDUFAF5)	OxPhos and electron transport chain
Blast2GO	EG_transcript_15810	K18163	Complex I (NADH dehydrogenase) 1 alpha subcomplex assembly factor 6 (NDUFAF6)	OxPhos and electron transport chain
Mito BBH	EG_transcript_14139	K18164	Complex I (NADH dehydrogenase) 1 alpha subcomplex assembly factor 7 (NDUFAF7)	OxPhos and electron transport chain
TargetP	EG_transcript_19840	K11352	Complex I (NADH dehydrogenase) 1 alpha subcomplex subunit 12 (NDUFA12)	OxPhos and electron transport chain
TargetP	EG_transcript_33225	K11353	Complex I (NADH dehydrogenase) 1 alpha subcomplex subunit 13 (NDUFA13)	OxPhos and electron transport chain
Manual search	EG_transcript_28989	K03946	Complex I (NADH dehydrogenase) 1 alpha subcomplex subunit 2 (NDUFA2)	OxPhos and electron transport chain
Blast2GO	EG_transcript_24541	K03949	Complex I (NADH dehydrogenase) 1 alpha subcomplex subunit 5 (NDUFA5)	OxPhos and electron transport chain
Mito BBH	EG_transcript_27781	K03952	Complex I (NADH dehydrogenase) 1 alpha subcomplex subunit 8 (NDUFA8)	OxPhos and electron transport chain
Mito BBH	EG_transcript_8914	K03953	Complex I (NADH dehydrogenase) 1 alpha subcomplex subunit 9 (NDUFA9)	OxPhos and electron transport chain
TargetP	EG_transcript_41155	K03955	Complex I (NADH dehydrogenase) 1 alpha/beta subcomplex 1 (NDUFAB1)	OxPhos and electron transport chain
Perez	EG_transcript_22662		Complex I (NADH dehydrogenase) 1 alpha/beta subcomplex 1 (NDUFAB1)	OxPhos and electron transport chain
Mito BBH	EG_transcript_15209	K03593	Complex I (NADH dehydrogenase) assembly factor NUBPL	OxPhos and electron transport chain
TargetP	EG_transcript_10379	K09838	Complex I (NADH dehydrogenase) euglenozoa-specific subunit	OxPhos and electron transport chain
Mito BBH	EG_transcript_35745	K04564	Complex I (NADH dehydrogenase) euglenozoa-specific subunit 11	OxPhos and electron transport chain
Mito BBH	EG_transcript_10882		Complex I (NADH dehydrogenase) euglenozoa-specific subunit 12	OxPhos and electron transport chain
Mito BBH	EG_transcript_9915		Complex I (NADH dehydrogenase) euglenozoa-specific subunit 17	OxPhos and electron transport chain
Perez	EG_transcript_3480		Complex I (NADH dehydrogenase) euglenozoa-specific subunit 18	OxPhos and electron transport chain
Mito BBH	EG_transcript_10773	K07512	Complex I (NADH dehydrogenase) euglenozoa-specific subunit 2	OxPhos and electron transport chain
Mito BBH	EG_transcript_26116	K01802	Complex I (NADH dehydrogenase) euglenozoa-specific subunit 29	OxPhos and electron transport chain
Perez	EG_transcript_43895		Complex I (NADH dehydrogenase) euglenozoa-specific subunit 6	OxPhos and electron transport chain
Mito BBH	EG_transcript_12885	K03934	Complex I (NADH dehydrogenase) Fe-S subunit 1 (NDUFS1)	OxPhos and electron transport chain
Mito BBH	EG_transcript_13592	K03935	Complex I (NADH dehydrogenase) Fe-S subunit 2 (NDUFS2)	OxPhos and electron transport chain
Mito BBH	EG_transcript_19403	K03936	Complex I (NADH dehydrogenase) Fe-S subunit 3 (NDUFS3)	OxPhos and electron transport chain
Mito BBH	EG_transcript_32395	K03940	Complex I (NADH dehydrogenase) Fe-S subunit 7 (NDUFS7)	OxPhos and electron transport chain
Mito BBH	EG_transcript_12415	K03941	Complex I (NADH dehydrogenase) Fe-S subunit 8 (NDUFS8)	OxPhos and electron transport chain
TargetP	EG_transcript_5944	K03942	Complex I (NADH dehydrogenase) flavoprotein 1 (NDUFV1)	OxPhos and electron transport chain
Mito BBH	EG_transcript_19472	K03943	Complex I (NADH dehydrogenase) flavoprotein 2 (NDUFV2)	OxPhos and electron transport chain
TargetP	EG_transcript_19719	K03953	Complex I (NADH dehydrogenase) subunit	OxPhos and electron transport chain
Mito BBH	EG_transcript_13947		Complex I (NADH dehydrogenase) subunit	OxPhos and electron transport chain
TargetP	EG_transcript_22381		Complex I (NADH dehydrogenase) subunit	OxPhos and electron transport chain
Mito BBH	EG_transcript_7896		Complex I (NADH dehydrogenase) subunit	OxPhos and electron transport chain
Mito BBH	EG_transcript_29641		Complex I (NADH dehydrogenase) subunit, LVR family protein	OxPhos and electron transport chain
Mito BBH	EG_transcript_37499		Complex I (NADH dehydrogenase) subunit, LYR family protein	OxPhos and electron transport chain
Mito BBH	EG_transcript_26207	K18168	Complex II (succinate dehydrogenase) assembly factor 2 (SDHAF2, SDH5)	OxPhos and electron transport chain
Perez	EG_transcript_61600		Complex II (succinate dehydrogenase) euglenozoa-specific subunit 4	OxPhos and electron transport chain
Perez	EG_transcript_47196		Complex II (succinate dehydrogenase) euglenozoa-specific subunit 5	OxPhos and electron transport chain
Perez	EG_transcript_22111		Complex II (succinate dehydrogenase) euglenozoa-specific subunit 6	OxPhos and electron transport chain
Mito BBH	EG_transcript_24694		Complex II (succinate dehydrogenase) euglenozoa-specific subunit 7	OxPhos and electron transport chain
Mito BBH	EG_transcript_27641		Complex II (succinate dehydrogenase) euglenozoa-specific subunit 7	OxPhos and electron transport chain
Mito BBH	EG_transcript_41526		Complex II (succinate dehydrogenase) euglenozoa-specific subunit 8	OxPhos and electron transport chain
Blast2GO	EG_transcript_6467	K00234	Complex II (succinate dehydrogenase) flavoprotein subunit (SDH1, SDHA)	OxPhos and electron transport chain
TargetP	EG_transcript_33323	K00235	Complex II (succinate dehydrogenase) iron-sulfur subunit (SDH2, SDHB), C-end	OxPhos and electron transport chain
TargetP	EG_transcript_25720	K00235	Complex II (succinate dehydrogenase) iron-sulfur subunit (SDH2, SDHB), N-end	OxPhos and electron transport chain
Blast2GO	EG_transcript_12637	K01412	Complex III (ubiquinol-cytochrome c reductase) core subunit 2, euglenozoa-specific	OxPhos and electron transport chain
Blast2GO	EG_transcript_23844	K00411	Complex III (ubiquinol-cytochrome c reductase) Rieske iron-sulfur subunit (UQCRFS1)	OxPhos and electron transport chain
Perez	EG_transcript_21706	K00414	Complex III (ubiquinol-cytochrome c reductase) subunit 1 (QCR1)	OxPhos and electron transport chain
TargetP	EG_transcript_8779	K00415	Complex III (ubiquinol-cytochrome c reductase) subunit 2 (QCR2)	OxPhos and electron transport chain
Blast2GO	EG_transcript_13997	K00417	Complex III (ubiquinol-cytochrome c reductase) subunit 7 (QCR7)	OxPhos and electron transport chain
Blast2GO	EG_transcript_57369	K00419	Complex III (ubiquinol-cytochrome c reductase) subunit 9 (QCR9)	OxPhos and electron transport chain
Blast2GO	EG_transcript_21511	K00413	Complex III (ubiquinol-cytochrome c reductase) subunit cytochrome c1 (CYC1)	OxPhos and electron transport chain
Mito BBH	EG_transcript_14625		Complex IV (cytochrome c oxidase) assembly factor	OxPhos and electron transport chain
Mito BBH	EG_transcript_19809	K07152	Complex IV (cytochrome c oxidase) assembly factor, protein SCO1/2	OxPhos and electron transport chain
Mito BBH	EG_transcript_20434	K07152	Complex IV (cytochrome c oxidase) assembly factor, protein SCO1/3	OxPhos and electron transport chain
Mito BBH	EG_transcript_14855	K07152	Complex IV (cytochrome c oxidase) assembly factor, protein SCO1/4	OxPhos and electron transport chain
Blast2GO	EG_transcript_54525	K18183	Complex IV (cytochrome c oxidase) assembly protein subunit 19 (COX19)	OxPhos and electron transport chain
Mito BBH	EG_transcript_12212		Complex IV (cytochrome c oxidase) euglenozoa-specific subunit 16	OxPhos and electron transport chain
Mito BBH	EG_transcript_47615		Complex IV (cytochrome c oxidase) euglenozoa-specific subunit 2	OxPhos and electron transport chain
Mito BBH	EG_transcript_35473		Complex IV (cytochrome c oxidase) euglenozoa-specific subunit 4	OxPhos and electron transport chain
Mito BBH	EG_transcript_37041		Complex IV (cytochrome c oxidase) euglenozoa-specific subunit 4	OxPhos and electron transport chain
Mito BBH	EG_transcript_26805		Complex IV (cytochrome c oxidase) euglenozoa-specific subunit 6	OxPhos and electron transport chain
TargetP	EG_transcript_7601		Complex IV (cytochrome c oxidase) euglenozoa-specific subunit 6	OxPhos and electron transport chain
Mito BBH	EG_transcript_19356	K02257	Complex IV (cytochrome c oxidase) subunit 10, protoheme IX farnesyltransferase (COX10)	OxPhos and electron transport chain
TargetP	EG_transcript_18631	K02258	Complex IV (cytochrome c oxidase) subunit 11 (COX11)	OxPhos and electron transport chain
Mito BBH	EG_transcript_8223	K02259	Complex IV (cytochrome c oxidase) subunit 15 (COX15)	OxPhos and electron transport chain
Mito BBH	EG_transcript_26638	K02277	Complex IV (cytochrome c oxidase) subunit 4 (COX4, COXIV, COX5)	OxPhos and electron transport chain
Mito BBH	EG_transcript_24920		Complex IV (cytochrome c oxidase) subunit 4 (COX4, COXIV, COX5)	OxPhos and electron transport chain
Mito BBH	EG_transcript_34143	K02264	Complex IV (cytochrome c oxidase) subunit 5 (COX5a, COXVa, COX6)	OxPhos and electron transport chain
Perez	EG_transcript_15660	K02267	Complex IV (cytochrome c oxidase) subunit 6 (COX6b, COX12)	OxPhos and electron transport chain
Blast2GO	EG_transcript_24567	K07555	Complex V (F-type H+-transporting ATPase) assembly factor 1	OxPhos and electron transport chain
TargetP	EG_transcript_18536	K07556	Complex V (F-type H+-transporting ATPase) assembly factor 2	OxPhos and electron transport chain
Perez	EG_transcript_7573		Complex V (F-type H+-transporting ATPase) euglenozoa-specific subunit 1	OxPhos and electron transport chain
Perez	EG_transcript_47790		Complex V (F-type H+-transporting ATPase) euglenozoa-specific subunit 12	OxPhos and electron transport chain
Mito BBH	EG_transcript_60280		Complex V (F-type H+-transporting ATPase) euglenozoa-specific subunit 4	OxPhos and electron transport chain
Perez	EG_transcript_17752		Complex V (F-type H+-transporting ATPase) euglenozoa-specific subunit 7	OxPhos and electron transport chain
Mito BBH	EG_transcript_41871		Complex V (F-type H+-transporting ATPase) euglenozoa-specific subunit p18	OxPhos and electron transport chain
Blast2GO	EG_transcript_4714	K02132	Complex V (F-type H+-transporting ATPase) subunit alpha	OxPhos and electron transport chain
Blast2GO	EG_transcript_19869		Complex V (F-type H+-transporting ATPase) subunit alpha	OxPhos and electron transport chain
Mito BBH	EG_transcript_8912	K02133	Complex V (F-type H+-transporting ATPase) subunit beta	OxPhos and electron transport chain
Mito BBH	EG_transcript_45706	K02128	Complex V (F-type H+-transporting ATPase) subunit c	OxPhos and electron transport chain
Mito BBH	EG_transcript_32956	K02134	Complex V (F-type H+-transporting ATPase) subunit delta	OxPhos and electron transport chain
Mito BBH	EG_transcript_19235	K02136	Complex V (F-type H+-transporting ATPase) subunit gamma	OxPhos and electron transport chain
Mito BBH	EG_transcript_18009	K02137	Complex V (F-type H+-transporting ATPase) subunit OSCP	OxPhos and electron transport chain
Mito BBH	EG_transcript_22409	K02137	Complex V (F-type H+-transporting ATPase) subunit OSCP	OxPhos and electron transport chain
Blast2GO	EG_transcript_30657	K08738	Cytochrome c	OxPhos and electron transport chain
Blast2GO	EG_transcript_36591	K08738	Cytochrome c	OxPhos and electron transport chain
Mito BBH	EG_transcript_42596	K08738	Cytochrome c	OxPhos and electron transport chain
Mito BBH	EG_transcript_25617	K03522	Electron transfer flavoprotein alpha subunit	OxPhos and electron transport chain
Blast2GO	EG_transcript_33577	K03521	Electron transfer flavoprotein beta subunit	OxPhos and electron transport chain
Mito BBH	EG_transcript_8471	K00311	Electron-transferring-flavoprotein dehydrogenase	OxPhos and electron transport chain
Manual search	EG_transcript_15849	K18166	FAD-dependent oxidoreductase domain-containing protein 1	OxPhos and electron transport chain
Mito BBH	EG_transcript_13673	K00111	Glycerol-3-phosphate dehydrogenase	OxPhos and electron transport chain
Mito BBH	EG_transcript_20488	K00111	Glycerol-3-phosphate dehydrogenase	OxPhos and electron transport chain
Mito BBH	EG_transcript_49306	K00111	Glycerol-3-phosphate dehydrogenase	OxPhos and electron transport chain
Mito BBH	EG_transcript_9333	K00111	Glycerol-3-phosphate dehydrogenase	OxPhos and electron transport chain
Manual search	EG_transcript_19429	K01507	Inorganic pyrophosphatase	OxPhos and electron transport chain
TargetP	EG_transcript_19289		Sucrase/ferredoxin-like protein	OxPhos and electron transport chain
Mito BBH	EG_transcript_32608	K17893	Trypanosome-like alternative oxidase, mitochondrial (AOX)	OxPhos and electron transport chain
Mito BBH	EG_transcript_33334	K17893	Trypanosome-like alternative oxidase, mitochondrial (AOX)	OxPhos and electron transport chain
Mito BBH	EG_transcript_11108		Trypanosome-like alternative oxidase, mitochondrial (AOX)	OxPhos and electron transport chain
Mito BBH	EG_transcript_13899		Trypanosome-like alternative oxidase, mitochondrial (AOX)	OxPhos and electron transport chain
Mito BBH	EG_transcript_22050		Trypanosome-like alternative oxidase, mitochondrial (AOX)	OxPhos and electron transport chain
Mito BBH	EG_transcript_29329		Trypanosome-like alternative oxidase, mitochondrial (AOX)	OxPhos and electron transport chain
Mito BBH	EG_transcript_8364		Trypanosome-like alternative oxidase, mitochondrial (AOX)	OxPhos and electron transport chain
TargetP	EG_transcript_4177	K08956	AFG3 family protein, mitochondrial ATP-dependent zinc metallopeptidase	protein transport, folding, processing and degradation
TargetP	EG_transcript_13677		Aspartic-type endopeptidase	protein transport, folding, processing and degradation
Mito BBH	EG_transcript_12798	K03667	ATP-dependent HslUV protease ATP-binding subunit HslU	protein transport, folding, processing and degradation
Mito BBH	EG_transcript_8289	K03667	ATP-dependent HslUV protease ATP-binding subunit HslU	protein transport, folding, processing and degradation
Mito BBH	EG_transcript_25802	K01419	ATP-dependent HslUV protease, peptidase subunit HslV	protein transport, folding, processing and degradation
TargetP	EG_transcript_14480		ATP-dependent peptidase activity	protein transport, folding, processing and degradation
TargetP	EG_transcript_9855	K07747	Beta-site APP-cleaving enzyme 2 (memapsin 1)	protein transport, folding, processing and degradation
TargetP	EG_transcript_26494	K08582	Calpain-15	protein transport, folding, processing and degradation
Blast2GO	EG_transcript_7178	K04077	Chaperonin GroEL, HSP60, mitochondrial	protein transport, folding, processing and degradation
Blast2GO	EG_transcript_7444	K04077	Chaperonin GroEL, HSP60, mitochondrial	protein transport, folding, processing and degradation
TargetP	EG_transcript_20462		Exportin, ARM repeat superfamily protein	protein transport, folding, processing and degradation
TargetP	EG_transcript_8643	K05289	Glycosylphosphatidylinositol transamidase	protein transport, folding, processing and degradation
TargetP	EG_transcript_5157	K04043	Heat shock protein 70-like	protein transport, folding, processing and degradation
TargetP	EG_transcript_3547	K09488	Heat shock protein 84	protein transport, folding, processing and degradation
TargetP	EG_transcript_14689	K01408	Insulysin-like peptidase	protein transport, folding, processing and degradation
TargetP	EG_transcript_21940	K10408	Insulysin-like peptidase	protein transport, folding, processing and degradation
Mito BBH	EG_transcript_30166		J-domain containing protein-like, translocase-accosiated	protein transport, folding, processing and degradation
TargetP	EG_transcript_9849	K01369	Legumain, GPI-anchor transamidase subunit 8 (GPI8)	protein transport, folding, processing and degradation
Mito BBH	EG_transcript_16534		Metalloendopeptidase of the mitochondrial inner membrane	protein transport, folding, processing and degradation
Mito BBH	EG_transcript_4309	K08956	Mitochondrial AFG3 family protein	protein transport, folding, processing and degradation
Mito BBH	EG_transcript_15150	K08955	Mitochondrial ATP-dependent metallopeptidase hfl	protein transport, folding, processing and degradation
Mito BBH	EG_transcript_8095	K08955	Mitochondrial ATP-dependent metalloprotease	protein transport, folding, processing and degradation
Mito BBH	EG_transcript_12438	K08900	Mitochondrial chaperone BCS1	protein transport, folding, processing and degradation
Mito BBH	EG_transcript_12368		Mitochondrial import archaic translocase of outer membrane 46 kDa subunit (ATOM46)	protein transport, folding, processing and degradation
Mito BBH	EG_transcript_11734		Mitochondrial import archaic translocase of outer membrane 69 kDa subunit (ATOM69)	protein transport, folding, processing and degradation
Blast2GO	EG_transcript_22314	K09648	Mitochondrial import inner membrane protease subunit 2 (Imp2)	protein transport, folding, processing and degradation
TargetP	EG_transcript_40131	K17808	Mitochondrial import inner membrane translocase subunit TIM15 (ZIM17)	protein transport, folding, processing and degradation
Blast2GO	EG_transcript_19555	K17795	Mitochondrial import inner membrane translocase subunit TIM17	protein transport, folding, processing and degradation
Mito BBH	EG_transcript_31130		Mitochondrial import inner membrane translocase subunit TIM22	protein transport, folding, processing and degradation
TargetP	EG_transcript_16635	K17496	Mitochondrial import inner membrane translocase subunit TIM50	protein transport, folding, processing and degradation
Manual search	EG_transcript_33996		Mitochondrial import inner membrane translocase subunit Tim9/10	protein transport, folding, processing and degradation
TargetP	EG_transcript_8552	K03217	Mitochondrial import membrane protein insertase Oxa1	protein transport, folding, processing and degradation
TargetP	EG_transcript_62028		Mitochondrial import outer membrane translocase receptor subunit TOM34	protein transport, folding, processing and degradation
Mito BBH	EG_transcript_10631		Mitochondrial import outer membrane translocase Tob55	protein transport, folding, processing and degradation
Mito BBH	EG_transcript_8016		Mitochondrial import outer membrane translocase Tob55	protein transport, folding, processing and degradation
Mito BBH	EG_transcript_9396	K01410	Mitochondrial intermediate peptidase	protein transport, folding, processing and degradation
Mito BBH	EG_transcript_14985	K17807	Mitochondrial translocator assembly and maintenance protein 41	protein transport, folding, processing and degradation
Blast2GO	EG_transcript_25719	K17732	Mitochondrial-processing peptidase subunit beta	protein transport, folding, processing and degradation
TargetP	EG_transcript_20519	K03686	molecular chaperone DnaJ	protein transport, folding, processing and degradation
TargetP	EG_transcript_29483	K09502	Molecular chaperone DnaJ-like	protein transport, folding, processing and degradation
TargetP	EG_transcript_19575	K09525	Molecular chaperone DnaJ-like	protein transport, folding, processing and degradation
Mito BBH	EG_transcript_25197	K04082	Molecular chaperone HscB	protein transport, folding, processing and degradation
TargetP	EG_transcript_4738		Oligopeptidase	protein transport, folding, processing and degradation
Mito BBH	EG_transcript_26063	K01802	Peptidyl-prolyl cis-trans isomerase-like, cyclophilin a	protein transport, folding, processing and degradation
Blast2GO	EG_transcript_21954	K01802	Peptidylprolyl isomerase	protein transport, folding, processing and degradation
TargetP	EG_transcript_24192	K05864	Peptidyl-prolyl isomerase D	protein transport, folding, processing and degradation
Blast2GO	EG_transcript_30136	K09565	Peptidyl-prolyl isomerase F (cyclophilin D)	protein transport, folding, processing and degradation
Blast2GO	EG_transcript_24888	K17080	Prohibitin 1	protein transport, folding, processing and degradation
Mito BBH	EG_transcript_16185	K17081	Prohibitin 2	protein transport, folding, processing and degradation
Mito BBH	EG_transcript_6763		Protease Do-like 10, mitochondrial isoform X1	protein transport, folding, processing and degradation
Mito BBH	EG_transcript_8889	K04774	Serine protease SohB	protein transport, folding, processing and degradation
TargetP	EG_transcript_12997		Serine-type endopeptidase	protein transport, folding, processing and degradation
Mito BBH	EG_transcript_7808	K01262	Xaa-Pro aminopeptidase	protein transport, folding, processing and degradation
TargetP	EG_transcript_12133	K11752	Bifunctional diaminohydroxyphosphoribosylaminopyrimidine deaminase/5-amino-6-(5-phosphoribosylamino)uracil reductase	reaction to oxidative and toxic stress
TargetP	EG_transcript_7411	K17690	Cytochrome P450	reaction to oxidative and toxic stress
TargetP	EG_transcript_33336		Cytochrome P450	reaction to oxidative and toxic stress
TargetP	EG_transcript_27254		Ferritin	reaction to oxidative and toxic stress
TargetP	EG_transcript_23304	K01118	FMN-dependent NADH-azoreductase	reaction to oxidative and toxic stress
TargetP	EG_transcript_24560		Glutaredoxin, putative	reaction to oxidative and toxic stress
Mito BBH	EG_transcript_15226	K05309	Glutathione-s-transferase glutaredoxin	reaction to oxidative and toxic stress
Mito BBH	EG_transcript_22683	K05309	Glutathione-s-transferase glutaredoxin	reaction to oxidative and toxic stress
Mito BBH	EG_transcript_487	K05601	Hydroxylamine reductase	reaction to oxidative and toxic stress
Mito BBH	EG_transcript_26962	K17759	NAD(P)H-hydrate epimerase	reaction to oxidative and toxic stress
Mito BBH	EG_transcript_22072		Nitroreductase, NADH dehydrogenase, putative	reaction to oxidative and toxic stress
TargetP	EG_transcript_5193		Oxidation resistance protein	reaction to oxidative and toxic stress
Mito BBH	EG_transcript_18831	K04564	Superoxide dismutase, Fe-Mn family	reaction to oxidative and toxic stress
Mito BBH	EG_transcript_25604		Thioredoxin	reaction to oxidative and toxic stress
Mito BBH	EG_transcript_39302		Thiosulfate sulfurtransferase/rhodanese-like domain-containing protein 1	reaction to oxidative and toxic stress
Mito BBH	EG_transcript_7940	K08869	AarF domain-containing kinase	regulation and signal transduction
Mito BBH	EG_transcript_8875	K08869	AarF domain-containing kinase	regulation and signal transduction
TargetP	EG_transcript_32263	K01768	Adenylate cyclase	regulation and signal transduction
TargetP	EG_transcript_4146	K01768	Adenylate cyclase	regulation and signal transduction
TargetP	EG_transcript_4224	K01768	Adenylate cyclase	regulation and signal transduction
TargetP	EG_transcript_7176	K01768	Adenylate cyclase	regulation and signal transduction
TargetP	EG_transcript_2089		Alpha subunit of photoactivated adenylyl cyclase-like	regulation and signal transduction
TargetP	EG_transcript_69439		Alpha subunit of photoactivated adenylyl cyclase-like	regulation and signal transduction
Mito BBH	EG_transcript_18086		Bax inhibitor-1 protein	regulation and signal transduction
TargetP	EG_transcript_7393	K08794	Calcium/calmodulin-dependent protein kinase I	regulation and signal transduction
TargetP	EG_transcript_6656	K04739	CAMP-dependent protein kinase regulator	regulation and signal transduction
TargetP	EG_transcript_50903	K12761	Carbon catabolite-derepressing protein kinase	regulation and signal transduction
TargetP	EG_transcript_4200	K06627	Cyclin A	regulation and signal transduction
TargetP	EG_transcript_5801	K03596	GTP-binding protein LepA	regulation and signal transduction
TargetP	EG_transcript_2073	K01769	Guanylate cyclase	regulation and signal transduction
TargetP	EG_transcript_16164		Kinase domain protein	regulation and signal transduction
Blast2GO	EG_transcript_25501		Mitochondrial complement component 1 Q subcomponent-binding protein	regulation and signal transduction
TargetP	EG_transcript_2729		Multi-sensor hybrid histidine kinase	regulation and signal transduction
TargetP	EG_transcript_10865		Nucleotide cyclase	regulation and signal transduction
Perez	EG_transcript_15963		Ovostatin, partial	regulation and signal transduction
TargetP	EG_transcript_4731	K18798	Peroxisome-assembly ATPase	regulation and signal transduction
TargetP	EG_transcript_13564		PfkB-like carbohydrate kinase family protein	regulation and signal transduction
TargetP	EG_transcript_13135		Phosphorelay signal transduction system protein, putative	regulation and signal transduction
TargetP	EG_transcript_2684		Phosphorelay signal transduction system protein, putative	regulation and signal transduction
TargetP	EG_transcript_2995		Phosphorelay signal transduction system protein, putative	regulation and signal transduction
TargetP	EG_transcript_3526		Phosphorelay signal transduction system protein, putative	regulation and signal transduction
TargetP	EG_transcript_4021		Phosphorelay signal transduction system protein, putative	regulation and signal transduction
TargetP	EG_transcript_4133		Phosphorelay signal transduction system protein, putative	regulation and signal transduction
TargetP	EG_transcript_4361		Phosphorelay signal transduction system protein, putative	regulation and signal transduction
TargetP	EG_transcript_7130		Phosphorelay signal transduction system protein, putative	regulation and signal transduction
TargetP	EG_transcript_1480		Photoactivated adenylyl cyclase subunit alpha-like	regulation and signal transduction
TargetP	EG_transcript_18707		Photoactivated adenylyl cyclase subunit alpha-like	regulation and signal transduction
Perez	EG_transcript_64893		Putative serine/threonine receptor protein kinase STK4	regulation and signal transduction
Blast2GO	EG_transcript_21240	K07918	Ras-related protein Rab-32	regulation and signal transduction
Blast2GO	EG_transcript_23963	K07918	Ras-related protein Rab-32	regulation and signal transduction
Mito BBH	EG_transcript_29539		Redox-regulatory protein FAM213A (Peroxiredoxin-like 2 activated in M-CSF stimulated monocytes) (Protein PAMM)	regulation and signal transduction
TargetP	EG_transcript_10458		Transcriptional regulator, Sir2 family	regulation and signal transduction
TargetP	EG_transcript_51115		unknown protein kinase	regulation and signal transduction
TargetP	EG_transcript_16038	K07056	16S rRNA (cytidine1402-2'-O)-methyltransferase	ribosome, aminoacyl-tRNA biosynthesis and translation
Perez	EG_transcript_7035	K03438	16S rRNA (cytosine(1402)-N(4))-methyltransferase	ribosome, aminoacyl-tRNA biosynthesis and translation
TargetP	EG_transcript_18699	K06180	23S rRNA pseudouridine1911/1915/1917 synthase	ribosome, aminoacyl-tRNA biosynthesis and translation
TargetP	EG_transcript_11908	K06178	23S rRNA pseudouridine2605 synthase	ribosome, aminoacyl-tRNA biosynthesis and translation
Mito BBH	EG_transcript_2494	K03234	Elongation factor 2	ribosome, aminoacyl-tRNA biosynthesis and translation
Mito BBH	EG_transcript_7879	K01892	Histidyl-tRNA synthetase, mitochondrial	ribosome, aminoacyl-tRNA biosynthesis and translation
Mito BBH	EG_transcript_1177	K01869	Leucyl-tRNA synthetase, mitochondrial	ribosome, aminoacyl-tRNA biosynthesis and translation
TargetP	EG_transcript_13555	K00604	Methionyl-tRNA formyltransferase, mitochondrial	ribosome, aminoacyl-tRNA biosynthesis and translation
TargetP	EG_transcript_21879		Mitochondrial elongation factor p	ribosome, aminoacyl-tRNA biosynthesis and translation
Mito BBH	EG_transcript_20340	K02357	Mitochondrial elongation factor Ts	ribosome, aminoacyl-tRNA biosynthesis and translation
Mito BBH	EG_transcript_8722	K02358	Mitochondrial elongation factor Tu, mitochondrial	ribosome, aminoacyl-tRNA biosynthesis and translation
TargetP	EG_transcript_5683	K03977	Mitochondrial ribosomal LSU subunit	ribosome, aminoacyl-tRNA biosynthesis and translation
TargetP	EG_transcript_11845		Mitochondrial ribosomal LSU subunit	ribosome, aminoacyl-tRNA biosynthesis and translation
Mito BBH	EG_transcript_13396		Mitochondrial ribosomal LSU subunit	ribosome, aminoacyl-tRNA biosynthesis and translation
TargetP	EG_transcript_38786	K02863	Mitochondrial ribosomal LSU subunit MRPL1	ribosome, aminoacyl-tRNA biosynthesis and translation
Manual search	EG_transcript_55823	K02864	Mitochondrial ribosomal LSU subunit MRPL10	ribosome, aminoacyl-tRNA biosynthesis and translation
Mito BBH	EG_transcript_26203	K02867	Mitochondrial ribosomal LSU subunit MRPL11	ribosome, aminoacyl-tRNA biosynthesis and translation
Mito BBH	EG_transcript_31449	K02871	Mitochondrial ribosomal LSU subunit MRPL13	ribosome, aminoacyl-tRNA biosynthesis and translation
Mito BBH	EG_transcript_16116	K02876	Mitochondrial ribosomal LSU subunit MRPL15	ribosome, aminoacyl-tRNA biosynthesis and translation
Mito BBH	EG_transcript_26376	K02878	Mitochondrial ribosomal LSU subunit MRPL16	ribosome, aminoacyl-tRNA biosynthesis and translation
Manual search	EG_transcript_26134	K02879	Mitochondrial ribosomal LSU subunit MRPL17	ribosome, aminoacyl-tRNA biosynthesis and translation
Manual search	EG_transcript_9967	K02886	Mitochondrial ribosomal LSU subunit MRPL2	ribosome, aminoacyl-tRNA biosynthesis and translation
Mito BBH	EG_transcript_37938	K02887	Mitochondrial ribosomal LSU subunit MRPL20	ribosome, aminoacyl-tRNA biosynthesis and translation
Blast2GO	EG_transcript_52320	K02888	Mitochondrial ribosomal LSU subunit MRPL21	ribosome, aminoacyl-tRNA biosynthesis and translation
Mito BBH	EG_transcript_30576	K02890	Mitochondrial ribosomal LSU subunit MRPL22	ribosome, aminoacyl-tRNA biosynthesis and translation
Mito BBH	EG_transcript_36207	K02892	Mitochondrial ribosomal LSU subunit MRPL23	ribosome, aminoacyl-tRNA biosynthesis and translation
Mito BBH	EG_transcript_21432	K02895	Mitochondrial ribosomal LSU subunit MRPL24	ribosome, aminoacyl-tRNA biosynthesis and translation
Mito BBH	EG_transcript_29857	K02902	Mitochondrial ribosomal LSU subunit MRPL28	ribosome, aminoacyl-tRNA biosynthesis and translation
Mito BBH	EG_transcript_18974	K02906	Mitochondrial ribosomal LSU subunit MRPL3	ribosome, aminoacyl-tRNA biosynthesis and translation
Mito BBH	EG_transcript_18498	K02907	Mitochondrial ribosomal LSU subunit MRPL30	ribosome, aminoacyl-tRNA biosynthesis and translation
Manual search	EG_transcript_31006	K02909	Mitochondrial ribosomal LSU subunit MRPL31	ribosome, aminoacyl-tRNA biosynthesis and translation
Mito BBH	EG_transcript_12972	K17419	Mitochondrial ribosomal LSU subunit MRPL38	ribosome, aminoacyl-tRNA biosynthesis and translation
Mito BBH	EG_transcript_15615	K02926	Mitochondrial ribosomal LSU subunit MRPL4	ribosome, aminoacyl-tRNA biosynthesis and translation
TargetP	EG_transcript_22270	K17427	Mitochondrial ribosomal LSU subunit MRPL46	ribosome, aminoacyl-tRNA biosynthesis and translation
Blast2GO	EG_transcript_65902	K17428	Mitochondrial ribosomal LSU subunit MRPL47	ribosome, aminoacyl-tRNA biosynthesis and translation
Mito BBH	EG_transcript_33059	K17433	Mitochondrial ribosomal LSU subunit MRPL52	ribosome, aminoacyl-tRNA biosynthesis and translation
Mito BBH	EG_transcript_21237		Mitochondrial ribosomal LSU subunit, rhodanese domain protein, thiosulfate sulfurtransferase	ribosome, aminoacyl-tRNA biosynthesis and translation
Mito BBH	EG_transcript_6401		Mitochondrial ribosomal LSU subunit, thiosulfate sulfurtransferase	ribosome, aminoacyl-tRNA biosynthesis and translation
Mito BBH	EG_transcript_28843		Mitochondrial ribosomal LSU/SSU subunit	ribosome, aminoacyl-tRNA biosynthesis and translation
Mito BBH	EG_transcript_14515		Mitochondrial ribosomal SSU subunit	ribosome, aminoacyl-tRNA biosynthesis and translation
Mito BBH	EG_transcript_22169		Mitochondrial ribosomal SSU subunit	ribosome, aminoacyl-tRNA biosynthesis and translation
Mito BBH	EG_transcript_26412		Mitochondrial ribosomal SSU subunit	ribosome, aminoacyl-tRNA biosynthesis and translation
Mito BBH	EG_transcript_39882	K02952	Mitochondrial ribosomal SSU subunit MPRS13	ribosome, aminoacyl-tRNA biosynthesis and translation
Mito BBH	EG_transcript_23431	K02963	Mitochondrial ribosomal SSU subunit MPRS18	ribosome, aminoacyl-tRNA biosynthesis and translation
Blast2GO	EG_transcript_17391	K02946	Mitochondrial ribosomal SSU subunit MRPS10	ribosome, aminoacyl-tRNA biosynthesis and translation
TargetP	EG_transcript_27105	K02948	Mitochondrial ribosomal SSU subunit MRPS11	ribosome, aminoacyl-tRNA biosynthesis and translation
Manual search	EG_transcript_26732	K02950	Mitochondrial ribosomal SSU subunit MRPS12	ribosome, aminoacyl-tRNA biosynthesis and translation
Mito BBH	EG_transcript_37274	K02956	Mitochondrial ribosomal SSU subunit MRPS15	ribosome, aminoacyl-tRNA biosynthesis and translation
TargetP	EG_transcript_25670	K02959	Mitochondrial ribosomal SSU subunit MRPS16	ribosome, aminoacyl-tRNA biosynthesis and translation
Mito BBH	EG_transcript_22412	K02961	Mitochondrial ribosomal SSU subunit MRPS17	ribosome, aminoacyl-tRNA biosynthesis and translation
Mito BBH	EG_transcript_18070	K17408	Mitochondrial ribosomal SSU subunit MRPS29	ribosome, aminoacyl-tRNA biosynthesis and translation
Mito BBH	EG_transcript_24482	K17412	Mitochondrial ribosomal SSU subunit MRPS34	ribosome, aminoacyl-tRNA biosynthesis and translation
Mito BBH	EG_transcript_33134	K02991	Mitochondrial ribosomal SSU subunit MRPS6	ribosome, aminoacyl-tRNA biosynthesis and translation
TargetP	EG_transcript_23194	K02992	Mitochondrial ribosomal SSU subunit MRPS7	ribosome, aminoacyl-tRNA biosynthesis and translation
TargetP	EG_transcript_24975	K02994	Mitochondrial ribosomal SSU subunit MRPS8	ribosome, aminoacyl-tRNA biosynthesis and translation
TargetP	EG_transcript_2814		Mitochondrial ribosomal SSU subunit, Enoyl-CoA hydratase/isomerase family	ribosome, aminoacyl-tRNA biosynthesis and translation
Mito BBH	EG_transcript_3096		Mitochondrial SSU ribosomal protein KRIPP1	ribosome, aminoacyl-tRNA biosynthesis and translation
TargetP	EG_transcript_14186	K02835	Peptide chain release factor 1	ribosome, aminoacyl-tRNA biosynthesis and translation
Mito BBH	EG_transcript_18807	K03265	Peptide chain release factor subunit 1	ribosome, aminoacyl-tRNA biosynthesis and translation
TargetP	EG_transcript_5997	K14843	Pescadillo protein	ribosome, aminoacyl-tRNA biosynthesis and translation
TargetP	EG_transcript_32019	K07583	tRNA pseudouridine synthase 10	ribosome, aminoacyl-tRNA biosynthesis and translation
TargetP	EG_transcript_1894	K18408	ATP-dependent RNA helicase	RNA processing and degradation
TargetP	EG_transcript_710	K12818	ATP-dependent RNA helicase DHX8/PRP22	RNA processing and degradation
TargetP	EG_transcript_8174	K12823	DEAD-box atp-dependent rna helicase 20-like	RNA processing and degradation
Blast2GO	EG_transcript_39982	K13091	Glycine-rich RNA-binding protein 4, RNA-binding protein RBP6, putative	RNA processing and degradation
TargetP	EG_transcript_11730		KREX1	RNA processing and degradation
TargetP	EG_transcript_17563	K00565	MRNA (guanine-N7-)-methyltransferase	RNA processing and degradation
Blast2GO	EG_transcript_13311	K13288	Oligoribonuclease	RNA processing and degradation
TargetP	EG_transcript_12268	K14079	Poly(A) polymerase	RNA processing and degradation
TargetP	EG_transcript_6380	K12820	Pre-mRNA-splicing factor ATP-dependent RNA helicase DHX15/PRP43	RNA processing and degradation
Perez	EG_transcript_56139		Putative RNA dependent RNA polymerase	RNA processing and degradation
TargetP	EG_transcript_3851		Ribonuclease	RNA processing and degradation
Mito BBH	EG_transcript_2593	K14079	RNA terminal uridylyl transferase	RNA processing and degradation
TargetP	EG_transcript_18215		RNA-binding protein	RNA processing and degradation
TargetP	EG_transcript_19151		RNA-binding protein	RNA processing and degradation
TargetP	EG_transcript_2545	K10908	DNA-directed RNA polymerase, mitochondrial	transcription and transcription regulation
Mito BBH	EG_transcript_29447		MTERF family protein, mTERF1	transcription and transcription regulation
Mito BBH	EG_transcript_23999		MTERF family protein, mTERF4	transcription and transcription regulation
TargetP	EG_transcript_11415		Putative transcription factor	transcription and transcription regulation
TargetP	EG_transcript_12861		Putative transcription factor	transcription and transcription regulation
TargetP	EG_transcript_17334		Putative transcription factor	transcription and transcription regulation
TargetP	EG_transcript_21210		Putative transcription factor	transcription and transcription regulation
TargetP	EG_transcript_24328		Putative transcription factor	transcription and transcription regulation
Blast2GO	EG_transcript_2592		Putative transcription factor	transcription and transcription regulation
TargetP	EG_transcript_29688		Putative transcription factor	transcription and transcription regulation
Mito BBH	EG_transcript_33208		Putative transcription factor	transcription and transcription regulation
TargetP	EG_transcript_35136		Putative transcription factor	transcription and transcription regulation
TargetP	EG_transcript_49741		Putative transcription factor	transcription and transcription regulation
Mito BBH	EG_transcript_63444		Putative transcription factor	transcription and transcription regulation
TargetP	EG_transcript_23877	K15178	RNA polymerase-associated protein RTF1	transcription and transcription regulation
TargetP	EG_transcript_31652	K03125	Transcription initiation factor TFIID subunit 1	transcription and transcription regulation
TargetP	EG_transcript_8264	K03130	Transcription initiation factor TFIID subunit 5	transcription and transcription regulation
Perez	EG_transcript_33944		Transcriptional regulator	transcription and transcription regulation
TargetP	EG_transcript_23615	K01515	ADP-ribose pyrophosphatase	unknown
TargetP	EG_transcript_10613		Calcium-binding endonuclease/exonuclease/phosphatase family	unknown
TargetP	EG_transcript_5080	K00612	Carbamoyltransferase	unknown
TargetP	EG_transcript_5832	K00612	Carbamoyltransferase	unknown
TargetP	EG_transcript_2698	K09181	CoA-acetyltransferase	unknown
TargetP	EG_transcript_26675	K17495	CUB and sushi domain-containing protein	unknown
TargetP	EG_transcript_13531	K11166	Dehydrogenase/reductase SDR family member	unknown
TargetP	EG_transcript_25050		DNA binding	unknown
TargetP	EG_transcript_20636		Endothelin-converting enzyme-like, methyltransferase activity	unknown
TargetP	EG_transcript_71144	K07126	Hypothetical protein	unknown
TargetP	EG_transcript_24058	K13121	Hypothetical protein	unknown
TargetP	EG_transcript_10307		Hypothetical protein	unknown
TargetP	EG_transcript_10667		Hypothetical protein	unknown
TargetP	EG_transcript_10727		Hypothetical protein	unknown
TargetP	EG_transcript_10828		Hypothetical protein	unknown
TargetP	EG_transcript_10886		Hypothetical protein	unknown
TargetP	EG_transcript_10937		Hypothetical protein	unknown
TargetP	EG_transcript_11317		Hypothetical protein	unknown
TargetP	EG_transcript_11487		Hypothetical protein	unknown
TargetP	EG_transcript_11505		Hypothetical protein	unknown
TargetP	EG_transcript_11701		Hypothetical protein	unknown
TargetP	EG_transcript_11759		Hypothetical protein	unknown
TargetP	EG_transcript_11904		Hypothetical protein	unknown
TargetP	EG_transcript_11957		Hypothetical protein	unknown
TargetP	EG_transcript_12189		Hypothetical protein	unknown
TargetP	EG_transcript_12347		Hypothetical protein	unknown
TargetP	EG_transcript_12422		Hypothetical protein	unknown
Perez	EG_transcript_12457		Hypothetical protein	unknown
TargetP	EG_transcript_12800		Hypothetical protein	unknown
TargetP	EG_transcript_12889		Hypothetical protein	unknown
TargetP	EG_transcript_12903		Hypothetical protein	unknown
TargetP	EG_transcript_13213		Hypothetical protein	unknown
TargetP	EG_transcript_13216		Hypothetical protein	unknown
TargetP	EG_transcript_13400		Hypothetical protein	unknown
TargetP	EG_transcript_13561		Hypothetical protein	unknown
TargetP	EG_transcript_13726		Hypothetical protein	unknown
TargetP	EG_transcript_13805		Hypothetical protein	unknown
TargetP	EG_transcript_13998		Hypothetical protein	unknown
TargetP	EG_transcript_14263		Hypothetical protein	unknown
TargetP	EG_transcript_14273		Hypothetical protein	unknown
TargetP	EG_transcript_14279		Hypothetical protein	unknown
TargetP	EG_transcript_14523		Hypothetical protein	unknown
TargetP	EG_transcript_14545		Hypothetical protein	unknown
TargetP	EG_transcript_14622		Hypothetical protein	unknown
TargetP	EG_transcript_14635		Hypothetical protein	unknown
TargetP	EG_transcript_14649		Hypothetical protein	unknown
TargetP	EG_transcript_14808		Hypothetical protein	unknown
TargetP	EG_transcript_14823		Hypothetical protein	unknown
TargetP	EG_transcript_14859		Hypothetical protein	unknown
TargetP	EG_transcript_14868		Hypothetical protein	unknown
TargetP	EG_transcript_14891		Hypothetical protein	unknown
TargetP	EG_transcript_15122		Hypothetical protein	unknown
TargetP	EG_transcript_15139		Hypothetical protein	unknown
TargetP	EG_transcript_15223		Hypothetical protein	unknown
TargetP	EG_transcript_15244		Hypothetical protein	unknown
TargetP	EG_transcript_15335		Hypothetical protein	unknown
TargetP	EG_transcript_15411		Hypothetical protein	unknown
TargetP	EG_transcript_15419		Hypothetical protein	unknown
TargetP	EG_transcript_15492		Hypothetical protein	unknown
TargetP	EG_transcript_15625		Hypothetical protein	unknown
TargetP	EG_transcript_15634		Hypothetical protein	unknown
TargetP	EG_transcript_15871		Hypothetical protein	unknown
TargetP	EG_transcript_15922		Hypothetical protein	unknown
TargetP	EG_transcript_15998		Hypothetical protein	unknown
TargetP	EG_transcript_16072		Hypothetical protein	unknown
TargetP	EG_transcript_16076		Hypothetical protein	unknown
TargetP	EG_transcript_16371		Hypothetical protein	unknown
TargetP	EG_transcript_16593		Hypothetical protein	unknown
TargetP	EG_transcript_16750		Hypothetical protein	unknown
TargetP	EG_transcript_16901		Hypothetical protein	unknown
TargetP	EG_transcript_16937		Hypothetical protein	unknown
TargetP	EG_transcript_17090		Hypothetical protein	unknown
TargetP	EG_transcript_17127		Hypothetical protein	unknown
Perez	EG_transcript_17163		Hypothetical protein	unknown
TargetP	EG_transcript_17379		Hypothetical protein	unknown
TargetP	EG_transcript_17401		Hypothetical protein	unknown
TargetP	EG_transcript_17692		Hypothetical protein	unknown
TargetP	EG_transcript_17771		Hypothetical protein	unknown
TargetP	EG_transcript_17839		Hypothetical protein	unknown
TargetP	EG_transcript_1804		Hypothetical protein	unknown
TargetP	EG_transcript_18075		Hypothetical protein	unknown
TargetP	EG_transcript_18168		Hypothetical protein	unknown
TargetP	EG_transcript_18188		Hypothetical protein	unknown
TargetP	EG_transcript_1819		Hypothetical protein	unknown
TargetP	EG_transcript_18249		Hypothetical protein	unknown
TargetP	EG_transcript_18444		Hypothetical protein	unknown
TargetP	EG_transcript_18488		Hypothetical protein	unknown
TargetP	EG_transcript_1850		Hypothetical protein	unknown
TargetP	EG_transcript_18513		Hypothetical protein	unknown
TargetP	EG_transcript_18534		Hypothetical protein	unknown
TargetP	EG_transcript_18951		Hypothetical protein	unknown
TargetP	EG_transcript_19336		Hypothetical protein	unknown
Perez	EG_transcript_19437		Hypothetical protein	unknown
TargetP	EG_transcript_19504		Hypothetical protein	unknown
TargetP	EG_transcript_19609		Hypothetical protein	unknown
TargetP	EG_transcript_19704		Hypothetical protein	unknown
TargetP	EG_transcript_20123		Hypothetical protein	unknown
TargetP	EG_transcript_20223		Hypothetical protein	unknown
TargetP	EG_transcript_20381		Hypothetical protein	unknown
TargetP	EG_transcript_20409		Hypothetical protein	unknown
TargetP	EG_transcript_20454		Hypothetical protein	unknown
TargetP	EG_transcript_20806		Hypothetical protein	unknown
TargetP	EG_transcript_20828		Hypothetical protein	unknown
TargetP	EG_transcript_20847		Hypothetical protein	unknown
TargetP	EG_transcript_20881		Hypothetical protein	unknown
TargetP	EG_transcript_21115		Hypothetical protein	unknown
TargetP	EG_transcript_21146		Hypothetical protein	unknown
TargetP	EG_transcript_21380		Hypothetical protein	unknown
TargetP	EG_transcript_21486		Hypothetical protein	unknown
TargetP	EG_transcript_21522		Hypothetical protein	unknown
TargetP	EG_transcript_21707		Hypothetical protein	unknown
TargetP	EG_transcript_22141		Hypothetical protein	unknown
TargetP	EG_transcript_22154		Hypothetical protein	unknown
TargetP	EG_transcript_22166		Hypothetical protein	unknown
TargetP	EG_transcript_22173		Hypothetical protein	unknown
TargetP	EG_transcript_22493		Hypothetical protein	unknown
TargetP	EG_transcript_22563		Hypothetical protein	unknown
TargetP	EG_transcript_22602		Hypothetical protein	unknown
Perez	EG_transcript_22716		Hypothetical protein	unknown
Perez	EG_transcript_22909		Hypothetical protein	unknown
TargetP	EG_transcript_22967		Hypothetical protein	unknown
TargetP	EG_transcript_23071		Hypothetical protein	unknown
TargetP	EG_transcript_23438		Hypothetical protein	unknown
TargetP	EG_transcript_23632		Hypothetical protein	unknown
TargetP	EG_transcript_23719		Hypothetical protein	unknown
TargetP	EG_transcript_23866		Hypothetical protein	unknown
TargetP	EG_transcript_23935		Hypothetical protein	unknown
TargetP	EG_transcript_23941		Hypothetical protein	unknown
TargetP	EG_transcript_23983		Hypothetical protein	unknown
TargetP	EG_transcript_24		Hypothetical protein	unknown
TargetP	EG_transcript_24468		Hypothetical protein	unknown
TargetP	EG_transcript_24608		Hypothetical protein	unknown
TargetP	EG_transcript_24856		Hypothetical protein	unknown
TargetP	EG_transcript_24996		Hypothetical protein	unknown
TargetP	EG_transcript_25036		Hypothetical protein	unknown
TargetP	EG_transcript_25150		Hypothetical protein	unknown
TargetP	EG_transcript_25226		Hypothetical protein	unknown
Perez	EG_transcript_25322		Hypothetical protein	unknown
Perez	EG_transcript_25346		Hypothetical protein	unknown
TargetP	EG_transcript_25413		Hypothetical protein	unknown
TargetP	EG_transcript_25661		Hypothetical protein	unknown
TargetP	EG_transcript_25811		Hypothetical protein	unknown
TargetP	EG_transcript_26051		Hypothetical protein	unknown
TargetP	EG_transcript_26065		Hypothetical protein	unknown
TargetP	EG_transcript_26084		Hypothetical protein	unknown
TargetP	EG_transcript_26146		Hypothetical protein	unknown
TargetP	EG_transcript_26148		Hypothetical protein	unknown
TargetP	EG_transcript_26151		Hypothetical protein	unknown
TargetP	EG_transcript_26212		Hypothetical protein	unknown
TargetP	EG_transcript_26410		Hypothetical protein	unknown
TargetP	EG_transcript_26455		Hypothetical protein	unknown
Perez	EG_transcript_26565		Hypothetical protein	unknown
TargetP	EG_transcript_26585		Hypothetical protein	unknown
TargetP	EG_transcript_26973		Hypothetical protein	unknown
TargetP	EG_transcript_27050		Hypothetical protein	unknown
TargetP	EG_transcript_27147		Hypothetical protein	unknown
TargetP	EG_transcript_27210		Hypothetical protein	unknown
TargetP	EG_transcript_27273		Hypothetical protein	unknown
TargetP	EG_transcript_27347		Hypothetical protein	unknown
TargetP	EG_transcript_27377		Hypothetical protein	unknown
TargetP	EG_transcript_27452		Hypothetical protein	unknown
TargetP	EG_transcript_27500		Hypothetical protein	unknown
TargetP	EG_transcript_27545		Hypothetical protein	unknown
TargetP	EG_transcript_27716		Hypothetical protein	unknown
TargetP	EG_transcript_27755		Hypothetical protein	unknown
TargetP	EG_transcript_27970		Hypothetical protein	unknown
TargetP	EG_transcript_28007		Hypothetical protein	unknown
TargetP	EG_transcript_28024		Hypothetical protein	unknown
TargetP	EG_transcript_28310		Hypothetical protein	unknown
TargetP	EG_transcript_28389		Hypothetical protein	unknown
TargetP	EG_transcript_2839		Hypothetical protein	unknown
TargetP	EG_transcript_28557		Hypothetical protein	unknown
TargetP	EG_transcript_28653		Hypothetical protein	unknown
TargetP	EG_transcript_28690		Hypothetical protein	unknown
TargetP	EG_transcript_28795		Hypothetical protein	unknown
TargetP	EG_transcript_28813		Hypothetical protein	unknown
TargetP	EG_transcript_28852		Hypothetical protein	unknown
TargetP	EG_transcript_29056		Hypothetical protein	unknown
TargetP	EG_transcript_2935		Hypothetical protein	unknown
TargetP	EG_transcript_29380		Hypothetical protein	unknown
TargetP	EG_transcript_29541		Hypothetical protein	unknown
TargetP	EG_transcript_29558		Hypothetical protein	unknown
TargetP	EG_transcript_29866		Hypothetical protein	unknown
TargetP	EG_transcript_30591		Hypothetical protein	unknown
TargetP	EG_transcript_30668		Hypothetical protein	unknown
TargetP	EG_transcript_30677		Hypothetical protein	unknown
TargetP	EG_transcript_30764		Hypothetical protein	unknown
TargetP	EG_transcript_30775		Hypothetical protein	unknown
TargetP	EG_transcript_30804		Hypothetical protein	unknown
TargetP	EG_transcript_30851		Hypothetical protein	unknown
TargetP	EG_transcript_31111		Hypothetical protein	unknown
TargetP	EG_transcript_31334		Hypothetical protein	unknown
TargetP	EG_transcript_3137		Hypothetical protein	unknown
TargetP	EG_transcript_31387		Hypothetical protein	unknown
TargetP	EG_transcript_31497		Hypothetical protein	unknown
TargetP	EG_transcript_31942		Hypothetical protein	unknown
TargetP	EG_transcript_32012		Hypothetical protein	unknown
TargetP	EG_transcript_32139		Hypothetical protein	unknown
TargetP	EG_transcript_32322		Hypothetical protein	unknown
TargetP	EG_transcript_32460		Hypothetical protein	unknown
TargetP	EG_transcript_32842		Hypothetical protein	unknown
TargetP	EG_transcript_32859		Hypothetical protein	unknown
TargetP	EG_transcript_32904		Hypothetical protein	unknown
TargetP	EG_transcript_33014		Hypothetical protein	unknown
TargetP	EG_transcript_33278		Hypothetical protein	unknown
TargetP	EG_transcript_33358		Hypothetical protein	unknown
TargetP	EG_transcript_33363		Hypothetical protein	unknown
Perez	EG_transcript_33390		Hypothetical protein	unknown
TargetP	EG_transcript_33398		Hypothetical protein	unknown
TargetP	EG_transcript_33622		Hypothetical protein	unknown
TargetP	EG_transcript_33627		Hypothetical protein	unknown
TargetP	EG_transcript_3363		Hypothetical protein	unknown
TargetP	EG_transcript_33830		Hypothetical protein	unknown
TargetP	EG_transcript_3392		Hypothetical protein	unknown
TargetP	EG_transcript_3398		Hypothetical protein	unknown
TargetP	EG_transcript_34043		Hypothetical protein	unknown
TargetP	EG_transcript_34127		Hypothetical protein	unknown
TargetP	EG_transcript_34241		Hypothetical protein	unknown
TargetP	EG_transcript_34376		Hypothetical protein	unknown
TargetP	EG_transcript_34571		Hypothetical protein	unknown
TargetP	EG_transcript_34605		Hypothetical protein	unknown
Perez	EG_transcript_34869		Hypothetical protein	unknown
TargetP	EG_transcript_35144		Hypothetical protein	unknown
TargetP	EG_transcript_35155		Hypothetical protein	unknown
TargetP	EG_transcript_35357		Hypothetical protein	unknown
TargetP	EG_transcript_35487		Hypothetical protein	unknown
TargetP	EG_transcript_35535		Hypothetical protein	unknown
TargetP	EG_transcript_3575		Hypothetical protein	unknown
TargetP	EG_transcript_36013		Hypothetical protein	unknown
TargetP	EG_transcript_36079		Hypothetical protein	unknown
TargetP	EG_transcript_36254		Hypothetical protein	unknown
TargetP	EG_transcript_36434		Hypothetical protein	unknown
TargetP	EG_transcript_36543		Hypothetical protein	unknown
TargetP	EG_transcript_36680		Hypothetical protein	unknown
TargetP	EG_transcript_36945		Hypothetical protein	unknown
TargetP	EG_transcript_37299		Hypothetical protein	unknown
TargetP	EG_transcript_37569		Hypothetical protein	unknown
TargetP	EG_transcript_37800		Hypothetical protein	unknown
TargetP	EG_transcript_37971		Hypothetical protein	unknown
TargetP	EG_transcript_38093		Hypothetical protein	unknown
TargetP	EG_transcript_38444		Hypothetical protein	unknown
TargetP	EG_transcript_38479		Hypothetical protein	unknown
TargetP	EG_transcript_38569		Hypothetical protein	unknown
TargetP	EG_transcript_38570		Hypothetical protein	unknown
TargetP	EG_transcript_38742		Hypothetical protein	unknown
TargetP	EG_transcript_38875		Hypothetical protein	unknown
TargetP	EG_transcript_3895		Hypothetical protein	unknown
TargetP	EG_transcript_39261		Hypothetical protein	unknown
TargetP	EG_transcript_39526		Hypothetical protein	unknown
TargetP	EG_transcript_39546		Hypothetical protein	unknown
TargetP	EG_transcript_39579		Hypothetical protein	unknown
TargetP	EG_transcript_39623		Hypothetical protein	unknown
TargetP	EG_transcript_39671		Hypothetical protein	unknown
TargetP	EG_transcript_39914		Hypothetical protein	unknown
TargetP	EG_transcript_40187		Hypothetical protein	unknown
TargetP	EG_transcript_40417		Hypothetical protein	unknown
TargetP	EG_transcript_40903		Hypothetical protein	unknown
TargetP	EG_transcript_40979		Hypothetical protein	unknown
TargetP	EG_transcript_41067		Hypothetical protein	unknown
TargetP	EG_transcript_42047		Hypothetical protein	unknown
TargetP	EG_transcript_42050		Hypothetical protein	unknown
TargetP	EG_transcript_42871		Hypothetical protein	unknown
TargetP	EG_transcript_43106		Hypothetical protein	unknown
TargetP	EG_transcript_4343		Hypothetical protein	unknown
TargetP	EG_transcript_43752		Hypothetical protein	unknown
TargetP	EG_transcript_43781		Hypothetical protein	unknown
TargetP	EG_transcript_44266		Hypothetical protein	unknown
TargetP	EG_transcript_4427		Hypothetical protein	unknown
TargetP	EG_transcript_443		Hypothetical protein	unknown
TargetP	EG_transcript_44414		Hypothetical protein	unknown
TargetP	EG_transcript_45139		Hypothetical protein	unknown
TargetP	EG_transcript_45445		Hypothetical protein	unknown
TargetP	EG_transcript_45721		Hypothetical protein	unknown
TargetP	EG_transcript_45787		Hypothetical protein	unknown
TargetP	EG_transcript_45957		Hypothetical protein	unknown
TargetP	EG_transcript_46007		Hypothetical protein	unknown
TargetP	EG_transcript_46063		Hypothetical protein	unknown
TargetP	EG_transcript_46637		Hypothetical protein	unknown
Perez	EG_transcript_46696		Hypothetical protein	unknown
TargetP	EG_transcript_46758		Hypothetical protein	unknown
TargetP	EG_transcript_47045		Hypothetical protein	unknown
TargetP	EG_transcript_4833		Hypothetical protein	unknown
TargetP	EG_transcript_48427		Hypothetical protein	unknown
TargetP	EG_transcript_48747		Hypothetical protein	unknown
TargetP	EG_transcript_49040		Hypothetical protein	unknown
TargetP	EG_transcript_49195		Hypothetical protein	unknown
Perez	EG_transcript_49361		Hypothetical protein	unknown
TargetP	EG_transcript_4951		Hypothetical protein	unknown
TargetP	EG_transcript_49774		Hypothetical protein	unknown
TargetP	EG_transcript_49834		Hypothetical protein	unknown
TargetP	EG_transcript_50152		Hypothetical protein	unknown
TargetP	EG_transcript_50527		Hypothetical protein	unknown
TargetP	EG_transcript_50680		Hypothetical protein	unknown
TargetP	EG_transcript_50775		Hypothetical protein	unknown
TargetP	EG_transcript_50947		Hypothetical protein	unknown
TargetP	EG_transcript_51508		Hypothetical protein	unknown
Perez	EG_transcript_52562		Hypothetical protein	unknown
TargetP	EG_transcript_53139		Hypothetical protein	unknown
TargetP	EG_transcript_53149		Hypothetical protein	unknown
TargetP	EG_transcript_54211		Hypothetical protein	unknown
TargetP	EG_transcript_5444		Hypothetical protein	unknown
TargetP	EG_transcript_5459		Hypothetical protein	unknown
TargetP	EG_transcript_54753		Hypothetical protein	unknown
TargetP	EG_transcript_55103		Hypothetical protein	unknown
TargetP	EG_transcript_55988		Hypothetical protein	unknown
TargetP	EG_transcript_56112		Hypothetical protein	unknown
TargetP	EG_transcript_5658		Hypothetical protein	unknown
TargetP	EG_transcript_5680		Hypothetical protein	unknown
TargetP	EG_transcript_56921		Hypothetical protein	unknown
TargetP	EG_transcript_5714		Hypothetical protein	unknown
Perez	EG_transcript_57453		Hypothetical protein	unknown
TargetP	EG_transcript_58212		Hypothetical protein	unknown
TargetP	EG_transcript_58444		Hypothetical protein	unknown
TargetP	EG_transcript_58635		Hypothetical protein	unknown
TargetP	EG_transcript_58911		Hypothetical protein	unknown
TargetP	EG_transcript_58940		Hypothetical protein	unknown
TargetP	EG_transcript_59112		Hypothetical protein	unknown
TargetP	EG_transcript_59212		Hypothetical protein	unknown
TargetP	EG_transcript_5935		Hypothetical protein	unknown
TargetP	EG_transcript_59393		Hypothetical protein	unknown
TargetP	EG_transcript_59401		Hypothetical protein	unknown
TargetP	EG_transcript_59663		Hypothetical protein	unknown
TargetP	EG_transcript_60044		Hypothetical protein	unknown
TargetP	EG_transcript_60121		Hypothetical protein	unknown
TargetP	EG_transcript_60352		Hypothetical protein	unknown
TargetP	EG_transcript_6047		Hypothetical protein	unknown
TargetP	EG_transcript_61133		Hypothetical protein	unknown
TargetP	EG_transcript_61190		Hypothetical protein	unknown
TargetP	EG_transcript_61477		Hypothetical protein	unknown
TargetP	EG_transcript_61562		Hypothetical protein	unknown
TargetP	EG_transcript_61710		Hypothetical protein	unknown
TargetP	EG_transcript_62166		Hypothetical protein	unknown
TargetP	EG_transcript_6253		Hypothetical protein	unknown
TargetP	EG_transcript_63059		Hypothetical protein	unknown
TargetP	EG_transcript_63579		Hypothetical protein	unknown
TargetP	EG_transcript_64542		Hypothetical protein	unknown
TargetP	EG_transcript_64724		Hypothetical protein	unknown
TargetP	EG_transcript_64916		Hypothetical protein	unknown
TargetP	EG_transcript_64966		Hypothetical protein	unknown
TargetP	EG_transcript_65488		Hypothetical protein	unknown
TargetP	EG_transcript_6554		Hypothetical protein	unknown
TargetP	EG_transcript_65929		Hypothetical protein	unknown
TargetP	EG_transcript_66661		Hypothetical protein	unknown
TargetP	EG_transcript_67091		Hypothetical protein	unknown
TargetP	EG_transcript_67248		Hypothetical protein	unknown
TargetP	EG_transcript_68092		Hypothetical protein	unknown
TargetP	EG_transcript_6820		Hypothetical protein	unknown
TargetP	EG_transcript_68423		Hypothetical protein	unknown
TargetP	EG_transcript_6887		Hypothetical protein	unknown
TargetP	EG_transcript_69022		Hypothetical protein	unknown
TargetP	EG_transcript_697		Hypothetical protein	unknown
TargetP	EG_transcript_69851		Hypothetical protein	unknown
TargetP	EG_transcript_6995		Hypothetical protein	unknown
TargetP	EG_transcript_70750		Hypothetical protein	unknown
TargetP	EG_transcript_70755		Hypothetical protein	unknown
TargetP	EG_transcript_70801		Hypothetical protein	unknown
TargetP	EG_transcript_7410		Hypothetical protein	unknown
TargetP	EG_transcript_7534		Hypothetical protein	unknown
TargetP	EG_transcript_754		Hypothetical protein	unknown
TargetP	EG_transcript_7569		Hypothetical protein	unknown
TargetP	EG_transcript_7818		Hypothetical protein	unknown
TargetP	EG_transcript_8037		Hypothetical protein	unknown
TargetP	EG_transcript_8550		Hypothetical protein	unknown
TargetP	EG_transcript_8651		Hypothetical protein	unknown
TargetP	EG_transcript_8797		Hypothetical protein	unknown
TargetP	EG_transcript_8976		Hypothetical protein	unknown
TargetP	EG_transcript_9002		Hypothetical protein	unknown
TargetP	EG_transcript_9017		Hypothetical protein	unknown
TargetP	EG_transcript_9308		Hypothetical protein	unknown
TargetP	EG_transcript_9522		Hypothetical protein	unknown
TargetP	EG_transcript_9576		Hypothetical protein	unknown
TargetP	EG_transcript_9716		Hypothetical protein	unknown
TargetP	EG_transcript_9746		Hypothetical protein	unknown
TargetP	EG_transcript_985		Hypothetical protein	unknown
TargetP	EG_transcript_9941		Hypothetical protein	unknown
TargetP	EG_transcript_25116		Intramolecular lyase activity	unknown
TargetP	EG_transcript_24718	K03686	Molecular chaperone DnaJ	unknown
TargetP	EG_transcript_18745		MTERF family protein	unknown
TargetP	EG_transcript_25297		MTERF family protein	unknown
TargetP	EG_transcript_49389		MTERF family protein	unknown
TargetP	EG_transcript_3952		MTERF family protein, mTERF10	unknown
TargetP	EG_transcript_11072		MTERF family protein, mTERF11	unknown
TargetP	EG_transcript_13498		MTERF family protein, mTERF11	unknown
TargetP	EG_transcript_14563		MTERF family protein, mTERF11	unknown
TargetP	EG_transcript_16247		MTERF family protein, mTERF11	unknown
TargetP	EG_transcript_13173		MTERF family protein, mTERF2, EMB2219	unknown
TargetP	EG_transcript_13951		MTERF family protein, mTERF2, EMB2219	unknown
TargetP	EG_transcript_14568		MTERF family protein, mTERF2, EMB2219	unknown
TargetP	EG_transcript_11556		MTERF family protein, mTERF21	unknown
TargetP	EG_transcript_13179		MTERF family protein, mTERF21	unknown
TargetP	EG_transcript_13361		MTERF family protein, mTERF3	unknown
TargetP	EG_transcript_14562		MTERF family protein, mTERF5	unknown
TargetP	EG_transcript_17905		MTERF family protein, mTERF5	unknown
TargetP	EG_transcript_9818		MTERF family protein, mTERF5	unknown
TargetP	EG_transcript_12142		MTERF family protein, mTERF8, PTAC16	unknown
TargetP	EG_transcript_13467		MTERF family protein, mTERF9; twirt1 (twr-1)	unknown
TargetP	EG_transcript_14391	K13949	Prostaglandin reductase-like	unknown
TargetP	EG_transcript_22532		UDP-glycosyltransferase superfamily protein	unknown
HMM search	EG_transcript_18731		VDAC/TOM40-like protein	metabolite and ion transport/protein transport, folding, processing and degradation
HMM search	EG_transcript_20817		VDAC/TOM40-like protein	metabolite and ion transport/protein transport, folding, processing and degradation

## Sheet: Mitochondrion pathways
ID	KO	Function	Module	Category
EG_transcript_7879	K01892	Histidyl-tRNA synthetase, mitochondrial	Aminoacyl-tRNA synthesis	ribosome, aminoacyl-tRNA biosynthesis and translation
EG_transcript_1177	K01869	Leucyl-tRNA synthetase, mitochondrial	Aminoacyl-tRNA synthesis	ribosome, aminoacyl-tRNA biosynthesis and translation
EG_transcript_13555	K00604	Methionyl-tRNA formyltransferase, mitochondrial	Aminoacyl-tRNA synthesis	ribosome, aminoacyl-tRNA biosynthesis and translation
EG_transcript_16257	K13238	3,2-trans-enoyl-CoA isomerase	Fatty acid metabolism	lipid metabolism
EG_transcript_29059	K00022	3-hydroxyacyl-coenzyme A dehydrogenase	Fatty acid metabolism	lipid metabolism
EG_transcript_54074	K07509	Acetyl-CoA acyltransferase	Fatty acid metabolism	lipid metabolism
EG_transcript_12052	K07513	Acetyl-CoA acyltransferase 1	Fatty acid metabolism	lipid metabolism
EG_transcript_15100	K00626	Acetyl-CoA C-acetyltransferase	Fatty acid metabolism	core metabolic pathways
EG_transcript_6204	K00249	Acyl-CoA dehydrogenase	Fatty acid metabolism	lipid metabolism
EG_transcript_12101	K00248	Butyryl-CoA dehydrogenase	Fatty acid metabolism	lipid metabolism
EG_transcript_2622	K08765	Carnitine O-palmitoyltransferase 1	Fatty acid metabolism	lipid metabolism
EG_transcript_4905	K08766	Carnitine O-palmitoyltransferase 2	Fatty acid metabolism	lipid metabolism
EG_transcript_21797	K07511	Enoyl-CoA hydratase	Fatty acid metabolism	lipid metabolism
EG_transcript_19912	K01897	Long-chain acyl-CoA synthetase	Fatty acid metabolism	lipid metabolism
EG_transcript_49635	K00632	Thiolase protein (acetyl-coenzyme A acetyltransferase)	Fatty acid metabolism	metabolism of cofactors and vitamins
EG_transcript_18307	K07512	Trans-2-enoyl-CoA reductase	Fatty acid metabolism	lipid metabolism
EG_transcript_19208	K13628	A-type ISC assembly protein (Isa1)	FeS cluster assembly	FeS cluster assembly and sulfur metabolism
EG_transcript_36862	K13628	A-type ISC assembly protein (Isa2)	FeS cluster assembly	FeS cluster assembly and sulfur metabolism
EG_transcript_11568	K04487	Cysteine desulfurase (Nfs1)	FeS cluster assembly	FeS cluster assembly and sulfur metabolism
EG_transcript_29409		Ferredoxin A (FdxA)	FeS cluster assembly	FeS cluster assembly and sulfur metabolism
EG_transcript_18154	K18914	Ferredoxin A NADP+ reductase (FdxR)	FeS cluster assembly	FeS cluster assembly and sulfur metabolism
EG_transcript_27692		Fe-S cluster scaffold protein (Nfu)	FeS cluster assembly	FeS cluster assembly and sulfur metabolism
EG_transcript_70768		Fe-S cluster scaffold protein (Nfu)	FeS cluster assembly	FeS cluster assembly and sulfur metabolism
EG_transcript_32001	K19054	Frataxin (Fxn)	FeS cluster assembly	FeS cluster assembly and sulfur metabolism
EG_transcript_21501		Heat shock protein with a zinc-finger motif (Zim17, Hep1)	FeS cluster assembly	FeS cluster assembly and sulfur metabolism
EG_transcript_21310	K04488	Iron-sulfur cluster assembly protein iscU (nifU)	FeS cluster assembly	FeS cluster assembly and sulfur metabolism
EG_transcript_18250		Isa-interacting protein (Iba57)	FeS cluster assembly	FeS cluster assembly and sulfur metabolism
EG_transcript_27059		ISC biogenesis desulfurase-interacting protein of 11 kDa (Isd11)	FeS cluster assembly	FeS cluster assembly and sulfur metabolism
EG_transcript_3260	K05663	Mitochondrial ABC transporter ATM1 (ISC export system)	FeS cluster assembly	FeS cluster assembly and sulfur metabolism
EG_transcript_5458	K04043	Mitochondrial Hsp70 chaperone (Ssc1)	FeS cluster assembly	FeS cluster assembly and sulfur metabolism
EG_transcript_21720	K03687	Molecular chaperone GrpE (Mge1)	FeS cluster assembly	FeS cluster assembly and sulfur metabolism
EG_transcript_40617	K07390	Monothiol glutaredoxin 1 (Grx1, Grx5)	FeS cluster assembly	FeS cluster assembly and sulfur metabolism
EG_transcript_29479		Sulfhydryl oxidase; ISC export system (Erv1)	FeS cluster assembly	FeS cluster assembly and sulfur metabolism
EG_transcript_8715	K00383	54 kDa alternative NADH dehydrogenase (NDH2)	OxPhos	OxPhos and electron transport chain
EG_transcript_52853	K05863	Adenine nucleotide translocase	OxPhos	metabolite and ion transport
EG_transcript_30657	K08738	Cytochrome c	OxPhos	OxPhos and electron transport chain
EG_transcript_20488	K00111	Glycerol-3-phosphate dehydrogenase	OxPhos	OxPhos and electron transport chain
EG_transcript_19429	K01507	Inorganic pyrophosphatase	OxPhos	OxPhos and electron transport chain
EG_transcript_32608	K17893	Trypanosome-like alternative oxidase, mitochondrial (AOX)	OxPhos	OxPhos and electron transport chain
EG_transcript_19840	K11352	Complex I (NADH dehydrogenase) 1 alpha subcomplex subunit 12 (NDUFA12)	OxPhos Complex I	OxPhos and electron transport chain
EG_transcript_33225	K11353	Complex I (NADH dehydrogenase) 1 alpha subcomplex subunit 13 (NDUFA13)	OxPhos Complex I	OxPhos and electron transport chain
EG_transcript_28989	K03946	Complex I (NADH dehydrogenase) 1 alpha subcomplex subunit 2 (NDUFA2)	OxPhos Complex I	OxPhos and electron transport chain
EG_transcript_24541	K03949	Complex I (NADH dehydrogenase) 1 alpha subcomplex subunit 5 (NDUFA5)	OxPhos Complex I	OxPhos and electron transport chain
EG_transcript_27781	K03952	Complex I (NADH dehydrogenase) 1 alpha subcomplex subunit 8 (NDUFA8)	OxPhos Complex I	OxPhos and electron transport chain
EG_transcript_8914	K03953	Complex I (NADH dehydrogenase) 1 alpha subcomplex subunit 9 (NDUFA9)	OxPhos Complex I	OxPhos and electron transport chain
EG_transcript_41155	K03955	Complex I (NADH dehydrogenase) 1 alpha/beta subcomplex 1 (NDUFAB1)	OxPhos Complex I	OxPhos and electron transport chain
EG_transcript_12885	K03934	Complex I (NADH dehydrogenase) Fe-S subunit 1 (NDUFS1)	OxPhos Complex I	OxPhos and electron transport chain
EG_transcript_13592	K03935	Complex I (NADH dehydrogenase) Fe-S subunit 2 (NDUFS2)	OxPhos Complex I	OxPhos and electron transport chain
EG_transcript_19403	K03936	Complex I (NADH dehydrogenase) Fe-S subunit 3 (NDUFS3)	OxPhos Complex I	OxPhos and electron transport chain
EG_transcript_32395	K03940	Complex I (NADH dehydrogenase) Fe-S subunit 7 (NDUFS7)	OxPhos Complex I	OxPhos and electron transport chain
EG_transcript_12415	K03941	Complex I (NADH dehydrogenase) Fe-S subunit 8 (NDUFS8)	OxPhos Complex I	OxPhos and electron transport chain
EG_transcript_5944	K03942	Complex I (NADH dehydrogenase) flavoprotein 1 (NDUFV1)	OxPhos Complex I	OxPhos and electron transport chain
EG_transcript_19472	K03943	Complex I (NADH dehydrogenase) flavoprotein 2 (NDUFV2)	OxPhos Complex I	OxPhos and electron transport chain
EG_transcript_6467	K00234	Complex II (succinate dehydrogenase) flavoprotein subunit (SDH1, SDHA)	OxPhos Complex II	OxPhos and electron transport chain
EG_transcript_33323	K00235	Complex II (succinate dehydrogenase) iron-sulfur subunit (SDH2, SDHB), C-end	OxPhos Complex II	OxPhos and electron transport chain
EG_transcript_25720	K00235	Complex II (succinate dehydrogenase) iron-sulfur subunit (SDH2, SDHB), N-end	OxPhos Complex II	OxPhos and electron transport chain
EG_transcript_23844	K00411	Complex III (ubiquinol-cytochrome c reductase) Rieske iron-sulfur subunit (UQCRFS1)	OxPhos Complex III	OxPhos and electron transport chain
EG_transcript_21706	K00414	Complex III (ubiquinol-cytochrome c reductase) subunit 1 (QCR1)	OxPhos Complex III	OxPhos and electron transport chain
EG_transcript_8779	K00415	Complex III (ubiquinol-cytochrome c reductase) subunit 2 (QCR2)	OxPhos Complex III	OxPhos and electron transport chain
EG_transcript_13997	K00417	Complex III (ubiquinol-cytochrome c reductase) subunit 7 (QCR7)	OxPhos Complex III	OxPhos and electron transport chain
EG_transcript_57369	K00419	Complex III (ubiquinol-cytochrome c reductase) subunit 9 (QCR9)	OxPhos Complex III	OxPhos and electron transport chain
EG_transcript_21511	K00413	Complex III (ubiquinol-cytochrome c reductase) subunit cytochrome c1 (CYC1)	OxPhos Complex III	OxPhos and electron transport chain
EG_transcript_19356	K02257	Complex IV (cytochrome c oxidase) subunit 10, protoheme IX farnesyltransferase (COX10)	OxPhos Complex IV	OxPhos and electron transport chain
EG_transcript_18631	K02258	Complex IV (cytochrome c oxidase) subunit 11 (COX11)	OxPhos Complex IV	OxPhos and electron transport chain
EG_transcript_8223	K02259	Complex IV (cytochrome c oxidase) subunit 15 (COX15)	OxPhos Complex IV	OxPhos and electron transport chain
EG_transcript_26638	K02277	Complex IV (cytochrome c oxidase) subunit 4 (COX4, COXIV, COX5)	OxPhos Complex IV	OxPhos and electron transport chain
EG_transcript_34143	K02264	Complex IV (cytochrome c oxidase) subunit 5 (COX5a, COXVa, COX6)	OxPhos Complex IV	OxPhos and electron transport chain
EG_transcript_15660	K02267	Complex IV (cytochrome c oxidase) subunit 6 (COX6b, COX12)	OxPhos Complex IV	OxPhos and electron transport chain
EG_transcript_4714	K02132	Complex V (F-type H+-transporting ATPase) subunit alpha	OxPhos Complex V	OxPhos and electron transport chain
EG_transcript_8912	K02133	Complex V (F-type H+-transporting ATPase) subunit beta	OxPhos Complex V	OxPhos and electron transport chain
EG_transcript_45706	K02128	Complex V (F-type H+-transporting ATPase) subunit c	OxPhos Complex V	OxPhos and electron transport chain
EG_transcript_32956	K02134	Complex V (F-type H+-transporting ATPase) subunit delta	OxPhos Complex V	OxPhos and electron transport chain
EG_transcript_19235	K02136	Complex V (F-type H+-transporting ATPase) subunit gamma	OxPhos Complex V	OxPhos and electron transport chain
EG_transcript_22409	K02137	Complex V (F-type H+-transporting ATPase) subunit OSCP	OxPhos Complex V	OxPhos and electron transport chain
EG_transcript_38786	K02863	Mitochondrial ribosomal LSU subunit MRPL1	Ribosome LSU	Ribosome, aminoacyl-tRNA biosynthesis and translation
EG_transcript_55823	K02864	Mitochondrial ribosomal LSU subunit MRPL10	Ribosome LSU	Ribosome, aminoacyl-tRNA biosynthesis and translation
EG_transcript_26203	K02867	Mitochondrial ribosomal LSU subunit MRPL11	Ribosome LSU	ribosome, aminoacyl-tRNA biosynthesis and translation
EG_transcript_31449	K02871	Mitochondrial ribosomal LSU subunit MRPL13	Ribosome LSU	ribosome, aminoacyl-tRNA biosynthesis and translation
EG_transcript_16116	K02876	Mitochondrial ribosomal LSU subunit MRPL15	Ribosome LSU	ribosome, aminoacyl-tRNA biosynthesis and translation
EG_transcript_26376	K02878	Mitochondrial ribosomal LSU subunit MRPL16	Ribosome LSU	ribosome, aminoacyl-tRNA biosynthesis and translation
EG_transcript_26134	K02879	Mitochondrial ribosomal LSU subunit MRPL17	Ribosome LSU	ribosome, aminoacyl-tRNA biosynthesis and translation
EG_transcript_9967	K02886	Mitochondrial ribosomal LSU subunit MRPL2	Ribosome LSU	ribosome, aminoacyl-tRNA biosynthesis and translation
EG_transcript_37938	K02887	Mitochondrial ribosomal LSU subunit MRPL20	Ribosome LSU	ribosome, aminoacyl-tRNA biosynthesis and translation
EG_transcript_52320	K02888	Mitochondrial ribosomal LSU subunit MRPL21	Ribosome LSU	ribosome, aminoacyl-tRNA biosynthesis and translation
EG_transcript_30576	K02890	Mitochondrial ribosomal LSU subunit MRPL22	Ribosome LSU	ribosome, aminoacyl-tRNA biosynthesis and translation
EG_transcript_36207	K02892	Mitochondrial ribosomal LSU subunit MRPL23	Ribosome LSU	ribosome, aminoacyl-tRNA biosynthesis and translation
EG_transcript_21432	K02895	Mitochondrial ribosomal LSU subunit MRPL24	Ribosome LSU	ribosome, aminoacyl-tRNA biosynthesis and translation
EG_transcript_29857	K02902	Mitochondrial ribosomal LSU subunit MRPL28	Ribosome LSU	ribosome, aminoacyl-tRNA biosynthesis and translation
EG_transcript_18974	K02906	Mitochondrial ribosomal LSU subunit MRPL3	Ribosome LSU	ribosome, aminoacyl-tRNA biosynthesis and translation
EG_transcript_18498	K02907	Mitochondrial ribosomal LSU subunit MRPL30	Ribosome LSU	ribosome, aminoacyl-tRNA biosynthesis and translation
EG_transcript_31006	K02909	Mitochondrial ribosomal LSU subunit MRPL31	Ribosome LSU	Ribosome, aminoacyl-tRNA biosynthesis and translation
EG_transcript_12972	K17419	Mitochondrial ribosomal LSU subunit MRPL38	Ribosome LSU	ribosome, aminoacyl-tRNA biosynthesis and translation
EG_transcript_15615	K02926	Mitochondrial ribosomal LSU subunit MRPL4	Ribosome LSU	ribosome, aminoacyl-tRNA biosynthesis and translation
EG_transcript_22270	K17427	Mitochondrial ribosomal LSU subunit MRPL46	Ribosome LSU	ribosome, aminoacyl-tRNA biosynthesis and translation
EG_transcript_65902	K17428	Mitochondrial ribosomal LSU subunit MRPL47	Ribosome LSU	ribosome, aminoacyl-tRNA biosynthesis and translation
EG_transcript_33059	K17433	Mitochondrial ribosomal LSU subunit MRPL52	Ribosome LSU	ribosome, aminoacyl-tRNA biosynthesis and translation
EG_transcript_39882	K02952	Mitochondrial ribosomal SSU subunit MPRS13	Ribosome SSU	ribosome, aminoacyl-tRNA biosynthesis and translation
EG_transcript_23431	K02963	Mitochondrial ribosomal SSU subunit MPRS18	Ribosome SSU	ribosome, aminoacyl-tRNA biosynthesis and translation
EG_transcript_17391	K02946	Mitochondrial ribosomal SSU subunit MRPS10	Ribosome SSU	ribosome, aminoacyl-tRNA biosynthesis and translation
EG_transcript_27105	K02948	Mitochondrial ribosomal SSU subunit MRPS11	Ribosome SSU	ribosome, aminoacyl-tRNA biosynthesis and translation
EG_transcript_26732	K02950	Mitochondrial ribosomal SSU subunit MRPS12	Ribosome SSU	ribosome, aminoacyl-tRNA biosynthesis and translation
EG_transcript_37274	K02956	Mitochondrial ribosomal SSU subunit MRPS15	Ribosome SSU	ribosome, aminoacyl-tRNA biosynthesis and translation
EG_transcript_25670	K02959	Mitochondrial ribosomal SSU subunit MRPS16	Ribosome SSU	ribosome, aminoacyl-tRNA biosynthesis and translation
EG_transcript_22412	K02961	Mitochondrial ribosomal SSU subunit MRPS17	Ribosome SSU	ribosome, aminoacyl-tRNA biosynthesis and translation
EG_transcript_18070	K17408	Mitochondrial ribosomal SSU subunit MRPS29	Ribosome SSU	ribosome, aminoacyl-tRNA biosynthesis and translation
EG_transcript_24482	K17412	Mitochondrial ribosomal SSU subunit MRPS34	Ribosome SSU	ribosome, aminoacyl-tRNA biosynthesis and translation
EG_transcript_33134	K02991	Mitochondrial ribosomal SSU subunit MRPS6	Ribosome SSU	ribosome, aminoacyl-tRNA biosynthesis and translation
EG_transcript_23194	K02992	Mitochondrial ribosomal SSU subunit MRPS7	Ribosome SSU	ribosome, aminoacyl-tRNA biosynthesis and translation
EG_transcript_24975	K02994	Mitochondrial ribosomal SSU subunit MRPS8	Ribosome SSU	ribosome, aminoacyl-tRNA biosynthesis and translation
EG_transcript_68647	K00860	Adenylylsulfate kinase (APS kinase) (cysC)	Sulfate assimilation	FeS cluster assembly and sulfur metabolism
EG_transcript_13057	K05907	Adenylyl-sulfate reductase (glutathione) (APS reductase)	Sulfate assimilation	FeS cluster assembly and sulfur metabolism
EG_transcript_13795	K01738	Cysteine synthase A (cysK)	Sulfate assimilation	FeS cluster assembly and sulfur metabolism
EG_transcript_11445	K00640	Serine O-acetyltransferase (cysE)	Sulfate assimilation	FeS cluster assembly and sulfur metabolism
EG_transcript_12509	K00958	Sulfate adenylyltransferase (ATP sulfurylase) (sat)	Sulfate assimilation	FeS cluster assembly and sulfur metabolism
EG_transcript_1142	K03321	Sulfate permease, SulP family	Sulfate assimilation	FeS cluster assembly and sulfur metabolism
EG_transcript_2112	K00380	Sulfite reductase (NADPH) flavoprotein alpha-component (cys J)	Sulfate assimilation	FeS cluster assembly and sulfur metabolism
EG_transcript_27102	K00381	Sulfite reductase (NADPH) hemoprotein beta-component (cys I)	Sulfate assimilation	FeS cluster assembly and sulfur metabolism
EG_transcript_5376		2-Oxoglutarate decarboxylase, thiamin pyrophosphate-dependent (succinate-semialdehyde-forming)	TCA	core metabolic pathways
EG_transcript_12805		4-aminobutyrate aminotransferase	TCA	amino acid metabolism
EG_transcript_1951	K01681	Aconitate hydratase	TCA	core metabolic pathways
EG_transcript_6849	K01647	Citrate synthase	TCA	core metabolic pathways
EG_transcript_4764	K01676	Fumarate hydratase, class I	TCA	core metabolic pathways
EG_transcript_7177		Fumarate reductase (FDR)	TCA	core metabolic pathways
EG_transcript_5857	K01580	glutamate decarboxylase	TCA	amino acid metabolism
EG_transcript_11196	K00262	Glutamate dehydrogenase (NADP+)	TCA	amino acid metabolism
EG_transcript_4351	K00031	Isocitrate dehydrogenase	TCA	core metabolic pathways
EG_transcript_14428	K00030	Isocitrate dehydrogenase (NAD+)	TCA	core metabolic pathways
EG_transcript_22612	K01637	Isocitrate lyase	TCA	core metabolic pathways
EG_transcript_52542	K00026	Malate dehydrogenase	TCA	core metabolic pathways
EG_transcript_715	K01638	Malate synthase	TCA	core metabolic pathways
EG_transcript_28183	K01596	Phosphoenolpyruvate carboxykinase	TCA	core metabolic pathways
EG_transcript_36271	K01958	Pyruvate carboxylase	TCA	core metabolic pathways
EG_transcript_34523	K00161	Pyruvate dehydrogenase E1 component alpha subunit	TCA	core metabolic pathways
EG_transcript_14931	K00162	Pyruvate dehydrogenase E1 component beta subunit	TCA	core metabolic pathways
EG_transcript_5584	K00627	Pyruvate dehydrogenase E2 component (dihydrolipoamide (dihydrolipoyl) acetyltransferase)	TCA	core metabolic pathways
EG_transcript_8679	K00382	Pyruvate dehydrogenase E3 component (dihydrolipoamide (dihydrolipoyl) dehydrogenase)	TCA	core metabolic pathways
EG_transcript_790	K03737	Pyruvate-ferredoxin: NADP+ oxidoreductase (PNO, PFO, POR, nifJ) alfa subunit	TCA	core metabolic pathways
EG_transcript_1047	K00170	Pyruvate-ferredoxin: NADP+ oxidoreductase (PNO, PFO, POR, nifJ) beta subunit	TCA	core metabolic pathways
EG_transcript_9413	K00135	Succinate-semialdehyde dehydrogenase / glutarate-semialdehyde dehydrogenase (gabD)	TCA	core metabolic pathways
EG_transcript_14424	K01899	Succinyl-CoA synthetase alpha subunit	TCA	core metabolic pathways
EG_transcript_9899	K01900	Succinyl-CoA synthetase beta subunit	TCA	core metabolic pathways
EG_transcript_12368		Mitochondrial import archaic translocase of outer membrane 46 kDa subunit (ATOM46)	TIM/TOM	protein transport, folding, processing and degradation
EG_transcript_11734		Mitochondrial import archaic translocase of outer membrane 69 kDa subunit (ATOM69)	TIM/TOM	protein transport, folding, processing and degradation
EG_transcript_22314	K09648	Mitochondrial import inner membrane protease subunit 2 (Imp2)	TIM/TOM	protein transport, folding, processing and degradation
EG_transcript_40131	K17808	Mitochondrial import inner membrane translocase subunit TIM15 (ZIM17)	TIM/TOM	protein transport, folding, processing and degradation
EG_transcript_19555	K17795	Mitochondrial import inner membrane translocase subunit TIM17	TIM/TOM	protein transport, folding, processing and degradation
EG_transcript_31130		Mitochondrial import inner membrane translocase subunit TIM22	TIM/TOM	protein transport, folding, processing and degradation
EG_transcript_16635	K17496	Mitochondrial import inner membrane translocase subunit TIM50	TIM/TOM	protein transport, folding, processing and degradation
EG_transcript_33996		Mitochondrial import inner membrane translocase subunit Tim9/10	TIM/TOM	protein transport, folding, processing and degradation
EG_transcript_8552	K03217	Mitochondrial import membrane protein insertase Oxa1	TIM/TOM	protein transport, folding, processing and degradation
EG_transcript_62028		Mitochondrial import outer membrane translocase receptor subunit TOM34	TIM/TOM	protein transport, folding, processing and degradation
EG_transcript_10631		Mitochondrial import outer membrane translocase Tob55	TIM/TOM	protein transport, folding, processing and degradation
EG_transcript_18731		VDAC/TOM40-like protein	TIM/TOM	metabolite and ion transport/protein transport, folding, processing and degradation
EG_transcript_20817		VDAC/TOM40-like protein	TIM/TOM	metabolite and ion transport/protein transport, folding, processing and degradation
EG_transcript_19736	K06127	2-methoxy-6-polyprenyl-1,4-benzoquinol methylase (COQ5)	Ubiquinone biosynthesis	metabolism of cofactors and vitamins
EG_transcript_14038	K03185	2-octaprenyl-6-methoxyphenyl hydroxylase (UbiH)	Ubiquinone biosynthesis	metabolism of cofactors and vitamins
EG_transcript_17654	K06125	4-hydroxybenzoate polyprenyltransferase (COQ2)	Ubiquinone biosynthesis	metabolism of cofactors and vitamins
EG_transcript_21906	K00591	Polyprenyldihydroxybenzoate methyltransferase / 3-demethylubiquinol 3-O-methyltransferase (COQ3)	Ubiquinone biosynthesis	metabolism of cofactors and vitamins

## Sheet: Chloroplast summary
	protein transport, folding, processing and degradation	110
	regulation and signal transduction	78
	metabolite and ion transport	62
	photosynthesis	57
	ribosome, aminoacyl-tRNA biosynthesis and translation	49
	core metabolic pathways	48
	metabolism of cofactors and vitamins	40
	lipid metabolism	33
	metabolism of terpenoids and polyketides	24
	RNA processing and degradation	19
	amino acid metabolism	18
	FeS cluster assembly and sulfur metabolism	14
	oxidative phosphorylation and electron transport	13
	transcription and transcription regulation	12
	DNA replication, recombination and repair	10
	reaction to oxidative and toxic stress	10
	carbohydrate metabolism	6
	other	42
	UNKNOWN	249
	UNKNOWN - NO KNOWN HOMOLOG	1008
	predicted function	645
	unknown function	1257

## Sheet: Chloropplast annotations
	manually validated candidates (several sequences were added regardless of targeting signal based on their role in metabolic pathway)
	TP+SP predicted and automatic annotation
	TP+SP predicted but no homologs on NCBI
	SP+TP or no TP+SP but Arabidopsis plastid protein ortholog (based on orthogroups table) / annotation based on the A.t. ortholog
	TP=transit peptide, SP=signal peptide
S/N	E. gracilis sequence ID	E. gracilis annotation information or comments	pathway - kegg map #	pie-chart category
	EG_transcript_15626	1-aminocyclopropane-1-carboxylate deaminase- like protein | chloroplastic		amino acid metabolism
	EG_transcript_40055	class I glutamine amidotransferase-like superfamily protein | chloroplastic		amino acid metabolism
	EG_transcript_5727	gamma-glutamyltranspeptidase / glutathione hydrolase [EC:2.3.2.2 3.4.19.13]	Amino acid metabolism	amino acid metabolism
	EG_transcript_25127	kynurenine 3-monooxygenase-like protein | chloroplastic		amino acid metabolism
	EG_transcript_20036	macrophage migration inhibitory factor I-like protein | chloroplastic	Tyrosine metabolism, Phenylalanine metabolism	amino acid metabolism
	EG_transcript_1145	methionyl-tRNA synthetase [EC:6.1.1.10]	Amino acid metabolism	amino acid metabolism
	EG_transcript_12096	ortholog of AT1G31180 3-isopropylmalate dehydrogenase		amino acid metabolism
	EG_transcript_11718	ortholog of AT1G48850 EMB1144 (EMBRYO DEFECTIVE 1144) chorismate synthase		amino acid metabolism
	EG_transcript_7582	ortholog of AT1G74040 IPMS2 (LEU12) 2-isopropylmalate synthase 2		amino acid metabolism
	EG_transcript_11858	ortholog of AT1G75330 OTC (ORNITHINE CARBAMOYLTRANSFERASE) amino acid binding carboxyl- or carbamoyltransferase		amino acid metabolism
	EG_transcript_1208	ortholog of AT2G45300 3-phosphoshikimate 1-carboxyvinyltransferase 5-enolpyruvylshikimate-3-phosphate EPSP synthase		amino acid metabolism
	EG_transcript_7788	ortholog of AT3G48560 CSR1 (CHLORSULFURONIMIDAZOLINONE RESISTANT 1)		amino acid metabolism
	EG_transcript_1490	ortholog of AT4G27070 TSB2 (TRYPTOPHAN SYNTHASE BETA-SUBUNIT) tryptophan synthase		amino acid metabolism
	EG_transcript_18732	ortholog of AT4G31990 ASP5 (ASPARTATE AMINOTRANSFERASE 5)		amino acid metabolism
	EG_transcript_4113	phosphoserine phosphatase | chloroplastic	carbon metabolism - ko01208, biosynthesis of amino acids - ko01230	amino acid metabolism
	EG_transcript_8181	prostaglandin-H2 D-isomerase / glutathione transferase [EC:5.3.99.2 2.5.1.18]	Amino acid metabolism	amino acid metabolism
	EG_transcript_17007	prostaglandin-H2 D-isomerase / glutathione transferase [EC:5.3.99.2 2.5.1.18]	Amino acid metabolism	amino acid metabolism
	EG_transcript_11810	shikimate kinase [EC:2.7.1.71]	Amino acid metabolism	amino acid metabolism
	EG_transcript_12979	epimerase-like protein | chloroplastic		carbohydrate metabolism
	EG_transcript_9138	exopolysaccharide phosphotransferase | chloroplastic		carbohydrate metabolism
	EG_transcript_7670	glycogenin glucosyltransferase/galactinol synthase | chloroplastic		carbohydrate metabolism
	EG_transcript_7211	ortholog of AT5G44640 beta glucosidase 13		carbohydrate metabolism
	EG_transcript_1167	UDP-galactopyranose mutase | chloroplastic		carbohydrate metabolism
	EG_transcript_4151	UDP-sugar pyrophosphorylase [EC:2.7.7.64]	Carbohydrate metabolism	carbohydrate metabolism
	EG_transcript_4570	fructose-1,6-bisphosphatase I [EC:3.1.3.11]	Carbohydrate metabolism	core metabolic pathways
	EG_transcript_7394	fructose-1,6-bisphosphatase I [EC:3.1.3.11]	Carbohydrate metabolism	core metabolic pathways
	EG_transcript_8727	fructose-1,6-bisphosphatase I [EC:3.1.3.11]	Carbohydrate metabolism	core metabolic pathways
	EG_transcript_7827	fructose-bisphosphate aldolase, class I [EC:4.1.2.13]	Carbohydrate metabolism	core metabolic pathways
	EG_transcript_8042	glyceraldehyde-3-phosphate dehydrogenase (NADP+) (phosphorylating) [EC:1.2.1.13]	Carbohydrate metabolism	core metabolic pathways
	EG_transcript_10778	phosphoglycerate kinase [EC:2.7.2.3]	Carbohydrate metabolism	core metabolic pathways
	EG_transcript_9015	phosphoribulokinase [EC:2.7.1.19]	Carbohydrate metabolism	core metabolic pathways
	EG_transcript_15619	ribose 5-phosphate isomerase A [EC:5.3.1.6]	Carbohydrate metabolism	core metabolic pathways
	EG_transcript_5818	ribulose-bisphosphate carboxylase large chain [EC:4.1.1.39]	Carbohydrate metabolism	core metabolic pathways
	EG_transcript_10675	ribulose-bisphosphate carboxylase large chain [EC:4.1.1.39]	Carbohydrate metabolism	core metabolic pathways
	EG_transcript_19182	ribulose-phosphate 3-epimerase [EC:5.1.3.1]	Carbohydrate metabolism	core metabolic pathways
	EG_transcript_2646	sedoheptulose-bisphosphatase [EC:3.1.3.37]	Carbohydrate metabolism	core metabolic pathways
	EG_transcript_2997	transketolase [EC:2.2.1.1]	Carbohydrate metabolism	core metabolic pathways
	EG_transcript_14120	triosephosphate isomerase (TIM) [EC:5.3.1.1]	Carbohydrate metabolism	core metabolic pathways
	EG_transcript_4334	6-phosphogluconolactonase | chloroplastic	pentose phosphate pathway - ko00030, carbon metabolism - ko01201	core metabolic pathways
	EG_transcript_3254	acetyl CoA synthase | chloroplastic	glycolysis - ko00010, pyruvate metabolism - ko00620, carbon fixation - ko00710	core metabolic pathways
	EG_transcript_44803	acetyl CoA synthase | chloroplastic		core metabolic pathways
	EG_transcript_18342	fructose-1,6-bisphosphatase | FBP, fbp | chloroplastic	pentose phosphate pathway - ko00030, carbon metabolism - ko01201, carbon fixation - ko00710	core metabolic pathways
	EG_transcript_13690	fructose-1,6-bisphosphatase | chloroplastic	pentose phosphate pathway - ko00030, carbon metabolism - ko01201, carbon fixation - ko00710	core metabolic pathways
	EG_transcript_26480	gluconokinase	pentose phosphate pathway - ko00030, carbon metabolism - ko01201	core metabolic pathways
	EG_transcript_5995	glucose-6-phosphate 1-dehydrogenase | chloroplastic	pentose phosphate pathway - ko00030	core metabolic pathways
	EG_transcript_4454	glyceraldehyde-3-phosphate dehydrogenase | chloroplastic	glycolysis - ko00010, carbon fixation - ko00710	core metabolic pathways
	EG_transcript_12497	malate dehydrogenase	carbon metabolism - ko01210, pyruvate metabolism - ko01200, carbon fixation - ko00710, TCA cycle - ko00020	core metabolic pathways
	EG_transcript_8836	malate dehydrogenase (decarboxylating)	carbon metabolism - ko01210, pyruvate metabolism - ko01200	core metabolic pathways
	EG_transcript_9247	malonyl-CoA decarboxylase | chloroplastic	Propanoate metabolism	core metabolic pathways
	EG_transcript_16406	ortholog of AT1G13440 GAPC-2 glyceraldehyde-3-phosphate dehydrogenase		core metabolic pathways
	EG_transcript_15075	ortholog of AT1G17650 phosphogluconate dehydrogenase (decarboxylating)		core metabolic pathways
	EG_transcript_15855	ortholog of AT2G01140 fructose-bisphosphate aldolase		core metabolic pathways
	EG_transcript_2608	ortholog of AT2G05710 aconitate hydratase		core metabolic pathways
	EG_transcript_4603	ortholog of AT5G36880 acetyl-CoA synthetase		core metabolic pathways
	EG_transcript_1597	phosphoenolpyruvate carboxylase | chloroplastic	carbon fixation - ko00710	core metabolic pathways
	EG_transcript_19987	phosphoglucomutase | chloroplastic	pentose phosphate pathway - ko00030, glycolysis - ko00010, purine metabolism - ko00230	core metabolic pathways
	EG_transcript_6550	phosphoglucomutase/phosphomannomutase | chloroplastic	pentose phosphate pathway - ko00030, glycolysis - ko00010, purine metabolism - ko00230	core metabolic pathways
	EG_transcript_12119	phosphoglycerate kinase | chloroplastic	carbon fixation - ko00710	core metabolic pathways
	EG_transcript_5998	phosphoglycerate mutase family protein | chloroplastic		core metabolic pathways
	EG_transcript_19084	phosphoglycerate mutase family protein | chloroplastic		core metabolic pathways
	EG_transcript_11767	phosphoglycolate phosphatase [EC:3.1.3.18 3.1.3.48]	Carbohydrate metabolism	core metabolic pathways
	EG_transcript_11638	phosphoglycolate phosphatase [EC:3.1.3.18 3.1.3.48]	Carbohydrate metabolism	core metabolic pathways
	EG_transcript_7077	phosphoglycolate phosphatase | chloroplastic		core metabolic pathways
	EG_transcript_1653	pyruvate, phosphate dikinase | chloroplastic	carbon fixation - ko00710	core metabolic pathways
	EG_transcript_6051	ribokinase | chloroplastic	pentose phosphate pathway - ko00030	core metabolic pathways
	EG_transcript_17095	ribose-phosphate pyrophosphokinase | chloroplastic	pentose phosphate pathway - ko00030, carbon metabolism - ko01201, biosynthesis of amino acids - ko01230	core metabolic pathways
	EG_transcript_7123	ribulose-1,5-bisphosphate carboxylase/oxygenase small subunit | rbcS | chloroplastic	carbon fixation - ko00710	core metabolic pathways
	EG_transcript_66006	sedoheptulose-1,7-bisphosphatase | chloroplastic	carbon fixation - ko00710	core metabolic pathways
	EG_transcript_58059	sedoheptulose-1,7-bisphosphatase | chloroplastic	carbon fixation - ko00710	core metabolic pathways
	EG_transcript_3894	transketolase | chloroplastic	pentose phosphate pathway - ko00030, carbon metabolism - ko01201, carbon fixation - ko00710, biosynthesis of amino acids - ko01230	core metabolic pathways
	EG_transcript_30563	triosephosphate isomerase	carbon fixation - ko00710	core metabolic pathways
	EG_transcript_30456	triose-phosphate isomerase | chloroplastic	glycolysis - ko00010, carbon fixation - ko00710	core metabolic pathways
	EG_transcript_8367	apurinic/apyrimidinic endonuclease | chloroplastic		DNA replication, recombination and repair
	EG_transcript_2552	ATP-dependent DNA helicase PIF1-like protein | chloroplastic		DNA replication, recombination and repair
	EG_transcript_7962	endonuclease I | chloroplastic		DNA replication, recombination and repair
	EG_transcript_21547	endonuclease III-like protein | chloroplastic		DNA replication, recombination and repair
	EG_transcript_8168	exonuclease-like protein | chloroplastic		DNA replication, recombination and repair
	EG_transcript_19582	regulator of chromosome condensation (RCC1) family protein | chloroplastic		DNA replication, recombination and repair
	EG_transcript_3609	regulator of chromosome condensation (RCC1) family protein | chloroplastic		DNA replication, recombination and repair
	EG_transcript_1116	regulator of chromosome condensation (RCC1) family protein | chloroplastic		DNA replication, recombination and repair
	EG_transcript_1700	regulator of chromosome condensation (RCC1) family protein | chloroplastic		DNA replication, recombination and repair
	EG_transcript_36517	regulator of chromosome condensation (RCC1) family protein | chloroplastic		DNA replication, recombination and repair
	EG_transcript_12732	cystein desulfurase | SufS		FeS cluster assembly and sulfur metabolism
	EG_transcript_6735	FeS cluster assembly factor HCF101 | chloroplastic		FeS cluster assembly and sulfur metabolism
	EG_transcript_8044	Fe-S cluster assembly protein SufB		FeS cluster assembly and sulfur metabolism
	EG_transcript_20958	iron-sulfur cluster biosynthesis family protein | chloroplastic		FeS cluster assembly and sulfur metabolism
	EG_transcript_25866	monothiol glutaredoxin Grx4 family protein | chloroplastic		FeS cluster assembly and sulfur metabolism
	EG_transcript_18402	NifU-like FeS cluster assembly protein | chloroplastic		FeS cluster assembly and sulfur metabolism
	EG_transcript_11187	ortholog of AT3G57050 CBL (CYSTATHIONINE BETA-LYASE)		FeS cluster assembly and sulfur metabolism
	EG_transcript_11253	ortholog of AT3G57050 CBL (CYSTATHIONINE BETA-LYASE)		FeS cluster assembly and sulfur metabolism
	EG_transcript_13795	ortholog of AT3G59760 OASC (O-ACETYLSERINE (THIOL) LYASE ISOFORM C) cysteine synthase		FeS cluster assembly and sulfur metabolism
	EG_transcript_12808	ortholog of AT4G14880 OASA1 O-ACETYLSERINE (THIOL) LYASE		FeS cluster assembly and sulfur metabolism
	EG_transcript_23255	ortholog of AT4G26500 SUFE SufE-like protein		FeS cluster assembly and sulfur metabolism
	EG_transcript_41901	ortholog of AT4G28730 GRXC5 Glutaredoxin-C5		FeS cluster assembly and sulfur metabolism
	EG_transcript_16570	rubredoxin-like hypothetical protein | chloroplastic		FeS cluster assembly and sulfur metabolism
	EG_transcript_13141	SufC		FeS cluster assembly and sulfur metabolism
	EG_transcript_7991	(2F-2S)-binding oxidoreductase-like protein | chloroplastic	fatty acid degradation - ko00071	lipid metabolism
	EG_transcript_10327	3,4-dihydroxy-2-butanone kinase | E2.7.1.29, DAK1, DAK2	glycerolipid metabolism - ko00561	lipid metabolism
	EG_transcript_5124	3-oxoacyl-[acyl-carrier-protein] synthase I / II | fabB / fabF | chloroplastic	fatty acid metabolism - ko01212	lipid metabolism
	EG_transcript_65	acetyl-CoA carboxylase / biotin carboxylase 1 [EC:6.4.1.2 6.3.4.14]	Carbohydrate metabolism	lipid metabolism
	EG_transcript_11779	beta-ketoacyl reductase | fabG | chloroplastic	fatty acid metabolism - ko01212	lipid metabolism
	EG_transcript_17134	CDP-diacylglycerol--glycerol-3-phosphate 3-phosphatidyltransferase | pgsA, PGS1 | chloroplastic	glycerophospholipid metabolism - ko00564	lipid metabolism
	EG_transcript_20324	D-glycerate 3-kinase | GLYCTK	glycerolipid metabolism - ko00561	lipid metabolism
	EG_transcript_4197	digalactosyldiacylglycerol synthase | E2.4.1.241 | chloroplastic	glycerolipid metabolism - ko00561	lipid metabolism
	EG_transcript_7544	ethanolamine kinase | CHK | chloroplastic	glycerophospholipid metabolism - ko00564	lipid metabolism
	EG_transcript_5684	fatty acid desaturase	fatty acid metabolism - ko01212	lipid metabolism
	EG_transcript_7681	fatty acid desaturase | chloroplastic		lipid metabolism
	EG_transcript_21358	fatty acid synthase | FAS1 | chloroplastic	fatty acid metabolism - ko01212	lipid metabolism
	EG_transcript_16930	fatty acid synthase | FAS2 | chloroplastic	fatty acid metabolism - ko01212	lipid metabolism
	EG_transcript_18914	fatty acyl-ACP thioesterase | FAT | chloroplastic	fatty acid metabolism - ko01212	lipid metabolism
	EG_transcript_10316	fucosyltransferase | chloroplastic		lipid metabolism
	EG_transcript_9029	fucosyltransferase | chloroplastic		lipid metabolism
	EG_transcript_9018	Glycerol-3-phosphate acyltransferase | GPAT		lipid metabolism
	EG_transcript_5509	long-chain acyl-CoA synthetase | ACSL, fadD | chloroplastic	fatty acid metabolism - ko01212	lipid metabolism
	EG_transcript_1826	long-chain acyl-CoA synthetase | ACSL, fadD | chloroplastic	fatty acid metabolism - ko01212	lipid metabolism
	EG_transcript_2777	long-chain acyl-CoA synthetase | ACSL, fadD | chloroplastic	fatty acid metabolism - ko01212	lipid metabolism
	EG_transcript_12195	lysophosphatidic acid acyltransferase | AGPAT3_4 | chloroplastic	glycerolipid metabolism - ko00561	lipid metabolism
	EG_transcript_5992	lysophosphatidylcholine acyltransferase | LPCAT | chloroplastic	glycerophospholipid metabolism - ko00564	lipid metabolism
	EG_transcript_13792	manganese-dependent ADP-ribose/CDP-alcohol diphosphatase | ADPRM | chloroplastic	glycerophospholipid metabolism - ko00564	lipid metabolism
	EG_transcript_6725	monogalactosyldiacylglycerol synthase | E2.4.1.46 | chloroplastic	glycerophospholipid metabolism - ko00564	lipid metabolism
	EG_transcript_17928	ortholog of AT1G24360 3-oxoacyl-(acyl-carrier protein) reductase, chloroplast 3-ketoacyl-acyl carrier protein reductase		lipid metabolism
	EG_transcript_7358	ortholog of AT5G16230 STAD3 Acyl-[acyl-carrier-protein] desaturase 3		lipid metabolism
	EG_transcript_11039	phosphatidate cytidylyltransferase | E2.7.7.41, CDS1, CDS2, cdsA | chloroplastic	glycerophospholipid metabolism - ko00564	lipid metabolism
	EG_transcript_19157	phosphatidyltransferase-like protein | CDIPT??? | chloroplastic	glycerophospholipid metabolism - ko00564	lipid metabolism
	EG_transcript_1273	phospholipase A | DAD1 | chloroplastic	glycerophospholipid metabolism - ko00564	lipid metabolism
	EG_transcript_12370	phytanoyl-CoA dioxygenase | chloroplastic		lipid metabolism
	EG_transcript_11802	phytanoyl-CoA dioxygenase-like protein | chloroplastic		lipid metabolism
	EG_transcript_11539	stearoyl-CoA desaturase (delta-9 desaturase) | SCD, desC | chloroplastic	fatty acid metabolism - ko01212	lipid metabolism
	EG_transcript_7247	trans-2-enoyl-CoA reductase | fabV, ter | chloroplastic	fatty acid metabolism - ko01212	lipid metabolism
	EG_transcript_7550	1,4-dihydroxy-2-naphthoate octaprenyltransferase [EC:2.5.1.74 2.5.1.-]	Metabolism of cofactors and vitamins	metabolism of cofactors and vitamins
	EG_transcript_23694	3-hydroxyacyl-[acyl-carrier-protein] dehydratase [EC:4.2.1.59]	Metabolism of cofactors and vitamins	metabolism of cofactors and vitamins
	EG_transcript_5678	7-hydroxymethyl chlorophyll a reductase | HCAR | chloroplastic	Metabolism of cofactors and vitamins	metabolism of cofactors and vitamins
	EG_transcript_3159	cobalamin biosynthesis protein | chloroplastic		metabolism of cofactors and vitamins
	EG_transcript_202	cobaltochelatase CobN | cobN | K02230 / magnesium chelatase subunit H | chlH, bchH | chloroplastic	Metabolism of cofactors and vitamins	metabolism of cofactors and vitamins
	EG_transcript_5546	coproporphyrinogen III oxidase | CPOX, hemF | chloroplastic	Metabolism of cofactors and vitamins	metabolism of cofactors and vitamins
	EG_transcript_8456	coproporphyrinogen III oxidase | CPOX, hemF | chloroplastic	Metabolism of cofactors and vitamins	metabolism of cofactors and vitamins
	EG_transcript_9948	coproporphyrinogen III oxidase | CPOX, hemF | chloroplastic	Metabolism of cofactors and vitamins	metabolism of cofactors and vitamins
	EG_transcript_8798	divinyl chlorophyllide a 8-vinyl-reductase | DVR | chloroplastic	Metabolism of cofactors and vitamins	metabolism of cofactors and vitamins
	EG_transcript_3529	ferrochelatase | hemH, FECH | chloroplastic	Metabolism of cofactors and vitamins	metabolism of cofactors and vitamins
	EG_transcript_4984	glutamate-1-semialdehyde 2,1-aminomutase | hemL | chloroplastic	Metabolism of cofactors and vitamins	metabolism of cofactors and vitamins
	EG_transcript_6507	GTP cyclohydrolase II [EC:3.5.4.25]	Metabolism of cofactors and vitamins	metabolism of cofactors and vitamins
	EG_transcript_7051	hydroxymethylbilane synthase / porphobilinogen deaminase | hemC, HMBS | chloroplastic	Metabolism of cofactors and vitamins	metabolism of cofactors and vitamins
	EG_transcript_9385	chlorophyll synthase | chlG, bchG | chloroplastic	Metabolism of cofactors and vitamins	metabolism of cofactors and vitamins
	EG_transcript_6198	chlorophyll synthase | chlG, bchG | chloroplastic	Metabolism of cofactors and vitamins	metabolism of cofactors and vitamins
	EG_transcript_2317	chlorophyll(ide) b reductase | NOL, NYC1 | chloroplastic	Metabolism of cofactors and vitamins	metabolism of cofactors and vitamins
	EG_transcript_10023	chlorophyllase | E3.1.1.14 | chloroplastic	Metabolism of cofactors and vitamins	metabolism of cofactors and vitamins
	EG_transcript_3991	chlorophyllide a oxygenase | CAO | chloroplastic	Metabolism of cofactors and vitamins	metabolism of cofactors and vitamins
	EG_transcript_121	isochorismate synthase	Metabolism of cofactors and vitamins	metabolism of cofactors and vitamins
	EG_transcript_2756	magnesium chelatase subunit H | chlH, bchH | chloroplastic	Metabolism of cofactors and vitamins	metabolism of cofactors and vitamins
	EG_transcript_13553	magnesium-protoporphyrin IX monomethyl ester | E1.14.13.81, acsF, chlE | chloroplastic	Metabolism of cofactors and vitamins	metabolism of cofactors and vitamins
	EG_transcript_17571	magnesium-protoporphyrin O-methyltransferase | E2.1.1.11, chlM, bchM | chloroplastic	Metabolism of cofactors and vitamins	metabolism of cofactors and vitamins
	EG_transcript_16148	ortholog of AT1G22940 TH1 (THIAMINE REQUIRING 1) catalytic phosphomethylpyrimidine kinase thiamin-phosphate diphosphorylase		metabolism of cofactors and vitamins
	EG_transcript_39815	ortholog of AT2G27490 ATCOAE ATP binding dephospho-CoA kinase		metabolism of cofactors and vitamins
	EG_transcript_10984	ortholog of AT3G14930 HEME1 uroporphyrinogen decarboxylase		metabolism of cofactors and vitamins
	EG_transcript_16400	ortholog of AT4G01690 PPOX (PROTOPORPHYRINOGEN OXIDASE) protoporphyrinogen oxidase		metabolism of cofactors and vitamins
	EG_transcript_11387	ortholog of AT4G18480 CHLI1 (CHLORINA 42) magnesium chelatase		metabolism of cofactors and vitamins
	EG_transcript_9328	oxygen-dependent protoporphyrinogen oxidase | PPOX, hemY | chloroplastic	Metabolism of cofactors and vitamins	metabolism of cofactors and vitamins
	EG_transcript_15019	phycocyanobilin:ferredoxin oxidoreductase | pcyA | chloroplastic	Metabolism of cofactors and vitamins	metabolism of cofactors and vitamins
	EG_transcript_8688	porphobilinogen synthase / aminolevulinate dehydratase | hemB, ALAD | chloroplastic	Metabolism of cofactors and vitamins	metabolism of cofactors and vitamins
	EG_transcript_13012	protochlorophyllide oxidoreductase | chloroplastic		metabolism of cofactors and vitamins
	EG_transcript_6647	protochlorophyllide reductase | E1.3.1.33, por | chloroplastic	Metabolism of cofactors and vitamins	metabolism of cofactors and vitamins
	EG_transcript_6896	pyridoxine 4-dehydrogenase [EC:1.1.1.65]	Metabolism of cofactors and vitamins	metabolism of cofactors and vitamins
	EG_transcript_14152	pyridoxine kinase [EC:2.7.1.35]	Metabolism of cofactors and vitamins	metabolism of cofactors and vitamins
	EG_transcript_13587	tocopherol O-methyltransferase [EC:2.1.1.95]	Metabolism of cofactors and vitamins	metabolism of cofactors and vitamins
	EG_transcript_18187	uroporphyrin-III C-methyltransferase | MET1 | chloroplastic	Metabolism of cofactors and vitamins	metabolism of cofactors and vitamins
	EG_transcript_9758	uroporphyrinogen decarboxylase | hemE, UROD | chloroplastic	Metabolism of cofactors and vitamins	metabolism of cofactors and vitamins
	EG_transcript_16898	uroporphyrinogen-III synthase | hemD, UROS | chloroplastic	Metabolism of cofactors and vitamins	metabolism of cofactors and vitamins
	EG_transcript_10452	vitamin K epoxide reductase-like protein | chloroplastic		metabolism of cofactors and vitamins
	EG_transcript_20318	Ycf54-like hypothetical protein | chloroplastic		metabolism of cofactors and vitamins
	EG_transcript_1939	(E)-4-hydroxy-3-methylbut-2-enyl-diphosphate synthase [EC:1.17.7.1 1.17.7.3]	Metabolism of terpenoids and polyketides	metabolism of terpenoids and polyketides
	EG_transcript_4370	1-deoxy-D-xylulose-5-phosphate reductoisomerase [EC:1.1.1.267]	Metabolism of terpenoids and polyketides	metabolism of terpenoids and polyketides
	EG_transcript_6058	1-deoxy-D-xylulose-5-phosphate synthase [EC:2.2.1.7]	Metabolism of terpenoids and polyketides	metabolism of terpenoids and polyketides
	EG_transcript_9003	1-deoxy-D-xylulose-5-phosphate synthase [EC:2.2.1.7]	Metabolism of terpenoids and polyketides	metabolism of terpenoids and polyketides
	EG_transcript_16717	2-C-methyl-D-erythritol 2,4-cyclodiphosphate synthase [EC:4.6.1.12]	Metabolism of terpenoids and polyketides	metabolism of terpenoids and polyketides
	EG_transcript_14037	2-C-methyl-D-erythritol 4-phosphate cytidylyltransferase [EC:2.7.7.60]	Metabolism of terpenoids and polyketides	metabolism of terpenoids and polyketides
	EG_transcript_10380	4-diphosphocytidyl-2-C-methyl-D-erythritol kinase [EC:2.7.1.148]	Metabolism of terpenoids and polyketides	metabolism of terpenoids and polyketides
	EG_transcript_8528	4-hydroxy-3-methylbut-2-enyl diphosphate reductase [EC:1.17.1.2]	Metabolism of terpenoids and polyketides	metabolism of terpenoids and polyketides
	EG_transcript_31888	4-hydroxy-3-methylbut-2-enyl diphosphate reductase [EC:1.17.1.2]	Metabolism of terpenoids and polyketides	metabolism of terpenoids and polyketides
	EG_transcript_8132	all-trans-nonaprenyl-diphosphate synthase [EC:2.5.1.84 2.5.1.85]	Metabolism of terpenoids and polyketides	metabolism of terpenoids and polyketides
	EG_transcript_1721	carotenoid isomerase | chloroplastic		metabolism of terpenoids and polyketides
	EG_transcript_11283	farnesyl diphosphate synthase [EC:2.5.1.1 2.5.1.10]	Metabolism of terpenoids and polyketides	metabolism of terpenoids and polyketides
	EG_transcript_10563	geranylgeranyl diphosphate synthase, type II [EC:2.5.1.1 2.5.1.10 2.5.1.29]	Metabolism of terpenoids and polyketides	metabolism of terpenoids and polyketides
	EG_transcript_5026	chloroplast phytoene desaturase	Metabolism of terpenoids and polyketides	metabolism of terpenoids and polyketides
	EG_transcript_13616	chloroplast phytoene desaturase	Metabolism of terpenoids and polyketides	metabolism of terpenoids and polyketides
	EG_transcript_17723	lycopene beta-cyclase [EC:5.5.1.19]	Metabolism of terpenoids and polyketides	metabolism of terpenoids and polyketides
	EG_transcript_13040	lycopene cyclase | chloroplastic		metabolism of terpenoids and polyketides
	EG_transcript_11371	ortholog of AT5G58770 DDPS2 Dehydrodolichyl diphosphate synthase 2		metabolism of terpenoids and polyketides
	EG_transcript_8228	phytoene synthase [EC:2.5.1.32]	Metabolism of terpenoids and polyketides	metabolism of terpenoids and polyketides
	EG_transcript_15029	violaxanthin de-epoxidase [EC:1.23.5.1]	Metabolism of terpenoids and polyketides	metabolism of terpenoids and polyketides
	EG_transcript_11225	zeaxanthin epoxidase [EC:1.14.13.90]	Metabolism of terpenoids and polyketides	metabolism of terpenoids and polyketides
	EG_transcript_3877	zeta-carotene desaturase [EC:1.3.5.6]	Metabolism of terpenoids and polyketides	metabolism of terpenoids and polyketides
	EG_transcript_4386	zeta-carotene desaturase | chloroplastic		metabolism of terpenoids and polyketides
	EG_transcript_12950	zeta-carotene isomerase [EC:5.2.1.12]	Metabolism of terpenoids and polyketides	metabolism of terpenoids and polyketides
	EG_transcript_2947	ABC transporter | chloroplastic	ABC transporters - ko02010	metabolite and ion transport
	EG_transcript_3104	ABC transporter | chloroplastic	ABC transporters - ko02010	metabolite and ion transport
	EG_transcript_5636	ABC transporter | chloroplastic	ABC transporters - ko02010	metabolite and ion transport
	EG_transcript_870	ABC transporter C family protein | chloroplastic		metabolite and ion transport
	EG_transcript_143	ABC transporter C family protein | chloroplastic		metabolite and ion transport
	EG_transcript_2793	ABC transporter substrate-binding protein-like protein | chloroplastic		metabolite and ion transport
	EG_transcript_3293	ABC transporter substrate-binding protein-like protein | chloroplastic		metabolite and ion transport
	EG_transcript_4670	ABC1 domain-containing kinase | chloroplastic		metabolite and ion transport
	EG_transcript_2423	ABC-2 type transporter family protein | chloroplastic		metabolite and ion transport
	EG_transcript_2841	arsenite transporting ATPase-like protein | chloroplastic		metabolite and ion transport
	EG_transcript_16430	ATP-binding cassette-like hypothetical protein		metabolite and ion transport
	EG_transcript_495	ATP-binding cassette-like protein | chloroplastic		metabolite and ion transport
	EG_transcript_21221	calcium-transporting ATPase-like hypothetical protein | chloroplastic		metabolite and ion transport
	EG_transcript_6839	cation transporter | chloroplastic		metabolite and ion transport
	EG_transcript_24116	cation/H+ exchange protein | chloroplastic		metabolite and ion transport
	EG_transcript_2440	dicarboxylate transporter 1 | chloroplastic		metabolite and ion transport
	EG_transcript_8632	DMT family transporter | chloroplastic		metabolite and ion transport
	EG_transcript_1656	heavy metal-transporting ATPase | chloroplastic		metabolite and ion transport
	EG_transcript_3116	iron-sulfur clusters transporter | chloroplastic	Betalain biosynthesis, tyrosine metabolism	metabolite and ion transport
	EG_transcript_6797	magnesium and cobalt transport protein CorA-like protein | chloroplastic		metabolite and ion transport
	EG_transcript_5041	major facilitator superfamily domain-containing protein | chloroplastic		metabolite and ion transport
	EG_transcript_16006	Major Facilitator Superfamily protein | chloroplastic		metabolite and ion transport
	EG_transcript_13031	Major Facilitator Superfamily protein | chloroplastic		metabolite and ion transport
	EG_transcript_35482	major facilitator superfamily protein | chloroplastic		metabolite and ion transport
	EG_transcript_5879	mechanosesnsitive ion channel protein | chloroplastic		metabolite and ion transport
	EG_transcript_6767	MFS superfamily protein | chloroplastic		metabolite and ion transport
	EG_transcript_10763	MFS transporter-like protein | chloroplastic		metabolite and ion transport
	EG_transcript_10683	MFS transporter-like protein | chloroplastic		metabolite and ion transport
	EG_transcript_3425	mitochondrial carrier-like protein | chloroplastic		metabolite and ion transport
	EG_transcript_3341	mitochondrial substrate carrier family protein | chloroplastic		metabolite and ion transport
	EG_transcript_816	Na+/K+/H+ antiporter | chloroplastic	purine metabolism - ko00230	metabolite and ion transport
	EG_transcript_11311	nodulin MtN3 family protein | chloroplastic		metabolite and ion transport
	EG_transcript_16788	nucleotide/sugar transporter family protein | chloroplastic		metabolite and ion transport
	EG_transcript_10236	nucleotide/sugar transporter family protein | chloroplastic		metabolite and ion transport
	EG_transcript_17962	nucleotide/sugar transporter family protein | chloroplastic		metabolite and ion transport
	EG_transcript_22041	nucleotide-diphosphate-sugar epimerase-like protein | chloroplastic		metabolite and ion transport
	EG_transcript_23845	nucleotide-sugar transporter family protein | chloroplastic		metabolite and ion transport
	EG_transcript_4649	oligopeptide transporter | chloroplastic		metabolite and ion transport
	EG_transcript_31273	oligopeptide transporter-like protein | chloroplastic		metabolite and ion transport
	EG_transcript_18255	ortholog of AT1G19910 AVA-P2 (vacuolar-H+-pumping ATPase 16 kDa proteolipid subunit 2) ATPase		metabolite and ion transport
	EG_transcript_3672	ortholog of AT1G54350 ABCD2 ATP-BINDING CASSETTE D2 (ABCD2)		metabolite and ion transport
	EG_transcript_4398	ortholog of AT2G01320 ABC transporter family protein		metabolite and ion transport
	EG_transcript_8317	ortholog of AT2G26900 bile acid:sodium symporter family protein		metabolite and ion transport
	EG_transcript_6539	ortholog of AT2G43240 nucleotide-sugar transmembrane transporter		metabolite and ion transport
	EG_transcript_12738	ortholog of AT4G00370 ANTR2 (anion transporter 2) organic anion transmembrane transporter		metabolite and ion transport
	EG_transcript_901	ortholog of AT5G21930 PAA2 (HMA8) Copper-transporting ATPase PAA2		metabolite and ion transport
	EG_transcript_5969	ortholog of AT5G59250 sugar transporter family protein		metabolite and ion transport
	EG_transcript_3806	plasma-membrane choline transporter family protein | chloroplastic		metabolite and ion transport
	EG_transcript_3946	plastid ATP/ADP translocase		metabolite and ion transport
	EG_transcript_5453	plastid ATP/ADP translocase		metabolite and ion transport
	EG_transcript_9249	S-adenosylmethionine carrier-like protein | chloroplastic		metabolite and ion transport
	EG_transcript_5994	sodium/hydrogen exchanger | chloroplastic		metabolite and ion transport
	EG_transcript_7894	sulfate transporter | chloroplastic		metabolite and ion transport
	EG_transcript_35447	transporter-like hypothetical protein | chloroplastic		metabolite and ion transport
	EG_transcript_4841	transporter-like hypothetical protein | chloroplastic		metabolite and ion transport
	EG_transcript_3332	transporter-like protein | chloroplastic		metabolite and ion transport
	EG_transcript_12345	triose phosphate/phosphate translocator | chloroplastic		metabolite and ion transport
	EG_transcript_3076	triose phosphate/phosphate translocator | chloroplastic		metabolite and ion transport
	EG_transcript_6149	triose phosphate/phosphate translocator | chloroplastic		metabolite and ion transport
	EG_transcript_6976	triose phosphate/phosphate translocator | chloroplastic		metabolite and ion transport
	EG_transcript_9317	triose phosphate/phosphate translocator | chloroplastic		metabolite and ion transport
	EG_transcript_8829	WAT1-related nucleotide/sugar transporter family protein | chloroplastic		metabolite and ion transport
	EG_transcript_10887	2-hydroxyacid dehydrogenase	carbon metabolism - ko01210	other
	EG_transcript_13304	acyl-CoA N-acyltransferases (NAT) superfamily protein | chloroplastic		other
	EG_transcript_10926	aminoglycoside phosphotransferase-like protein | chloroplastic		other
	EG_transcript_1556	aminopeptidase N [EC:3.4.11.2]		other
	EG_transcript_5175	aspartyl beta-hydroxylase-like protein | chloroplastic		other
	EG_transcript_4391	carbonic anhydrase [EC:4.2.1.1]	nitrogen metabolism	other
	EG_transcript_13779	carbonic anhydrase [EC:4.2.1.1]	nitrogen metabolism	other
	EG_transcript_19537	catechol O-methyltransferase-like protein | chloroplastic		other
	EG_transcript_10248	cytochrome c assembly protein | chloroplastic		other
	EG_transcript_3826	cytochrome c biogenesis protein CCS1, chloroplastic		other
	EG_transcript_15920	dCMP deaminase | chloroplastic		other
	EG_transcript_5401	D-lactate dehydrogenase | chloroplastic		other
	EG_transcript_9558	glutaredoxin 2 (GrxB) family protein | chloroplastic		other
	EG_transcript_30033	glutaredoxin-like protein | chloroplastic		other
	EG_transcript_2971	GTP pyrophosphokinase | chloroplastic	purine metabolism - ko00230	other
	EG_transcript_17920	HHL1-like protein | chloroplastic		other
	EG_transcript_22499	IP39-like hypothetical protein | chloroplastic		other
	EG_transcript_9378	IP39-like hypothetical protein | chloroplastic		other
	EG_transcript_9777	IP39-like hypothetical protein | chloroplastic		other
	EG_transcript_9502	lactyolglutathione lyase | chloroplastic		other
	EG_transcript_16352	macrocin-O-methyltransferase | chloroplastic		other
	EG_transcript_24932	macrocin-O-methyltransferase | chloroplastic		other
	EG_transcript_12692	nucleoside-diphosphate sugar epimerase | chloroplastic		other
	EG_transcript_10604	ortholog of AT1G09795 ATATP-PRT2 ATP phosphoribosyltransferase		other
	EG_transcript_27506	ortholog of AT1G27450 APT1 adenine phosphoribosyltransferase		other
	EG_transcript_9063	ortholog of AT4G26900 AT-HF (ARABIDOPSIS THALIANA HISF PROTEIN)		other
	EG_transcript_11777	ortholog of AT5G14740 CA2 (BETA CARBONIC ANHYDRASE 2) carbonate dehydratase zinc ion binding		other
	EG_transcript_6175	ortholog of AT5G56650 ILL1 (ILR1-like 1) IAA-amino acid hydrolase ILR1-like		other
	EG_transcript_16063	photosystem II repair protein PSB27-H1		other
	EG_transcript_12430	pseudouridine synthase family protein | chloroplastic		other
	EG_transcript_13167	purple acid phosphatase | chloroplastic		other
	EG_transcript_69339	pyridine nucleotide-disulfide oxidoreductase	Oxidative phosphorylation	other
	EG_transcript_14652	retinol dehydrogenase-like protein | chloroplastic		other
	EG_transcript_6263	sialate O-acetylesterase-like protein | chloroplastic		other
	EG_transcript_8871	spermidin synthase-like hypothetical protein | chloroplastic		other
	EG_transcript_28236	TatD related Dnase | chloroplastic		other
	EG_transcript_5309	taurine catabolism dioxygenase-like protein | chloroplastic		other
	EG_transcript_28944	thioredoxin | chloroplastic		other
	EG_transcript_24405	thioredoxin superfamily protein | chloroplastic		other
	EG_transcript_17915	thioredoxin superfamily protein | chloroplastic		other
	EG_transcript_19735	thioredoxin superfamily protein | chloroplastic		other
	EG_transcript_24024	ubiquitin C-terminal hydrolase 3 | chloroplastic		other
	EG_transcript_3018	F-type H+-transporting ATPase subunit alpha [EC:3.6.3.14]	Photosynthesis	oxidative phosphorylation and electron transport
	EG_transcript_7192	F-type H+-transporting ATPase subunit alpha [EC:3.6.3.14]	Photosynthesis	oxidative phosphorylation and electron transport
	EG_transcript_23566	F-type H+-transporting ATPase subunit b	Photosynthesis	oxidative phosphorylation and electron transport
	EG_transcript_4275	F-type H+-transporting ATPase subunit beta [EC:3.6.3.14]	Photosynthesis	oxidative phosphorylation and electron transport
	EG_transcript_28377	F-type H+-transporting ATPase subunit delta	Photosynthesis	oxidative phosphorylation and electron transport
	EG_transcript_10021	F-type H+-transporting ATPase subunit gamma	Photosynthesis	oxidative phosphorylation and electron transport
	EG_transcript_2887	alternative oxidase | chloroplastic		oxidative phosphorylation and electron transport
	EG_transcript_8448	ATP synthase F1 subunit gamma protein | chloroplastic		oxidative phosphorylation and electron transport
	EG_transcript_3948	cytochrome p450		oxidative phosphorylation and electron transport
	EG_transcript_5978	cytochrome P450		oxidative phosphorylation and electron transport
	EG_transcript_15806	inorganic pyrophosphatase [EC:3.6.1.1]		oxidative phosphorylation and electron transport
	EG_transcript_4327	ortholog of AT1G78900 VHA-A ATP binding hydrogen ion transporting ATP synthase		oxidative phosphorylation and electron transport
	EG_transcript_431	P-type ATPase superfamily protein | chloroplastic		oxidative phosphorylation and electron transport
	EG_transcript_8736	apocytochrome f	Photosynthesis	photosynthesis
	EG_transcript_5228	cytochrome b6-f complex iron-sulfur subunit [EC:1.10.9.1]	Photosynthesis	photosynthesis
	EG_transcript_21961	cytochrome b6-f complex subunit 4	Photosynthesis	photosynthesis
	EG_transcript_17930	cytochrome c6	Photosynthesis	photosynthesis
	EG_transcript_23725	cytochrome c6	Photosynthesis	photosynthesis
	EG_transcript_26707	cytochrome c6	Photosynthesis	photosynthesis
	EG_transcript_13066	ferredoxin	Photosynthesis	photosynthesis
	EG_transcript_17836	ferredoxin	Photosynthesis	photosynthesis
	EG_transcript_18039	ferredoxin	Photosynthesis	photosynthesis
	EG_transcript_8143	ferredoxin--NADP+ reductase [EC:1.18.1.2]	Photosynthesis	photosynthesis
	EG_transcript_9691	light-harvesting complex I chlorophyll a/b binding protein 1	Photosynthesis - antenna proteins	photosynthesis
	EG_transcript_11021	light-harvesting complex I chlorophyll a/b binding protein 1	Photosynthesis - antenna proteins	photosynthesis
	EG_transcript_2508	light-harvesting complex I chlorophyll a/b binding protein 2	Photosynthesis - antenna proteins	photosynthesis
	EG_transcript_4401	light-harvesting complex I chlorophyll a/b binding protein 2	Photosynthesis - antenna proteins	photosynthesis
	EG_transcript_7606	light-harvesting complex I chlorophyll a/b binding protein 2	Photosynthesis - antenna proteins	photosynthesis
	EG_transcript_11076	light-harvesting complex I chlorophyll a/b binding protein 4	Photosynthesis - antenna proteins	photosynthesis
	EG_transcript_19825	light-harvesting complex I chlorophyll a/b binding protein 5	Photosynthesis - antenna proteins	photosynthesis
	EG_transcript_16331	light-harvesting complex II chlorophyll a/b binding protein 1	Photosynthesis - antenna proteins	photosynthesis
	EG_transcript_19306	light-harvesting complex II chlorophyll a/b binding protein 1	Photosynthesis - antenna proteins	photosynthesis
	EG_transcript_23156	light-harvesting complex II chlorophyll a/b binding protein 2	Photosynthesis - antenna proteins	photosynthesis
	EG_transcript_21490	light-harvesting complex II chlorophyll a/b binding protein 4	Photosynthesis - antenna proteins	photosynthesis
	EG_transcript_7055	light-harvesting complex II chlorophyll a/b binding protein 5	Photosynthesis - antenna proteins	photosynthesis
	EG_transcript_16325	light-harvesting complex II chlorophyll a/b binding protein 7	Photosynthesis - antenna proteins	photosynthesis
	EG_transcript_158	photosystem I P700 chlorophyll a apoprotein A1	Photosynthesis	photosynthesis
	EG_transcript_3688	photosystem I subunit II	Photosynthesis	photosynthesis
	EG_transcript_12295	photosystem I subunit II	Photosynthesis	photosynthesis
	EG_transcript_10340	photosystem I subunit III	Photosynthesis	photosynthesis
	EG_transcript_31070	photosystem I subunit IV	Photosynthesis	photosynthesis
	EG_transcript_22790	photosystem II 10kDa protein	Photosynthesis	photosynthesis
	EG_transcript_28462	photosystem II 13kDa protein	Photosynthesis	photosynthesis
	EG_transcript_13640	photosystem II CP43 chlorophyll apoprotein	Photosynthesis	photosynthesis
	EG_transcript_899	photosystem II CP47 chlorophyll apoprotein	Photosynthesis	photosynthesis
	EG_transcript_8709	photosystem II oxygen-evolving enhancer protein 1	Photosynthesis	photosynthesis
	EG_transcript_15767	photosystem II oxygen-evolving enhancer protein 1	Photosynthesis	photosynthesis
	EG_transcript_14464	photosystem II oxygen-evolving enhancer protein 2	Photosynthesis	photosynthesis
	EG_transcript_14787	photosystem II oxygen-evolving enhancer protein 2	Photosynthesis	photosynthesis
	EG_transcript_17799	photosystem II oxygen-evolving enhancer protein 2	Photosynthesis	photosynthesis
	EG_transcript_25934	photosystem II oxygen-evolving enhancer protein 3	Photosynthesis	photosynthesis
	EG_transcript_13288	photosystem II P680 reaction center D1 protein	Photosynthesis	photosynthesis
	EG_transcript_10715	photosystem II P680 reaction center D2 protein	Photosynthesis	photosynthesis
	EG_transcript_16166	photosystem II Psb27 protein	Photosynthesis	photosynthesis
	EG_transcript_7656	photosystem II PsbM protein	Photosynthesis	photosynthesis
	EG_transcript_33690	ferredoxin-like protein | chloroplastic		photosynthesis
	EG_transcript_13435	ferredoxin-NADP(+)-oxidoreductase | chloroplastic		photosynthesis
	EG_transcript_27357	chlorophyll a/b binding protein, partial		photosynthesis
	EG_transcript_65465	chloroplast light-harvesting complex I protein precursor		photosynthesis
	EG_transcript_25897	chloroplast light-harvesting complex I protein precursor Lhca2		photosynthesis
	EG_transcript_22662	chloroplast light-harvesting complex I protein precursor Lhca2		photosynthesis
	EG_transcript_32039	chloroplast light-harvesting complex II protein precursor Lhcbm5		photosynthesis
	EG_transcript_30510	chloroplast photosystem II reaction center W precursor		photosynthesis
	EG_transcript_27290	light harvesting chlorophyll a/b binding protein of PSII, partial		photosynthesis
	EG_transcript_29305	light harvesting chlorophyll a/b binding protein of PSII, partial		photosynthesis
	EG_transcript_20438	light harvesting protein		photosynthesis
	EG_transcript_7174	ortholog of AT4G11960 PGRL1B (PGR5-LIKE B)		photosynthesis
	EG_transcript_13343	photosystem II reaction center PsbP family protein | chloroplastic		photosynthesis
	EG_transcript_18816	photosystem II reaction center PsbP family protein | chloroplastic		photosynthesis
	EG_transcript_13851	photosystem II reaction center PsbP family protein | chloroplastic		photosynthesis
	EG_transcript_9141	alpha-1,3-fucosyltransferase | chloroplastic		protein transport, folding, processing and degradation
	EG_transcript_14513	ATP-dependent Clp protease | chloroplastic		protein transport, folding, processing and degradation
	EG_transcript_13736	ATP-dependent Clp protease proteolytic subunit | chloroplastic		protein transport, folding, processing and degradation
	EG_transcript_24649	calpain-like peptidase | chloroplastic		protein transport, folding, processing and degradation
	EG_transcript_5262	carboxypeptidase Q-like protein | chloroplastic		protein transport, folding, processing and degradation
	EG_transcript_1497	Clp chaperone protein | chloroplastic		protein transport, folding, processing and degradation
	EG_transcript_924	Clp chaperone protein | chloroplastic		protein transport, folding, processing and degradation
	EG_transcript_4487	Cpn60 chaperonin | chloroplastic		protein transport, folding, processing and degradation
	EG_transcript_8090	cyclophylin peptidyl-prolyl cis-trans isomerase | chloroplastic		protein transport, folding, processing and degradation
	EG_transcript_19159	Der1-like protein | chloroplastic		protein transport, folding, processing and degradation
	EG_transcript_3981	DnaJ chaperone protein | chloroplastic		protein transport, folding, processing and degradation
	EG_transcript_9181	DnaJ chaperone protein | chloroplastic		protein transport, folding, processing and degradation
	EG_transcript_16547	DnaJ chaperone protein | chloroplastic		protein transport, folding, processing and degradation
	EG_transcript_7391	DnaJ chaperone protein | chloroplastic		protein transport, folding, processing and degradation
	EG_transcript_2894	DnaJ chaperone protein | chloroplastic		protein transport, folding, processing and degradation
	EG_transcript_64597	E3 ubiquitin-protein ligase MID2-like protein | chloroplastic		protein transport, folding, processing and degradation
	EG_transcript_23736	FkbM family methyltransferase | chloroplastic		protein transport, folding, processing and degradation
	EG_transcript_44802	FKBP-like peptidyl-prolyl cis-trans isomerase family protein | chloroplastic		protein transport, folding, processing and degradation
	EG_transcript_12751	FKBP-like peptidyl-prolyl cis-trans isomerase family protein | chloroplastic		protein transport, folding, processing and degradation
	EG_transcript_15908	FKBP-like peptidyl-prolyl cis-trans isomerase family protein | chloroplastic		protein transport, folding, processing and degradation
	EG_transcript_3047	FKBP-like peptidyl-prolyl cis-trans isomerase family protein | chloroplastic		protein transport, folding, processing and degradation
	EG_transcript_12163	FKBP-like peptidyl-prolyl cis-trans isomerase family protein | chloroplastic		protein transport, folding, processing and degradation
	EG_transcript_24308	FKBP-like peptidyl-prolyl cis-trans isomerase family protein | chloroplastic		protein transport, folding, processing and degradation
	EG_transcript_15843	FKBP-like peptidyl-prolyl cis-trans isomerase family protein | chloroplastic		protein transport, folding, processing and degradation
	EG_transcript_26083	FKBP-type peptidyl-prolyl cis-trans isomerase family protein | chloroplastic		protein transport, folding, processing and degradation
	EG_transcript_33249	FKBP-type peptidyl-prolyl cis-trans isomerase family protein | chloroplastic		protein transport, folding, processing and degradation
	EG_transcript_3641	FTSH protease | chloroplastic		protein transport, folding, processing and degradation
	EG_transcript_3479	FTSH protease | chloroplastic		protein transport, folding, processing and degradation
	EG_transcript_5189	FTSH protease family protein | chloroplastic		protein transport, folding, processing and degradation
	EG_transcript_18000	glycosyl transferase | chloroplastic		protein transport, folding, processing and degradation
	EG_transcript_3379	glycosyl transferase | chloroplastic		protein transport, folding, processing and degradation
	EG_transcript_7687	glycosyl transferase | chloroplastic		protein transport, folding, processing and degradation
	EG_transcript_10041	glycosyl transferase family 1		protein transport, folding, processing and degradation
	EG_transcript_13697	glycosyltransferase | chloroplastic		protein transport, folding, processing and degradation
	EG_transcript_14988	glycosyltransferase-like hypothetical protein | chloroplastic		protein transport, folding, processing and degradation
	EG_transcript_25726	glycosyltransferase-like hypothetical protein | chloroplastic		protein transport, folding, processing and degradation
	EG_transcript_31827	Got1/Sft2-like vesicle transport protein family protein | chloroplastic		protein transport, folding, processing and degradation
	EG_transcript_28588	Got1/Sft2-like vesicle transport protein family protein | chloroplastic		protein transport, folding, processing and degradation
	EG_transcript_35442	Got1/Sft2-like vesicle transport protein family protein | chloroplastic		protein transport, folding, processing and degradation
	EG_transcript_31979	Got1/Sft2-like vesicle transport protein family protein | chloroplastic		protein transport, folding, processing and degradation
	EG_transcript_15674	GrpE co-chaperone | chloroplastic		protein transport, folding, processing and degradation
	EG_transcript_19863	Grx4 family glutaredoxin | chloroplastic		protein transport, folding, processing and degradation
	EG_transcript_1542	Hsp90-like heat shock protein | chloroplastic		protein transport, folding, processing and degradation
	EG_transcript_1060	chaperone protein | chloroplastic		protein transport, folding, processing and degradation
	EG_transcript_2342	chaperone protein | chloroplastic		protein transport, folding, processing and degradation
	EG_transcript_1878	chaperonin 60 subunit beta | chloroplastic		protein transport, folding, processing and degradation
	EG_transcript_6586	chloroplast membrane protein ALBINO3 | ALb3 | chloroplastic	thylakoid protein translocation	protein transport, folding, processing and degradation
	EG_transcript_15065	chloroplast processing peptidase	chloroplast protein import	protein transport, folding, processing and degradation
	EG_transcript_4518	importin 5-like protein | chloroplastic		protein transport, folding, processing and degradation
	EG_transcript_3066	mannosyltransferase | chloroplastic		protein transport, folding, processing and degradation
	EG_transcript_3545	mannosyltransferase | chloroplastic		protein transport, folding, processing and degradation
	EG_transcript_2967	methionine aminopeptidase 1 | chloroplastic		protein transport, folding, processing and degradation
	EG_transcript_16508	methyltransferase | chloroplastic		protein transport, folding, processing and degradation
	EG_transcript_10904	methyltransferase | chloroplastic		protein transport, folding, processing and degradation
	EG_transcript_12522	methyltransferase | chloroplastic		protein transport, folding, processing and degradation
	EG_transcript_15772	methyltransferase | chloroplastic		protein transport, folding, processing and degradation
	EG_transcript_7419	methyltransferase | chloroplastic		protein transport, folding, processing and degradation
	EG_transcript_5415	methyltransferase | chloroplastic		protein transport, folding, processing and degradation
	EG_transcript_26539	methyltransferase-like hypothetical protein | chloroplastic		protein transport, folding, processing and degradation
	EG_transcript_1012	nonribosomal peptide synthetase DhbF		protein transport, folding, processing and degradation
	EG_transcript_8430	ortholog of AT5G02490 heat shock cognate 70 kDa protein 2		protein transport, folding, processing and degradation
	EG_transcript_16160	ortholog of AT1G02560 CLPP5 (NUCLEAR ENCODED CLP PROTEASE 1) endopeptidase Clp		protein transport, folding, processing and degradation
	EG_transcript_23125	ortholog of AT1G43560 ATY2 (Arabidopsis thioredoxin y2) thiol-disulfide exchange intermediate		protein transport, folding, processing and degradation
	EG_transcript_21706	ortholog of AT3G02090 MPPB Probable mitochondrial-processing peptidase subunit beta		protein transport, folding, processing and degradation
	EG_transcript_1269	ortholog of At4g32640 protein transport protein Sec24-like		protein transport, folding, processing and degradation
	EG_transcript_3371	ortholog of AT5G02490 heat shock cognate 70 kDa protein 2		protein transport, folding, processing and degradation
	EG_transcript_10852	ortholog of AT5G23240 DjC86 (DNAJ-like) DNAJ (type 3) heat shock family protein		protein transport, folding, processing and degradation
	EG_transcript_28708	ortholog of AT5G38660 APE1 (ACCLIMATION OF PHOTOSYNTHESIS TO ENVIRONMENT)		protein transport, folding, processing and degradation
	EG_transcript_7821	peptidase S41 family protein | chloroplastic		protein transport, folding, processing and degradation
	EG_transcript_20496	peptidase S41 family protein | chloroplastic		protein transport, folding, processing and degradation
	EG_transcript_16555	peptidase S41 family protein | chloroplastic		protein transport, folding, processing and degradation
	EG_transcript_2334	peptidase S8 | chloroplastic		protein transport, folding, processing and degradation
	EG_transcript_3157	peptidase S8 | chloroplastic		protein transport, folding, processing and degradation
	EG_transcript_6254	peptidase S8 | chloroplastic		protein transport, folding, processing and degradation
	EG_transcript_1209	peptidase U32 | chloroplastic		protein transport, folding, processing and degradation
	EG_transcript_18473	peptide deformylase | chloroplastic		protein transport, folding, processing and degradation
	EG_transcript_17338	peptidyl-prolyl cis-trans isomerase | chloroplastic		protein transport, folding, processing and degradation
	EG_transcript_31122	peptidyl-prolyl cis-trans isomerase | chloroplastic		protein transport, folding, processing and degradation
	EG_transcript_5152	presequence protease | chloroplastic		protein transport, folding, processing and degradation
	EG_transcript_975	presequence protease | chloroplastic		protein transport, folding, processing and degradation
	EG_transcript_1125	proteasome alpha subunit | chloroplastic		protein transport, folding, processing and degradation
	EG_transcript_1439	proteasome alpha subunit | chloroplastic		protein transport, folding, processing and degradation
	EG_transcript_654	proteasome alpha subunit | chloroplastic		protein transport, folding, processing and degradation
	EG_transcript_17636	protein low PSII accumulation 3-like protein | chloroplastic		protein transport, folding, processing and degradation
	EG_transcript_8502	protein phosphatase 2C family protein | chloroplastic		protein transport, folding, processing and degradation
	EG_transcript_10483	protein phosphatase 2C family protein | chloroplastic		protein transport, folding, processing and degradation
	EG_transcript_4847	protein translocase secY subunit | chloroplastic	thylakoid protein translocation	protein transport, folding, processing and degradation
	EG_transcript_2899	protein translocase subunit secA | chloroplastic	thylakoid protein translocation	protein transport, folding, processing and degradation
	EG_transcript_17041	protein tyrosine phosphatase | chloroplastic		protein transport, folding, processing and degradation
	EG_transcript_6853	Rubisco large subunit N-methyltransferase		protein transport, folding, processing and degradation
	EG_transcript_6372	Rubisco LS methyltransferase-like protein | chloroplastic		protein transport, folding, processing and degradation
	EG_transcript_6882	Rubisco LS methyltransferase-like protein | chloroplastic		protein transport, folding, processing and degradation
	EG_transcript_7105	S-adenosyl-L-methionine-dependent methyltransferase | chloroplastic		protein transport, folding, processing and degradation
	EG_transcript_10965	S-adenosyl-L-methionine-dependent methyltransferases superfamily protein | chloroplastic		protein transport, folding, processing and degradation
	EG_transcript_6652	S-adenosyl-L-methionine-dependent methyltransferases superfamily protein | chloroplastic		protein transport, folding, processing and degradation
	EG_transcript_6482	S-adenosylmethionine carrier 1 | chloroplastic		protein transport, folding, processing and degradation
	EG_transcript_22248	S-adenosylmethionine-dependent methyltransferase-like protein | chloroplastic		protein transport, folding, processing and degradation
	EG_transcript_22641	SAM-dependent methyltransferase | chloroplastic		protein transport, folding, processing and degradation
	EG_transcript_10938	Sec14-like protein | chloroplastic		protein transport, folding, processing and degradation
	EG_transcript_11467	sec-independent protein translocase TATA | chloroplastic	thylakoid protein translocation	protein transport, folding, processing and degradation
	EG_transcript_17777	sec-independent protein translocase TATA | chloroplastic	thylakoid protein translocation	protein transport, folding, processing and degradation
	EG_transcript_6434	sec-independent protein translocase TATC | chloroplastic	thylakoid protein translocation	protein transport, folding, processing and degradation
	EG_transcript_6073	serine carboxypeptidase S28 family protein | chloroplastic		protein transport, folding, processing and degradation
	EG_transcript_7543	signal peptidase-like protein | chloroplastic		protein transport, folding, processing and degradation
	EG_transcript_7179	SNARE associated Golgi protein-like protein | chloroplastic		protein transport, folding, processing and degradation
	EG_transcript_27972	subtilisin-related peptidase S8 | chloroplastic		protein transport, folding, processing and degradation
	EG_transcript_14011	translocon of the inner chloroplasts membrane Tic21-like protein | chloroplastic		protein transport, folding, processing and degradation
	EG_transcript_9278	translocon of the inner chloroplasts membrane Tic21-like protein | chloroplastic		protein transport, folding, processing and degradation
	EG_transcript_8397	zinc carboxypeptidase family protein | chloroplastic		protein transport, folding, processing and degradation
	EG_transcript_3441	zinc metalloprotease EGY1-like protein | chloroplastic		protein transport, folding, processing and degradation
	EG_transcript_20841	glutathion peroxidase | chloroplastic	oxidative stress	reaction to oxidative and toxic stress
	EG_transcript_4939	glutathione reductase		reaction to oxidative and toxic stress
	EG_transcript_3663	glutathione S-transferase [EC:2.5.1.18]		reaction to oxidative and toxic stress
	EG_transcript_20863	glutathione s-transferase | chloroplastic		reaction to oxidative and toxic stress
	EG_transcript_7036	glutathione transferase | GST | chloroplastic		reaction to oxidative and toxic stress
	EG_transcript_18719	peptide methionine sulphoxide reductase MsrA | chloroplastic		reaction to oxidative and toxic stress
	EG_transcript_10588	peptidemethionine sulfoxide reductase | chloroplastic		reaction to oxidative and toxic stress
	EG_transcript_22030	stress and photooxidateve damage reducing CEST-like protein | chloroplastic		reaction to oxidative and toxic stress
	EG_transcript_19240	sulfiredoxin | chloroplastic		reaction to oxidative and toxic stress
	EG_transcript_4353	superoxide dismutase | chloroplastic	oxidative stress	reaction to oxidative and toxic stress
	EG_transcript_1270	adenylate cyclase | chloroplastic	purine metabolism - ko00230	regulation and signal transduction
	EG_transcript_278	adenylate cyclase | chloroplastic	purine metabolism - ko00230	regulation and signal transduction
	EG_transcript_1112	adenylate cyclase | chloroplastic	purine metabolism - ko00230	regulation and signal transduction
	EG_transcript_3208	adenylate cyclase | chloroplastic	purine metabolism - ko00230	regulation and signal transduction
	EG_transcript_1776	adenylate cyclase | chloroplastic	purine metabolism - ko00230	regulation and signal transduction
	EG_transcript_1846	adenylate cyclase | chloroplastic	purine metabolism - ko00230	regulation and signal transduction
	EG_transcript_8088	adenylate cyclase | chloroplastic	purine metabolism - ko00230	regulation and signal transduction
	EG_transcript_1525	adenylate cyclase | chloroplastic	purine metabolism - ko00230	regulation and signal transduction
	EG_transcript_6548	adenylate cyclase | chloroplastic	purine metabolism - ko00230	regulation and signal transduction
	EG_transcript_8522	adenylate cyclase | chloroplastic	purine metabolism - ko00230	regulation and signal transduction
	EG_transcript_5009	adenylate cyclase | chloroplastic	purine metabolism - ko00230	regulation and signal transduction
	EG_transcript_12957	adenylate cyclase | chloroplastic		regulation and signal transduction
	EG_transcript_1483	adenylate cyclase | chloroplastic		regulation and signal transduction
	EG_transcript_15108	adenylate cyclase | chloroplastic		regulation and signal transduction
	EG_transcript_1645	adenylate cyclase | chloroplastic		regulation and signal transduction
	EG_transcript_17917	adenylate cyclase | chloroplastic		regulation and signal transduction
	EG_transcript_20673	adenylate cyclase | chloroplastic		regulation and signal transduction
	EG_transcript_20773	adenylate cyclase | chloroplastic		regulation and signal transduction
	EG_transcript_2108	adenylate cyclase | chloroplastic		regulation and signal transduction
	EG_transcript_277	adenylate cyclase | chloroplastic		regulation and signal transduction
	EG_transcript_300	adenylate cyclase | chloroplastic		regulation and signal transduction
	EG_transcript_3291	adenylate cyclase | chloroplastic		regulation and signal transduction
	EG_transcript_4216	adenylate cyclase | chloroplastic		regulation and signal transduction
	EG_transcript_6391	adenylate cyclase | chloroplastic		regulation and signal transduction
	EG_transcript_6439	adenylate cyclase | chloroplastic		regulation and signal transduction
	EG_transcript_7971	adenylate cyclase | chloroplastic		regulation and signal transduction
	EG_transcript_8241	adenylate cyclase | chloroplastic		regulation and signal transduction
	EG_transcript_2321	adenylate cyclase-like protein | chloroplastic	purine metabolism - ko00230	regulation and signal transduction
	EG_transcript_1128	adenylate cyclase-like protein | chloroplastic		regulation and signal transduction
	EG_transcript_29902	Bax inhibitor-1 family protein | chloroplastic		regulation and signal transduction
	EG_transcript_16986	casein kinase II subunit alpha | chloroplastic	transcription regulation	regulation and signal transduction
	EG_transcript_1995	cyclic nucleotide-binding protein | chloroplastic		regulation and signal transduction
	EG_transcript_24007	ferredoxin thioredoxin reductase catalytic beta chain family protein | chloroplastic		regulation and signal transduction
	EG_transcript_14187	fluorescent in blue light-like protein | chloroplastic		regulation and signal transduction
	EG_transcript_1676	guanylate cyclase-like hypothetical protein | chloroplastic		regulation and signal transduction
	EG_transcript_59403	chloroplast rubisco activase		regulation and signal transduction
	EG_transcript_15507	inositol 1,4,5-trisphosphate receptor-like transmembrane protein | chloroplastic		regulation and signal transduction
	EG_transcript_3048	membrane-bound adenylate cyclase | chloroplastic	purine metabolism - ko00230	regulation and signal transduction
	EG_transcript_1706	membrane-bound adenylate cyclase | chloroplastic	purine metabolism - ko00230	regulation and signal transduction
	EG_transcript_4669	membrane-bound adenylate cyclase | chloroplastic	purine metabolism - ko00230	regulation and signal transduction
	EG_transcript_1748	membrane-bound adenylate cyclase | chloroplastic	purine metabolism - ko00230	regulation and signal transduction
	EG_transcript_2645	membrane-bound adenylate cyclase | chloroplastic	purine metabolism - ko00230	regulation and signal transduction
	EG_transcript_1750	membrane-bound adenylate cyclase | chloroplastic	purine metabolism - ko00230	regulation and signal transduction
	EG_transcript_1836	membrane-bound adenylate cyclase | chloroplastic	purine metabolism - ko00230	regulation and signal transduction
	EG_transcript_5354	ortholog of At3g07070 Serine/threonine-protein kinase		regulation and signal transduction
	EG_transcript_19426	ortholog of AT4G09000 GRF1 (GENERAL REGULATORY FACTOR 1) protein phosphorylated amino acid binding		regulation and signal transduction
	EG_transcript_4125	ortholog of AT4G21210 phosphoprotein phosphatase protein kinase		regulation and signal transduction
	EG_transcript_5379	ortholog of AT5G35750 AHK2 Histidine kinase 2		regulation and signal transduction
	EG_transcript_3864	ortholog of AT5G42270 VAR1 (VARIEGATED 1) ATP-dependent peptidase ATPase metallopeptidase		regulation and signal transduction
	EG_transcript_8319	ortholog of AT5G42270 VAR1 (VARIEGATED 1) ATP-dependent peptidase ATPase metallopeptidase		regulation and signal transduction
	EG_transcript_3660	photoactivated adenylate cyclase, subunit alpha | chloroplastic	purine metabolism - ko00230	regulation and signal transduction
	EG_transcript_13863	Protein kinase superfamily protein | chloroplastic		regulation and signal transduction
	EG_transcript_2617	protein kinase superfamily protein | chloroplastic		regulation and signal transduction
	EG_transcript_3514	protein kinase superfamily protein | chloroplastic		regulation and signal transduction
	EG_transcript_1795	protein kinase superfamily protein | chloroplastic		regulation and signal transduction
	EG_transcript_1081	protein kinase superfamily protein | chloroplastic		regulation and signal transduction
	EG_transcript_3399	protein kinase superfamily protein | chloroplastic		regulation and signal transduction
	EG_transcript_18141	protein kinase superfamily protein | chloroplastic		regulation and signal transduction
	EG_transcript_15890	putative membrane-bound adenylate cyclase | chloroplastic		regulation and signal transduction
	EG_transcript_17337	putative membrane-bound adenylate cyclase | chloroplastic		regulation and signal transduction
	EG_transcript_26949	putative membrane-bound adenylate cyclase | chloroplastic		regulation and signal transduction
	EG_transcript_48415	putative membrane-bound adenylate cyclase | chloroplastic		regulation and signal transduction
	EG_transcript_54470	putative membrane-bound adenylate cyclase | chloroplastic		regulation and signal transduction
	EG_transcript_5535	putative membrane-bound adenylate cyclase | chloroplastic		regulation and signal transduction
	EG_transcript_933	receptor-type adenylate cyclase | chloroplastic	purine metabolism - ko00230	regulation and signal transduction
	EG_transcript_192	receptor-type adenylate cyclase | chloroplastic	purine metabolism - ko00230	regulation and signal transduction
	EG_transcript_1839	receptor-type adenylate cyclase | chloroplastic	purine metabolism - ko00230	regulation and signal transduction
	EG_transcript_490	receptor-type adenylate cyclase | chloroplastic	purine metabolism - ko00230	regulation and signal transduction
	EG_transcript_997	receptor-type adenylate cyclase | chloroplastic	purine metabolism - ko00230	regulation and signal transduction
	EG_transcript_499	receptor-type adenylate cyclase | chloroplastic	purine metabolism - ko00230	regulation and signal transduction
	EG_transcript_1637	receptor-type adenylate cyclase | chloroplastic	purine metabolism - ko00230	regulation and signal transduction
	EG_transcript_3624	serine/threonine kinase | chloroplastic		regulation and signal transduction
	EG_transcript_10639	serine/threonine kinase-like hypothetical protein | chloroplastic		regulation and signal transduction
	EG_transcript_10794	serine/threonine protein kinase | chloroplastic		regulation and signal transduction
	EG_transcript_10493	serine/threonine protein phosphatase | chloroplastic		regulation and signal transduction
	EG_transcript_4006	serine/threonine-protein kinase STN7 | chloroplastic		regulation and signal transduction
	EG_transcript_8283	serpin-like protein | chloroplastic		regulation and signal transduction
	EG_transcript_5368	thymidylate kinase | chloroplastic	pyrimidine metabolism	regulation and signal transduction
	EG_transcript_8610	30S subunit ribosomal protein S1 | RP-S1, rpsA | chloroplastic	70S ribosome	ribosome, aminoacyl-tRNA biosynthesis and translation
	EG_transcript_26732	30S subunit ribosomal protein S12 | RP-S12, MRPS12, rpsL | chloroplastic	70S ribosome	ribosome, aminoacyl-tRNA biosynthesis and translation
	EG_transcript_21843	30S subunit ribosomal protein S16 | RP-S16, MRPS16, rpsP | chloroplastic	70S ribosome	ribosome, aminoacyl-tRNA biosynthesis and translation
	EG_transcript_22652	30S subunit ribosomal protein S17 | RP-S17, MRPS17, rpsQ | chloroplastic	70S ribosome	ribosome, aminoacyl-tRNA biosynthesis and translation
	EG_transcript_3765	30S subunit ribosomal protein S20 | RP-S20, rpsT | chloroplastic	70S ribosome	ribosome, aminoacyl-tRNA biosynthesis and translation
	EG_transcript_10203	30S subunit ribosomal protein S5 | RP-S5, MRPS5, rpsE | chloroplastic	70S ribosome	ribosome, aminoacyl-tRNA biosynthesis and translation
	EG_transcript_9617	50S subunit ribosomal protein L1 | RP-L1, MRPL1, rplA | chloroplastic	70S ribosome	ribosome, aminoacyl-tRNA biosynthesis and translation
	EG_transcript_1793	50S subunit ribosomal protein L15 | RP-L15, MRPL15, rplO | chloroplastic	70S ribosome	ribosome, aminoacyl-tRNA biosynthesis and translation
	EG_transcript_10319	50S subunit ribosomal protein L17 | RP-L17, MRPL17, rplQ | chloroplastic	70S ribosome	ribosome, aminoacyl-tRNA biosynthesis and translation
	EG_transcript_19916	50S subunit ribosomal protein L19 | RP-L19, MRPL19, rplS | chloroplastic	70S ribosome	ribosome, aminoacyl-tRNA biosynthesis and translation
	EG_transcript_9967	50S subunit ribosomal protein L2 | RP-L2, MRPL2, rplB | chloroplastic	70S ribosome	ribosome, aminoacyl-tRNA biosynthesis and translation
	EG_transcript_21981	50S subunit ribosomal protein L21 | RP-L21, MRPL21, rplU | chloroplastic	70S ribosome	ribosome, aminoacyl-tRNA biosynthesis and translation
	EG_transcript_16672	50S subunit ribosomal protein L24 | RP-L24, MRPL24, rplX | chloroplastic	70S ribosome	ribosome, aminoacyl-tRNA biosynthesis and translation
	EG_transcript_30290	50S subunit ribosomal protein L27 | RP-L27, MRPL27, rpmA | chloroplastic	70S ribosome	ribosome, aminoacyl-tRNA biosynthesis and translation
	EG_transcript_26736	50S subunit ribosomal protein L29-like protein | chloroplastic		ribosome, aminoacyl-tRNA biosynthesis and translation
	EG_transcript_18705	50S subunit ribosomal protein L31 | RP-L31, rpmE | chloroplastic	70S ribosome	ribosome, aminoacyl-tRNA biosynthesis and translation
	EG_transcript_34093	50S subunit ribosomal protein L35 | RP-L35, MRPL35, rpmI | chloroplastic	70S ribosome	ribosome, aminoacyl-tRNA biosynthesis and translation
	EG_transcript_20679	50S subunit ribosomal protein L9 | RP-L9, MRPL9, rplI | chloroplastic	70S ribosome	ribosome, aminoacyl-tRNA biosynthesis and translation
	EG_transcript_1083	alanyl-tRNA synthetase | AARS, alaS | chloroplastic	aminoacyl-tRNA biosynthesis - ko00970	ribosome, aminoacyl-tRNA biosynthesis and translation
	EG_transcript_3395	aspartyl-tRNA synthetase, bacterial-like | chloroplastic	aminoacyl-tRNA biosynthesis - ko00970	ribosome, aminoacyl-tRNA biosynthesis and translation
	EG_transcript_4663	bifunctional glutamyl/prolyl-tRNA synthetase, bacterial-like | chloroplastic	aminoacyl-tRNA biosynthesis - ko00970	ribosome, aminoacyl-tRNA biosynthesis and translation
	EG_transcript_5873	elongation factor Ts | chloroplastic		ribosome, aminoacyl-tRNA biosynthesis and translation
	EG_transcript_3792	glycyl-tRNA synthetase | chloroplastic	aminoacyl-tRNA biosynthesis - ko00970	ribosome, aminoacyl-tRNA biosynthesis and translation
	EG_transcript_10079	histidyl-tRNA synthetase | HARS, hisS | chloroplastic	aminoacyl-tRNA biosynthesis - ko00970	ribosome, aminoacyl-tRNA biosynthesis and translation
	EG_transcript_6699	chloroplast initiation factor 3		ribosome, aminoacyl-tRNA biosynthesis and translation
	EG_transcript_971	isoleucyl-tRNA synthetase | IARS, ileS | chloroplastic	aminoacyl-tRNA biosynthesis - ko00970	ribosome, aminoacyl-tRNA biosynthesis and translation
	EG_transcript_1718	leucyl-tRNA synthetase | LARS, leuS |chloroplastic	aminoacyl-tRNA biosynthesis - ko00970	ribosome, aminoacyl-tRNA biosynthesis and translation
	EG_transcript_21742	lysyl-tRNA synthetase | chloroplastic	aminoacyl-tRNA biosynthesis - ko00970	ribosome, aminoacyl-tRNA biosynthesis and translation
	EG_transcript_10813	methionyl-tRNA formyltransferase | MTFMT, fmt | chloroplastic	aminoacyl-tRNA biosynthesis - ko00970	ribosome, aminoacyl-tRNA biosynthesis and translation
	EG_transcript_4693	nucleolin-like hypothetical protein | chloroplastic		ribosome, aminoacyl-tRNA biosynthesis and translation
	EG_transcript_2915	nucleolin-like hypothetical protein | chloroplastic		ribosome, aminoacyl-tRNA biosynthesis and translation
	EG_transcript_5244	nucleolin-like hypothetical protein | chloroplastic		ribosome, aminoacyl-tRNA biosynthesis and translation
	EG_transcript_16040	nucleolin-like hypothetical protein | chloroplastic		ribosome, aminoacyl-tRNA biosynthesis and translation
	EG_transcript_43430	ortholog of AT1G04270 RPS15 (CYTOSOLIC RIBOSOMAL PROTEIN S15)		ribosome, aminoacyl-tRNA biosynthesis and translation
	EG_transcript_20407	ortholog of AT1G07320 RPL4 (ribosomal protein L4) poly(U) binding structural constituent of ribosome		ribosome, aminoacyl-tRNA biosynthesis and translation
	EG_transcript_12357	ortholog of AT1G07940 eEF-1A1 (EF-1-alpha 1) Elongation factor 1-alpha 1		ribosome, aminoacyl-tRNA biosynthesis and translation
	EG_transcript_572	ortholog of AT1G17220 FUG1 (FU-GAERI1) translation initiation factor		ribosome, aminoacyl-tRNA biosynthesis and translation
	EG_transcript_4233	ortholog of AT1G32990 PRPL11 (PLASTID RIBOSOMAL PROTEIN L11)		ribosome, aminoacyl-tRNA biosynthesis and translation
	EG_transcript_32698	ortholog of AT1G72370 40S ribosomal protein Sa-1, laminin receptor homolog		ribosome, aminoacyl-tRNA biosynthesis and translation
	EG_transcript_15917	ortholog of AT2G43030 ribosomal protein L3 family protein		ribosome, aminoacyl-tRNA biosynthesis and translation
	EG_transcript_40456	ortholog of AT3G11510 40S ribosomal protein S14 (RPS14B)		ribosome, aminoacyl-tRNA biosynthesis and translation
	EG_transcript_1495	ortholog of AT4G20360 AtRABE1bAtRab8D (Arabidopsis Rab GTPase homolog E1b) translation elongation factor		ribosome, aminoacyl-tRNA biosynthesis and translation
	EG_transcript_9052	ortholog of AT5G52520 OVA6PRORS1 (OVULE ABORTION 6) ATP binding aminoacyl-tRNA ligase		ribosome, aminoacyl-tRNA biosynthesis and translation
	EG_transcript_8464	phenylalanyl-tRNA synthetase alpha chain | FARSA, pheS | chloroplastic	aminoacyl-tRNA biosynthesis - ko00970	ribosome, aminoacyl-tRNA biosynthesis and translation
	EG_transcript_5662	ribosome-binding factor A family protein | chloroplastic		ribosome, aminoacyl-tRNA biosynthesis and translation
	EG_transcript_7877	seryl-tRNA synthetase | SARS, serS | chloroplastic	aminoacyl-tRNA biosynthesis - ko00970	ribosome, aminoacyl-tRNA biosynthesis and translation
	EG_transcript_822	Tbc2 translation factor-like protein | chloroplastic		ribosome, aminoacyl-tRNA biosynthesis and translation
	EG_transcript_26562	Translation initiation factor IF-1		ribosome, aminoacyl-tRNA biosynthesis and translation
	EG_transcript_7650	tryptophanyl-tRNA synthetase | WARS, trpS | chloroplastic	aminoacyl-tRNA biosynthesis - ko00970	ribosome, aminoacyl-tRNA biosynthesis and translation
	EG_transcript_9808	16S rRNA processing protein RimM family | chloroplastic		RNA processing and degradation
	EG_transcript_15202	2'-5' RNA ligase | chloroplastic	prokaryotic type tRNA biogenesis	RNA processing and degradation
	EG_transcript_22601	5'-3' exoribonuclease | chloroplastic		RNA processing and degradation
	EG_transcript_8594	DEAD box RNA helicase | chloroplastic		RNA processing and degradation
	EG_transcript_275	DEAD/DEAH box helicase | chloroplastic		RNA processing and degradation
	EG_transcript_2739	polyadenylate-binding protein | chloroplastic	RNA degradation, RNA transport	RNA processing and degradation
	EG_transcript_4030	proteinaceous RNase P1 | chloroplastic	RNA degradation	RNA processing and degradation
	EG_transcript_2624	ribonuclease II/R family protein | chloroplastic		RNA processing and degradation
	EG_transcript_27415	ribonuclease III family protein | chloroplastic		RNA processing and degradation
	EG_transcript_3818	RNA helicase | chloroplastic		RNA processing and degradation
	EG_transcript_3483	RNA helicase | chloroplastic		RNA processing and degradation
	EG_transcript_14184	RNA methyltransferase family protein | chloroplastic		RNA processing and degradation
	EG_transcript_6259	RNA-splicing ligase RtcB | chloroplastic		RNA processing and degradation
	EG_transcript_33185	SpoU rRNA methylase family protein | chloroplastic		RNA processing and degradation
	EG_transcript_9721	tRNA (guanine(37)-N1)-methyltransferase-like protein | chloroplastic		RNA processing and degradation
	EG_transcript_12737	tRNA (guanine-N-7) methyltransferase | chloroplastic		RNA processing and degradation
	EG_transcript_18750	tRNA hydroxylase | chloroplastic		RNA processing and degradation
	EG_transcript_2795	tRNA nucleotidyltransferase | chloroplastic	RNA transport	RNA processing and degradation
	EG_transcript_19425	tRNA/rRNA methyltransferase (SpoU) family protein | chloroplastic		RNA processing and degradation
	EG_transcript_3011	ATP-dependent RNA helicase p62-like protein | chloroplastic		transcription and transcription regulation
	EG_transcript_2476	ATP-dependent RNA helicase-like | chloroplastic		transcription and transcription regulation
	EG_transcript_29856	ATP-dependent RNA helicase-like | chloroplastic		transcription and transcription regulation
	EG_transcript_10228	histone deacetylase-related protein | chloroplastic		transcription and transcription regulation
	EG_transcript_8890	mitochondrial transcription termination factor family protein | chloroplastic		transcription and transcription regulation
	EG_transcript_12447	mitochondrial transcription termination factor family protein | chloroplastic		transcription and transcription regulation
	EG_transcript_10977	mitochondrial transcription termination factor family protein | chloroplastic		transcription and transcription regulation
	EG_transcript_8499	mitochondrial transcription termination factor family protein | chloroplastic		transcription and transcription regulation
	EG_transcript_9775	mitochondrial transcription termination factor family protein | chloroplastic		transcription and transcription regulation
	EG_transcript_16200	mitochondrial transcription termination factor family-like protein | chloroplastic		transcription and transcription regulation
	EG_transcript_10184	ortholog of At2g25830 probable transcriptional regulatory protein		transcription and transcription regulation
	EG_transcript_4974	ortholog of AT4G18810 binding catalytic transcription repressor		transcription and transcription regulation
	EG_transcript_1339	adhesin-like protein | chloroplastic		UNKNOWN
	EG_transcript_1704	adhesin-like protein | chloroplastic		UNKNOWN
	EG_transcript_10034	aldo/keto reductase | chloroplastic		UNKNOWN
	EG_transcript_14032	alpha-(1,6)-fucosyltransferase-like hypothetical protein | chloroplastic		UNKNOWN
	EG_transcript_4699	alpha/beta hydrolase-like protein | chloroplastic		UNKNOWN
	EG_transcript_10352	alpha/beta-hydrolase | chloroplastic		UNKNOWN
	EG_transcript_10948	alpha/beta-hydrolase | chloroplastic		UNKNOWN
	EG_transcript_11459	alpha/beta-hydrolase | chloroplastic		UNKNOWN
	EG_transcript_17332	alpha/beta-hydrolase | chloroplastic		UNKNOWN
	EG_transcript_5153	alpha/beta-hydrolase | chloroplastic		UNKNOWN
	EG_transcript_7842	alpha/beta-hydrolase | chloroplastic		UNKNOWN
	EG_transcript_8537	alpha/beta-hydrolase | chloroplastic		UNKNOWN
	EG_transcript_9178	alpha/beta-hydrolase | chloroplastic		UNKNOWN
	EG_transcript_9806	alpha/beta-hydrolase | chloroplastic		UNKNOWN
	EG_transcript_7753	alpha/beta-hydrolase | chloroplastic		UNKNOWN
	EG_transcript_7098	alpha/beta-hydrolase family protein | chloroplastic		UNKNOWN
	EG_transcript_11279	alpha/beta-hydrolase family protein | chloroplastic		UNKNOWN
	EG_transcript_2378	alpha/beta-hydrolase family protein | chloroplastic		UNKNOWN
	EG_transcript_1736	ankyrin repeat-containg protein | chloroplastic		UNKNOWN
	EG_transcript_7131	bestrophin-like protein | chloroplastic		UNKNOWN
	EG_transcript_9197	bestrophin-like protein | chloroplastic		UNKNOWN
	EG_transcript_7728	calcineurin-like phosphoesterase | chloroplastic		UNKNOWN
	EG_transcript_2865	CAP superfamily protein | chloroplastic		UNKNOWN
	EG_transcript_4664	CAP superfamily protein | chloroplastic		UNKNOWN
	EG_transcript_2198	CAP superfamily protein | chloroplastic		UNKNOWN
	EG_transcript_7731	carboxylesterase | chloroplastic		UNKNOWN
	EG_transcript_6940	CBS domain-containing protein with a domain of unknown function (DUF21) | chloroplastic		UNKNOWN
	EG_transcript_2327	esterase/lipase/thioesterase family protein | chloroplastic		UNKNOWN
	EG_transcript_23120	esterase/lipase/thioesterase family protein | chloroplastic		UNKNOWN
	EG_transcript_14363	exostosin-like hypothetical protein | chloroplastic		UNKNOWN
	EG_transcript_15609	exostosin-like hypothetical protein | chloroplastic		UNKNOWN
	EG_transcript_12591	exostosin-like hypothetical protein | chloroplastic		UNKNOWN
	EG_transcript_26283	F506-binding protein-like protein | chloroplastic		UNKNOWN
	EG_transcript_6823	FAD/NAD(P)-binding oxidoreductase family protein | chloroplastic		UNKNOWN
	EG_transcript_24913	FAD-dependent cmnm(5)s(2)U34 oxidoreductase | chloroplastic		UNKNOWN
	EG_transcript_33341	FAD-dependent cmnm(5)s(2)U34 oxidoreductase | chloroplastic		UNKNOWN
	EG_transcript_10124	FAD-dependent oxidoreductase family protein | chloroplastic		UNKNOWN
	EG_transcript_19678	flagellar associated protein-like protein | chloroplastic		UNKNOWN
	EG_transcript_7095	FMN-linked oxidoreductase family protein | chloroplastic		UNKNOWN
	EG_transcript_18428	glycine-rich RNA binding protein | chloroplastic		UNKNOWN
	EG_transcript_7356	GTP binding protein | chloroplastic		UNKNOWN
	EG_transcript_8546	GTP-binding protein Obg/CgtA-like | chloroplastic		UNKNOWN
	EG_transcript_4152	HAD hydrolase family protein | chloroplastic		UNKNOWN
	EG_transcript_15382	haloacid dehalogenase-like hydrolase (HAD) superfamily protein | chloroplastic		UNKNOWN
	EG_transcript_7257	histidine triad family protein | chloroplastic		UNKNOWN
	EG_transcript_70	hyalin-like protein | chloroplastic		UNKNOWN
	EG_transcript_80	hyalin-like protein | chloroplastic		UNKNOWN
	EG_transcript_12656	hydrolase | chloroplastic		UNKNOWN
	EG_transcript_4	hydroxyproline-rich glycoprotein family protein | chloroplastic		UNKNOWN
	EG_transcript_43794	hypothetical collagen-like protein | chloroplastic		UNKNOWN
	EG_transcript_38604	hypothetical helicase | chloroplastic		UNKNOWN
	EG_transcript_11651	hypothetical hydrolase | chloroplastic		UNKNOWN
	EG_transcript_11878	hypothetical LPS biosynthesis protein | chloroplastic		UNKNOWN
	EG_transcript_4838	hypothetical membrane protein | chloroplastic		UNKNOWN
	EG_transcript_8169	hypothetical membrane protein | chloroplastic		UNKNOWN
	EG_transcript_12155	hypothetical peptidase | chloroplastic		UNKNOWN
	EG_transcript_1136	hypothetical peptidase/protease | chloroplastic		UNKNOWN
	EG_transcript_9949	hypothetical protein kinase | chloroplastic		UNKNOWN
	EG_transcript_11318	hypothetical protein kinase | chloroplastic		UNKNOWN
	EG_transcript_12314	hypothetical protein kinase | chloroplastic		UNKNOWN
	EG_transcript_1600	hypothetical protein kinase | chloroplastic		UNKNOWN
	EG_transcript_12547	choline-sulfatase | chloroplastic		UNKNOWN
	EG_transcript_15277	iron-sulfur domain-containing hypothetical protein | chloroplastic		UNKNOWN
	EG_transcript_7500	iron-sulfur domain-containing hypothetical protein | chloroplastic		UNKNOWN
	EG_transcript_2863	kinase domain protein | chloroplastic		UNKNOWN
	EG_transcript_4001	leucine-rich repeat receptor-like protein kinase-like protein | chloroplastic		UNKNOWN
	EG_transcript_4248	leucine-rich repeat-cotaining protein | chloroplastic		UNKNOWN
	EG_transcript_25227	lipase/acylhydrolase-like protein | chloroplastic		UNKNOWN
	EG_transcript_2448	meckelin-like transmembrane protein | chloroplastic		UNKNOWN
	EG_transcript_20936	membrane protease subunit, stomatin/prohibitin-like protein | chloroplastic		UNKNOWN
	EG_transcript_10556	membrane-associated 30 kda protein | chloroplastic		UNKNOWN
	EG_transcript_13115	membrane-associated 30 kda protein | chloroplastic		UNKNOWN
	EG_transcript_555	membrane-associated hypothetical protein | chloroplastic		UNKNOWN
	EG_transcript_5882	membrane-associated metalloprotease | chloroplastic		UNKNOWN
	EG_transcript_6279	membrane-associated protein | chloroplastic		UNKNOWN
	EG_transcript_9200	membrane-associated protein | chloroplastic		UNKNOWN
	EG_transcript_1922	membrane-associated protein | chloroplastic		UNKNOWN
	EG_transcript_676	membrane-associated protein | chloroplastic		UNKNOWN
	EG_transcript_1934	membrane-associated protein | chloroplastic		UNKNOWN
	EG_transcript_2950	metallophosphoesterase | chloroplastic		UNKNOWN
	EG_transcript_8723	mRNA-binding chloroplast ribosome-associated protein | chloroplastic		UNKNOWN
	EG_transcript_12261	NAD(P)-binding Rossmann-fold superfamily protein | chloroplastic		UNKNOWN
	EG_transcript_11644	NAD(P)-binding Rossmann-fold superfamily protein | chloroplastic		UNKNOWN
	EG_transcript_9571	NAD(P)-binding Rossmann-fold superfamily protein | chloroplastic		UNKNOWN
	EG_transcript_9753	nuclear lim-interactor-like protein | chloroplastic		UNKNOWN
	EG_transcript_18504	nuclease-like protein | chloroplastic		UNKNOWN
	EG_transcript_21994	nudix-hydrolase-like hypothetical protein | chloroplastic		UNKNOWN
	EG_transcript_14144	oligoribonuclease | chloroplastic		UNKNOWN
	EG_transcript_16005	O-methyltransferase		UNKNOWN
	EG_transcript_21427	O-methyltransferase-like protein | chloroplastic		UNKNOWN
	EG_transcript_15700	one-helix protein-like protein | chloroplastic		UNKNOWN
	EG_transcript_3815	ortholog of AT1G01920 SET domain-containing protein		UNKNOWN
	EG_transcript_20384	ortholog of AT1G10630 ATARFA1F GTP binding phospholipase activator protein binding		UNKNOWN
	EG_transcript_13075	ortholog of AT1G12230 transaldolase		UNKNOWN
	EG_transcript_17265	ortholog of AT1G18060 uncharacterized protein		UNKNOWN
	EG_transcript_16544	ortholog of AT1G21440 mutase family protein		UNKNOWN
	EG_transcript_20714	ortholog of AT1G22500 RINGU-box superfamily protein		UNKNOWN
	EG_transcript_28802	ortholog of AT1G22740 RAB7 (Ras-related protein 7) GTP binding		UNKNOWN
	EG_transcript_24787	ortholog of AT1G22882 nd		UNKNOWN
	EG_transcript_17310	ortholog of AT1G31190 inositol monophosphatase family protein		UNKNOWN
	EG_transcript_6034	ortholog of AT1G32500 ATNAP6 (NON-INTRINSIC ABC PROTEIN 6)		UNKNOWN
	EG_transcript_3690	ortholog of At1g53430 Probable LRR receptor-like serine/threonine-protein kinase		UNKNOWN
	EG_transcript_12753	ortholog of AT1G62780 uncharacterized protein		UNKNOWN
	EG_transcript_7631	ortholog of AT1G64190 6-phosphogluconate dehydrogenase family protein		UNKNOWN
	EG_transcript_7996	ortholog of AT1G64550 general control non-repressible 3member of GCN subfamily		UNKNOWN
	EG_transcript_24101	ortholog of AT1G67080 ABA4 (ABSCISIC ACID (ABA)-DEFICIENT 4) intramolecular oxidoreductase		UNKNOWN
	EG_transcript_11675	ortholog of At1g74850 Pentatricopeptide repeat-containing protein		UNKNOWN
	EG_transcript_2759	ortholog of AT1G80480 PTAC17 (PLASTID TRANSCRIPTIONALLY ACTIVE17)		UNKNOWN
	EG_transcript_5640	ortholog of AT1G80630 RNI-like superfamily protein		UNKNOWN
	EG_transcript_26742	ortholog of AT2G02740 ATWHY3PTAC11 (A. THALIANA WHIRLY 3) DNA binding		UNKNOWN
	EG_transcript_16857	ortholog of AT2G04360 HP36c conserved plant protein		UNKNOWN
	EG_transcript_12686	ortholog of AT2G18850 SET domain-containing protein		UNKNOWN
	EG_transcript_11293	ortholog of AT2G27680 aldoketo reductase family protein		UNKNOWN
	EG_transcript_10056	ortholog of At2g30200		UNKNOWN
	EG_transcript_11055	ortholog of AT2G31190 uncharacterized protein		UNKNOWN
	EG_transcript_22066	ortholog of At2g37660		UNKNOWN
	EG_transcript_25106	ortholog of AT2G38810 HTA8 DNA binding		UNKNOWN
	EG_transcript_19234	ortholog of AT2G44610 RAB6 GTP binding		UNKNOWN
	EG_transcript_3150	ortholog of AT2G44920 thylakoid lumenal 15 kDa protein		UNKNOWN
	EG_transcript_3053	ortholog of AT2G45330 EMB1067 EMBRYO DEFECTIVE 1067, RNA 2'-phosphotransferase, Tpt1 KptA family		UNKNOWN
	EG_transcript_20108	ortholog of AT3G01660 S-adenosyl-L-methionine-dependent methyltransferases superfamily protein		UNKNOWN
	EG_transcript_346	ortholog of AT3G08850 nd		UNKNOWN
	EG_transcript_9377	ortholog of AT3G10130 Heme-binding-like protein		UNKNOWN
	EG_transcript_12400	ortholog of AT3G10840 hydrolase, alphabeta fold family protein		UNKNOWN
	EG_transcript_4812	ortholog of AT3G12080 EMB2738 (EMBRYO DEFECTIVE 2738) GTP binding		UNKNOWN
	EG_transcript_11361	ortholog of AT3G25805 HP38 conserved plant protein		UNKNOWN
	EG_transcript_11702	ortholog of AT3G26710 unnamed protein product		UNKNOWN
	EG_transcript_48180	ortholog of AT3G45980 HTB9 DNA binding		UNKNOWN
	EG_transcript_1790	ortholog of AT3G47010 hydrolase, hydrolyzing O-glycosyl compounds		UNKNOWN
	EG_transcript_12193	ortholog of AT3G52150 RNA recognition motif (RRM)-containing protein		UNKNOWN
	EG_transcript_29644	ortholog of AT3G53220 thioredoxin family protein		UNKNOWN
	EG_transcript_3890	ortholog of At3g53700 Pentatricopeptide repeat-containing protein		UNKNOWN
	EG_transcript_21122	ortholog of AT3G56650 thylakoid lumenal 20 kDa protein		UNKNOWN
	EG_transcript_15577	ortholog of AT3g58610		UNKNOWN
	EG_transcript_15036	ortholog of AT3G61870 uncharacterized protein		UNKNOWN
	EG_transcript_4236	ortholog of AT4G11890 Kinase-like Putative serinethreonine protein kinase		UNKNOWN
	EG_transcript_20574	ortholog of AT4G17170 AT-RAB2 (Arabidopsis Rab GTPase homolog B1c) GTP binding		UNKNOWN
	EG_transcript_25212	ortholog of AT4G18430 RAA1E (RABA1e) RAB GTPase homolog A1E, Ras-related protein RABA1e		UNKNOWN
	EG_transcript_14637	ortholog of AT4G23430 short-chain dehydrogenasereductase (SDR) family protein		UNKNOWN
	EG_transcript_11479	ortholog of AT4G24840 Uncharacterized protein		UNKNOWN
	EG_transcript_6932	ortholog of AT4G30910 cytosol aminopeptidase family protein		UNKNOWN
	EG_transcript_12273	ortholog of AT4G31530		UNKNOWN
	EG_transcript_1528	ortholog of AT4G36530 hydrolase, alphabeta fold family protein		UNKNOWN
	EG_transcript_13034	ortholog of At5g02240		UNKNOWN
	EG_transcript_17297	ortholog of At5g03900		UNKNOWN
	EG_transcript_12810	ortholog of AT5G04440 Uncharacterized protein		UNKNOWN
	EG_transcript_4662	ortholog of AT5g04590		UNKNOWN
	EG_transcript_14537	ortholog of AT5G10050 NAD(P)-binding Rossmann-fold superfamily protein		UNKNOWN
	EG_transcript_14195	ortholog of AT5G13490 AAC2 (ADPATP CARRIER 2) ATP:ADP antiporter binding		UNKNOWN
	EG_transcript_21573	ortholog of AT5G13490 AAC2 (ADPATP CARRIER 2) ATP:ADP antiporter binding		UNKNOWN
	EG_transcript_62324	ortholog of AT5G25752 rhomboid family protein		UNKNOWN
	EG_transcript_19169	ortholog of AT5G27560 uncharacterized protein		UNKNOWN
	EG_transcript_1551	ortholog of AT5G35970 DNA-binding protein		UNKNOWN
	EG_transcript_6878	ortholog of AT5G39410 binding catalytic		UNKNOWN
	EG_transcript_26898	ortholog of AT5G42070 uncharacterized protein		UNKNOWN
	EG_transcript_24992	ortholog of AT5G43140 PMP22-like Peroxisomal membrane 22 kDa (Mpv17PMP22) family protein		UNKNOWN
	EG_transcript_3453	ortholog of AT5G43745 phosphotransferase-related protein		UNKNOWN
	EG_transcript_16611	ortholog of AT5G44000 GST-like conserved protein, contains glutathione S-transferase C-terminal domain		UNKNOWN
	EG_transcript_668	ortholog of At5g55840 Pentatricopeptide repeat-containing protein		UNKNOWN
	EG_transcript_58696	ortholog of AT5G59870 HTA6 DNA binding		UNKNOWN
	EG_transcript_8518	ortholog of AT5G63980 SAL1 (FIERY1) 3'(2'),5'-bisphosphate nucleotidase inositol or phosphatidylinositol phosphatase		UNKNOWN
	EG_transcript_11809	pentatricopeptide repeat containing hypothetical protein | chloroplastic		UNKNOWN
	EG_transcript_18746	pentatricopeptide repeat containing hypothetical protein | chloroplastic		UNKNOWN
	EG_transcript_21625	pentatricopeptide repeat-containing protein | chloroplastic		UNKNOWN
	EG_transcript_5204	pentatricopeptide repeat-containing protein | chloroplastic		UNKNOWN
	EG_transcript_16389	photosystem II 11 kDa protein-related hypothetical protein | chloroplastic		UNKNOWN
	EG_transcript_9822	pirin-related hypothetical protein | chloroplastic		UNKNOWN
	EG_transcript_11892	pirin-related hypothetical protein | chloroplastic		UNKNOWN
	EG_transcript_12762	plastid-lipid associated protein PAP / fibrillin family protein | chloroplast		UNKNOWN
	EG_transcript_12427	plastid-lipid associated protein PAP-like protein | chloroplastic		UNKNOWN
	EG_transcript_17798	plastid-lipid associated protein-like protein | chloroplastic		UNKNOWN
	EG_transcript_7993	plastid-lipid associated protein-like protein | chloroplastic		UNKNOWN
	EG_transcript_5907	P-loop containing nucleoside triphosphate hydrolases superfamily protein | chloroplastic		UNKNOWN
	EG_transcript_10492	P-loop containing nucleoside triphosphate hydrolases superfamily protein | chloroplastic		UNKNOWN
	EG_transcript_34256	PQ-loop repeat containing protein | chloroplastic		UNKNOWN
	EG_transcript_13404	PQ-loop repeat family protein / transmembrane family protein | chloroplastic		UNKNOWN
	EG_transcript_10945	probable carbonic anhydrase | chloroplastic		UNKNOWN
	EG_transcript_1255	probable endonuclease | chloroplastic		UNKNOWN
	EG_transcript_7047	protein of unknown function (DUF1336) | chloroplastic		UNKNOWN
	EG_transcript_5903	protein of unknown function (DUF1350) | chloroplastic		UNKNOWN
	EG_transcript_8901	protein of unknown function (DUF179) | chloroplastic		UNKNOWN
	EG_transcript_8462	protein of unknown function (DUF1823) | chloroplastic		UNKNOWN
	EG_transcript_17158	protein of unknown function (DUF1823) | chloroplastic		UNKNOWN
	EG_transcript_9126	protein of unknown function (DUF1995) | chloroplastic		UNKNOWN
	EG_transcript_4498	protein of unknown function (DUF1997) | chloroplastic		UNKNOWN
	EG_transcript_15373	protein of unknown function (DUF427) | chloroplastic		UNKNOWN
	EG_transcript_25332	protein of unknown function (DUF427) | chloroplastic		UNKNOWN
	EG_transcript_11423	protein of unknown function (DUF616) | chloroplastic		UNKNOWN
	EG_transcript_4973	protein of unknown function (DUF760) | chloroplastic		UNKNOWN
	EG_transcript_5813	protein of unknown function (DUF760) | chloroplastic		UNKNOWN
	EG_transcript_11949	protein of unknown function (DUF760) | chloroplastic		UNKNOWN
	EG_transcript_943	putative plastid-lipid-associated protein 4		UNKNOWN
	EG_transcript_12425	pyridoxal phosphate-dependent enzyme | chloroplastic		UNKNOWN
	EG_transcript_16137	RAB GTPase homolog | chloroplastic		UNKNOWN
	EG_transcript_2742	radical SAM domain protein | chloroplastic		UNKNOWN
	EG_transcript_1561	RAP domain-containing protein | chloroplastic		UNKNOWN
	EG_transcript_2075	RAP domain-containing protein | chloroplastic		UNKNOWN
	EG_transcript_14553	rhodanese domain-containing hypothetical protein | chloroplastic		UNKNOWN
	EG_transcript_14951	rhodanese domain-containing hypothetical protein | chloroplastic		UNKNOWN
	EG_transcript_8951	rhodanese domain-containing protein | chloroplastic		UNKNOWN
	EG_transcript_5886	rhodanese/cell cycle control phosphatase superfamily protein | chloroplastic		UNKNOWN
	EG_transcript_20472	rhodanese-like domain-containing protein | chloroplastic		UNKNOWN
	EG_transcript_20249	rhodanese-related sulfurtransferase-like protein | chloroplastic		UNKNOWN
	EG_transcript_31181	rhodanese-related sulfurtransferase-like protein | chloroplastic		UNKNOWN
	EG_transcript_5945	RING/U-box superfamily protein | chloroplastic		UNKNOWN
	EG_transcript_22423	RNA-interacting protein | chloroplastic		UNKNOWN
	EG_transcript_6089	RNA-interacting protein | chloroplastic		UNKNOWN
	EG_transcript_8663	RNA-interacting protein | chloroplastic		UNKNOWN
	EG_transcript_8166	SAC3/GANP/Nin1/mts3/eIF-3 p25 family protein | chloroplastic		UNKNOWN
	EG_transcript_12275	SecC motif-containing hypothetical protein | chloroplastic		UNKNOWN
	EG_transcript_7217	SET-domain-containing hypothetical protein | chloroplastic		UNKNOWN
	EG_transcript_8236	SET-domain-containing hypothetical protein | chloroplastic		UNKNOWN
	EG_transcript_11229	short-chain dehydrogenase | chloroplastic		UNKNOWN
	EG_transcript_5633	short-chain dehydrogenase | chloroplastic		UNKNOWN
	EG_transcript_21937	spondian-like protein | chloroplastic		UNKNOWN
	EG_transcript_19233	sulfurtransferase-like hypothetical protein | chloroplastic		UNKNOWN
	EG_transcript_19677	tectonic-like hypothetical protein | chloroplastic		UNKNOWN
	EG_transcript_19181	tetratricopeptide repeat (TPR) containing protein | chloroplastic		UNKNOWN
	EG_transcript_2062	tetratricopeptide repeat (TPR)-like superfamily protein | chloroplastic		UNKNOWN
	EG_transcript_16722	tetratricopeptide repeat-containing protein | chloroplastic		UNKNOWN
	EG_transcript_9978	tetratricopeptide-repeat containing protein | chloroplastic		UNKNOWN
	EG_transcript_14645	thylakoid lumenal 17.4 kDa protein | chloroplastic		UNKNOWN
	EG_transcript_16510	thylakoid lumenal 29 kDa protein		UNKNOWN
	EG_transcript_17434	thylakoid lumenal protein | chloroplastic		UNKNOWN
	EG_transcript_8766	thylakoid membrane protin TerC | chloroplastic		UNKNOWN
	EG_transcript_23266	TLC domain-containing hypothetical protein | chloroplastic		UNKNOWN
	EG_transcript_8821	TPR repeat-containing protein | chloroplastic		UNKNOWN
	EG_transcript_12631	TraB family protein | chloroplastic		UNKNOWN
	EG_transcript_818	Transducin/WD40 repeat-like superfamily protein		UNKNOWN
	EG_transcript_10026	transducin/WD40 repeat-like superfamily protein | chloroplastic		UNKNOWN
	EG_transcript_4105	transducin/WD40 repeat-like superfamily protein | chloroplastic		UNKNOWN
	EG_transcript_6700	transmembrane CLPTM1 family protein | chloroplastic		UNKNOWN
	EG_transcript_5681	transmembrane protein 5-like protein | chloroplastic		UNKNOWN
	EG_transcript_21485	TspO-like hypothetical protein | chloroplastic		UNKNOWN
	EG_transcript_11095	U-box domain-containing hypothetical protein | chloroplastic		UNKNOWN
	EG_transcript_12727	unknown protein | chloroplastic		UNKNOWN
	EG_transcript_33851	unknown protein | chloroplastic		UNKNOWN
	EG_transcript_4032	vacuolar protein 8-like hypothetical protein | chloroplastic		UNKNOWN
	EG_transcript_4060	vacuolar protein 8-like hypothetical protein | chloroplastic		UNKNOWN
	EG_transcript_5928	WD40 repeat-containing hypothetical protein | chloroplastic		UNKNOWN
	EG_transcript_7664	WD-40 repeat-containing protein | chloroplastic		UNKNOWN
	EG_transcript_8694	WD-40 repeat-containing protein | chloroplastic		UNKNOWN
	EG_transcript_4868	Ycf39 protein | chloroplastic		UNKNOWN
	EG_transcript_20950	YGGT family protein | chloroplastic		UNKNOWN
	EG_transcript_8629	YlgF GTPase | chloroplastic		UNKNOWN
	EG_transcript_21501	Zim17-type zinc finger protein | chloroplastic		UNKNOWN
	EG_transcript_8467	zinc-binding dehydrogenase family protein | chloroplastic		UNKNOWN
	EG_transcript_7899	zinc-dependent hydrolase | chloroplastic		UNKNOWN
	EG_transcript_5920	Zn-dependent exopeptidases superfamily protein | chloroplastic		UNKNOWN
	EG_transcript_35103	hypothetical protein | chloroplastic		UNKNOWN - NO KNOWN HOMOLOG
	EG_transcript_13999	hypothetical protein | chloroplastic		UNKNOWN - NO KNOWN HOMOLOG
	EG_transcript_3377	hypothetical protein | chloroplastic		UNKNOWN - NO KNOWN HOMOLOG
	EG_transcript_9991	hypothetical protein | chloroplastic		UNKNOWN - NO KNOWN HOMOLOG
	EG_transcript_17532	hypothetical protein | chloroplastic		UNKNOWN - NO KNOWN HOMOLOG
	EG_transcript_17081	hypothetical protein | chloroplastic		UNKNOWN - NO KNOWN HOMOLOG
	EG_transcript_3881	hypothetical protein | chloroplastic		UNKNOWN - NO KNOWN HOMOLOG
	EG_transcript_6955	hypothetical protein | chloroplastic		UNKNOWN - NO KNOWN HOMOLOG
	EG_transcript_14582	hypothetical protein | chloroplastic		UNKNOWN - NO KNOWN HOMOLOG
	EG_transcript_8763	hypothetical protein | chloroplastic		UNKNOWN - NO KNOWN HOMOLOG
	EG_transcript_11548	hypothetical protein | chloroplastic		UNKNOWN - NO KNOWN HOMOLOG
	EG_transcript_15427	hypothetical protein | chloroplastic		UNKNOWN - NO KNOWN HOMOLOG
	EG_transcript_19351	hypothetical protein | chloroplastic		UNKNOWN - NO KNOWN HOMOLOG
	EG_transcript_18146	hypothetical protein | chloroplastic		UNKNOWN - NO KNOWN HOMOLOG
	EG_transcript_7693	hypothetical protein | chloroplastic		UNKNOWN - NO KNOWN HOMOLOG
	EG_transcript_7575	hypothetical protein | chloroplastic		UNKNOWN - NO KNOWN HOMOLOG
	EG_transcript_1680	hypothetical protein | chloroplastic		UNKNOWN - NO KNOWN HOMOLOG
	EG_transcript_12050	hypothetical protein | chloroplastic		UNKNOWN - NO KNOWN HOMOLOG
	EG_transcript_14068	hypothetical protein | chloroplastic		UNKNOWN - NO KNOWN HOMOLOG
	EG_transcript_14364	hypothetical protein | chloroplastic		UNKNOWN - NO KNOWN HOMOLOG
	EG_transcript_14535	hypothetical protein | chloroplastic		UNKNOWN - NO KNOWN HOMOLOG
	EG_transcript_16588	hypothetical protein | chloroplastic		UNKNOWN - NO KNOWN HOMOLOG
	EG_transcript_20405	hypothetical protein | chloroplastic		UNKNOWN - NO KNOWN HOMOLOG
	EG_transcript_21512	hypothetical protein | chloroplastic		UNKNOWN - NO KNOWN HOMOLOG
	EG_transcript_6854	hypothetical protein | chloroplastic		UNKNOWN - NO KNOWN HOMOLOG
	EG_transcript_3090	hypothetical protein | chloroplastic		UNKNOWN - NO KNOWN HOMOLOG
	EG_transcript_13092	hypothetical protein | chloroplastic		UNKNOWN - NO KNOWN HOMOLOG
	EG_transcript_37126	hypothetical protein | chloroplastic		UNKNOWN - NO KNOWN HOMOLOG
	EG_transcript_13670	hypothetical protein | chloroplastic		UNKNOWN - NO KNOWN HOMOLOG
	EG_transcript_14085	hypothetical protein | chloroplastic		UNKNOWN - NO KNOWN HOMOLOG
	EG_transcript_4522	hypothetical protein | chloroplastic		UNKNOWN - NO KNOWN HOMOLOG
	EG_transcript_203	hypothetical protein | chloroplastic		UNKNOWN - NO KNOWN HOMOLOG
	EG_transcript_10170	hypothetical protein | chloroplastic		UNKNOWN - NO KNOWN HOMOLOG
	EG_transcript_10233	hypothetical protein | chloroplastic		UNKNOWN - NO KNOWN HOMOLOG
	EG_transcript_10320	hypothetical protein | chloroplastic		UNKNOWN - NO KNOWN HOMOLOG
	EG_transcript_10866	hypothetical protein | chloroplastic		UNKNOWN - NO KNOWN HOMOLOG
	EG_transcript_11112	hypothetical protein | chloroplastic		UNKNOWN - NO KNOWN HOMOLOG
	EG_transcript_11323	hypothetical protein | chloroplastic		UNKNOWN - NO KNOWN HOMOLOG
	EG_transcript_11480	hypothetical protein | chloroplastic		UNKNOWN - NO KNOWN HOMOLOG
	EG_transcript_1188	hypothetical protein | chloroplastic		UNKNOWN - NO KNOWN HOMOLOG
	EG_transcript_12099	hypothetical protein | chloroplastic		UNKNOWN - NO KNOWN HOMOLOG
	EG_transcript_12224	hypothetical protein | chloroplastic		UNKNOWN - NO KNOWN HOMOLOG
	EG_transcript_12568	hypothetical protein | chloroplastic		UNKNOWN - NO KNOWN HOMOLOG
	EG_transcript_12654	hypothetical protein | chloroplastic		UNKNOWN - NO KNOWN HOMOLOG
	EG_transcript_12854	hypothetical protein | chloroplastic		UNKNOWN - NO KNOWN HOMOLOG
	EG_transcript_12942	hypothetical protein | chloroplastic		UNKNOWN - NO KNOWN HOMOLOG
	EG_transcript_12978	hypothetical protein | chloroplastic		UNKNOWN - NO KNOWN HOMOLOG
	EG_transcript_13189	hypothetical protein | chloroplastic		UNKNOWN - NO KNOWN HOMOLOG
	EG_transcript_13321	hypothetical protein | chloroplastic		UNKNOWN - NO KNOWN HOMOLOG
	EG_transcript_13710	hypothetical protein | chloroplastic		UNKNOWN - NO KNOWN HOMOLOG
	EG_transcript_14312	hypothetical protein | chloroplastic		UNKNOWN - NO KNOWN HOMOLOG
	EG_transcript_14379	hypothetical protein | chloroplastic		UNKNOWN - NO KNOWN HOMOLOG
	EG_transcript_14727	hypothetical protein | chloroplastic		UNKNOWN - NO KNOWN HOMOLOG
	EG_transcript_14845	hypothetical protein | chloroplastic		UNKNOWN - NO KNOWN HOMOLOG
	EG_transcript_16226	hypothetical protein | chloroplastic		UNKNOWN - NO KNOWN HOMOLOG
	EG_transcript_16721	hypothetical protein | chloroplastic		UNKNOWN - NO KNOWN HOMOLOG
	EG_transcript_16926	hypothetical protein | chloroplastic		UNKNOWN - NO KNOWN HOMOLOG
	EG_transcript_1728	hypothetical protein | chloroplastic		UNKNOWN - NO KNOWN HOMOLOG
	EG_transcript_17629	hypothetical protein | chloroplastic		UNKNOWN - NO KNOWN HOMOLOG
	EG_transcript_1788	hypothetical protein | chloroplastic		UNKNOWN - NO KNOWN HOMOLOG
	EG_transcript_18210	hypothetical protein | chloroplastic		UNKNOWN - NO KNOWN HOMOLOG
	EG_transcript_19418	hypothetical protein | chloroplastic		UNKNOWN - NO KNOWN HOMOLOG
	EG_transcript_19743	hypothetical protein | chloroplastic		UNKNOWN - NO KNOWN HOMOLOG
	EG_transcript_20021	hypothetical protein | chloroplastic		UNKNOWN - NO KNOWN HOMOLOG
	EG_transcript_2130	hypothetical protein | chloroplastic		UNKNOWN - NO KNOWN HOMOLOG
	EG_transcript_2141	hypothetical protein | chloroplastic		UNKNOWN - NO KNOWN HOMOLOG
	EG_transcript_21521	hypothetical protein | chloroplastic		UNKNOWN - NO KNOWN HOMOLOG
	EG_transcript_2173	hypothetical protein | chloroplastic		UNKNOWN - NO KNOWN HOMOLOG
	EG_transcript_221	hypothetical protein | chloroplastic		UNKNOWN - NO KNOWN HOMOLOG
	EG_transcript_22549	hypothetical protein | chloroplastic		UNKNOWN - NO KNOWN HOMOLOG
	EG_transcript_24496	hypothetical protein | chloroplastic		UNKNOWN - NO KNOWN HOMOLOG
	EG_transcript_24713	hypothetical protein | chloroplastic		UNKNOWN - NO KNOWN HOMOLOG
	EG_transcript_250	hypothetical protein | chloroplastic		UNKNOWN - NO KNOWN HOMOLOG
	EG_transcript_25764	hypothetical protein | chloroplastic		UNKNOWN - NO KNOWN HOMOLOG
	EG_transcript_2883	hypothetical protein | chloroplastic		UNKNOWN - NO KNOWN HOMOLOG
	EG_transcript_30505	hypothetical protein | chloroplastic		UNKNOWN - NO KNOWN HOMOLOG
	EG_transcript_3125	hypothetical protein | chloroplastic		UNKNOWN - NO KNOWN HOMOLOG
	EG_transcript_32337	hypothetical protein | chloroplastic		UNKNOWN - NO KNOWN HOMOLOG
	EG_transcript_32354	hypothetical protein | chloroplastic		UNKNOWN - NO KNOWN HOMOLOG
	EG_transcript_3613	hypothetical protein | chloroplastic		UNKNOWN - NO KNOWN HOMOLOG
	EG_transcript_3618	hypothetical protein | chloroplastic		UNKNOWN - NO KNOWN HOMOLOG
	EG_transcript_3737	hypothetical protein | chloroplastic		UNKNOWN - NO KNOWN HOMOLOG
	EG_transcript_37713	hypothetical protein | chloroplastic		UNKNOWN - NO KNOWN HOMOLOG
	EG_transcript_39996	hypothetical protein | chloroplastic		UNKNOWN - NO KNOWN HOMOLOG
	EG_transcript_40880	hypothetical protein | chloroplastic		UNKNOWN - NO KNOWN HOMOLOG
	EG_transcript_4274	hypothetical protein | chloroplastic		UNKNOWN - NO KNOWN HOMOLOG
	EG_transcript_43960	hypothetical protein | chloroplastic		UNKNOWN - NO KNOWN HOMOLOG
	EG_transcript_44112	hypothetical protein | chloroplastic		UNKNOWN - NO KNOWN HOMOLOG
	EG_transcript_4610	hypothetical protein | chloroplastic		UNKNOWN - NO KNOWN HOMOLOG
	EG_transcript_4637	hypothetical protein | chloroplastic		UNKNOWN - NO KNOWN HOMOLOG
	EG_transcript_488	hypothetical protein | chloroplastic		UNKNOWN - NO KNOWN HOMOLOG
	EG_transcript_4966	hypothetical protein | chloroplastic		UNKNOWN - NO KNOWN HOMOLOG
	EG_transcript_5139	hypothetical protein | chloroplastic		UNKNOWN - NO KNOWN HOMOLOG
	EG_transcript_5191	hypothetical protein | chloroplastic		UNKNOWN - NO KNOWN HOMOLOG
	EG_transcript_5400	hypothetical protein | chloroplastic		UNKNOWN - NO KNOWN HOMOLOG
	EG_transcript_5513	hypothetical protein | chloroplastic		UNKNOWN - NO KNOWN HOMOLOG
	EG_transcript_562	hypothetical protein | chloroplastic		UNKNOWN - NO KNOWN HOMOLOG
	EG_transcript_5968	hypothetical protein | chloroplastic		UNKNOWN - NO KNOWN HOMOLOG
	EG_transcript_61667	hypothetical protein | chloroplastic		UNKNOWN - NO KNOWN HOMOLOG
	EG_transcript_6616	hypothetical protein | chloroplastic		UNKNOWN - NO KNOWN HOMOLOG
	EG_transcript_7071	hypothetical protein | chloroplastic		UNKNOWN - NO KNOWN HOMOLOG
	EG_transcript_7883	hypothetical protein | chloroplastic		UNKNOWN - NO KNOWN HOMOLOG
	EG_transcript_7963	hypothetical protein | chloroplastic		UNKNOWN - NO KNOWN HOMOLOG
	EG_transcript_8848	hypothetical protein | chloroplastic		UNKNOWN - NO KNOWN HOMOLOG
	EG_transcript_88	hypothetical protein | chloroplastic		UNKNOWN - NO KNOWN HOMOLOG
	EG_transcript_9016	hypothetical protein | chloroplastic		UNKNOWN - NO KNOWN HOMOLOG
	EG_transcript_9401	hypothetical protein | chloroplastic		UNKNOWN - NO KNOWN HOMOLOG
	EG_transcript_9439	hypothetical protein | chloroplastic		UNKNOWN - NO KNOWN HOMOLOG
	EG_transcript_9905	hypothetical protein | chloroplastic		UNKNOWN - NO KNOWN HOMOLOG
	EG_transcript_2307	hypothetical protein | chloroplastic		UNKNOWN - NO KNOWN HOMOLOG
	EG_transcript_16474	hypothetical protein | chloroplastic		UNKNOWN - NO KNOWN HOMOLOG
	EG_transcript_4851	hypothetical protein | chloroplastic		UNKNOWN - NO KNOWN HOMOLOG
	EG_transcript_10983	hypothetical protein | chloroplastic		UNKNOWN - NO KNOWN HOMOLOG
	EG_transcript_11554	hypothetical protein | chloroplastic		UNKNOWN - NO KNOWN HOMOLOG
	EG_transcript_12003	hypothetical protein | chloroplastic		UNKNOWN - NO KNOWN HOMOLOG
	EG_transcript_12366	hypothetical protein | chloroplastic		UNKNOWN - NO KNOWN HOMOLOG
	EG_transcript_12562	hypothetical protein | chloroplastic		UNKNOWN - NO KNOWN HOMOLOG
	EG_transcript_12876	hypothetical protein | chloroplastic		UNKNOWN - NO KNOWN HOMOLOG
	EG_transcript_12982	hypothetical protein | chloroplastic		UNKNOWN - NO KNOWN HOMOLOG
	EG_transcript_13708	hypothetical protein | chloroplastic		UNKNOWN - NO KNOWN HOMOLOG
	EG_transcript_14242	hypothetical protein | chloroplastic		UNKNOWN - NO KNOWN HOMOLOG
	EG_transcript_14457	hypothetical protein | chloroplastic		UNKNOWN - NO KNOWN HOMOLOG
	EG_transcript_14748	hypothetical protein | chloroplastic		UNKNOWN - NO KNOWN HOMOLOG
	EG_transcript_16592	hypothetical protein | chloroplastic		UNKNOWN - NO KNOWN HOMOLOG
	EG_transcript_17013	hypothetical protein | chloroplastic		UNKNOWN - NO KNOWN HOMOLOG
	EG_transcript_1808	hypothetical protein | chloroplastic		UNKNOWN - NO KNOWN HOMOLOG
	EG_transcript_18517	hypothetical protein | chloroplastic		UNKNOWN - NO KNOWN HOMOLOG
	EG_transcript_19442	hypothetical protein | chloroplastic		UNKNOWN - NO KNOWN HOMOLOG
	EG_transcript_20571	hypothetical protein | chloroplastic		UNKNOWN - NO KNOWN HOMOLOG
	EG_transcript_20808	hypothetical protein | chloroplastic		UNKNOWN - NO KNOWN HOMOLOG
	EG_transcript_20998	hypothetical protein | chloroplastic		UNKNOWN - NO KNOWN HOMOLOG
	EG_transcript_3355	hypothetical protein | chloroplastic		UNKNOWN - NO KNOWN HOMOLOG
	EG_transcript_3713	hypothetical protein | chloroplastic		UNKNOWN - NO KNOWN HOMOLOG
	EG_transcript_5050	hypothetical protein | chloroplastic		UNKNOWN - NO KNOWN HOMOLOG
	EG_transcript_5740	hypothetical protein | chloroplastic		UNKNOWN - NO KNOWN HOMOLOG
	EG_transcript_6088	hypothetical protein | chloroplastic		UNKNOWN - NO KNOWN HOMOLOG
	EG_transcript_652	hypothetical protein | chloroplastic		UNKNOWN - NO KNOWN HOMOLOG
	EG_transcript_7255	hypothetical protein | chloroplastic		UNKNOWN - NO KNOWN HOMOLOG
	EG_transcript_7336	hypothetical protein | chloroplastic		UNKNOWN - NO KNOWN HOMOLOG
	EG_transcript_7502	hypothetical protein | chloroplastic		UNKNOWN - NO KNOWN HOMOLOG
	EG_transcript_8247	hypothetical protein | chloroplastic		UNKNOWN - NO KNOWN HOMOLOG
	EG_transcript_8410	hypothetical protein | chloroplastic		UNKNOWN - NO KNOWN HOMOLOG
	EG_transcript_9661	hypothetical protein | chloroplastic		UNKNOWN - NO KNOWN HOMOLOG
	EG_transcript_10692	hypothetical protein | chloroplastic		UNKNOWN - NO KNOWN HOMOLOG
	EG_transcript_1215	hypothetical protein | chloroplastic		UNKNOWN - NO KNOWN HOMOLOG
	EG_transcript_16205	hypothetical protein | chloroplastic		UNKNOWN - NO KNOWN HOMOLOG
	EG_transcript_21925	hypothetical protein | chloroplastic		UNKNOWN - NO KNOWN HOMOLOG
	EG_transcript_2512	hypothetical protein | chloroplastic		UNKNOWN - NO KNOWN HOMOLOG
	EG_transcript_30247	hypothetical protein | chloroplastic		UNKNOWN - NO KNOWN HOMOLOG
	EG_transcript_42338	hypothetical protein | chloroplastic		UNKNOWN - NO KNOWN HOMOLOG
	EG_transcript_8159	hypothetical protein | chloroplastic		UNKNOWN - NO KNOWN HOMOLOG
	EG_transcript_20624	hypothetical protein | chloroplastic		UNKNOWN - NO KNOWN HOMOLOG
	EG_transcript_1193	hypothetical protein | chloroplastic		UNKNOWN - NO KNOWN HOMOLOG
	EG_transcript_174	hypothetical protein | chloroplastic		UNKNOWN - NO KNOWN HOMOLOG
	EG_transcript_1249	hypothetical protein | chloroplastic		UNKNOWN - NO KNOWN HOMOLOG
	EG_transcript_6530	hypothetical protein | chloroplastic		UNKNOWN - NO KNOWN HOMOLOG
	EG_transcript_6574	hypothetical protein | chloroplastic		UNKNOWN - NO KNOWN HOMOLOG
	EG_transcript_833	hypothetical protein | chloroplastic		UNKNOWN - NO KNOWN HOMOLOG
	EG_transcript_4641	hypothetical protein | chloroplastic		UNKNOWN - NO KNOWN HOMOLOG
	EG_transcript_4654	hypothetical protein | chloroplastic		UNKNOWN - NO KNOWN HOMOLOG
	EG_transcript_16743	hypothetical protein | chloroplastic		UNKNOWN - NO KNOWN HOMOLOG
	EG_transcript_29301	hypothetical protein | chloroplastic		UNKNOWN - NO KNOWN HOMOLOG
	EG_transcript_19396	hypothetical protein | chloroplastic		UNKNOWN - NO KNOWN HOMOLOG
	EG_transcript_10421	hypothetical protein | chloroplastic		UNKNOWN - NO KNOWN HOMOLOG
	EG_transcript_13830	hypothetical protein | chloroplastic		UNKNOWN - NO KNOWN HOMOLOG
	EG_transcript_14167	hypothetical protein | chloroplastic		UNKNOWN - NO KNOWN HOMOLOG
	EG_transcript_15251	hypothetical protein | chloroplastic		UNKNOWN - NO KNOWN HOMOLOG
	EG_transcript_15493	hypothetical protein | chloroplastic		UNKNOWN - NO KNOWN HOMOLOG
	EG_transcript_15704	hypothetical protein | chloroplastic		UNKNOWN - NO KNOWN HOMOLOG
	EG_transcript_16404	hypothetical protein | chloroplastic		UNKNOWN - NO KNOWN HOMOLOG
	EG_transcript_19957	hypothetical protein | chloroplastic		UNKNOWN - NO KNOWN HOMOLOG
	EG_transcript_4548	hypothetical protein | chloroplastic		UNKNOWN - NO KNOWN HOMOLOG
	EG_transcript_6001	hypothetical protein | chloroplastic		UNKNOWN - NO KNOWN HOMOLOG
	EG_transcript_7889	hypothetical protein | chloroplastic		UNKNOWN - NO KNOWN HOMOLOG
	EG_transcript_10020	hypothetical protein | chloroplastic		UNKNOWN - NO KNOWN HOMOLOG
	EG_transcript_1004	hypothetical protein | chloroplastic		UNKNOWN - NO KNOWN HOMOLOG
	EG_transcript_10129	hypothetical protein | chloroplastic		UNKNOWN - NO KNOWN HOMOLOG
	EG_transcript_10349	hypothetical protein | chloroplastic		UNKNOWN - NO KNOWN HOMOLOG
	EG_transcript_10361	hypothetical protein | chloroplastic		UNKNOWN - NO KNOWN HOMOLOG
	EG_transcript_10407	hypothetical protein | chloroplastic		UNKNOWN - NO KNOWN HOMOLOG
	EG_transcript_10464	hypothetical protein | chloroplastic		UNKNOWN - NO KNOWN HOMOLOG
	EG_transcript_10513	hypothetical protein | chloroplastic		UNKNOWN - NO KNOWN HOMOLOG
	EG_transcript_10524	hypothetical protein | chloroplastic		UNKNOWN - NO KNOWN HOMOLOG
	EG_transcript_10549	hypothetical protein | chloroplastic		UNKNOWN - NO KNOWN HOMOLOG
	EG_transcript_1055	hypothetical protein | chloroplastic		UNKNOWN - NO KNOWN HOMOLOG
	EG_transcript_10557	hypothetical protein | chloroplastic		UNKNOWN - NO KNOWN HOMOLOG
	EG_transcript_10572	hypothetical protein | chloroplastic		UNKNOWN - NO KNOWN HOMOLOG
	EG_transcript_10623	hypothetical protein | chloroplastic		UNKNOWN - NO KNOWN HOMOLOG
	EG_transcript_10632	hypothetical protein | chloroplastic		UNKNOWN - NO KNOWN HOMOLOG
	EG_transcript_10680	hypothetical protein | chloroplastic		UNKNOWN - NO KNOWN HOMOLOG
	EG_transcript_10917	hypothetical protein | chloroplastic		UNKNOWN - NO KNOWN HOMOLOG
	EG_transcript_10922	hypothetical protein | chloroplastic		UNKNOWN - NO KNOWN HOMOLOG
	EG_transcript_10925	hypothetical protein | chloroplastic		UNKNOWN - NO KNOWN HOMOLOG
	EG_transcript_11030	hypothetical protein | chloroplastic		UNKNOWN - NO KNOWN HOMOLOG
	EG_transcript_11041	hypothetical protein | chloroplastic		UNKNOWN - NO KNOWN HOMOLOG
	EG_transcript_11053	hypothetical protein | chloroplastic		UNKNOWN - NO KNOWN HOMOLOG
	EG_transcript_11063	hypothetical protein | chloroplastic		UNKNOWN - NO KNOWN HOMOLOG
	EG_transcript_11085	hypothetical protein | chloroplastic		UNKNOWN - NO KNOWN HOMOLOG
	EG_transcript_11133	hypothetical protein | chloroplastic		UNKNOWN - NO KNOWN HOMOLOG
	EG_transcript_11145	hypothetical protein | chloroplastic		UNKNOWN - NO KNOWN HOMOLOG
	EG_transcript_11156	hypothetical protein | chloroplastic		UNKNOWN - NO KNOWN HOMOLOG
	EG_transcript_11158	hypothetical protein | chloroplastic		UNKNOWN - NO KNOWN HOMOLOG
	EG_transcript_11204	hypothetical protein | chloroplastic		UNKNOWN - NO KNOWN HOMOLOG
	EG_transcript_11264	hypothetical protein | chloroplastic		UNKNOWN - NO KNOWN HOMOLOG
	EG_transcript_11307	hypothetical protein | chloroplastic		UNKNOWN - NO KNOWN HOMOLOG
	EG_transcript_1146	hypothetical protein | chloroplastic		UNKNOWN - NO KNOWN HOMOLOG
	EG_transcript_11524	hypothetical protein | chloroplastic		UNKNOWN - NO KNOWN HOMOLOG
	EG_transcript_11578	hypothetical protein | chloroplastic		UNKNOWN - NO KNOWN HOMOLOG
	EG_transcript_11605	hypothetical protein | chloroplastic		UNKNOWN - NO KNOWN HOMOLOG
	EG_transcript_11723	hypothetical protein | chloroplastic		UNKNOWN - NO KNOWN HOMOLOG
	EG_transcript_11769	hypothetical protein | chloroplastic		UNKNOWN - NO KNOWN HOMOLOG
	EG_transcript_11975	hypothetical protein | chloroplastic		UNKNOWN - NO KNOWN HOMOLOG
	EG_transcript_12128	hypothetical protein | chloroplastic		UNKNOWN - NO KNOWN HOMOLOG
	EG_transcript_12248	hypothetical protein | chloroplastic		UNKNOWN - NO KNOWN HOMOLOG
	EG_transcript_1231	hypothetical protein | chloroplastic		UNKNOWN - NO KNOWN HOMOLOG
	EG_transcript_12327	hypothetical protein | chloroplastic		UNKNOWN - NO KNOWN HOMOLOG
	EG_transcript_12444	hypothetical protein | chloroplastic		UNKNOWN - NO KNOWN HOMOLOG
	EG_transcript_12515	hypothetical protein | chloroplastic		UNKNOWN - NO KNOWN HOMOLOG
	EG_transcript_12672	hypothetical protein | chloroplastic		UNKNOWN - NO KNOWN HOMOLOG
	EG_transcript_12729	hypothetical protein | chloroplastic		UNKNOWN - NO KNOWN HOMOLOG
	EG_transcript_12850	hypothetical protein | chloroplastic		UNKNOWN - NO KNOWN HOMOLOG
	EG_transcript_12977	hypothetical protein | chloroplastic		UNKNOWN - NO KNOWN HOMOLOG
	EG_transcript_12996	hypothetical protein | chloroplastic		UNKNOWN - NO KNOWN HOMOLOG
	EG_transcript_1300	hypothetical protein | chloroplastic		UNKNOWN - NO KNOWN HOMOLOG
	EG_transcript_13082	hypothetical protein | chloroplastic		UNKNOWN - NO KNOWN HOMOLOG
	EG_transcript_13117	hypothetical protein | chloroplastic		UNKNOWN - NO KNOWN HOMOLOG
	EG_transcript_13270	hypothetical protein | chloroplastic		UNKNOWN - NO KNOWN HOMOLOG
	EG_transcript_13295	hypothetical protein | chloroplastic		UNKNOWN - NO KNOWN HOMOLOG
	EG_transcript_13308	hypothetical protein | chloroplastic		UNKNOWN - NO KNOWN HOMOLOG
	EG_transcript_13317	hypothetical protein | chloroplastic		UNKNOWN - NO KNOWN HOMOLOG
	EG_transcript_13326	hypothetical protein | chloroplastic		UNKNOWN - NO KNOWN HOMOLOG
	EG_transcript_13365	hypothetical protein | chloroplastic		UNKNOWN - NO KNOWN HOMOLOG
	EG_transcript_13443	hypothetical protein | chloroplastic		UNKNOWN - NO KNOWN HOMOLOG
	EG_transcript_13593	hypothetical protein | chloroplastic		UNKNOWN - NO KNOWN HOMOLOG
	EG_transcript_13663	hypothetical protein | chloroplastic		UNKNOWN - NO KNOWN HOMOLOG
	EG_transcript_13685	hypothetical protein | chloroplastic		UNKNOWN - NO KNOWN HOMOLOG
	EG_transcript_13687	hypothetical protein | chloroplastic		UNKNOWN - NO KNOWN HOMOLOG
	EG_transcript_13747	hypothetical protein | chloroplastic		UNKNOWN - NO KNOWN HOMOLOG
	EG_transcript_13844	hypothetical protein | chloroplastic		UNKNOWN - NO KNOWN HOMOLOG
	EG_transcript_13873	hypothetical protein | chloroplastic		UNKNOWN - NO KNOWN HOMOLOG
	EG_transcript_13879	hypothetical protein | chloroplastic		UNKNOWN - NO KNOWN HOMOLOG
	EG_transcript_13995	hypothetical protein | chloroplastic		UNKNOWN - NO KNOWN HOMOLOG
	EG_transcript_14000	hypothetical protein | chloroplastic		UNKNOWN - NO KNOWN HOMOLOG
	EG_transcript_14002	hypothetical protein | chloroplastic		UNKNOWN - NO KNOWN HOMOLOG
	EG_transcript_14008	hypothetical protein | chloroplastic		UNKNOWN - NO KNOWN HOMOLOG
	EG_transcript_1405	hypothetical protein | chloroplastic		UNKNOWN - NO KNOWN HOMOLOG
	EG_transcript_14071	hypothetical protein | chloroplastic		UNKNOWN - NO KNOWN HOMOLOG
	EG_transcript_14087	hypothetical protein | chloroplastic		UNKNOWN - NO KNOWN HOMOLOG
	EG_transcript_14177	hypothetical protein | chloroplastic		UNKNOWN - NO KNOWN HOMOLOG
	EG_transcript_14300	hypothetical protein | chloroplastic		UNKNOWN - NO KNOWN HOMOLOG
	EG_transcript_14376	hypothetical protein | chloroplastic		UNKNOWN - NO KNOWN HOMOLOG
	EG_transcript_14398	hypothetical protein | chloroplastic		UNKNOWN - NO KNOWN HOMOLOG
	EG_transcript_14431	hypothetical protein | chloroplastic		UNKNOWN - NO KNOWN HOMOLOG
	EG_transcript_14443	hypothetical protein | chloroplastic		UNKNOWN - NO KNOWN HOMOLOG
	EG_transcript_14463	hypothetical protein | chloroplastic		UNKNOWN - NO KNOWN HOMOLOG
	EG_transcript_14624	hypothetical protein | chloroplastic		UNKNOWN - NO KNOWN HOMOLOG
	EG_transcript_14646	hypothetical protein | chloroplastic		UNKNOWN - NO KNOWN HOMOLOG
	EG_transcript_14658	hypothetical protein | chloroplastic		UNKNOWN - NO KNOWN HOMOLOG
	EG_transcript_14661	hypothetical protein | chloroplastic		UNKNOWN - NO KNOWN HOMOLOG
	EG_transcript_14678	hypothetical protein | chloroplastic		UNKNOWN - NO KNOWN HOMOLOG
	EG_transcript_14679	hypothetical protein | chloroplastic		UNKNOWN - NO KNOWN HOMOLOG
	EG_transcript_14801	hypothetical protein | chloroplastic		UNKNOWN - NO KNOWN HOMOLOG
	EG_transcript_14979	hypothetical protein | chloroplastic		UNKNOWN - NO KNOWN HOMOLOG
	EG_transcript_15179	hypothetical protein | chloroplastic		UNKNOWN - NO KNOWN HOMOLOG
	EG_transcript_15206	hypothetical protein | chloroplastic		UNKNOWN - NO KNOWN HOMOLOG
	EG_transcript_15237	hypothetical protein | chloroplastic		UNKNOWN - NO KNOWN HOMOLOG
	EG_transcript_15297	hypothetical protein | chloroplastic		UNKNOWN - NO KNOWN HOMOLOG
	EG_transcript_15317	hypothetical protein | chloroplastic		UNKNOWN - NO KNOWN HOMOLOG
	EG_transcript_15408	hypothetical protein | chloroplastic		UNKNOWN - NO KNOWN HOMOLOG
	EG_transcript_15438	hypothetical protein | chloroplastic		UNKNOWN - NO KNOWN HOMOLOG
	EG_transcript_15723	hypothetical protein | chloroplastic		UNKNOWN - NO KNOWN HOMOLOG
	EG_transcript_15728	hypothetical protein | chloroplastic		UNKNOWN - NO KNOWN HOMOLOG
	EG_transcript_15776	hypothetical protein | chloroplastic		UNKNOWN - NO KNOWN HOMOLOG
	EG_transcript_15790	hypothetical protein | chloroplastic		UNKNOWN - NO KNOWN HOMOLOG
	EG_transcript_15860	hypothetical protein | chloroplastic		UNKNOWN - NO KNOWN HOMOLOG
	EG_transcript_15866	hypothetical protein | chloroplastic		UNKNOWN - NO KNOWN HOMOLOG
	EG_transcript_15910	hypothetical protein | chloroplastic		UNKNOWN - NO KNOWN HOMOLOG
	EG_transcript_15916	hypothetical protein | chloroplastic		UNKNOWN - NO KNOWN HOMOLOG
	EG_transcript_15956	hypothetical protein | chloroplastic		UNKNOWN - NO KNOWN HOMOLOG
	EG_transcript_15983	hypothetical protein | chloroplastic		UNKNOWN - NO KNOWN HOMOLOG
	EG_transcript_15995	hypothetical protein | chloroplastic		UNKNOWN - NO KNOWN HOMOLOG
	EG_transcript_16001	hypothetical protein | chloroplastic		UNKNOWN - NO KNOWN HOMOLOG
	EG_transcript_1609	hypothetical protein | chloroplastic		UNKNOWN - NO KNOWN HOMOLOG
	EG_transcript_1628	hypothetical protein | chloroplastic		UNKNOWN - NO KNOWN HOMOLOG
	EG_transcript_16310	hypothetical protein | chloroplastic		UNKNOWN - NO KNOWN HOMOLOG
	EG_transcript_16435	hypothetical protein | chloroplastic		UNKNOWN - NO KNOWN HOMOLOG
	EG_transcript_16502	hypothetical protein | chloroplastic		UNKNOWN - NO KNOWN HOMOLOG
	EG_transcript_16536	hypothetical protein | chloroplastic		UNKNOWN - NO KNOWN HOMOLOG
	EG_transcript_16608	hypothetical protein | chloroplastic		UNKNOWN - NO KNOWN HOMOLOG
	EG_transcript_16656	hypothetical protein | chloroplastic		UNKNOWN - NO KNOWN HOMOLOG
	EG_transcript_16729	hypothetical protein | chloroplastic		UNKNOWN - NO KNOWN HOMOLOG
	EG_transcript_16778	hypothetical protein | chloroplastic		UNKNOWN - NO KNOWN HOMOLOG
	EG_transcript_16809	hypothetical protein | chloroplastic		UNKNOWN - NO KNOWN HOMOLOG
	EG_transcript_16829	hypothetical protein | chloroplastic		UNKNOWN - NO KNOWN HOMOLOG
	EG_transcript_16845	hypothetical protein | chloroplastic		UNKNOWN - NO KNOWN HOMOLOG
	EG_transcript_16863	hypothetical protein | chloroplastic		UNKNOWN - NO KNOWN HOMOLOG
	EG_transcript_16875	hypothetical protein | chloroplastic		UNKNOWN - NO KNOWN HOMOLOG
	EG_transcript_16890	hypothetical protein | chloroplastic		UNKNOWN - NO KNOWN HOMOLOG
	EG_transcript_17093	hypothetical protein | chloroplastic		UNKNOWN - NO KNOWN HOMOLOG
	EG_transcript_17094	hypothetical protein | chloroplastic		UNKNOWN - NO KNOWN HOMOLOG
	EG_transcript_17131	hypothetical protein | chloroplastic		UNKNOWN - NO KNOWN HOMOLOG
	EG_transcript_17223	hypothetical protein | chloroplastic		UNKNOWN - NO KNOWN HOMOLOG
	EG_transcript_17284	hypothetical protein | chloroplastic		UNKNOWN - NO KNOWN HOMOLOG
	EG_transcript_17315	hypothetical protein | chloroplastic		UNKNOWN - NO KNOWN HOMOLOG
	EG_transcript_17331	hypothetical protein | chloroplastic		UNKNOWN - NO KNOWN HOMOLOG
	EG_transcript_17383	hypothetical protein | chloroplastic		UNKNOWN - NO KNOWN HOMOLOG
	EG_transcript_17405	hypothetical protein | chloroplastic		UNKNOWN - NO KNOWN HOMOLOG
	EG_transcript_17548	hypothetical protein | chloroplastic		UNKNOWN - NO KNOWN HOMOLOG
	EG_transcript_17562	hypothetical protein | chloroplastic		UNKNOWN - NO KNOWN HOMOLOG
	EG_transcript_17585	hypothetical protein | chloroplastic		UNKNOWN - NO KNOWN HOMOLOG
	EG_transcript_17594	hypothetical protein | chloroplastic		UNKNOWN - NO KNOWN HOMOLOG
	EG_transcript_17618	hypothetical protein | chloroplastic		UNKNOWN - NO KNOWN HOMOLOG
	EG_transcript_17628	hypothetical protein | chloroplastic		UNKNOWN - NO KNOWN HOMOLOG
	EG_transcript_17700	hypothetical protein | chloroplastic		UNKNOWN - NO KNOWN HOMOLOG
	EG_transcript_17717	hypothetical protein | chloroplastic		UNKNOWN - NO KNOWN HOMOLOG
	EG_transcript_1778	hypothetical protein | chloroplastic		UNKNOWN - NO KNOWN HOMOLOG
	EG_transcript_17804	hypothetical protein | chloroplastic		UNKNOWN - NO KNOWN HOMOLOG
	EG_transcript_17819	hypothetical protein | chloroplastic		UNKNOWN - NO KNOWN HOMOLOG
	EG_transcript_17843	hypothetical protein | chloroplastic		UNKNOWN - NO KNOWN HOMOLOG
	EG_transcript_17945	hypothetical protein | chloroplastic		UNKNOWN - NO KNOWN HOMOLOG
	EG_transcript_18016	hypothetical protein | chloroplastic		UNKNOWN - NO KNOWN HOMOLOG
	EG_transcript_18017	hypothetical protein | chloroplastic		UNKNOWN - NO KNOWN HOMOLOG
	EG_transcript_18074	hypothetical protein | chloroplastic		UNKNOWN - NO KNOWN HOMOLOG
	EG_transcript_18106	hypothetical protein | chloroplastic		UNKNOWN - NO KNOWN HOMOLOG
	EG_transcript_18135	hypothetical protein | chloroplastic		UNKNOWN - NO KNOWN HOMOLOG
	EG_transcript_18145	hypothetical protein | chloroplastic		UNKNOWN - NO KNOWN HOMOLOG
	EG_transcript_18155	hypothetical protein | chloroplastic		UNKNOWN - NO KNOWN HOMOLOG
	EG_transcript_18177	hypothetical protein | chloroplastic		UNKNOWN - NO KNOWN HOMOLOG
	EG_transcript_18211	hypothetical protein | chloroplastic		UNKNOWN - NO KNOWN HOMOLOG
	EG_transcript_18222	hypothetical protein | chloroplastic		UNKNOWN - NO KNOWN HOMOLOG
	EG_transcript_18232	hypothetical protein | chloroplastic		UNKNOWN - NO KNOWN HOMOLOG
	EG_transcript_18257	hypothetical protein | chloroplastic		UNKNOWN - NO KNOWN HOMOLOG
	EG_transcript_18278	hypothetical protein | chloroplastic		UNKNOWN - NO KNOWN HOMOLOG
	EG_transcript_18357	hypothetical protein | chloroplastic		UNKNOWN - NO KNOWN HOMOLOG
	EG_transcript_18416	hypothetical protein | chloroplastic		UNKNOWN - NO KNOWN HOMOLOG
	EG_transcript_18509	hypothetical protein | chloroplastic		UNKNOWN - NO KNOWN HOMOLOG
	EG_transcript_18514	hypothetical protein | chloroplastic		UNKNOWN - NO KNOWN HOMOLOG
	EG_transcript_18566	hypothetical protein | chloroplastic		UNKNOWN - NO KNOWN HOMOLOG
	EG_transcript_18624	hypothetical protein | chloroplastic		UNKNOWN - NO KNOWN HOMOLOG
	EG_transcript_18758	hypothetical protein | chloroplastic		UNKNOWN - NO KNOWN HOMOLOG
	EG_transcript_18854	hypothetical protein | chloroplastic		UNKNOWN - NO KNOWN HOMOLOG
	EG_transcript_18917	hypothetical protein | chloroplastic		UNKNOWN - NO KNOWN HOMOLOG
	EG_transcript_18988	hypothetical protein | chloroplastic		UNKNOWN - NO KNOWN HOMOLOG
	EG_transcript_19040	hypothetical protein | chloroplastic		UNKNOWN - NO KNOWN HOMOLOG
	EG_transcript_19045	hypothetical protein | chloroplastic		UNKNOWN - NO KNOWN HOMOLOG
	EG_transcript_19047	hypothetical protein | chloroplastic		UNKNOWN - NO KNOWN HOMOLOG
	EG_transcript_19078	hypothetical protein | chloroplastic		UNKNOWN - NO KNOWN HOMOLOG
	EG_transcript_19123	hypothetical protein | chloroplastic		UNKNOWN - NO KNOWN HOMOLOG
	EG_transcript_19124	hypothetical protein | chloroplastic		UNKNOWN - NO KNOWN HOMOLOG
	EG_transcript_19136	hypothetical protein | chloroplastic		UNKNOWN - NO KNOWN HOMOLOG
	EG_transcript_19305	hypothetical protein | chloroplastic		UNKNOWN - NO KNOWN HOMOLOG
	EG_transcript_19337	hypothetical protein | chloroplastic		UNKNOWN - NO KNOWN HOMOLOG
	EG_transcript_19367	hypothetical protein | chloroplastic		UNKNOWN - NO KNOWN HOMOLOG
	EG_transcript_19406	hypothetical protein | chloroplastic		UNKNOWN - NO KNOWN HOMOLOG
	EG_transcript_19540	hypothetical protein | chloroplastic		UNKNOWN - NO KNOWN HOMOLOG
	EG_transcript_19628	hypothetical protein | chloroplastic		UNKNOWN - NO KNOWN HOMOLOG
	EG_transcript_19647	hypothetical protein | chloroplastic		UNKNOWN - NO KNOWN HOMOLOG
	EG_transcript_19669	hypothetical protein | chloroplastic		UNKNOWN - NO KNOWN HOMOLOG
	EG_transcript_19787	hypothetical protein | chloroplastic		UNKNOWN - NO KNOWN HOMOLOG
	EG_transcript_19969	hypothetical protein | chloroplastic		UNKNOWN - NO KNOWN HOMOLOG
	EG_transcript_1999	hypothetical protein | chloroplastic		UNKNOWN - NO KNOWN HOMOLOG
	EG_transcript_20017	hypothetical protein | chloroplastic		UNKNOWN - NO KNOWN HOMOLOG
	EG_transcript_20029	hypothetical protein | chloroplastic		UNKNOWN - NO KNOWN HOMOLOG
	EG_transcript_2003	hypothetical protein | chloroplastic		UNKNOWN - NO KNOWN HOMOLOG
	EG_transcript_20116	hypothetical protein | chloroplastic		UNKNOWN - NO KNOWN HOMOLOG
	EG_transcript_20127	hypothetical protein | chloroplastic		UNKNOWN - NO KNOWN HOMOLOG
	EG_transcript_2014	hypothetical protein | chloroplastic		UNKNOWN - NO KNOWN HOMOLOG
	EG_transcript_20213	hypothetical protein | chloroplastic		UNKNOWN - NO KNOWN HOMOLOG
	EG_transcript_20353	hypothetical protein | chloroplastic		UNKNOWN - NO KNOWN HOMOLOG
	EG_transcript_20403	hypothetical protein | chloroplastic		UNKNOWN - NO KNOWN HOMOLOG
	EG_transcript_20422	hypothetical protein | chloroplastic		UNKNOWN - NO KNOWN HOMOLOG
	EG_transcript_20425	hypothetical protein | chloroplastic		UNKNOWN - NO KNOWN HOMOLOG
	EG_transcript_20530	hypothetical protein | chloroplastic		UNKNOWN - NO KNOWN HOMOLOG
	EG_transcript_20558	hypothetical protein | chloroplastic		UNKNOWN - NO KNOWN HOMOLOG
	EG_transcript_20688	hypothetical protein | chloroplastic		UNKNOWN - NO KNOWN HOMOLOG
	EG_transcript_21136	hypothetical protein | chloroplastic		UNKNOWN - NO KNOWN HOMOLOG
	EG_transcript_2115	hypothetical protein | chloroplastic		UNKNOWN - NO KNOWN HOMOLOG
	EG_transcript_21294	hypothetical protein | chloroplastic		UNKNOWN - NO KNOWN HOMOLOG
	EG_transcript_21311	hypothetical protein | chloroplastic		UNKNOWN - NO KNOWN HOMOLOG
	EG_transcript_21379	hypothetical protein | chloroplastic		UNKNOWN - NO KNOWN HOMOLOG
	EG_transcript_21558	hypothetical protein | chloroplastic		UNKNOWN - NO KNOWN HOMOLOG
	EG_transcript_21580	hypothetical protein | chloroplastic		UNKNOWN - NO KNOWN HOMOLOG
	EG_transcript_21690	hypothetical protein | chloroplastic		UNKNOWN - NO KNOWN HOMOLOG
	EG_transcript_21754	hypothetical protein | chloroplastic		UNKNOWN - NO KNOWN HOMOLOG
	EG_transcript_2182	hypothetical protein | chloroplastic		UNKNOWN - NO KNOWN HOMOLOG
	EG_transcript_21848	hypothetical protein | chloroplastic		UNKNOWN - NO KNOWN HOMOLOG
	EG_transcript_21860	hypothetical protein | chloroplastic		UNKNOWN - NO KNOWN HOMOLOG
	EG_transcript_22046	hypothetical protein | chloroplastic		UNKNOWN - NO KNOWN HOMOLOG
	EG_transcript_22060	hypothetical protein | chloroplastic		UNKNOWN - NO KNOWN HOMOLOG
	EG_transcript_22071	hypothetical protein | chloroplastic		UNKNOWN - NO KNOWN HOMOLOG
	EG_transcript_22296	hypothetical protein | chloroplastic		UNKNOWN - NO KNOWN HOMOLOG
	EG_transcript_22374	hypothetical protein | chloroplastic		UNKNOWN - NO KNOWN HOMOLOG
	EG_transcript_22474	hypothetical protein | chloroplastic		UNKNOWN - NO KNOWN HOMOLOG
	EG_transcript_22667	hypothetical protein | chloroplastic		UNKNOWN - NO KNOWN HOMOLOG
	EG_transcript_22731	hypothetical protein | chloroplastic		UNKNOWN - NO KNOWN HOMOLOG
	EG_transcript_22735	hypothetical protein | chloroplastic		UNKNOWN - NO KNOWN HOMOLOG
	EG_transcript_22740	hypothetical protein | chloroplastic		UNKNOWN - NO KNOWN HOMOLOG
	EG_transcript_22808	hypothetical protein | chloroplastic		UNKNOWN - NO KNOWN HOMOLOG
	EG_transcript_22817	hypothetical protein | chloroplastic		UNKNOWN - NO KNOWN HOMOLOG
	EG_transcript_22897	hypothetical protein | chloroplastic		UNKNOWN - NO KNOWN HOMOLOG
	EG_transcript_23099	hypothetical protein | chloroplastic		UNKNOWN - NO KNOWN HOMOLOG
	EG_transcript_23157	hypothetical protein | chloroplastic		UNKNOWN - NO KNOWN HOMOLOG
	EG_transcript_23162	hypothetical protein | chloroplastic		UNKNOWN - NO KNOWN HOMOLOG
	EG_transcript_23336	hypothetical protein | chloroplastic		UNKNOWN - NO KNOWN HOMOLOG
	EG_transcript_23392	hypothetical protein | chloroplastic		UNKNOWN - NO KNOWN HOMOLOG
	EG_transcript_23486	hypothetical protein | chloroplastic		UNKNOWN - NO KNOWN HOMOLOG
	EG_transcript_23651	hypothetical protein | chloroplastic		UNKNOWN - NO KNOWN HOMOLOG
	EG_transcript_23765	hypothetical protein | chloroplastic		UNKNOWN - NO KNOWN HOMOLOG
	EG_transcript_23822	hypothetical protein | chloroplastic		UNKNOWN - NO KNOWN HOMOLOG
	EG_transcript_23929	hypothetical protein | chloroplastic		UNKNOWN - NO KNOWN HOMOLOG
	EG_transcript_23930	hypothetical protein | chloroplastic		UNKNOWN - NO KNOWN HOMOLOG
	EG_transcript_23939	hypothetical protein | chloroplastic		UNKNOWN - NO KNOWN HOMOLOG
	EG_transcript_2398	hypothetical protein | chloroplastic		UNKNOWN - NO KNOWN HOMOLOG
	EG_transcript_24164	hypothetical protein | chloroplastic		UNKNOWN - NO KNOWN HOMOLOG
	EG_transcript_24196	hypothetical protein | chloroplastic		UNKNOWN - NO KNOWN HOMOLOG
	EG_transcript_24418	hypothetical protein | chloroplastic		UNKNOWN - NO KNOWN HOMOLOG
	EG_transcript_24422	hypothetical protein | chloroplastic		UNKNOWN - NO KNOWN HOMOLOG
	EG_transcript_24551	hypothetical protein | chloroplastic		UNKNOWN - NO KNOWN HOMOLOG
	EG_transcript_24736	hypothetical protein | chloroplastic		UNKNOWN - NO KNOWN HOMOLOG
	EG_transcript_24817	hypothetical protein | chloroplastic		UNKNOWN - NO KNOWN HOMOLOG
	EG_transcript_24833	hypothetical protein | chloroplastic		UNKNOWN - NO KNOWN HOMOLOG
	EG_transcript_25040	hypothetical protein | chloroplastic		UNKNOWN - NO KNOWN HOMOLOG
	EG_transcript_25066	hypothetical protein | chloroplastic		UNKNOWN - NO KNOWN HOMOLOG
	EG_transcript_25276	hypothetical protein | chloroplastic		UNKNOWN - NO KNOWN HOMOLOG
	EG_transcript_25300	hypothetical protein | chloroplastic		UNKNOWN - NO KNOWN HOMOLOG
	EG_transcript_25313	hypothetical protein | chloroplastic		UNKNOWN - NO KNOWN HOMOLOG
	EG_transcript_25342	hypothetical protein | chloroplastic		UNKNOWN - NO KNOWN HOMOLOG
	EG_transcript_25347	hypothetical protein | chloroplastic		UNKNOWN - NO KNOWN HOMOLOG
	EG_transcript_25351	hypothetical protein | chloroplastic		UNKNOWN - NO KNOWN HOMOLOG
	EG_transcript_25372	hypothetical protein | chloroplastic		UNKNOWN - NO KNOWN HOMOLOG
	EG_transcript_2540	hypothetical protein | chloroplastic		UNKNOWN - NO KNOWN HOMOLOG
	EG_transcript_25608	hypothetical protein | chloroplastic		UNKNOWN - NO KNOWN HOMOLOG
	EG_transcript_25623	hypothetical protein | chloroplastic		UNKNOWN - NO KNOWN HOMOLOG
	EG_transcript_25657	hypothetical protein | chloroplastic		UNKNOWN - NO KNOWN HOMOLOG
	EG_transcript_25714	hypothetical protein | chloroplastic		UNKNOWN - NO KNOWN HOMOLOG
	EG_transcript_25758	hypothetical protein | chloroplastic		UNKNOWN - NO KNOWN HOMOLOG
	EG_transcript_25798	hypothetical protein | chloroplastic		UNKNOWN - NO KNOWN HOMOLOG
	EG_transcript_25799	hypothetical protein | chloroplastic		UNKNOWN - NO KNOWN HOMOLOG
	EG_transcript_25850	hypothetical protein | chloroplastic		UNKNOWN - NO KNOWN HOMOLOG
	EG_transcript_25938	hypothetical protein | chloroplastic		UNKNOWN - NO KNOWN HOMOLOG
	EG_transcript_26020	hypothetical protein | chloroplastic		UNKNOWN - NO KNOWN HOMOLOG
	EG_transcript_26119	hypothetical protein | chloroplastic		UNKNOWN - NO KNOWN HOMOLOG
	EG_transcript_26144	hypothetical protein | chloroplastic		UNKNOWN - NO KNOWN HOMOLOG
	EG_transcript_26145	hypothetical protein | chloroplastic		UNKNOWN - NO KNOWN HOMOLOG
	EG_transcript_26204	hypothetical protein | chloroplastic		UNKNOWN - NO KNOWN HOMOLOG
	EG_transcript_26248	hypothetical protein | chloroplastic		UNKNOWN - NO KNOWN HOMOLOG
	EG_transcript_26379	hypothetical protein | chloroplastic		UNKNOWN - NO KNOWN HOMOLOG
	EG_transcript_26735	hypothetical protein | chloroplastic		UNKNOWN - NO KNOWN HOMOLOG
	EG_transcript_26777	hypothetical protein | chloroplastic		UNKNOWN - NO KNOWN HOMOLOG
	EG_transcript_26781	hypothetical protein | chloroplastic		UNKNOWN - NO KNOWN HOMOLOG
	EG_transcript_26888	hypothetical protein | chloroplastic		UNKNOWN - NO KNOWN HOMOLOG
	EG_transcript_26922	hypothetical protein | chloroplastic		UNKNOWN - NO KNOWN HOMOLOG
	EG_transcript_26970	hypothetical protein | chloroplastic		UNKNOWN - NO KNOWN HOMOLOG
	EG_transcript_27052	hypothetical protein | chloroplastic		UNKNOWN - NO KNOWN HOMOLOG
	EG_transcript_27098	hypothetical protein | chloroplastic		UNKNOWN - NO KNOWN HOMOLOG
	EG_transcript_27125	hypothetical protein | chloroplastic		UNKNOWN - NO KNOWN HOMOLOG
	EG_transcript_27140	hypothetical protein | chloroplastic		UNKNOWN - NO KNOWN HOMOLOG
	EG_transcript_27200	hypothetical protein | chloroplastic		UNKNOWN - NO KNOWN HOMOLOG
	EG_transcript_27219	hypothetical protein | chloroplastic		UNKNOWN - NO KNOWN HOMOLOG
	EG_transcript_27259	hypothetical protein | chloroplastic		UNKNOWN - NO KNOWN HOMOLOG
	EG_transcript_27332	hypothetical protein | chloroplastic		UNKNOWN - NO KNOWN HOMOLOG
	EG_transcript_27374	hypothetical protein | chloroplastic		UNKNOWN - NO KNOWN HOMOLOG
	EG_transcript_27419	hypothetical protein | chloroplastic		UNKNOWN - NO KNOWN HOMOLOG
	EG_transcript_27467	hypothetical protein | chloroplastic		UNKNOWN - NO KNOWN HOMOLOG
	EG_transcript_27483	hypothetical protein | chloroplastic		UNKNOWN - NO KNOWN HOMOLOG
	EG_transcript_27663	hypothetical protein | chloroplastic		UNKNOWN - NO KNOWN HOMOLOG
	EG_transcript_27723	hypothetical protein | chloroplastic		UNKNOWN - NO KNOWN HOMOLOG
	EG_transcript_27750	hypothetical protein | chloroplastic		UNKNOWN - NO KNOWN HOMOLOG
	EG_transcript_28761	hypothetical protein | chloroplastic		UNKNOWN - NO KNOWN HOMOLOG
	EG_transcript_28775	hypothetical protein | chloroplastic		UNKNOWN - NO KNOWN HOMOLOG
	EG_transcript_28848	hypothetical protein | chloroplastic		UNKNOWN - NO KNOWN HOMOLOG
	EG_transcript_28861	hypothetical protein | chloroplastic		UNKNOWN - NO KNOWN HOMOLOG
	EG_transcript_28964	hypothetical protein | chloroplastic		UNKNOWN - NO KNOWN HOMOLOG
	EG_transcript_28992	hypothetical protein | chloroplastic		UNKNOWN - NO KNOWN HOMOLOG
	EG_transcript_29087	hypothetical protein | chloroplastic		UNKNOWN - NO KNOWN HOMOLOG
	EG_transcript_29295	hypothetical protein | chloroplastic		UNKNOWN - NO KNOWN HOMOLOG
	EG_transcript_29370	hypothetical protein | chloroplastic		UNKNOWN - NO KNOWN HOMOLOG
	EG_transcript_29460	hypothetical protein | chloroplastic		UNKNOWN - NO KNOWN HOMOLOG
	EG_transcript_29497	hypothetical protein | chloroplastic		UNKNOWN - NO KNOWN HOMOLOG
	EG_transcript_29603	hypothetical protein | chloroplastic		UNKNOWN - NO KNOWN HOMOLOG
	EG_transcript_29608	hypothetical protein | chloroplastic		UNKNOWN - NO KNOWN HOMOLOG
	EG_transcript_29697	hypothetical protein | chloroplastic		UNKNOWN - NO KNOWN HOMOLOG
	EG_transcript_29702	hypothetical protein | chloroplastic		UNKNOWN - NO KNOWN HOMOLOG
	EG_transcript_29801	hypothetical protein | chloroplastic		UNKNOWN - NO KNOWN HOMOLOG
	EG_transcript_29861	hypothetical protein | chloroplastic		UNKNOWN - NO KNOWN HOMOLOG
	EG_transcript_29958	hypothetical protein | chloroplastic		UNKNOWN - NO KNOWN HOMOLOG
	EG_transcript_29985	hypothetical protein | chloroplastic		UNKNOWN - NO KNOWN HOMOLOG
	EG_transcript_30014	hypothetical protein | chloroplastic		UNKNOWN - NO KNOWN HOMOLOG
	EG_transcript_30042	hypothetical protein | chloroplastic		UNKNOWN - NO KNOWN HOMOLOG
	EG_transcript_3014	hypothetical protein | chloroplastic		UNKNOWN - NO KNOWN HOMOLOG
	EG_transcript_30204	hypothetical protein | chloroplastic		UNKNOWN - NO KNOWN HOMOLOG
	EG_transcript_30237	hypothetical protein | chloroplastic		UNKNOWN - NO KNOWN HOMOLOG
	EG_transcript_30259	hypothetical protein | chloroplastic		UNKNOWN - NO KNOWN HOMOLOG
	EG_transcript_30337	hypothetical protein | chloroplastic		UNKNOWN - NO KNOWN HOMOLOG
	EG_transcript_30355	hypothetical protein | chloroplastic		UNKNOWN - NO KNOWN HOMOLOG
	EG_transcript_30359	hypothetical protein | chloroplastic		UNKNOWN - NO KNOWN HOMOLOG
	EG_transcript_3037	hypothetical protein | chloroplastic		UNKNOWN - NO KNOWN HOMOLOG
	EG_transcript_30602	hypothetical protein | chloroplastic		UNKNOWN - NO KNOWN HOMOLOG
	EG_transcript_3068	hypothetical protein | chloroplastic		UNKNOWN - NO KNOWN HOMOLOG
	EG_transcript_30712	hypothetical protein | chloroplastic		UNKNOWN - NO KNOWN HOMOLOG
	EG_transcript_30801	hypothetical protein | chloroplastic		UNKNOWN - NO KNOWN HOMOLOG
	EG_transcript_30871	hypothetical protein | chloroplastic		UNKNOWN - NO KNOWN HOMOLOG
	EG_transcript_30888	hypothetical protein | chloroplastic		UNKNOWN - NO KNOWN HOMOLOG
	EG_transcript_30957	hypothetical protein | chloroplastic		UNKNOWN - NO KNOWN HOMOLOG
	EG_transcript_30980	hypothetical protein | chloroplastic		UNKNOWN - NO KNOWN HOMOLOG
	EG_transcript_31034	hypothetical protein | chloroplastic		UNKNOWN - NO KNOWN HOMOLOG
	EG_transcript_31160	hypothetical protein | chloroplastic		UNKNOWN - NO KNOWN HOMOLOG
	EG_transcript_31187	hypothetical protein | chloroplastic		UNKNOWN - NO KNOWN HOMOLOG
	EG_transcript_31223	hypothetical protein | chloroplastic		UNKNOWN - NO KNOWN HOMOLOG
	EG_transcript_31296	hypothetical protein | chloroplastic		UNKNOWN - NO KNOWN HOMOLOG
	EG_transcript_31300	hypothetical protein | chloroplastic		UNKNOWN - NO KNOWN HOMOLOG
	EG_transcript_3146	hypothetical protein | chloroplastic		UNKNOWN - NO KNOWN HOMOLOG
	EG_transcript_31533	hypothetical protein | chloroplastic		UNKNOWN - NO KNOWN HOMOLOG
	EG_transcript_3155	hypothetical protein | chloroplastic		UNKNOWN - NO KNOWN HOMOLOG
	EG_transcript_31580	hypothetical protein | chloroplastic		UNKNOWN - NO KNOWN HOMOLOG
	EG_transcript_31603	hypothetical protein | chloroplastic		UNKNOWN - NO KNOWN HOMOLOG
	EG_transcript_31621	hypothetical protein | chloroplastic		UNKNOWN - NO KNOWN HOMOLOG
	EG_transcript_31635	hypothetical protein | chloroplastic		UNKNOWN - NO KNOWN HOMOLOG
	EG_transcript_31667	hypothetical protein | chloroplastic		UNKNOWN - NO KNOWN HOMOLOG
	EG_transcript_31874	hypothetical protein | chloroplastic		UNKNOWN - NO KNOWN HOMOLOG
	EG_transcript_31893	hypothetical protein | chloroplastic		UNKNOWN - NO KNOWN HOMOLOG
	EG_transcript_31959	hypothetical protein | chloroplastic		UNKNOWN - NO KNOWN HOMOLOG
	EG_transcript_31986	hypothetical protein | chloroplastic		UNKNOWN - NO KNOWN HOMOLOG
	EG_transcript_32247	hypothetical protein | chloroplastic		UNKNOWN - NO KNOWN HOMOLOG
	EG_transcript_32270	hypothetical protein | chloroplastic		UNKNOWN - NO KNOWN HOMOLOG
	EG_transcript_32309	hypothetical protein | chloroplastic		UNKNOWN - NO KNOWN HOMOLOG
	EG_transcript_32328	hypothetical protein | chloroplastic		UNKNOWN - NO KNOWN HOMOLOG
	EG_transcript_32529	hypothetical protein | chloroplastic		UNKNOWN - NO KNOWN HOMOLOG
	EG_transcript_32574	hypothetical protein | chloroplastic		UNKNOWN - NO KNOWN HOMOLOG
	EG_transcript_32806	hypothetical protein | chloroplastic		UNKNOWN - NO KNOWN HOMOLOG
	EG_transcript_32882	hypothetical protein | chloroplastic		UNKNOWN - NO KNOWN HOMOLOG
	EG_transcript_32933	hypothetical protein | chloroplastic		UNKNOWN - NO KNOWN HOMOLOG
	EG_transcript_32965	hypothetical protein | chloroplastic		UNKNOWN - NO KNOWN HOMOLOG
	EG_transcript_32987	hypothetical protein | chloroplastic		UNKNOWN - NO KNOWN HOMOLOG
	EG_transcript_3301	hypothetical protein | chloroplastic		UNKNOWN - NO KNOWN HOMOLOG
	EG_transcript_33137	hypothetical protein | chloroplastic		UNKNOWN - NO KNOWN HOMOLOG
	EG_transcript_33161	hypothetical protein | chloroplastic		UNKNOWN - NO KNOWN HOMOLOG
	EG_transcript_33197	hypothetical protein | chloroplastic		UNKNOWN - NO KNOWN HOMOLOG
	EG_transcript_33214	hypothetical protein | chloroplastic		UNKNOWN - NO KNOWN HOMOLOG
	EG_transcript_33256	hypothetical protein | chloroplastic		UNKNOWN - NO KNOWN HOMOLOG
	EG_transcript_33357	hypothetical protein | chloroplastic		UNKNOWN - NO KNOWN HOMOLOG
	EG_transcript_33449	hypothetical protein | chloroplastic		UNKNOWN - NO KNOWN HOMOLOG
	EG_transcript_33455	hypothetical protein | chloroplastic		UNKNOWN - NO KNOWN HOMOLOG
	EG_transcript_33494	hypothetical protein | chloroplastic		UNKNOWN - NO KNOWN HOMOLOG
	EG_transcript_33637	hypothetical protein | chloroplastic		UNKNOWN - NO KNOWN HOMOLOG
	EG_transcript_33818	hypothetical protein | chloroplastic		UNKNOWN - NO KNOWN HOMOLOG
	EG_transcript_33841	hypothetical protein | chloroplastic		UNKNOWN - NO KNOWN HOMOLOG
	EG_transcript_33846	hypothetical protein | chloroplastic		UNKNOWN - NO KNOWN HOMOLOG
	EG_transcript_33884	hypothetical protein | chloroplastic		UNKNOWN - NO KNOWN HOMOLOG
	EG_transcript_34069	hypothetical protein | chloroplastic		UNKNOWN - NO KNOWN HOMOLOG
	EG_transcript_34077	hypothetical protein | chloroplastic		UNKNOWN - NO KNOWN HOMOLOG
	EG_transcript_34237	hypothetical protein | chloroplastic		UNKNOWN - NO KNOWN HOMOLOG
	EG_transcript_34310	hypothetical protein | chloroplastic		UNKNOWN - NO KNOWN HOMOLOG
	EG_transcript_3445	hypothetical protein | chloroplastic		UNKNOWN - NO KNOWN HOMOLOG
	EG_transcript_34506	hypothetical protein | chloroplastic		UNKNOWN - NO KNOWN HOMOLOG
	EG_transcript_34619	hypothetical protein | chloroplastic		UNKNOWN - NO KNOWN HOMOLOG
	EG_transcript_34695	hypothetical protein | chloroplastic		UNKNOWN - NO KNOWN HOMOLOG
	EG_transcript_34700	hypothetical protein | chloroplastic		UNKNOWN - NO KNOWN HOMOLOG
	EG_transcript_34884	hypothetical protein | chloroplastic		UNKNOWN - NO KNOWN HOMOLOG
	EG_transcript_34913	hypothetical protein | chloroplastic		UNKNOWN - NO KNOWN HOMOLOG
	EG_transcript_34949	hypothetical protein | chloroplastic		UNKNOWN - NO KNOWN HOMOLOG
	EG_transcript_35026	hypothetical protein | chloroplastic		UNKNOWN - NO KNOWN HOMOLOG
	EG_transcript_35032	hypothetical protein | chloroplastic		UNKNOWN - NO KNOWN HOMOLOG
	EG_transcript_35045	hypothetical protein | chloroplastic		UNKNOWN - NO KNOWN HOMOLOG
	EG_transcript_35066	hypothetical protein | chloroplastic		UNKNOWN - NO KNOWN HOMOLOG
	EG_transcript_3507	hypothetical protein | chloroplastic		UNKNOWN - NO KNOWN HOMOLOG
	EG_transcript_35112	hypothetical protein | chloroplastic		UNKNOWN - NO KNOWN HOMOLOG
	EG_transcript_35246	hypothetical protein | chloroplastic		UNKNOWN - NO KNOWN HOMOLOG
	EG_transcript_35250	hypothetical protein | chloroplastic		UNKNOWN - NO KNOWN HOMOLOG
	EG_transcript_35256	hypothetical protein | chloroplastic		UNKNOWN - NO KNOWN HOMOLOG
	EG_transcript_35348	hypothetical protein | chloroplastic		UNKNOWN - NO KNOWN HOMOLOG
	EG_transcript_35375	hypothetical protein | chloroplastic		UNKNOWN - NO KNOWN HOMOLOG
	EG_transcript_35427	hypothetical protein | chloroplastic		UNKNOWN - NO KNOWN HOMOLOG
	EG_transcript_35506	hypothetical protein | chloroplastic		UNKNOWN - NO KNOWN HOMOLOG
	EG_transcript_35592	hypothetical protein | chloroplastic		UNKNOWN - NO KNOWN HOMOLOG
	EG_transcript_35601	hypothetical protein | chloroplastic		UNKNOWN - NO KNOWN HOMOLOG
	EG_transcript_3569	hypothetical protein | chloroplastic		UNKNOWN - NO KNOWN HOMOLOG
	EG_transcript_35720	hypothetical protein | chloroplastic		UNKNOWN - NO KNOWN HOMOLOG
	EG_transcript_35729	hypothetical protein | chloroplastic		UNKNOWN - NO KNOWN HOMOLOG
	EG_transcript_35927	hypothetical protein | chloroplastic		UNKNOWN - NO KNOWN HOMOLOG
	EG_transcript_36015	hypothetical protein | chloroplastic		UNKNOWN - NO KNOWN HOMOLOG
	EG_transcript_36190	hypothetical protein | chloroplastic		UNKNOWN - NO KNOWN HOMOLOG
	EG_transcript_36193	hypothetical protein | chloroplastic		UNKNOWN - NO KNOWN HOMOLOG
	EG_transcript_36338	hypothetical protein | chloroplastic		UNKNOWN - NO KNOWN HOMOLOG
	EG_transcript_3636	hypothetical protein | chloroplastic		UNKNOWN - NO KNOWN HOMOLOG
	EG_transcript_36492	hypothetical protein | chloroplastic		UNKNOWN - NO KNOWN HOMOLOG
	EG_transcript_36519	hypothetical protein | chloroplastic		UNKNOWN - NO KNOWN HOMOLOG
	EG_transcript_36690	hypothetical protein | chloroplastic		UNKNOWN - NO KNOWN HOMOLOG
	EG_transcript_36713	hypothetical protein | chloroplastic		UNKNOWN - NO KNOWN HOMOLOG
	EG_transcript_3676	hypothetical protein | chloroplastic		UNKNOWN - NO KNOWN HOMOLOG
	EG_transcript_36762	hypothetical protein | chloroplastic		UNKNOWN - NO KNOWN HOMOLOG
	EG_transcript_36887	hypothetical protein | chloroplastic		UNKNOWN - NO KNOWN HOMOLOG
	EG_transcript_37003	hypothetical protein | chloroplastic		UNKNOWN - NO KNOWN HOMOLOG
	EG_transcript_37039	hypothetical protein | chloroplastic		UNKNOWN - NO KNOWN HOMOLOG
	EG_transcript_37044	hypothetical protein | chloroplastic		UNKNOWN - NO KNOWN HOMOLOG
	EG_transcript_3706	hypothetical protein | chloroplastic		UNKNOWN - NO KNOWN HOMOLOG
	EG_transcript_3710	hypothetical protein | chloroplastic		UNKNOWN - NO KNOWN HOMOLOG
	EG_transcript_37180	hypothetical protein | chloroplastic		UNKNOWN - NO KNOWN HOMOLOG
	EG_transcript_37259	hypothetical protein | chloroplastic		UNKNOWN - NO KNOWN HOMOLOG
	EG_transcript_37268	hypothetical protein | chloroplastic		UNKNOWN - NO KNOWN HOMOLOG
	EG_transcript_37286	hypothetical protein | chloroplastic		UNKNOWN - NO KNOWN HOMOLOG
	EG_transcript_37472	hypothetical protein | chloroplastic		UNKNOWN - NO KNOWN HOMOLOG
	EG_transcript_37742	hypothetical protein | chloroplastic		UNKNOWN - NO KNOWN HOMOLOG
	EG_transcript_38102	hypothetical protein | chloroplastic		UNKNOWN - NO KNOWN HOMOLOG
	EG_transcript_38126	hypothetical protein | chloroplastic		UNKNOWN - NO KNOWN HOMOLOG
	EG_transcript_38175	hypothetical protein | chloroplastic		UNKNOWN - NO KNOWN HOMOLOG
	EG_transcript_38197	hypothetical protein | chloroplastic		UNKNOWN - NO KNOWN HOMOLOG
	EG_transcript_38249	hypothetical protein | chloroplastic		UNKNOWN - NO KNOWN HOMOLOG
	EG_transcript_38305	hypothetical protein | chloroplastic		UNKNOWN - NO KNOWN HOMOLOG
	EG_transcript_38481	hypothetical protein | chloroplastic		UNKNOWN - NO KNOWN HOMOLOG
	EG_transcript_38600	hypothetical protein | chloroplastic		UNKNOWN - NO KNOWN HOMOLOG
	EG_transcript_38719	hypothetical protein | chloroplastic		UNKNOWN - NO KNOWN HOMOLOG
	EG_transcript_38970	hypothetical protein | chloroplastic		UNKNOWN - NO KNOWN HOMOLOG
	EG_transcript_39094	hypothetical protein | chloroplastic		UNKNOWN - NO KNOWN HOMOLOG
	EG_transcript_39116	hypothetical protein | chloroplastic		UNKNOWN - NO KNOWN HOMOLOG
	EG_transcript_3932	hypothetical protein | chloroplastic		UNKNOWN - NO KNOWN HOMOLOG
	EG_transcript_39361	hypothetical protein | chloroplastic		UNKNOWN - NO KNOWN HOMOLOG
	EG_transcript_39502	hypothetical protein | chloroplastic		UNKNOWN - NO KNOWN HOMOLOG
	EG_transcript_39637	hypothetical protein | chloroplastic		UNKNOWN - NO KNOWN HOMOLOG
	EG_transcript_39706	hypothetical protein | chloroplastic		UNKNOWN - NO KNOWN HOMOLOG
	EG_transcript_39718	hypothetical protein | chloroplastic		UNKNOWN - NO KNOWN HOMOLOG
	EG_transcript_39792	hypothetical protein | chloroplastic		UNKNOWN - NO KNOWN HOMOLOG
	EG_transcript_39811	hypothetical protein | chloroplastic		UNKNOWN - NO KNOWN HOMOLOG
	EG_transcript_39881	hypothetical protein | chloroplastic		UNKNOWN - NO KNOWN HOMOLOG
	EG_transcript_39894	hypothetical protein | chloroplastic		UNKNOWN - NO KNOWN HOMOLOG
	EG_transcript_39940	hypothetical protein | chloroplastic		UNKNOWN - NO KNOWN HOMOLOG
	EG_transcript_39963	hypothetical protein | chloroplastic		UNKNOWN - NO KNOWN HOMOLOG
	EG_transcript_4008	hypothetical protein | chloroplastic		UNKNOWN - NO KNOWN HOMOLOG
	EG_transcript_40108	hypothetical protein | chloroplastic		UNKNOWN - NO KNOWN HOMOLOG
	EG_transcript_40156	hypothetical protein | chloroplastic		UNKNOWN - NO KNOWN HOMOLOG
	EG_transcript_40195	hypothetical protein | chloroplastic		UNKNOWN - NO KNOWN HOMOLOG
	EG_transcript_40239	hypothetical protein | chloroplastic		UNKNOWN - NO KNOWN HOMOLOG
	EG_transcript_40243	hypothetical protein | chloroplastic		UNKNOWN - NO KNOWN HOMOLOG
	EG_transcript_40334	hypothetical protein | chloroplastic		UNKNOWN - NO KNOWN HOMOLOG
	EG_transcript_4042	hypothetical protein | chloroplastic		UNKNOWN - NO KNOWN HOMOLOG
	EG_transcript_40572	hypothetical protein | chloroplastic		UNKNOWN - NO KNOWN HOMOLOG
	EG_transcript_40703	hypothetical protein | chloroplastic		UNKNOWN - NO KNOWN HOMOLOG
	EG_transcript_40985	hypothetical protein | chloroplastic		UNKNOWN - NO KNOWN HOMOLOG
	EG_transcript_41115	hypothetical protein | chloroplastic		UNKNOWN - NO KNOWN HOMOLOG
	EG_transcript_41313	hypothetical protein | chloroplastic		UNKNOWN - NO KNOWN HOMOLOG
	EG_transcript_41353	hypothetical protein | chloroplastic		UNKNOWN - NO KNOWN HOMOLOG
	EG_transcript_41413	hypothetical protein | chloroplastic		UNKNOWN - NO KNOWN HOMOLOG
	EG_transcript_41421	hypothetical protein | chloroplastic		UNKNOWN - NO KNOWN HOMOLOG
	EG_transcript_41505	hypothetical protein | chloroplastic		UNKNOWN - NO KNOWN HOMOLOG
	EG_transcript_41604	hypothetical protein | chloroplastic		UNKNOWN - NO KNOWN HOMOLOG
	EG_transcript_41665	hypothetical protein | chloroplastic		UNKNOWN - NO KNOWN HOMOLOG
	EG_transcript_41669	hypothetical protein | chloroplastic		UNKNOWN - NO KNOWN HOMOLOG
	EG_transcript_4171	hypothetical protein | chloroplastic		UNKNOWN - NO KNOWN HOMOLOG
	EG_transcript_41749	hypothetical protein | chloroplastic		UNKNOWN - NO KNOWN HOMOLOG
	EG_transcript_41806	hypothetical protein | chloroplastic		UNKNOWN - NO KNOWN HOMOLOG
	EG_transcript_41821	hypothetical protein | chloroplastic		UNKNOWN - NO KNOWN HOMOLOG
	EG_transcript_41874	hypothetical protein | chloroplastic		UNKNOWN - NO KNOWN HOMOLOG
	EG_transcript_41886	hypothetical protein | chloroplastic		UNKNOWN - NO KNOWN HOMOLOG
	EG_transcript_41986	hypothetical protein | chloroplastic		UNKNOWN - NO KNOWN HOMOLOG
	EG_transcript_42099	hypothetical protein | chloroplastic		UNKNOWN - NO KNOWN HOMOLOG
	EG_transcript_42101	hypothetical protein | chloroplastic		UNKNOWN - NO KNOWN HOMOLOG
	EG_transcript_42179	hypothetical protein | chloroplastic		UNKNOWN - NO KNOWN HOMOLOG
	EG_transcript_42222	hypothetical protein | chloroplastic		UNKNOWN - NO KNOWN HOMOLOG
	EG_transcript_42275	hypothetical protein | chloroplastic		UNKNOWN - NO KNOWN HOMOLOG
	EG_transcript_42277	hypothetical protein | chloroplastic		UNKNOWN - NO KNOWN HOMOLOG
	EG_transcript_42380	hypothetical protein | chloroplastic		UNKNOWN - NO KNOWN HOMOLOG
	EG_transcript_4240	hypothetical protein | chloroplastic		UNKNOWN - NO KNOWN HOMOLOG
	EG_transcript_42439	hypothetical protein | chloroplastic		UNKNOWN - NO KNOWN HOMOLOG
	EG_transcript_42451	hypothetical protein | chloroplastic		UNKNOWN - NO KNOWN HOMOLOG
	EG_transcript_42492	hypothetical protein | chloroplastic		UNKNOWN - NO KNOWN HOMOLOG
	EG_transcript_42576	hypothetical protein | chloroplastic		UNKNOWN - NO KNOWN HOMOLOG
	EG_transcript_42597	hypothetical protein | chloroplastic		UNKNOWN - NO KNOWN HOMOLOG
	EG_transcript_42599	hypothetical protein | chloroplastic		UNKNOWN - NO KNOWN HOMOLOG
	EG_transcript_4263	hypothetical protein | chloroplastic		UNKNOWN - NO KNOWN HOMOLOG
	EG_transcript_42779	hypothetical protein | chloroplastic		UNKNOWN - NO KNOWN HOMOLOG
	EG_transcript_42846	hypothetical protein | chloroplastic		UNKNOWN - NO KNOWN HOMOLOG
	EG_transcript_42883	hypothetical protein | chloroplastic		UNKNOWN - NO KNOWN HOMOLOG
	EG_transcript_42953	hypothetical protein | chloroplastic		UNKNOWN - NO KNOWN HOMOLOG
	EG_transcript_430	hypothetical protein | chloroplastic		UNKNOWN - NO KNOWN HOMOLOG
	EG_transcript_43145	hypothetical protein | chloroplastic		UNKNOWN - NO KNOWN HOMOLOG
	EG_transcript_4316	hypothetical protein | chloroplastic		UNKNOWN - NO KNOWN HOMOLOG
	EG_transcript_43201	hypothetical protein | chloroplastic		UNKNOWN - NO KNOWN HOMOLOG
	EG_transcript_4323	hypothetical protein | chloroplastic		UNKNOWN - NO KNOWN HOMOLOG
	EG_transcript_43249	hypothetical protein | chloroplastic		UNKNOWN - NO KNOWN HOMOLOG
	EG_transcript_43260	hypothetical protein | chloroplastic		UNKNOWN - NO KNOWN HOMOLOG
	EG_transcript_4331	hypothetical protein | chloroplastic		UNKNOWN - NO KNOWN HOMOLOG
	EG_transcript_43319	hypothetical protein | chloroplastic		UNKNOWN - NO KNOWN HOMOLOG
	EG_transcript_43351	hypothetical protein | chloroplastic		UNKNOWN - NO KNOWN HOMOLOG
	EG_transcript_43352	hypothetical protein | chloroplastic		UNKNOWN - NO KNOWN HOMOLOG
	EG_transcript_43389	hypothetical protein | chloroplastic		UNKNOWN - NO KNOWN HOMOLOG
	EG_transcript_43405	hypothetical protein | chloroplastic		UNKNOWN - NO KNOWN HOMOLOG
	EG_transcript_43466	hypothetical protein | chloroplastic		UNKNOWN - NO KNOWN HOMOLOG
	EG_transcript_43561	hypothetical protein | chloroplastic		UNKNOWN - NO KNOWN HOMOLOG
	EG_transcript_43586	hypothetical protein | chloroplastic		UNKNOWN - NO KNOWN HOMOLOG
	EG_transcript_4381	hypothetical protein | chloroplastic		UNKNOWN - NO KNOWN HOMOLOG
	EG_transcript_43845	hypothetical protein | chloroplastic		UNKNOWN - NO KNOWN HOMOLOG
	EG_transcript_4399	hypothetical protein | chloroplastic		UNKNOWN - NO KNOWN HOMOLOG
	EG_transcript_44027	hypothetical protein | chloroplastic		UNKNOWN - NO KNOWN HOMOLOG
	EG_transcript_44046	hypothetical protein | chloroplastic		UNKNOWN - NO KNOWN HOMOLOG
	EG_transcript_44248	hypothetical protein | chloroplastic		UNKNOWN - NO KNOWN HOMOLOG
	EG_transcript_44505	hypothetical protein | chloroplastic		UNKNOWN - NO KNOWN HOMOLOG
	EG_transcript_44537	hypothetical protein | chloroplastic		UNKNOWN - NO KNOWN HOMOLOG
	EG_transcript_44605	hypothetical protein | chloroplastic		UNKNOWN - NO KNOWN HOMOLOG
	EG_transcript_44611	hypothetical protein | chloroplastic		UNKNOWN - NO KNOWN HOMOLOG
	EG_transcript_44670	hypothetical protein | chloroplastic		UNKNOWN - NO KNOWN HOMOLOG
	EG_transcript_4468	hypothetical protein | chloroplastic		UNKNOWN - NO KNOWN HOMOLOG
	EG_transcript_44756	hypothetical protein | chloroplastic		UNKNOWN - NO KNOWN HOMOLOG
	EG_transcript_4476	hypothetical protein | chloroplastic		UNKNOWN - NO KNOWN HOMOLOG
	EG_transcript_44782	hypothetical protein | chloroplastic		UNKNOWN - NO KNOWN HOMOLOG
	EG_transcript_44836	hypothetical protein | chloroplastic		UNKNOWN - NO KNOWN HOMOLOG
	EG_transcript_44930	hypothetical protein | chloroplastic		UNKNOWN - NO KNOWN HOMOLOG
	EG_transcript_44976	hypothetical protein | chloroplastic		UNKNOWN - NO KNOWN HOMOLOG
	EG_transcript_45102	hypothetical protein | chloroplastic		UNKNOWN - NO KNOWN HOMOLOG
	EG_transcript_45208	hypothetical protein | chloroplastic		UNKNOWN - NO KNOWN HOMOLOG
	EG_transcript_45254	hypothetical protein | chloroplastic		UNKNOWN - NO KNOWN HOMOLOG
	EG_transcript_45325	hypothetical protein | chloroplastic		UNKNOWN - NO KNOWN HOMOLOG
	EG_transcript_45334	hypothetical protein | chloroplastic		UNKNOWN - NO KNOWN HOMOLOG
	EG_transcript_45425	hypothetical protein | chloroplastic		UNKNOWN - NO KNOWN HOMOLOG
	EG_transcript_45438	hypothetical protein | chloroplastic		UNKNOWN - NO KNOWN HOMOLOG
	EG_transcript_45450	hypothetical protein | chloroplastic		UNKNOWN - NO KNOWN HOMOLOG
	EG_transcript_45466	hypothetical protein | chloroplastic		UNKNOWN - NO KNOWN HOMOLOG
	EG_transcript_45521	hypothetical protein | chloroplastic		UNKNOWN - NO KNOWN HOMOLOG
	EG_transcript_45526	hypothetical protein | chloroplastic		UNKNOWN - NO KNOWN HOMOLOG
	EG_transcript_45593	hypothetical protein | chloroplastic		UNKNOWN - NO KNOWN HOMOLOG
	EG_transcript_46115	hypothetical protein | chloroplastic		UNKNOWN - NO KNOWN HOMOLOG
	EG_transcript_46121	hypothetical protein | chloroplastic		UNKNOWN - NO KNOWN HOMOLOG
	EG_transcript_4622	hypothetical protein | chloroplastic		UNKNOWN - NO KNOWN HOMOLOG
	EG_transcript_46556	hypothetical protein | chloroplastic		UNKNOWN - NO KNOWN HOMOLOG
	EG_transcript_46585	hypothetical protein | chloroplastic		UNKNOWN - NO KNOWN HOMOLOG
	EG_transcript_46670	hypothetical protein | chloroplastic		UNKNOWN - NO KNOWN HOMOLOG
	EG_transcript_46723	hypothetical protein | chloroplastic		UNKNOWN - NO KNOWN HOMOLOG
	EG_transcript_46791	hypothetical protein | chloroplastic		UNKNOWN - NO KNOWN HOMOLOG
	EG_transcript_46878	hypothetical protein | chloroplastic		UNKNOWN - NO KNOWN HOMOLOG
	EG_transcript_46945	hypothetical protein | chloroplastic		UNKNOWN - NO KNOWN HOMOLOG
	EG_transcript_4711	hypothetical protein | chloroplastic		UNKNOWN - NO KNOWN HOMOLOG
	EG_transcript_47175	hypothetical protein | chloroplastic		UNKNOWN - NO KNOWN HOMOLOG
	EG_transcript_4727	hypothetical protein | chloroplastic		UNKNOWN - NO KNOWN HOMOLOG
	EG_transcript_47339	hypothetical protein | chloroplastic		UNKNOWN - NO KNOWN HOMOLOG
	EG_transcript_47653	hypothetical protein | chloroplastic		UNKNOWN - NO KNOWN HOMOLOG
	EG_transcript_47882	hypothetical protein | chloroplastic		UNKNOWN - NO KNOWN HOMOLOG
	EG_transcript_47886	hypothetical protein | chloroplastic		UNKNOWN - NO KNOWN HOMOLOG
	EG_transcript_47911	hypothetical protein | chloroplastic		UNKNOWN - NO KNOWN HOMOLOG
	EG_transcript_47923	hypothetical protein | chloroplastic		UNKNOWN - NO KNOWN HOMOLOG
	EG_transcript_47980	hypothetical protein | chloroplastic		UNKNOWN - NO KNOWN HOMOLOG
	EG_transcript_48119	hypothetical protein | chloroplastic		UNKNOWN - NO KNOWN HOMOLOG
	EG_transcript_48124	hypothetical protein | chloroplastic		UNKNOWN - NO KNOWN HOMOLOG
	EG_transcript_48168	hypothetical protein | chloroplastic		UNKNOWN - NO KNOWN HOMOLOG
	EG_transcript_4821	hypothetical protein | chloroplastic		UNKNOWN - NO KNOWN HOMOLOG
	EG_transcript_48243	hypothetical protein | chloroplastic		UNKNOWN - NO KNOWN HOMOLOG
	EG_transcript_48532	hypothetical protein | chloroplastic		UNKNOWN - NO KNOWN HOMOLOG
	EG_transcript_48584	hypothetical protein | chloroplastic		UNKNOWN - NO KNOWN HOMOLOG
	EG_transcript_48625	hypothetical protein | chloroplastic		UNKNOWN - NO KNOWN HOMOLOG
	EG_transcript_48665	hypothetical protein | chloroplastic		UNKNOWN - NO KNOWN HOMOLOG
	EG_transcript_48826	hypothetical protein | chloroplastic		UNKNOWN - NO KNOWN HOMOLOG
	EG_transcript_48915	hypothetical protein | chloroplastic		UNKNOWN - NO KNOWN HOMOLOG
	EG_transcript_4899	hypothetical protein | chloroplastic		UNKNOWN - NO KNOWN HOMOLOG
	EG_transcript_49097	hypothetical protein | chloroplastic		UNKNOWN - NO KNOWN HOMOLOG
	EG_transcript_49178	hypothetical protein | chloroplastic		UNKNOWN - NO KNOWN HOMOLOG
	EG_transcript_49199	hypothetical protein | chloroplastic		UNKNOWN - NO KNOWN HOMOLOG
	EG_transcript_4921	hypothetical protein | chloroplastic		UNKNOWN - NO KNOWN HOMOLOG
	EG_transcript_49215	hypothetical protein | chloroplastic		UNKNOWN - NO KNOWN HOMOLOG
	EG_transcript_4932	hypothetical protein | chloroplastic		UNKNOWN - NO KNOWN HOMOLOG
	EG_transcript_49430	hypothetical protein | chloroplastic		UNKNOWN - NO KNOWN HOMOLOG
	EG_transcript_49445	hypothetical protein | chloroplastic		UNKNOWN - NO KNOWN HOMOLOG
	EG_transcript_49488	hypothetical protein | chloroplastic		UNKNOWN - NO KNOWN HOMOLOG
	EG_transcript_49513	hypothetical protein | chloroplastic		UNKNOWN - NO KNOWN HOMOLOG
	EG_transcript_49750	hypothetical protein | chloroplastic		UNKNOWN - NO KNOWN HOMOLOG
	EG_transcript_49782	hypothetical protein | chloroplastic		UNKNOWN - NO KNOWN HOMOLOG
	EG_transcript_49990	hypothetical protein | chloroplastic		UNKNOWN - NO KNOWN HOMOLOG
	EG_transcript_50088	hypothetical protein | chloroplastic		UNKNOWN - NO KNOWN HOMOLOG
	EG_transcript_50196	hypothetical protein | chloroplastic		UNKNOWN - NO KNOWN HOMOLOG
	EG_transcript_50207	hypothetical protein | chloroplastic		UNKNOWN - NO KNOWN HOMOLOG
	EG_transcript_5029	hypothetical protein | chloroplastic		UNKNOWN - NO KNOWN HOMOLOG
	EG_transcript_50536	hypothetical protein | chloroplastic		UNKNOWN - NO KNOWN HOMOLOG
	EG_transcript_50541	hypothetical protein | chloroplastic		UNKNOWN - NO KNOWN HOMOLOG
	EG_transcript_50628	hypothetical protein | chloroplastic		UNKNOWN - NO KNOWN HOMOLOG
	EG_transcript_50666	hypothetical protein | chloroplastic		UNKNOWN - NO KNOWN HOMOLOG
	EG_transcript_50835	hypothetical protein | chloroplastic		UNKNOWN - NO KNOWN HOMOLOG
	EG_transcript_50910	hypothetical protein | chloroplastic		UNKNOWN - NO KNOWN HOMOLOG
	EG_transcript_51202	hypothetical protein | chloroplastic		UNKNOWN - NO KNOWN HOMOLOG
	EG_transcript_51647	hypothetical protein | chloroplastic		UNKNOWN - NO KNOWN HOMOLOG
	EG_transcript_51678	hypothetical protein | chloroplastic		UNKNOWN - NO KNOWN HOMOLOG
	EG_transcript_51776	hypothetical protein | chloroplastic		UNKNOWN - NO KNOWN HOMOLOG
	EG_transcript_51848	hypothetical protein | chloroplastic		UNKNOWN - NO KNOWN HOMOLOG
	EG_transcript_51974	hypothetical protein | chloroplastic		UNKNOWN - NO KNOWN HOMOLOG
	EG_transcript_52105	hypothetical protein | chloroplastic		UNKNOWN - NO KNOWN HOMOLOG
	EG_transcript_52427	hypothetical protein | chloroplastic		UNKNOWN - NO KNOWN HOMOLOG
	EG_transcript_52579	hypothetical protein | chloroplastic		UNKNOWN - NO KNOWN HOMOLOG
	EG_transcript_52589	hypothetical protein | chloroplastic		UNKNOWN - NO KNOWN HOMOLOG
	EG_transcript_53009	hypothetical protein | chloroplastic		UNKNOWN - NO KNOWN HOMOLOG
	EG_transcript_53116	hypothetical protein | chloroplastic		UNKNOWN - NO KNOWN HOMOLOG
	EG_transcript_53123	hypothetical protein | chloroplastic		UNKNOWN - NO KNOWN HOMOLOG
	EG_transcript_53397	hypothetical protein | chloroplastic		UNKNOWN - NO KNOWN HOMOLOG
	EG_transcript_53468	hypothetical protein | chloroplastic		UNKNOWN - NO KNOWN HOMOLOG
	EG_transcript_53520	hypothetical protein | chloroplastic		UNKNOWN - NO KNOWN HOMOLOG
	EG_transcript_5374	hypothetical protein | chloroplastic		UNKNOWN - NO KNOWN HOMOLOG
	EG_transcript_54192	hypothetical protein | chloroplastic		UNKNOWN - NO KNOWN HOMOLOG
	EG_transcript_54218	hypothetical protein | chloroplastic		UNKNOWN - NO KNOWN HOMOLOG
	EG_transcript_54251	hypothetical protein | chloroplastic		UNKNOWN - NO KNOWN HOMOLOG
	EG_transcript_54260	hypothetical protein | chloroplastic		UNKNOWN - NO KNOWN HOMOLOG
	EG_transcript_54627	hypothetical protein | chloroplastic		UNKNOWN - NO KNOWN HOMOLOG
	EG_transcript_54630	hypothetical protein | chloroplastic		UNKNOWN - NO KNOWN HOMOLOG
	EG_transcript_5466	hypothetical protein | chloroplastic		UNKNOWN - NO KNOWN HOMOLOG
	EG_transcript_54929	hypothetical protein | chloroplastic		UNKNOWN - NO KNOWN HOMOLOG
	EG_transcript_55094	hypothetical protein | chloroplastic		UNKNOWN - NO KNOWN HOMOLOG
	EG_transcript_55123	hypothetical protein | chloroplastic		UNKNOWN - NO KNOWN HOMOLOG
	EG_transcript_55366	hypothetical protein | chloroplastic		UNKNOWN - NO KNOWN HOMOLOG
	EG_transcript_55406	hypothetical protein | chloroplastic		UNKNOWN - NO KNOWN HOMOLOG
	EG_transcript_55408	hypothetical protein | chloroplastic		UNKNOWN - NO KNOWN HOMOLOG
	EG_transcript_55462	hypothetical protein | chloroplastic		UNKNOWN - NO KNOWN HOMOLOG
	EG_transcript_55469	hypothetical protein | chloroplastic		UNKNOWN - NO KNOWN HOMOLOG
	EG_transcript_5558	hypothetical protein | chloroplastic		UNKNOWN - NO KNOWN HOMOLOG
	EG_transcript_55610	hypothetical protein | chloroplastic		UNKNOWN - NO KNOWN HOMOLOG
	EG_transcript_55837	hypothetical protein | chloroplastic		UNKNOWN - NO KNOWN HOMOLOG
	EG_transcript_55888	hypothetical protein | chloroplastic		UNKNOWN - NO KNOWN HOMOLOG
	EG_transcript_55930	hypothetical protein | chloroplastic		UNKNOWN - NO KNOWN HOMOLOG
	EG_transcript_55983	hypothetical protein | chloroplastic		UNKNOWN - NO KNOWN HOMOLOG
	EG_transcript_56183	hypothetical protein | chloroplastic		UNKNOWN - NO KNOWN HOMOLOG
	EG_transcript_56211	hypothetical protein | chloroplastic		UNKNOWN - NO KNOWN HOMOLOG
	EG_transcript_56405	hypothetical protein | chloroplastic		UNKNOWN - NO KNOWN HOMOLOG
	EG_transcript_56628	hypothetical protein | chloroplastic		UNKNOWN - NO KNOWN HOMOLOG
	EG_transcript_56738	hypothetical protein | chloroplastic		UNKNOWN - NO KNOWN HOMOLOG
	EG_transcript_56795	hypothetical protein | chloroplastic		UNKNOWN - NO KNOWN HOMOLOG
	EG_transcript_56803	hypothetical protein | chloroplastic		UNKNOWN - NO KNOWN HOMOLOG
	EG_transcript_56854	hypothetical protein | chloroplastic		UNKNOWN - NO KNOWN HOMOLOG
	EG_transcript_57021	hypothetical protein | chloroplastic		UNKNOWN - NO KNOWN HOMOLOG
	EG_transcript_57055	hypothetical protein | chloroplastic		UNKNOWN - NO KNOWN HOMOLOG
	EG_transcript_5708	hypothetical protein | chloroplastic		UNKNOWN - NO KNOWN HOMOLOG
	EG_transcript_57195	hypothetical protein | chloroplastic		UNKNOWN - NO KNOWN HOMOLOG
	EG_transcript_57343	hypothetical protein | chloroplastic		UNKNOWN - NO KNOWN HOMOLOG
	EG_transcript_5760	hypothetical protein | chloroplastic		UNKNOWN - NO KNOWN HOMOLOG
	EG_transcript_57793	hypothetical protein | chloroplastic		UNKNOWN - NO KNOWN HOMOLOG
	EG_transcript_57825	hypothetical protein | chloroplastic		UNKNOWN - NO KNOWN HOMOLOG
	EG_transcript_57906	hypothetical protein | chloroplastic		UNKNOWN - NO KNOWN HOMOLOG
	EG_transcript_58054	hypothetical protein | chloroplastic		UNKNOWN - NO KNOWN HOMOLOG
	EG_transcript_58180	hypothetical protein | chloroplastic		UNKNOWN - NO KNOWN HOMOLOG
	EG_transcript_58209	hypothetical protein | chloroplastic		UNKNOWN - NO KNOWN HOMOLOG
	EG_transcript_58503	hypothetical protein | chloroplastic		UNKNOWN - NO KNOWN HOMOLOG
	EG_transcript_59027	hypothetical protein | chloroplastic		UNKNOWN - NO KNOWN HOMOLOG
	EG_transcript_59317	hypothetical protein | chloroplastic		UNKNOWN - NO KNOWN HOMOLOG
	EG_transcript_59404	hypothetical protein | chloroplastic		UNKNOWN - NO KNOWN HOMOLOG
	EG_transcript_59568	hypothetical protein | chloroplastic		UNKNOWN - NO KNOWN HOMOLOG
	EG_transcript_59745	hypothetical protein | chloroplastic		UNKNOWN - NO KNOWN HOMOLOG
	EG_transcript_59928	hypothetical protein | chloroplastic		UNKNOWN - NO KNOWN HOMOLOG
	EG_transcript_5996	hypothetical protein | chloroplastic		UNKNOWN - NO KNOWN HOMOLOG
	EG_transcript_60132	hypothetical protein | chloroplastic		UNKNOWN - NO KNOWN HOMOLOG
	EG_transcript_60239	hypothetical protein | chloroplastic		UNKNOWN - NO KNOWN HOMOLOG
	EG_transcript_60629	hypothetical protein | chloroplastic		UNKNOWN - NO KNOWN HOMOLOG
	EG_transcript_60946	hypothetical protein | chloroplastic		UNKNOWN - NO KNOWN HOMOLOG
	EG_transcript_61376	hypothetical protein | chloroplastic		UNKNOWN - NO KNOWN HOMOLOG
	EG_transcript_6182	hypothetical protein | chloroplastic		UNKNOWN - NO KNOWN HOMOLOG
	EG_transcript_61903	hypothetical protein | chloroplastic		UNKNOWN - NO KNOWN HOMOLOG
	EG_transcript_61920	hypothetical protein | chloroplastic		UNKNOWN - NO KNOWN HOMOLOG
	EG_transcript_61932	hypothetical protein | chloroplastic		UNKNOWN - NO KNOWN HOMOLOG
	EG_transcript_62053	hypothetical protein | chloroplastic		UNKNOWN - NO KNOWN HOMOLOG
	EG_transcript_62230	hypothetical protein | chloroplastic		UNKNOWN - NO KNOWN HOMOLOG
	EG_transcript_62243	hypothetical protein | chloroplastic		UNKNOWN - NO KNOWN HOMOLOG
	EG_transcript_62355	hypothetical protein | chloroplastic		UNKNOWN - NO KNOWN HOMOLOG
	EG_transcript_62430	hypothetical protein | chloroplastic		UNKNOWN - NO KNOWN HOMOLOG
	EG_transcript_62439	hypothetical protein | chloroplastic		UNKNOWN - NO KNOWN HOMOLOG
	EG_transcript_62467	hypothetical protein | chloroplastic		UNKNOWN - NO KNOWN HOMOLOG
	EG_transcript_62758	hypothetical protein | chloroplastic		UNKNOWN - NO KNOWN HOMOLOG
	EG_transcript_62996	hypothetical protein | chloroplastic		UNKNOWN - NO KNOWN HOMOLOG
	EG_transcript_62999	hypothetical protein | chloroplastic		UNKNOWN - NO KNOWN HOMOLOG
	EG_transcript_63008	hypothetical protein | chloroplastic		UNKNOWN - NO KNOWN HOMOLOG
	EG_transcript_63264	hypothetical protein | chloroplastic		UNKNOWN - NO KNOWN HOMOLOG
	EG_transcript_63287	hypothetical protein | chloroplastic		UNKNOWN - NO KNOWN HOMOLOG
	EG_transcript_63512	hypothetical protein | chloroplastic		UNKNOWN - NO KNOWN HOMOLOG
	EG_transcript_63545	hypothetical protein | chloroplastic		UNKNOWN - NO KNOWN HOMOLOG
	EG_transcript_63618	hypothetical protein | chloroplastic		UNKNOWN - NO KNOWN HOMOLOG
	EG_transcript_63839	hypothetical protein | chloroplastic		UNKNOWN - NO KNOWN HOMOLOG
	EG_transcript_63965	hypothetical protein | chloroplastic		UNKNOWN - NO KNOWN HOMOLOG
	EG_transcript_63984	hypothetical protein | chloroplastic		UNKNOWN - NO KNOWN HOMOLOG
	EG_transcript_64163	hypothetical protein | chloroplastic		UNKNOWN - NO KNOWN HOMOLOG
	EG_transcript_64290	hypothetical protein | chloroplastic		UNKNOWN - NO KNOWN HOMOLOG
	EG_transcript_6441	hypothetical protein | chloroplastic		UNKNOWN - NO KNOWN HOMOLOG
	EG_transcript_6443	hypothetical protein | chloroplastic		UNKNOWN - NO KNOWN HOMOLOG
	EG_transcript_64535	hypothetical protein | chloroplastic		UNKNOWN - NO KNOWN HOMOLOG
	EG_transcript_6462	hypothetical protein | chloroplastic		UNKNOWN - NO KNOWN HOMOLOG
	EG_transcript_64843	hypothetical protein | chloroplastic		UNKNOWN - NO KNOWN HOMOLOG
	EG_transcript_6490	hypothetical protein | chloroplastic		UNKNOWN - NO KNOWN HOMOLOG
	EG_transcript_64919	hypothetical protein | chloroplastic		UNKNOWN - NO KNOWN HOMOLOG
	EG_transcript_65030	hypothetical protein | chloroplastic		UNKNOWN - NO KNOWN HOMOLOG
	EG_transcript_6506	hypothetical protein | chloroplastic		UNKNOWN - NO KNOWN HOMOLOG
	EG_transcript_6529	hypothetical protein | chloroplastic		UNKNOWN - NO KNOWN HOMOLOG
	EG_transcript_6537	hypothetical protein | chloroplastic		UNKNOWN - NO KNOWN HOMOLOG
	EG_transcript_65616	hypothetical protein | chloroplastic		UNKNOWN - NO KNOWN HOMOLOG
	EG_transcript_65703	hypothetical protein | chloroplastic		UNKNOWN - NO KNOWN HOMOLOG
	EG_transcript_65766	hypothetical protein | chloroplastic		UNKNOWN - NO KNOWN HOMOLOG
	EG_transcript_65789	hypothetical protein | chloroplastic		UNKNOWN - NO KNOWN HOMOLOG
	EG_transcript_65945	hypothetical protein | chloroplastic		UNKNOWN - NO KNOWN HOMOLOG
	EG_transcript_65980	hypothetical protein | chloroplastic		UNKNOWN - NO KNOWN HOMOLOG
	EG_transcript_66214	hypothetical protein | chloroplastic		UNKNOWN - NO KNOWN HOMOLOG
	EG_transcript_66530	hypothetical protein | chloroplastic		UNKNOWN - NO KNOWN HOMOLOG
	EG_transcript_669	hypothetical protein | chloroplastic		UNKNOWN - NO KNOWN HOMOLOG
	EG_transcript_66922	hypothetical protein | chloroplastic		UNKNOWN - NO KNOWN HOMOLOG
	EG_transcript_66946	hypothetical protein | chloroplastic		UNKNOWN - NO KNOWN HOMOLOG
	EG_transcript_6765	hypothetical protein | chloroplastic		UNKNOWN - NO KNOWN HOMOLOG
	EG_transcript_6766	hypothetical protein | chloroplastic		UNKNOWN - NO KNOWN HOMOLOG
	EG_transcript_6791	hypothetical protein | chloroplastic		UNKNOWN - NO KNOWN HOMOLOG
	EG_transcript_68151	hypothetical protein | chloroplastic		UNKNOWN - NO KNOWN HOMOLOG
	EG_transcript_68209	hypothetical protein | chloroplastic		UNKNOWN - NO KNOWN HOMOLOG
	EG_transcript_68328	hypothetical protein | chloroplastic		UNKNOWN - NO KNOWN HOMOLOG
	EG_transcript_684	hypothetical protein | chloroplastic		UNKNOWN - NO KNOWN HOMOLOG
	EG_transcript_68447	hypothetical protein | chloroplastic		UNKNOWN - NO KNOWN HOMOLOG
	EG_transcript_68587	hypothetical protein | chloroplastic		UNKNOWN - NO KNOWN HOMOLOG
	EG_transcript_6883	hypothetical protein | chloroplastic		UNKNOWN - NO KNOWN HOMOLOG
	EG_transcript_6903	hypothetical protein | chloroplastic		UNKNOWN - NO KNOWN HOMOLOG
	EG_transcript_69134	hypothetical protein | chloroplastic		UNKNOWN - NO KNOWN HOMOLOG
	EG_transcript_6915	hypothetical protein | chloroplastic		UNKNOWN - NO KNOWN HOMOLOG
	EG_transcript_69427	hypothetical protein | chloroplastic		UNKNOWN - NO KNOWN HOMOLOG
	EG_transcript_6975	hypothetical protein | chloroplastic		UNKNOWN - NO KNOWN HOMOLOG
	EG_transcript_6977	hypothetical protein | chloroplastic		UNKNOWN - NO KNOWN HOMOLOG
	EG_transcript_7005	hypothetical protein | chloroplastic		UNKNOWN - NO KNOWN HOMOLOG
	EG_transcript_70482	hypothetical protein | chloroplastic		UNKNOWN - NO KNOWN HOMOLOG
	EG_transcript_70642	hypothetical protein | chloroplastic		UNKNOWN - NO KNOWN HOMOLOG
	EG_transcript_70668	hypothetical protein | chloroplastic		UNKNOWN - NO KNOWN HOMOLOG
	EG_transcript_70690	hypothetical protein | chloroplastic		UNKNOWN - NO KNOWN HOMOLOG
	EG_transcript_70774	hypothetical protein | chloroplastic		UNKNOWN - NO KNOWN HOMOLOG
	EG_transcript_7084	hypothetical protein | chloroplastic		UNKNOWN - NO KNOWN HOMOLOG
	EG_transcript_70961	hypothetical protein | chloroplastic		UNKNOWN - NO KNOWN HOMOLOG
	EG_transcript_71058	hypothetical protein | chloroplastic		UNKNOWN - NO KNOWN HOMOLOG
	EG_transcript_71627	hypothetical protein | chloroplastic		UNKNOWN - NO KNOWN HOMOLOG
	EG_transcript_71749	hypothetical protein | chloroplastic		UNKNOWN - NO KNOWN HOMOLOG
	EG_transcript_71775	hypothetical protein | chloroplastic		UNKNOWN - NO KNOWN HOMOLOG
	EG_transcript_71809	hypothetical protein | chloroplastic		UNKNOWN - NO KNOWN HOMOLOG
	EG_transcript_71849	hypothetical protein | chloroplastic		UNKNOWN - NO KNOWN HOMOLOG
	EG_transcript_7189	hypothetical protein | chloroplastic		UNKNOWN - NO KNOWN HOMOLOG
	EG_transcript_72244	hypothetical protein | chloroplastic		UNKNOWN - NO KNOWN HOMOLOG
	EG_transcript_72333	hypothetical protein | chloroplastic		UNKNOWN - NO KNOWN HOMOLOG
	EG_transcript_72447	hypothetical protein | chloroplastic		UNKNOWN - NO KNOWN HOMOLOG
	EG_transcript_7323	hypothetical protein | chloroplastic		UNKNOWN - NO KNOWN HOMOLOG
	EG_transcript_7385	hypothetical protein | chloroplastic		UNKNOWN - NO KNOWN HOMOLOG
	EG_transcript_7401	hypothetical protein | chloroplastic		UNKNOWN - NO KNOWN HOMOLOG
	EG_transcript_7437	hypothetical protein | chloroplastic		UNKNOWN - NO KNOWN HOMOLOG
	EG_transcript_765	hypothetical protein | chloroplastic		UNKNOWN - NO KNOWN HOMOLOG
	EG_transcript_7676	hypothetical protein | chloroplastic		UNKNOWN - NO KNOWN HOMOLOG
	EG_transcript_7698	hypothetical protein | chloroplastic		UNKNOWN - NO KNOWN HOMOLOG
	EG_transcript_7772	hypothetical protein | chloroplastic		UNKNOWN - NO KNOWN HOMOLOG
	EG_transcript_7953	hypothetical protein | chloroplastic		UNKNOWN - NO KNOWN HOMOLOG
	EG_transcript_7959	hypothetical protein | chloroplastic		UNKNOWN - NO KNOWN HOMOLOG
	EG_transcript_7983	hypothetical protein | chloroplastic		UNKNOWN - NO KNOWN HOMOLOG
	EG_transcript_8171	hypothetical protein | chloroplastic		UNKNOWN - NO KNOWN HOMOLOG
	EG_transcript_8203	hypothetical protein | chloroplastic		UNKNOWN - NO KNOWN HOMOLOG
	EG_transcript_8249	hypothetical protein | chloroplastic		UNKNOWN - NO KNOWN HOMOLOG
	EG_transcript_8415	hypothetical protein | chloroplastic		UNKNOWN - NO KNOWN HOMOLOG
	EG_transcript_843	hypothetical protein | chloroplastic		UNKNOWN - NO KNOWN HOMOLOG
	EG_transcript_8435	hypothetical protein | chloroplastic		UNKNOWN - NO KNOWN HOMOLOG
	EG_transcript_8440	hypothetical protein | chloroplastic		UNKNOWN - NO KNOWN HOMOLOG
	EG_transcript_8480	hypothetical protein | chloroplastic		UNKNOWN - NO KNOWN HOMOLOG
	EG_transcript_8524	hypothetical protein | chloroplastic		UNKNOWN - NO KNOWN HOMOLOG
	EG_transcript_8533	hypothetical protein | chloroplastic		UNKNOWN - NO KNOWN HOMOLOG
	EG_transcript_8541	hypothetical protein | chloroplastic		UNKNOWN - NO KNOWN HOMOLOG
	EG_transcript_855	hypothetical protein | chloroplastic		UNKNOWN - NO KNOWN HOMOLOG
	EG_transcript_86	hypothetical protein | chloroplastic		UNKNOWN - NO KNOWN HOMOLOG
	EG_transcript_8626	hypothetical protein | chloroplastic		UNKNOWN - NO KNOWN HOMOLOG
	EG_transcript_8645	hypothetical protein | chloroplastic		UNKNOWN - NO KNOWN HOMOLOG
	EG_transcript_8660	hypothetical protein | chloroplastic		UNKNOWN - NO KNOWN HOMOLOG
	EG_transcript_8728	hypothetical protein | chloroplastic		UNKNOWN - NO KNOWN HOMOLOG
	EG_transcript_8737	hypothetical protein | chloroplastic		UNKNOWN - NO KNOWN HOMOLOG
	EG_transcript_8740	hypothetical protein | chloroplastic		UNKNOWN - NO KNOWN HOMOLOG
	EG_transcript_8891	hypothetical protein | chloroplastic		UNKNOWN - NO KNOWN HOMOLOG
	EG_transcript_8984	hypothetical protein | chloroplastic		UNKNOWN - NO KNOWN HOMOLOG
	EG_transcript_9162	hypothetical protein | chloroplastic		UNKNOWN - NO KNOWN HOMOLOG
	EG_transcript_9228	hypothetical protein | chloroplastic		UNKNOWN - NO KNOWN HOMOLOG
	EG_transcript_9229	hypothetical protein | chloroplastic		UNKNOWN - NO KNOWN HOMOLOG
	EG_transcript_9232	hypothetical protein | chloroplastic		UNKNOWN - NO KNOWN HOMOLOG
	EG_transcript_9243	hypothetical protein | chloroplastic		UNKNOWN - NO KNOWN HOMOLOG
	EG_transcript_9346	hypothetical protein | chloroplastic		UNKNOWN - NO KNOWN HOMOLOG
	EG_transcript_9348	hypothetical protein | chloroplastic		UNKNOWN - NO KNOWN HOMOLOG
	EG_transcript_941	hypothetical protein | chloroplastic		UNKNOWN - NO KNOWN HOMOLOG
	EG_transcript_9457	hypothetical protein | chloroplastic		UNKNOWN - NO KNOWN HOMOLOG
	EG_transcript_9481	hypothetical protein | chloroplastic		UNKNOWN - NO KNOWN HOMOLOG
	EG_transcript_9523	hypothetical protein | chloroplastic		UNKNOWN - NO KNOWN HOMOLOG
	EG_transcript_962	hypothetical protein | chloroplastic		UNKNOWN - NO KNOWN HOMOLOG
	EG_transcript_9649	hypothetical protein | chloroplastic		UNKNOWN - NO KNOWN HOMOLOG
	EG_transcript_9670	hypothetical protein | chloroplastic		UNKNOWN - NO KNOWN HOMOLOG
	EG_transcript_9687	hypothetical protein | chloroplastic		UNKNOWN - NO KNOWN HOMOLOG
	EG_transcript_9860	hypothetical protein | chloroplastic		UNKNOWN - NO KNOWN HOMOLOG
	EG_transcript_9868	hypothetical protein | chloroplastic		UNKNOWN - NO KNOWN HOMOLOG
	EG_transcript_9888	hypothetical protein | chloroplastic		UNKNOWN - NO KNOWN HOMOLOG
	EG_transcript_9907	hypothetical protein | chloroplastic		UNKNOWN - NO KNOWN HOMOLOG
	EG_transcript_9919	hypothetical protein | chloroplastic		UNKNOWN - NO KNOWN HOMOLOG
	EG_transcript_9921	hypothetical protein | chloroplastic		UNKNOWN - NO KNOWN HOMOLOG
	EG_transcript_9927	hypothetical protein | chloroplastic		UNKNOWN - NO KNOWN HOMOLOG
	EG_transcript_9958	hypothetical protein | chloroplastic		UNKNOWN - NO KNOWN HOMOLOG
	EG_transcript_9995	hypothetical protein | chloroplastic		UNKNOWN - NO KNOWN HOMOLOG
	EG_transcript_27808	hypothetical protein | chloroplastic		UNKNOWN - NO KNOWN HOMOLOG
	EG_transcript_27879	hypothetical protein | chloroplastic		UNKNOWN - NO KNOWN HOMOLOG
	EG_transcript_28073	hypothetical protein | chloroplastic		UNKNOWN - NO KNOWN HOMOLOG
	EG_transcript_28226	hypothetical protein | chloroplastic		UNKNOWN - NO KNOWN HOMOLOG
	EG_transcript_28252	hypothetical protein | chloroplastic		UNKNOWN - NO KNOWN HOMOLOG
	EG_transcript_28268	hypothetical protein | chloroplastic		UNKNOWN - NO KNOWN HOMOLOG
	EG_transcript_28362	hypothetical protein | chloroplastic		UNKNOWN - NO KNOWN HOMOLOG
	EG_transcript_28424	hypothetical protein | chloroplastic		UNKNOWN - NO KNOWN HOMOLOG
	EG_transcript_28426	hypothetical protein | chloroplastic		UNKNOWN - NO KNOWN HOMOLOG
	EG_transcript_28445	hypothetical protein | chloroplastic		UNKNOWN - NO KNOWN HOMOLOG
	EG_transcript_28515	hypothetical protein | chloroplastic		UNKNOWN - NO KNOWN HOMOLOG
	EG_transcript_28517	hypothetical protein | chloroplastic		UNKNOWN - NO KNOWN HOMOLOG
	EG_transcript_28523	hypothetical protein | chloroplastic		UNKNOWN - NO KNOWN HOMOLOG
	EG_transcript_28532	hypothetical protein | chloroplastic		UNKNOWN - NO KNOWN HOMOLOG
	EG_transcript_28681	hypothetical protein | chloroplastic		UNKNOWN - NO KNOWN HOMOLOG
	EG_transcript_28715	hypothetical protein | chloroplastic		UNKNOWN - NO KNOWN HOMOLOG
	EG_transcript_507	hypothetical protein | chloroplastic		UNKNOWN - NO KNOWN HOMOLOG
	EG_transcript_7397	hypothetical protein | chloroplastic		UNKNOWN - NO KNOWN HOMOLOG
	EG_transcript_3907	hypothetical protein | chloroplastic		UNKNOWN - NO KNOWN HOMOLOG
	EG_transcript_7377	hypothetical protein | chloroplastic		UNKNOWN - NO KNOWN HOMOLOG
	EG_transcript_2619	hypothetical protein | chloroplastic		UNKNOWN - NO KNOWN HOMOLOG
	EG_transcript_12472	hypothetical protein | chloroplastic		UNKNOWN - NO KNOWN HOMOLOG
	EG_transcript_5616	hypothetical protein | chloroplastic		UNKNOWN - NO KNOWN HOMOLOG
	EG_transcript_15571	hypothetical protein| chloroplastic		UNKNOWN - NO KNOWN HOMOLOG
	EG_transcript_16007	hypothetical protein| chloroplastic		UNKNOWN - NO KNOWN HOMOLOG
	EG_transcript_5132	hypothetical transmembrane protein | chloroplastic		UNKNOWN - NO KNOWN HOMOLOG
